# Supplementary material for: The Pervasive Effects of an Antibiotic on the Human Gut Microbiota, as Revealed by Deep 16S rRNA Sequencing
Source: PLoS Biol. 2008 Nov 18;6(11):e280. doi: 10.1371/journal.pbio.0060280 (PMC2586385; doi:10.1371/journal.pbio.0060280)
Supplement: Dataset S1 — The file lists all the full-length sequences that contain the variable region tag that is the best RefDB hit (or that contain one of the set of equidistant best RefDB hits) to the 100 most abundant V6 and V3 tags. (7.57 MB XLS) [file pbio.0060280.sd001.xls]

## Sheet: Abundant_V3_LGI.txt
Tag_ID	RefDB Distance	Tag Abundance			x.taxon_string			0			Order	g.local_gis	length	t.sequence
V3tg69	0	956			Bacteria;Firmicutes;Bacilli;Lactobacillales;Incertae sedis 9;Oscillospira					1869	69	1869	134	TGGGGAATATTGGGCAATGGGCGCAAGCCTGACCCAGCAACGCCGCGTGAAGGAAGAAGGCTTTCGGGTTGTAAACTTCTTTTAAGAGGGAAGAGCAGAAGACGGTACCTCTTGAATAAGCCACGGCTAACTAC
			AB107403	uncultured bacterium	Bacteria;Firmicutes;Bacilli;Lactobacillales;Incertae sedis 9;Oscillospira	100;100;96;96;96;96				1869		1869
			AJ419006	uncultured bacterium	Bacteria;Firmicutes;Bacilli;Lactobacillales;Incertae sedis 9;Oscillospira	100;100;98;98;98;98				1869		1869
			AJ419040	uncultured bacterium	Bacteria;Firmicutes;Bacilli;Lactobacillales;Incertae sedis 9;Oscillospira	100;100;98;98;98;98				1869		1869
			AY668134	uncultured bacterium	Bacteria;Firmicutes;Bacilli;Lactobacillales;Incertae sedis 9;Oscillospira	100;100;99;99;99;99				1869		1869
			AY990799	uncultured bacterium	Bacteria;Firmicutes;Bacilli;Lactobacillales;Incertae sedis 9;Oscillospira	100;100;81;81;81;81				1869		1869
			AY991016	uncultured bacterium	Bacteria;Firmicutes;Bacilli;Lactobacillales;Incertae sedis 9;Oscillospira	100;100;100;100;100;100				1869		1869
			AY991753	uncultured bacterium	Bacteria;Firmicutes;Bacilli;Lactobacillales;Incertae sedis 9;Oscillospira	100;100;85;85;85;85				1869		1869
			AY992419	uncultured bacterium	Bacteria;Firmicutes;Bacilli;Lactobacillales;Incertae sedis 9;Oscillospira	100;100;80;80;80;80				1869		1869
			AY992642	uncultured bacterium	Bacteria;Firmicutes;Bacilli;Lactobacillales;Incertae sedis 9;Oscillospira	100;100;86;86;86;86				1869		1869
			AY994042	uncultured bacterium	Bacteria;Firmicutes;Bacilli;Lactobacillales;Incertae sedis 9;Oscillospira	100;100;95;95;95;95				1869		1869
			DQ015152	uncultured bacterium	Bacteria;Firmicutes;Bacilli;Lactobacillales;Incertae sedis 9;Oscillospira	100;100;81;81;81;81				1869		1869
			DQ015435	uncultured bacterium	Bacteria;Firmicutes;Bacilli;Lactobacillales;Incertae sedis 9;Oscillospira	100;100;84;84;84;84				1869		1869
			DQ441348	uncultured bacterium	Bacteria;Firmicutes;Bacilli;Lactobacillales;Incertae sedis 9;Oscillospira	100;100;88;88;88;88				1869		1869
			DQ815361	uncultured bacterium	Bacteria;Firmicutes;Bacilli;Lactobacillales;Incertae sedis 9;Oscillospira	100;100;99;99;99;99				1869		1869
			DQ815442	uncultured bacterium	Bacteria;Firmicutes;Bacilli;Lactobacillales;Incertae sedis 9;Oscillospira	100;100;87;87;87;87				1869		1869
			DQ815527	uncultured bacterium	Bacteria;Firmicutes;Bacilli;Lactobacillales;Incertae sedis 9;Oscillospira	100;100;89;89;89;89				1869		1869
			DQ815887	uncultured bacterium	Bacteria;Firmicutes;Bacilli;Lactobacillales;Incertae sedis 9;Oscillospira	100;100;90;90;90;90				1869		1869
			EF404769	uncultured bacterium	Bacteria;Firmicutes;Bacilli;Lactobacillales;Incertae sedis 9;Oscillospira	100;100;100;100;100;100				1869		1869
			EF402279	uncultured bacterium	Bacteria;Firmicutes;Bacilli;Lactobacillales;Incertae sedis 9;Oscillospira	100;100;100;100;100;100				1869		1869
			EF402400	uncultured bacterium	Bacteria;Firmicutes;Bacilli;Lactobacillales;Incertae sedis 9;Oscillospira	100;100;100;100;100;100				1869		1869
			EF096547	uncultured bacterium	Bacteria;Firmicutes;Bacilli;Lactobacillales;Incertae sedis 9;Oscillospira	100;100;100;100;100;100				1869		1869
			EF096552	uncultured bacterium	Bacteria;Firmicutes;Bacilli;Lactobacillales;Incertae sedis 9;Oscillospira	100;100;100;100;100;100				1869		1869
			EF402211	uncultured bacterium	Bacteria;Firmicutes;Bacilli;Lactobacillales;Incertae sedis 9;Oscillospira	100;100;100;100;100;100				1869		1869
			EF402346	uncultured bacterium	Bacteria;Firmicutes;Bacilli;Lactobacillales;Incertae sedis 9;Oscillospira	100;100;100;100;100;100				1869		1869
			EF402251	uncultured bacterium	Bacteria;Firmicutes;Bacilli;Lactobacillales;Incertae sedis 9;Oscillospira	100;100;100;100;100;100				1869		1869
			EF403106	uncultured bacterium	Bacteria;Firmicutes;Bacilli;Lactobacillales;Incertae sedis 9;Oscillospira	100;100;100;100;100;100				1869		1869
			EF400684	uncultured bacterium	Bacteria;Firmicutes;Bacilli;Lactobacillales;Incertae sedis 9;Oscillospira	100;100;100;100;100;100				1869		1869
			EF096248	uncultured bacterium	Bacteria;Firmicutes;Bacilli;Lactobacillales;Incertae sedis 9;Oscillospira	100;100;100;100;100;100				1869		1869
			EF096521	uncultured bacterium	Bacteria;Firmicutes;Bacilli;Lactobacillales;Incertae sedis 9;Oscillospira	100;100;100;100;100;100				1869		1869
			EF098773	uncultured bacterium	Bacteria;Firmicutes;Bacilli;Lactobacillales;Incertae sedis 9;Oscillospira	100;100;100;100;100;100				1869		1869
			EF097083	uncultured bacterium	Bacteria;Firmicutes;Bacilli;Lactobacillales;Incertae sedis 9;Oscillospira	100;100;78;78;78;78				1869		1869
			EF096279	uncultured bacterium	Bacteria;Firmicutes;Bacilli;Lactobacillales;Incertae sedis 9;Oscillospira	100;100;86;86;86;86				1869		1869
			EF098326	uncultured bacterium	Bacteria;Firmicutes;Bacilli;Lactobacillales;Incertae sedis 9;Oscillospira	100;100;72;72;72;72				1869		1869
			EF096889	uncultured bacterium	Bacteria;Firmicutes;Bacilli;Lactobacillales;Incertae sedis 9;Oscillospira	100;100;96;96;96;96				1869		1869
			EF096438	uncultured bacterium	Bacteria;Firmicutes;Bacilli;Lactobacillales;Incertae sedis 9;Oscillospira	100;100;89;89;89;89				1869		1869
			EF097447	uncultured bacterium	Bacteria;Firmicutes;Bacilli;Lactobacillales;Incertae sedis 9;Oscillospira	100;100;77;77;77;77				1869		1869
			EF097327	uncultured bacterium	Bacteria;Firmicutes;Bacilli;Lactobacillales;Incertae sedis 9;Oscillospira	100;100;72;72;72;72				1869		1869
			EF098966	uncultured bacterium	Bacteria;Firmicutes;Bacilli;Lactobacillales;Incertae sedis 9;Oscillospira	100;100;73;73;73;73				1869		1869
			EF098113	uncultured bacterium	Bacteria;Firmicutes;Clostridia;Clostridiales;Clostridiaceae;Anaerotruncus	100;100;71;71;41;18				1869		1869
			EF097727	uncultured bacterium	Bacteria;Firmicutes;Bacilli;Lactobacillales;Incertae sedis 9;Oscillospira	100;100;79;79;79;79				1869		1869
			EF096530	uncultured bacterium	Bacteria;Firmicutes;Bacilli;Lactobacillales;Incertae sedis 9;Oscillospira	100;100;100;100;100;100				1869		1869
			EF099813	uncultured bacterium	Bacteria;Firmicutes;Bacilli;Lactobacillales;Incertae sedis 9;Oscillospira	100;100;98;98;98;98				1869		1869
			EF096351	uncultured bacterium	Bacteria;Firmicutes;Bacilli;Lactobacillales;Incertae sedis 9;Oscillospira	100;100;100;100;100;100				1869		1869
			EF099408	uncultured bacterium	Bacteria;Firmicutes;Bacilli;Lactobacillales;Incertae sedis 9;Oscillospira	100;100;100;100;100;100				1869		1869
			EF096391	uncultured bacterium	Bacteria;Firmicutes;Bacilli;Lactobacillales;Incertae sedis 9;Oscillospira	100;100;100;100;100;100				1869		1869
			EF099952	uncultured bacterium	Bacteria;Firmicutes;Bacilli;Lactobacillales;Incertae sedis 9;Oscillospira	100;100;100;100;100;100				1869		1869
			EF098768	uncultured bacterium	Bacteria;Firmicutes;Bacilli;Lactobacillales;Incertae sedis 9;Oscillospira	100;100;100;100;100;100				1869		1869
			EF407406	uncultured bacterium	Bacteria;Firmicutes;Bacilli;Lactobacillales;Incertae sedis 9;Oscillospira	100;100;100;100;100;100				1869		1869
			EF407318	uncultured bacterium	Bacteria;Firmicutes;Bacilli;Lactobacillales;Incertae sedis 9;Oscillospira	100;100;75;75;75;75				1869		1869
			EF603079	uncultured bacterium	Bacteria;Firmicutes;Bacilli;Lactobacillales;Incertae sedis 9;Oscillospira	100;100;100;100;100;100				1869		1869
			EF602809	uncultured bacterium	Bacteria;Firmicutes;Bacilli;Lactobacillales;Incertae sedis 9;Oscillospira	100;100;100;100;100;100				1869		1869
			EF603080	uncultured bacterium	Bacteria;Firmicutes;Bacilli;Lactobacillales;Incertae sedis 9;Oscillospira	100;100;100;100;100;100				1869		1869
			EF603082	uncultured bacterium	Bacteria;Firmicutes;Bacilli;Lactobacillales;Incertae sedis 9;Oscillospira	100;100;100;100;100;100				1869		1869
			EF604814	uncultured bacterium	Bacteria;Firmicutes;Bacilli;Lactobacillales;Incertae sedis 9;Oscillospira	100;100;100;100;100;100				1869		1869
			EU006338	uncultured bacterium	Bacteria;Firmicutes;Bacilli;Lactobacillales;Incertae sedis 9;Oscillospira	100;100;89;89;89;89				1869		1869
V3tg30	0	2952			Bacteria;Firmicutes;Clostridia;Clostridiales					2059	30	2059	132	TGGGGAATATTGCACAATGGGGGAAACCCTGATGCAGCGACGCCGCGTGAGTGAAGAAGTATTTCGGTATGTAAAGCTCTATCAGCAGGGAAGAAAATGACGGTACCTGACTAAGAAGCCCCGGCTAACTAC
			AB064711	uncultured Gram-positive bacterium	Bacteria;Firmicutes;Clostridia;Clostridiales;Lachnospiraceae;Roseburia	100;100;98;98;91;68				2059		2059
			AB064778	uncultured Gram-positive bacterium	Bacteria;Firmicutes;Clostridia;Clostridiales;Lachnospiraceae;Ruminococcus	100;100;99;99;86;63				2059		2059
			AB064779	uncultured Gram-positive bacterium	Bacteria;Firmicutes;Clostridia;Clostridiales;Lachnospiraceae;Butyrivibrio	100;100;100;100;42;18				2059		2059
			AB075652	uncultured chicken cecal bacterium	Bacteria;Firmicutes;Clostridia;Clostridiales;Lachnospiraceae;Roseburia	100;100;96;96;67;32				2059		2059
			AB075657	uncultured chicken cecal bacterium	Bacteria;Firmicutes;Clostridia;Clostridiales;Lachnospiraceae;Roseburia	100;100;91;91;72;44				2059		2059
			AB080865	uncultured human intestinal bacterium	Bacteria;Firmicutes;Clostridia;Clostridiales;Lachnospiraceae;Ruminococcus	100;100;100;100;60;26				2059		2059
			AB080873	uncultured human intestinal bacterium	Bacteria;Firmicutes;Clostridia;Clostridiales;Clostridiaceae;Dorea	100;100;100;100;65;50				2059		2059
			AB099736	uncultured bacterium	Bacteria;Firmicutes;Clostridia;Clostridiales;Lachnospiraceae;Roseburia	100;100;90;90;73;40				2059		2059
			AB107424	uncultured bacterium	Bacteria;Firmicutes;Clostridia;Clostridiales;Lachnospiraceae;Lachnobacterium	100;100;93;93;85;26				2059		2059
			AB107570	uncultured bacterium	Bacteria;Firmicutes;Clostridia;Clostridiales;Lachnospiraceae;Roseburia	100;100;100;100;96;62				2059		2059
			AB120787	uncultured Gram-positive bacterium	Bacteria;Firmicutes;Clostridia;Clostridiales;Lachnospiraceae;Butyrivibrio	100;100;77;77;57;25				2059		2059
			AB185775	uncultured rumen bacterium	Bacteria;Firmicutes;Clostridia;Clostridiales;Lachnospiraceae;Butyrivibrio	100;100;100;100;94;81				2059		2059
			AB244134	uncultured rumen bacterium	Bacteria;Firmicutes;Clostridia;Clostridiales;Lachnospiraceae;Ruminococcus	100;100;100;100;82;54				2059		2059
			AB244159	uncultured rumen bacterium	Bacteria;Firmicutes;Clostridia;Clostridiales;Lachnospiraceae;Ruminococcus	100;100;100;100;85;54				2059		2059
			AB244164	uncultured rumen bacterium	Bacteria;Firmicutes;Clostridia;Clostridiales;Lachnospiraceae;Ruminococcus	100;100;100;100;87;53				2059		2059
			AB269987	uncultured rumen bacterium	Bacteria;Firmicutes;Clostridia;Clostridiales;Lachnospiraceae;Butyrivibrio	100;100;100;100;100;93				2059		2059
			AB270049	uncultured rumen bacterium	Bacteria;Firmicutes;Clostridia;Clostridiales;Lachnospiraceae;Butyrivibrio	100;100;100;100;99;89				2059		2059
			AB270065	uncultured rumen bacterium	Bacteria;Firmicutes;Clostridia;Clostridiales;Lachnospiraceae;Butyrivibrio	100;100;100;100;80;68				2059		2059
			AB270103	uncultured rumen bacterium	Bacteria;Firmicutes;Clostridia;Clostridiales;Lachnospiraceae;Butyrivibrio	100;100;100;100;97;87				2059		2059
			AB270116	uncultured rumen bacterium	Bacteria;Firmicutes;Clostridia;Clostridiales;Lachnospiraceae;Butyrivibrio	100;100;100;100;95;89				2059		2059
			AB270365	uncultured rumen bacterium	Bacteria;Firmicutes;Clostridia;Clostridiales;Lachnospiraceae;Butyrivibrio	100;100;99;99;65;28				2059		2059
			AF132257	uncultured bacterium adhufec295	Bacteria;Firmicutes;Clostridia;Clostridiales;Lachnospiraceae;Ruminococcus	100;100;100;100;68;29				2059		2059
			AF132268	uncultured bacterium adhufec405	Bacteria;Firmicutes;Clostridia;Clostridiales;Lachnospiraceae;Ruminococcus	100;100;99;99;73;44				2059		2059
			AF153861	uncultured bacterium adhufec13.25	Bacteria;Firmicutes;Clostridia;Clostridiales;Lachnospiraceae;Butyrivibrio	100;100;88;88;65;32				2059		2059
			AF371558	uncultured bacterium	Bacteria;Firmicutes;Clostridia;Clostridiales;Lachnospiraceae;Ruminococcus	100;100;100;100;98;95				2059		2059
			AF371566	uncultured bacterium	Bacteria;Firmicutes;Clostridia;Clostridiales;Lachnospiraceae;Butyrivibrio	100;100;99;99;77;56				2059		2059
			AF371569	uncultured bacterium	Bacteria;Firmicutes;Clostridia;Clostridiales;Lachnospiraceae;Butyrivibrio	100;100;99;99;86;79				2059		2059
			AF371584	uncultured bacterium	Bacteria;Firmicutes;Clostridia;Clostridiales;Lachnospiraceae;Butyrivibrio	100;100;99;99;75;59				2059		2059
			AF371637	uncultured bacterium	Bacteria;Firmicutes;Clostridia;Clostridiales;Lachnospiraceae;Anaerostipes	100;100;100;100;90;63				2059		2059
			AF371638	uncultured bacterium	Bacteria;Firmicutes;Clostridia;Clostridiales;Lachnospiraceae;Anaerostipes	100;100;100;100;99;99				2059		2059
			AF376465	uncultured bacterium	Bacteria;Firmicutes;Clostridia;Clostridiales;Lachnospiraceae;Ruminococcus	100;100;98;98;52;26				2059		2059
			AJ229234	Clostridium sp. XB90	Bacteria;Firmicutes;Clostridia;Clostridiales;Clostridiaceae;Parasporobacterium	100;100;100;100;50;19				2059		2059
			AJ608222	uncultured bacterium	Bacteria;Firmicutes;Clostridia;Clostridiales;Lachnospiraceae;Ruminococcus	100;100;99;99;94;74				2059		2059
			AJ608223	uncultured bacterium	Bacteria;Firmicutes;Clostridia;Clostridiales;Lachnospiraceae;Ruminococcus	100;100;98;98;86;46				2059		2059
			AJ746572	uncultured bacterium	Bacteria;Firmicutes;Clostridia;Clostridiales;Lachnospiraceae;Sporobacterium	100;100;100;100;65;23				2059		2059
			AJ852248	uncultured bacterium	Bacteria;Firmicutes;Clostridia;Clostridiales;Lachnospiraceae;Anaerostipes	100;100;98;98;81;32				2059		2059
			AJ852332	uncultured bacterium	Bacteria;Firmicutes;Clostridia;Clostridiales;Lachnospiraceae;Anaerostipes	100;100;95;95;81;30				2059		2059
			AY179349	uncultured bacterium	Bacteria;Firmicutes;Clostridia;Clostridiales;Lachnospiraceae;Butyrivibrio	100;100;100;100;52;27				2059		2059
			AY209462	uncultured bacterium	Bacteria;Firmicutes;Clostridia;Clostridiales;Clostridiaceae;Hespellia	100;100;100;100;54;25				2059		2059
			AY212752	uncultured bacterium	Bacteria;Firmicutes;Clostridia;Clostridiales;Lachnospiraceae;Ruminococcus	100;100;92;92;72;65				2059		2059
			AY212767	uncultured bacterium	Bacteria;Firmicutes;Clostridia;Clostridiales;Lachnospiraceae;Ruminococcus	100;100;88;88;71;67				2059		2059
			AY231309	uncultured bacterium	Bacteria;Firmicutes;Clostridia;Clostridiales;Lachnospiraceae;Anaerostipes	100;100;100;100;68;65				2059		2059
			AY239559	uncultured bacterium	Bacteria;Firmicutes;Bacilli;Lactobacillales;Incertae sedis 9;Syntrophococcus	100;100;68;68;68;68				2059		2059
			AY305309	butyrate-producing bacterium M62/1	Bacteria;Firmicutes;Clostridia;Clostridiales;Clostridiaceae;Hespellia	100;100;100;100;59;26				2059		2059
			AY305314	butyrate-producing bacterium SM4/1	Bacteria;Firmicutes;Clostridia;Clostridiales;Clostridiaceae;Hespellia	100;100;100;100;62;35				2059		2059
			AY328366	uncultured bacterium	Bacteria;Firmicutes;Clostridia;Clostridiales;Clostridiaceae;Clostridium	100;100;96;96;54;25				2059		2059
			AY328367	uncultured bacterium	Bacteria;Firmicutes;Clostridia;Clostridiales;Lachnospiraceae;Ruminococcus	100;100;99;99;51;42				2059		2059
			AY328370	uncultured bacterium	Bacteria;Firmicutes;Clostridia;Clostridiales;Lachnospiraceae;Coprococcus	100;100;88;88;50;14				2059		2059
			AY330123	uncultured Clostridium sp.	Bacteria;Firmicutes;Clostridia;Clostridiales;Lachnospiraceae;Anaerostipes	100;100;100;100;50;25				2059		2059
			AY330126	uncultured Clostridium sp.	Bacteria;Firmicutes;Clostridia;Clostridiales;Clostridiaceae;Parasporobacterium	100;100;100;100;50;24				2059		2059
			AY343136	uncultured bacterium	Bacteria;Firmicutes;Clostridia;Clostridiales;Lachnospiraceae;Ruminococcus	100;100;100;100;99;70				2059		2059
			AY667749	uncultured bacterium	Bacteria;Firmicutes;Bacilli;Lactobacillales;Incertae sedis 9;Syntrophococcus	100;100;50;50;50;50				2059		2059
			AY667993	uncultured bacterium	Bacteria;Firmicutes;Clostridia;Clostridiales;Lachnospiraceae;Coprococcus	100;100;72;72;50;16				2059		2059
			AY668093	uncultured bacterium	Bacteria;Firmicutes;Clostridia;Clostridiales;Lachnospiraceae;Coprococcus	100;100;62;62;47;19				2059		2059
			AY668228	uncultured bacterium	Bacteria;Firmicutes;Clostridia;Clostridiales;Lachnospiraceae;Coprococcus	100;100;71;71;45;15				2059		2059
			AY668357	uncultured bacterium	Bacteria;Firmicutes;Clostridia;Clostridiales;Lachnospiraceae;Butyrivibrio	100;100;77;77;56;25				2059		2059
			AY668617	uncultured bacterium	Bacteria;Firmicutes;Clostridia;Clostridiales;Lachnospiraceae;Coprococcus	100;100;73;73;55;18				2059		2059
			AY668630	uncultured bacterium	Bacteria;Firmicutes;Clostridia;Clostridiales;Lachnospiraceae;Anaerostipes	100;100;83;83;72;22				2059		2059
			AY668636	uncultured bacterium	Bacteria;Firmicutes;Clostridia;Clostridiales;Lachnospiraceae;Lachnobacterium	100;100;93;93;67;27				2059		2059
			AY668663	uncultured bacterium	Bacteria;Firmicutes;Clostridia;Clostridiales;Lachnospiraceae;Coprococcus	100;100;75;75;62;15				2059		2059
			AY668753	uncultured bacterium	Bacteria;Firmicutes;Clostridia;Clostridiales;Lachnospiraceae;Butyrivibrio	100;100;68;68;48;19				2059		2059
			AY668916	uncultured bacterium	Bacteria;Firmicutes;Clostridia;Clostridiales;Lachnospiraceae;Coprococcus	100;100;70;70;41;14				2059		2059
			AY668919	uncultured bacterium	Bacteria;Firmicutes;Clostridia;Clostridiales;Lachnospiraceae;Coprococcus	100;100;84;84;58;18				2059		2059
			AY668920	uncultured bacterium	Bacteria;Firmicutes;Clostridia;Clostridiales;Lachnospiraceae;Coprococcus	100;100;85;85;64;20				2059		2059
			AY850453	uncultured bacterium	Bacteria;Firmicutes;Clostridia;Clostridiales;Lachnospiraceae;Ruminococcus	100;100;98;98;94;55				2059		2059
			AY850526	uncultured bacterium	Bacteria;Firmicutes;Clostridia;Clostridiales;Lachnospiraceae;Butyrivibrio	100;100;99;99;78;63				2059		2059
			AY854265	uncultured bacterium	Bacteria;Firmicutes;Clostridia;Clostridiales;Lachnospiraceae;Butyrivibrio	100;100;91;91;90;85				2059		2059
			AY854287	uncultured bacterium	Bacteria;Firmicutes;Bacilli;Lactobacillales;Incertae sedis 9;Syntrophococcus	100;100;91;91;91;91				2059		2059
			AY854302	uncultured bacterium	Bacteria;Firmicutes;Clostridia;Clostridiales;Lachnospiraceae;Lachnobacterium	100;100;99;99;97;62				2059		2059
			AY858486	uncultured bacterium	Bacteria;Firmicutes;Clostridia;Clostridiales;Lachnospiraceae;Butyrivibrio	100;100;95;95;95;82				2059		2059
			AY858533	uncultured bacterium	Bacteria;Firmicutes;Bacilli;Lactobacillales;Incertae sedis 9;Syntrophococcus	100;100;92;92;92;92				2059		2059
			AY916197	uncultured bacterium	Bacteria;Firmicutes;Clostridia;Clostridiales;Lachnospiraceae;Ruminococcus	100;100;96;96;75;42				2059		2059
			AY916244	uncultured bacterium	Bacteria;Firmicutes;Clostridia;Clostridiales;Lachnospiraceae;Ruminococcus	100;100;100;100;90;60				2059		2059
			AY916299	uncultured bacterium	Bacteria;Firmicutes;Clostridia;Clostridiales;Clostridiaceae;Hespellia	100;100;100;100;59;39				2059		2059
			AY916301	uncultured bacterium	Bacteria;Firmicutes;Clostridia;Clostridiales;Lachnospiraceae;Ruminococcus	100;100;99;99;95;76				2059		2059
			AY916383	uncultured bacterium	Bacteria;Firmicutes;Clostridia;Clostridiales;Lachnospiraceae;Butyrivibrio	100;100;100;100;76;41				2059		2059
			AY919978	uncultured bacterium	Bacteria;Firmicutes;Clostridia;Clostridiales;Lachnospiraceae;Ruminococcus	100;100;100;100;85;36				2059		2059
			AY919990	uncultured bacterium	Bacteria;Firmicutes;Clostridia;Clostridiales;Clostridiaceae;Hespellia	100;100;97;97;70;42				2059		2059
			AY920024	uncultured bacterium	Bacteria;Firmicutes;Clostridia;Clostridiales;Lachnospiraceae;Anaerostipes	100;100;99;99;87;45				2059		2059
			AY920025	uncultured bacterium	Bacteria;Firmicutes;Clostridia;Clostridiales;Lachnospiraceae;Ruminococcus	100;100;100;100;68;33				2059		2059
			AY938927	uncultured bacterium	Bacteria;Firmicutes;Clostridia;Clostridiales;Lachnospiraceae;Butyrivibrio	100;100;100;100;90;33				2059		2059
			AY938974	uncultured bacterium	Bacteria;Firmicutes;Clostridia;Clostridiales;Lachnospiraceae;Butyrivibrio	100;100;100;100;85;42				2059		2059
			AY939173	uncultured bacterium	Bacteria;Firmicutes;Clostridia;Clostridiales;Lachnospiraceae;Butyrivibrio	100;100;100;100;78;43				2059		2059
			AY974953	uncultured bacterium	Bacteria;Firmicutes;Clostridia;Clostridiales;Lachnospiraceae;Butyrivibrio	100;100;96;96;77;36				2059		2059
			AY975275	uncultured bacterium	Bacteria;Firmicutes;Clostridia;Clostridiales;Lachnospiraceae;Ruminococcus	100;100;100;100;87;61				2059		2059
			AY975319	uncultured bacterium	Bacteria;Firmicutes;Clostridia;Clostridiales;Lachnospiraceae;Ruminococcus	100;100;100;100;96;59				2059		2059
			AY975462	uncultured bacterium	Bacteria;Firmicutes;Clostridia;Clostridiales;Lachnospiraceae;Ruminococcus	100;100;100;100;98;70				2059		2059
			AY975650	uncultured bacterium	Bacteria;Firmicutes;Clostridia;Clostridiales;Lachnospiraceae;Ruminococcus	100;100;100;100;97;56				2059		2059
			AY977142	uncultured bacterium	Bacteria;Firmicutes;Clostridia;Clostridiales;Lachnospiraceae;Ruminococcus	100;100;100;100;91;68				2059		2059
			AY977177	uncultured bacterium	Bacteria;Firmicutes;Clostridia;Clostridiales;Lachnospiraceae;Ruminococcus	100;100;100;100;87;43				2059		2059
			AY977316	uncultured bacterium	Bacteria;Firmicutes;Clostridia;Clostridiales;Lachnospiraceae;Ruminococcus	100;100;100;100;84;65				2059		2059
			AY977337	uncultured bacterium	Bacteria;Firmicutes;Clostridia;Clostridiales;Lachnospiraceae;Ruminococcus	100;100;100;100;98;76				2059		2059
			AY977338	uncultured bacterium	Bacteria;Firmicutes;Clostridia;Clostridiales;Lachnospiraceae;Ruminococcus	100;100;99;99;69;38				2059		2059
			AY977429	uncultured bacterium	Bacteria;Firmicutes;Clostridia;Clostridiales;Lachnospiraceae;Ruminococcus	100;100;100;100;94;56				2059		2059
			AY977434	uncultured bacterium	Bacteria;Firmicutes;Clostridia;Clostridiales;Lachnospiraceae;Ruminococcus	100;100;99;99;94;56				2059		2059
			AY977469	uncultured bacterium	Bacteria;Firmicutes;Clostridia;Clostridiales;Lachnospiraceae;Ruminococcus	100;100;98;98;95;65				2059		2059
			AY977494	uncultured bacterium	Bacteria;Firmicutes;Clostridia;Clostridiales;Lachnospiraceae;Ruminococcus	100;100;100;100;95;71				2059		2059
			AY977923	uncultured bacterium	Bacteria;Firmicutes;Clostridia;Clostridiales;Clostridiaceae;Hespellia	100;100;100;100;58;41				2059		2059
			AY978420	uncultured bacterium	Bacteria;Firmicutes;Clostridia;Clostridiales;Lachnospiraceae;Ruminococcus	100;100;100;100;91;46				2059		2059
			AY978603	uncultured bacterium	Bacteria;Firmicutes;Clostridia;Clostridiales;Lachnospiraceae;Ruminococcus	100;100;98;98;89;39				2059		2059
			AY978704	uncultured bacterium	Bacteria;Firmicutes;Clostridia;Clostridiales;Lachnospiraceae;Ruminococcus	100;100;100;100;96;67				2059		2059
			AY978883	uncultured bacterium	Bacteria;Firmicutes;Clostridia;Clostridiales;Lachnospiraceae;Ruminococcus	100;100;100;100;93;53				2059		2059
			AY978926	uncultured bacterium	Bacteria;Firmicutes;Clostridia;Clostridiales;Lachnospiraceae;Ruminococcus	100;100;98;98;91;61				2059		2059
			AY978936	uncultured bacterium	Bacteria;Firmicutes;Clostridia;Clostridiales;Lachnospiraceae;Ruminococcus	100;100;97;97;96;53				2059		2059
			AY978963	uncultured bacterium	Bacteria;Firmicutes;Clostridia;Clostridiales;Lachnospiraceae;Ruminococcus	100;100;99;99;92;52				2059		2059
			AY978979	uncultured bacterium	Bacteria;Firmicutes;Clostridia;Clostridiales;Lachnospiraceae;Ruminococcus	100;100;97;97;94;58				2059		2059
			AY979143	uncultured bacterium	Bacteria;Firmicutes;Clostridia;Clostridiales;Lachnospiraceae;Ruminococcus	100;100;100;100;95;64				2059		2059
			AY979265	uncultured bacterium	Bacteria;Firmicutes;Clostridia;Clostridiales;Lachnospiraceae;Butyrivibrio	100;100;88;88;80;47				2059		2059
			AY979830	uncultured bacterium	Bacteria;Firmicutes;Clostridia;Clostridiales;Lachnospiraceae;Ruminococcus	100;100;96;96;75;53				2059		2059
			AY980085	uncultured bacterium	Bacteria;Firmicutes;Clostridia;Clostridiales;Lachnospiraceae;Ruminococcus	100;100;100;100;98;71				2059		2059
			AY980231	uncultured bacterium	Bacteria;Firmicutes;Clostridia;Clostridiales;Lachnospiraceae;Ruminococcus	100;100;100;100;82;32				2059		2059
			AY980241	uncultured bacterium	Bacteria;Firmicutes;Clostridia;Clostridiales;Lachnospiraceae;Ruminococcus	100;100;99;99;92;62				2059		2059
			AY980713	uncultured bacterium	Bacteria;Firmicutes;Clostridia;Clostridiales;Lachnospiraceae;Ruminococcus	100;100;100;100;81;32				2059		2059
			AY980772	uncultured bacterium	Bacteria;Firmicutes;Clostridia;Clostridiales;Lachnospiraceae;Ruminococcus	100;100;98;98;98;69				2059		2059
			AY980925	uncultured bacterium	Bacteria;Firmicutes;Clostridia;Clostridiales;Lachnospiraceae;Ruminococcus	100;100;87;87;73;41				2059		2059
			AY981294	uncultured bacterium	Bacteria;Firmicutes;Clostridia;Clostridiales;Lachnospiraceae;Ruminococcus	100;100;98;98;96;63				2059		2059
			AY981336	uncultured bacterium	Bacteria;Firmicutes;Clostridia;Clostridiales;Lachnospiraceae;Ruminococcus	100;100;99;99;96;76				2059		2059
			AY981671	uncultured bacterium	Bacteria;Firmicutes;Clostridia;Clostridiales;Lachnospiraceae;Ruminococcus	100;100;100;100;84;36				2059		2059
			AY981763	uncultured bacterium	Bacteria;Firmicutes;Clostridia;Clostridiales;Lachnospiraceae;Roseburia	100;100;100;100;89;27				2059		2059
			AY982260	uncultured bacterium	Bacteria;Firmicutes;Clostridia;Clostridiales;Lachnospiraceae;Butyrivibrio	100;100;91;91;77;29				2059		2059
			AY982431	uncultured bacterium	Bacteria;Firmicutes;Clostridia;Clostridiales;Lachnospiraceae;Ruminococcus	100;100;95;95;83;37				2059		2059
			AY982845	uncultured bacterium	Bacteria;Firmicutes;Clostridia;Clostridiales;Lachnospiraceae;Ruminococcus	100;100;96;96;66;34				2059		2059
			AY983059	uncultured bacterium	Bacteria;Firmicutes;Clostridia;Clostridiales;Lachnospiraceae;Ruminococcus	100;100;98;98;85;64				2059		2059
			AY983186	uncultured bacterium	Bacteria;Firmicutes;Clostridia;Clostridiales;Clostridiaceae;Hespellia	100;100;100;100;49;39				2059		2059
			AY983429	uncultured bacterium	Bacteria;Firmicutes;Clostridia;Clostridiales;Lachnospiraceae;Ruminococcus	100;100;100;100;95;64				2059		2059
			AY983538	uncultured bacterium	Bacteria;Firmicutes;Clostridia;Clostridiales;Lachnospiraceae;Anaerostipes	100;100;100;100;89;89				2059		2059
			AY984132	uncultured bacterium	Bacteria;Firmicutes;Clostridia;Clostridiales;Lachnospiraceae;Ruminococcus	100;100;98;98;94;68				2059		2059
			AY984248	uncultured bacterium	Bacteria;Firmicutes;Clostridia;Clostridiales;Lachnospiraceae;Ruminococcus	100;100;99;99;71;44				2059		2059
			AY984351	uncultured bacterium	Bacteria;Firmicutes;Clostridia;Clostridiales;Lachnospiraceae;Ruminococcus	100;100;95;95;61;33				2059		2059
			AY984475	uncultured bacterium	Bacteria;Firmicutes;Clostridia;Clostridiales;Lachnospiraceae;Ruminococcus	100;100;98;98;77;56				2059		2059
			AY984497	uncultured bacterium	Bacteria;Firmicutes;Clostridia;Clostridiales;Lachnospiraceae;Ruminococcus	100;100;99;99;76;40				2059		2059
			AY984536	uncultured bacterium	Bacteria;Firmicutes;Clostridia;Clostridiales;Lachnospiraceae;Ruminococcus	100;100;100;100;79;47				2059		2059
			AY984591	uncultured bacterium	Bacteria;Firmicutes;Clostridia;Clostridiales;Lachnospiraceae;Ruminococcus	100;100;98;98;85;49				2059		2059
			AY984624	uncultured bacterium	Bacteria;Firmicutes;Clostridia;Clostridiales;Lachnospiraceae;Ruminococcus	100;100;93;93;78;58				2059		2059
			AY984756	uncultured bacterium	Bacteria;Firmicutes;Clostridia;Clostridiales;Lachnospiraceae;Ruminococcus	100;100;96;96;72;39				2059		2059
			AY984779	uncultured bacterium	Bacteria;Firmicutes;Clostridia;Clostridiales;Lachnospiraceae;Ruminococcus	100;100;98;98;88;54				2059		2059
			AY984855	uncultured bacterium	Bacteria;Firmicutes;Clostridia;Clostridiales;Lachnospiraceae;Ruminococcus	100;100;99;99;81;56				2059		2059
			AY984943	uncultured bacterium	Bacteria;Firmicutes;Clostridia;Clostridiales;Lachnospiraceae;Ruminococcus	100;100;98;98;80;50				2059		2059
			AY985021	uncultured bacterium	Bacteria;Firmicutes;Clostridia;Clostridiales;Lachnospiraceae;Ruminococcus	100;100;99;99;84;64				2059		2059
			AY985067	uncultured bacterium	Bacteria;Firmicutes;Clostridia;Clostridiales;Lachnospiraceae;Ruminococcus	100;100;96;96;74;37				2059		2059
			AY985078	uncultured bacterium	Bacteria;Firmicutes;Clostridia;Clostridiales;Lachnospiraceae;Ruminococcus	100;100;97;97;80;52				2059		2059
			AY985108	uncultured bacterium	Bacteria;Firmicutes;Clostridia;Clostridiales;Lachnospiraceae;Ruminococcus	100;100;99;99;82;52				2059		2059
			AY985121	uncultured bacterium	Bacteria;Firmicutes;Clostridia;Clostridiales;Lachnospiraceae;Ruminococcus	100;100;96;96;75;53				2059		2059
			AY985163	uncultured bacterium	Bacteria;Firmicutes;Clostridia;Clostridiales;Lachnospiraceae;Ruminococcus	100;100;95;95;72;42				2059		2059
			AY985391	uncultured bacterium	Bacteria;Firmicutes;Clostridia;Clostridiales;Lachnospiraceae;Ruminococcus	100;100;97;97;81;52				2059		2059
			AY985779	uncultured bacterium	Bacteria;Firmicutes;Clostridia;Clostridiales;Lachnospiraceae;Roseburia	100;100;98;98;89;34				2059		2059
			AY985848	uncultured bacterium	Bacteria;Firmicutes;Clostridia;Clostridiales;Lachnospiraceae;Ruminococcus	100;100;99;99;79;41				2059		2059
			AY986071	uncultured bacterium	Bacteria;Firmicutes;Clostridia;Clostridiales;Lachnospiraceae;Ruminococcus	100;100;100;100;77;48				2059		2059
			AY986107	uncultured bacterium	Bacteria;Firmicutes;Clostridia;Clostridiales;Lachnospiraceae;Ruminococcus	100;100;97;97;78;47				2059		2059
			AY986143	uncultured bacterium	Bacteria;Firmicutes;Clostridia;Clostridiales;Lachnospiraceae;Ruminococcus	100;100;100;100;82;69				2059		2059
			AY989967	uncultured bacterium	Bacteria;Firmicutes;Clostridia;Clostridiales;Lachnospiraceae;Butyrivibrio	100;100;98;98;72;42				2059		2059
			AY990000	uncultured bacterium	Bacteria;Firmicutes;Clostridia;Clostridiales;Lachnospiraceae;Butyrivibrio	100;100;100;100;83;44				2059		2059
			AY990006	uncultured bacterium	Bacteria;Firmicutes;Clostridia;Clostridiales;Lachnospiraceae;Butyrivibrio	100;100;100;100;90;52				2059		2059
			AY990183	uncultured bacterium	Bacteria;Firmicutes;Clostridia;Clostridiales;Lachnospiraceae;Anaerostipes	100;100;86;86;85;44				2059		2059
			AY990292	uncultured bacterium	Bacteria;Firmicutes;Clostridia;Clostridiales;Lachnospiraceae;Butyrivibrio	100;100;100;100;99;71				2059		2059
			AY990423	uncultured bacterium	Bacteria;Firmicutes;Clostridia;Clostridiales;Lachnospiraceae;Anaerostipes	100;100;93;93;93;33				2059		2059
			AY990892	uncultured bacterium	Bacteria;Firmicutes;Clostridia;Clostridiales;Lachnospiraceae;Butyrivibrio	100;100;100;100;83;69				2059		2059
			AY991164	uncultured bacterium	Bacteria;Firmicutes;Clostridia;Clostridiales;Lachnospiraceae;Ruminococcus	100;100;96;96;56;32				2059		2059
			AY991572	uncultured bacterium	Bacteria;Firmicutes;Clostridia;Clostridiales;Lachnospiraceae;Butyrivibrio	100;100;98;98;94;79				2059		2059
			AY991602	uncultured bacterium	Bacteria;Firmicutes;Clostridia;Clostridiales;Lachnospiraceae;Butyrivibrio	100;100;92;92;70;19				2059		2059
			AY991603	uncultured bacterium	Bacteria;Firmicutes;Clostridia;Clostridiales;Lachnospiraceae;Butyrivibrio	100;100;100;100;95;33				2059		2059
			AY991617	uncultured bacterium	Bacteria;Firmicutes;Clostridia;Clostridiales;Lachnospiraceae;Butyrivibrio	100;100;100;100;99;88				2059		2059
			AY991628	uncultured bacterium	Bacteria;Firmicutes;Clostridia;Clostridiales;Lachnospiraceae;Butyrivibrio	100;100;95;95;92;52				2059		2059
			AY991658	uncultured bacterium	Bacteria;Firmicutes;Clostridia;Clostridiales;Lachnospiraceae;Butyrivibrio	100;100;100;100;96;41				2059		2059
			AY991680	uncultured bacterium	Bacteria;Firmicutes;Clostridia;Clostridiales;Lachnospiraceae;Butyrivibrio	100;100;99;99;88;38				2059		2059
			AY991707	uncultured bacterium	Bacteria;Firmicutes;Clostridia;Clostridiales;Lachnospiraceae;Butyrivibrio	100;100;99;99;97;80				2059		2059
			AY991985	uncultured bacterium	Bacteria;Firmicutes;Clostridia;Clostridiales;Lachnospiraceae;Coprococcus	100;100;96;96;83;63				2059		2059
			AY992520	uncultured bacterium	Bacteria;Firmicutes;Clostridia;Clostridiales;Lachnospiraceae;Oribacterium	100;100;81;81;53;18				2059		2059
			AY992977	uncultured bacterium	Bacteria;Firmicutes;Clostridia;Clostridiales;Lachnospiraceae;Butyrivibrio	100;100;100;100;90;62				2059		2059
			AY992992	uncultured bacterium	Bacteria;Firmicutes;Clostridia;Clostridiales;Lachnospiraceae;Butyrivibrio	100;100;98;98;85;60				2059		2059
			AY993046	uncultured bacterium	Bacteria;Firmicutes;Clostridia;Clostridiales;Lachnospiraceae;Butyrivibrio	100;100;99;99;89;61				2059		2059
			AY993185	uncultured bacterium	Bacteria;Firmicutes;Clostridia;Clostridiales;Lachnospiraceae;Butyrivibrio	100;100;100;100;93;75				2059		2059
			AY993427	uncultured bacterium	Bacteria;Firmicutes;Clostridia;Clostridiales;Lachnospiraceae;Butyrivibrio	100;100;98;98;78;49				2059		2059
			AY993483	uncultured bacterium	Bacteria;Firmicutes;Clostridia;Clostridiales;Lachnospiraceae;Butyrivibrio	100;100;98;98;98;84				2059		2059
			AY993540	uncultured bacterium	Bacteria;Firmicutes;Clostridia;Clostridiales;Lachnospiraceae;Butyrivibrio	100;100;100;100;94;53				2059		2059
			AY993671	uncultured bacterium	Bacteria;Firmicutes;Clostridia;Clostridiales;Lachnospiraceae;Butyrivibrio	100;100;99;99;93;74				2059		2059
			AY993902	uncultured bacterium	Bacteria;Firmicutes;Clostridia;Clostridiales;Lachnospiraceae;Anaerostipes	100;100;96;96;85;45				2059		2059
			AY994020	uncultured bacterium	Bacteria;Firmicutes;Clostridia;Clostridiales;Lachnospiraceae;Anaerostipes	100;100;72;72;60;40				2059		2059
			DQ014590	uncultured bacterium	Bacteria;Firmicutes;Clostridia;Clostridiales;Lachnospiraceae;Butyrivibrio	100;100;99;99;90;57				2059		2059
			DQ014592	uncultured bacterium	Bacteria;Firmicutes;Clostridia;Clostridiales;Lachnospiraceae;Butyrivibrio	100;100;100;100;92;52				2059		2059
			DQ014629	uncultured bacterium	Bacteria;Firmicutes;Clostridia;Clostridiales;Lachnospiraceae;Butyrivibrio	100;100;100;100;87;56				2059		2059
			DQ014630	uncultured bacterium	Bacteria;Firmicutes;Clostridia;Clostridiales;Lachnospiraceae;Butyrivibrio	100;100;98;98;84;45				2059		2059
			DQ014658	uncultured bacterium	Bacteria;Firmicutes;Clostridia;Clostridiales;Lachnospiraceae;Butyrivibrio	100;100;100;100;96;55				2059		2059
			DQ014659	uncultured bacterium	Bacteria;Firmicutes;Clostridia;Clostridiales;Lachnospiraceae;Ruminococcus	100;100;83;83;67;37				2059		2059
			DQ014666	uncultured bacterium	Bacteria;Firmicutes;Clostridia;Clostridiales;Lachnospiraceae;Butyrivibrio	100;100;100;100;88;45				2059		2059
			DQ014698	uncultured bacterium	Bacteria;Firmicutes;Clostridia;Clostridiales;Lachnospiraceae;Butyrivibrio	100;100;100;100;91;46				2059		2059
			DQ014733	uncultured bacterium	Bacteria;Firmicutes;Clostridia;Clostridiales;Lachnospiraceae;Butyrivibrio	100;100;100;100;88;49				2059		2059
			DQ014743	uncultured bacterium	Bacteria;Firmicutes;Clostridia;Clostridiales;Lachnospiraceae;Coprococcus	100;100;97;97;80;31				2059		2059
			DQ014751	uncultured bacterium	Bacteria;Firmicutes;Clostridia;Clostridiales;Lachnospiraceae;Butyrivibrio	100;100;96;96;83;44				2059		2059
			DQ014790	uncultured bacterium	Bacteria;Firmicutes;Clostridia;Clostridiales;Lachnospiraceae;Butyrivibrio	100;100;99;99;89;42				2059		2059
			DQ014823	uncultured bacterium	Bacteria;Firmicutes;Clostridia;Clostridiales;Lachnospiraceae;Butyrivibrio	100;100;99;99;84;47				2059		2059
			DQ014827	uncultured bacterium	Bacteria;Firmicutes;Clostridia;Clostridiales;Lachnospiraceae;Butyrivibrio	100;100;100;100;95;71				2059		2059
			DQ014852	uncultured bacterium	Bacteria;Firmicutes;Clostridia;Clostridiales;Lachnospiraceae;Butyrivibrio	100;100;100;100;89;62				2059		2059
			DQ014855	uncultured bacterium	Bacteria;Firmicutes;Clostridia;Clostridiales;Lachnospiraceae;Butyrivibrio	100;100;98;98;93;63				2059		2059
			DQ014856	uncultured bacterium	Bacteria;Firmicutes;Clostridia;Clostridiales;Lachnospiraceae;Butyrivibrio	100;100;100;100;96;55				2059		2059
			DQ014869	uncultured bacterium	Bacteria;Firmicutes;Clostridia;Clostridiales;Lachnospiraceae;Butyrivibrio	100;100;100;100;96;59				2059		2059
			DQ014890	uncultured bacterium	Bacteria;Firmicutes;Clostridia;Clostridiales;Lachnospiraceae;Butyrivibrio	100;100;94;94;79;44				2059		2059
			DQ014898	uncultured bacterium	Bacteria;Firmicutes;Clostridia;Clostridiales;Lachnospiraceae;Butyrivibrio	100;100;100;100;86;45				2059		2059
			DQ014990	uncultured bacterium	Bacteria;Firmicutes;Clostridia;Clostridiales;Lachnospiraceae;Butyrivibrio	100;100;99;99;89;47				2059		2059
			DQ015002	uncultured bacterium	Bacteria;Firmicutes;Clostridia;Clostridiales;Lachnospiraceae;Butyrivibrio	100;100;100;100;92;56				2059		2059
			DQ015018	uncultured bacterium	Bacteria;Firmicutes;Clostridia;Clostridiales;Lachnospiraceae;Butyrivibrio	100;100;98;98;89;52				2059		2059
			DQ015229	uncultured bacterium	Bacteria;Firmicutes;Clostridia;Clostridiales;Lachnospiraceae;Butyrivibrio	100;100;96;96;81;35				2059		2059
			DQ015366	uncultured bacterium	Bacteria;Firmicutes;Clostridia;Clostridiales;Lachnospiraceae;Coprococcus	100;100;100;100;81;37				2059		2059
			DQ015384	uncultured bacterium	Bacteria;Firmicutes;Clostridia;Clostridiales;Lachnospiraceae;Butyrivibrio	100;100;100;100;93;55				2059		2059
			DQ015504	uncultured bacterium	Bacteria;Firmicutes;Clostridia;Clostridiales;Lachnospiraceae;Butyrivibrio	100;100;97;97;83;38				2059		2059
			DQ015536	uncultured bacterium	Bacteria;Firmicutes;Clostridia;Clostridiales;Lachnospiraceae;Butyrivibrio	100;100;100;100;90;57				2059		2059
			DQ015566	uncultured bacterium	Bacteria;Firmicutes;Clostridia;Clostridiales;Lachnospiraceae;Butyrivibrio	100;100;100;100;91;43				2059		2059
			DQ015628	uncultured bacterium	Bacteria;Firmicutes;Clostridia;Clostridiales;Lachnospiraceae;Acetitomaculum	100;100;83;83;62;19				2059		2059
			DQ015646	uncultured bacterium	Bacteria;Firmicutes;Clostridia;Clostridiales;Lachnospiraceae;Butyrivibrio	100;100;98;98;92;54				2059		2059
			DQ057365	uncultured bacterium	Bacteria;Firmicutes;Clostridia;Clostridiales;Lachnospiraceae;Ruminococcus	100;100;97;97;60;41				2059		2059
			DQ057375	uncultured bacterium	Bacteria;Firmicutes;Clostridia;Clostridiales;Lachnospiraceae;Ruminococcus	100;100;100;100;78;50				2059		2059
			DQ115991	uncultured bacterium	Bacteria;Firmicutes;Clostridia;Clostridiales;Lachnospiraceae;Butyrivibrio	100;100;99;99;52;16				2059		2059
			DQ252413	uncultured Clostridium sp.	Bacteria;Firmicutes;Clostridia;Clostridiales;Lachnospiraceae;Anaerostipes	100;100;100;100;100;94				2059		2059
			DQ325608	uncultured bacterium	Bacteria;Firmicutes;Clostridia;Clostridiales;Lachnospiraceae;Anaerostipes	100;100;100;100;92;92				2059		2059
			DQ325715	uncultured bacterium	Bacteria;Firmicutes;Clostridia;Clostridiales;Lachnospiraceae;Anaerostipes	100;100;100;100;93;93				2059		2059
			DQ325767	uncultured bacterium	Bacteria;Firmicutes;Clostridia;Clostridiales;Lachnospiraceae;Anaerostipes	100;100;100;100;93;92				2059		2059
			DQ325826	uncultured bacterium	Bacteria;Firmicutes;Clostridia;Clostridiales;Lachnospiraceae;Anaerostipes	100;100;100;100;89;89				2059		2059
			DQ325923	uncultured bacterium	Bacteria;Firmicutes;Clostridia;Clostridiales;Lachnospiraceae;Ruminococcus	100;100;99;99;96;71				2059		2059
			DQ325966	uncultured bacterium	Bacteria;Firmicutes;Clostridia;Clostridiales;Lachnospiraceae;Anaerostipes	100;100;100;100;89;89				2059		2059
			DQ325976	uncultured bacterium	Bacteria;Firmicutes;Clostridia;Clostridiales;Lachnospiraceae;Anaerostipes	100;100;100;100;92;92				2059		2059
			DQ326455	uncultured bacterium	Bacteria;Firmicutes;Clostridia;Clostridiales;Lachnospiraceae;Anaerostipes	100;100;100;100;84;83				2059		2059
			DQ326469	uncultured bacterium	Bacteria;Firmicutes;Clostridia;Clostridiales;Lachnospiraceae;Anaerostipes	100;100;100;100;95;95				2059		2059
			DQ326470	uncultured bacterium	Bacteria;Firmicutes;Clostridia;Clostridiales;Lachnospiraceae;Anaerostipes	100;100;100;100;90;89				2059		2059
			DQ326570	uncultured bacterium	Bacteria;Firmicutes;Clostridia;Clostridiales;Lachnospiraceae;Anaerostipes	100;100;100;100;86;85				2059		2059
			DQ326576	uncultured bacterium	Bacteria;Firmicutes;Clostridia;Clostridiales;Lachnospiraceae;Anaerostipes	100;100;100;100;97;95				2059		2059
			DQ326577	uncultured bacterium	Bacteria;Firmicutes;Clostridia;Clostridiales;Lachnospiraceae;Butyrivibrio	100;100;96;96;83;57				2059		2059
			DQ326625	uncultured bacterium	Bacteria;Firmicutes;Clostridia;Clostridiales;Clostridiaceae;Bryantella	100;100;100;100;72;72				2059		2059
			DQ326630	uncultured bacterium	Bacteria;Firmicutes;Clostridia;Clostridiales;Lachnospiraceae;Anaerostipes	100;100;100;100;97;96				2059		2059
			DQ326644	uncultured bacterium	Bacteria;Firmicutes;Clostridia;Clostridiales;Lachnospiraceae;Anaerostipes	100;100;100;100;88;88				2059		2059
			DQ326666	uncultured bacterium	Bacteria;Firmicutes;Clostridia;Clostridiales;Lachnospiraceae;Anaerostipes	100;100;100;100;94;93				2059		2059
			DQ326682	uncultured bacterium	Bacteria;Firmicutes;Clostridia;Clostridiales;Clostridiaceae;Bryantella	100;100;100;100;56;55				2059		2059
			DQ326683	uncultured bacterium	Bacteria;Firmicutes;Clostridia;Clostridiales;Lachnospiraceae;Anaerostipes	100;100;100;100;90;90				2059		2059
			DQ326712	uncultured bacterium	Bacteria;Firmicutes;Clostridia;Clostridiales;Lachnospiraceae;Ruminococcus	100;100;100;100;96;79				2059		2059
			DQ326713	uncultured bacterium	Bacteria;Firmicutes;Clostridia;Clostridiales;Lachnospiraceae;Anaerostipes	100;100;100;100;85;85				2059		2059
			DQ326748	uncultured bacterium	Bacteria;Firmicutes;Clostridia;Clostridiales;Lachnospiraceae;Anaerostipes	100;100;100;100;96;96				2059		2059
			DQ326762	uncultured bacterium	Bacteria;Firmicutes;Clostridia;Clostridiales;Lachnospiraceae;Anaerostipes	100;100;100;100;94;94				2059		2059
			DQ326781	uncultured bacterium	Bacteria;Firmicutes;Clostridia;Clostridiales;Clostridiaceae;Bryantella	100;100;100;100;64;63				2059		2059
			DQ326801	uncultured bacterium	Bacteria;Firmicutes;Clostridia;Clostridiales;Lachnospiraceae;Anaerostipes	100;100;100;100;97;97				2059		2059
			DQ326834	uncultured bacterium	Bacteria;Firmicutes;Clostridia;Clostridiales;Lachnospiraceae;Anaerostipes	100;100;100;100;95;95				2059		2059
			DQ326839	uncultured bacterium	Bacteria;Firmicutes;Clostridia;Clostridiales;Clostridiaceae;Bryantella	100;100;100;100;84;82				2059		2059
			DQ326840	uncultured bacterium	Bacteria;Firmicutes;Clostridia;Clostridiales;Lachnospiraceae;Butyrivibrio	100;100;97;97;84;47				2059		2059
			DQ326860	uncultured bacterium	Bacteria;Firmicutes;Clostridia;Clostridiales;Clostridiaceae;Bryantella	100;100;100;100;61;61				2059		2059
			DQ326865	uncultured bacterium	Bacteria;Firmicutes;Clostridia;Clostridiales;Lachnospiraceae;Anaerostipes	100;100;100;100;84;84				2059		2059
			DQ326873	uncultured bacterium	Bacteria;Firmicutes;Clostridia;Clostridiales;Lachnospiraceae;Anaerostipes	100;100;100;100;85;85				2059		2059
			DQ326938	uncultured bacterium	Bacteria;Firmicutes;Clostridia;Clostridiales;Lachnospiraceae;Anaerostipes	100;100;100;100;92;90				2059		2059
			DQ326960	uncultured bacterium	Bacteria;Firmicutes;Clostridia;Clostridiales;Clostridiaceae;Bryantella	100;100;100;100;64;63				2059		2059
			DQ326965	uncultured bacterium	Bacteria;Firmicutes;Clostridia;Clostridiales;Lachnospiraceae;Anaerostipes	100;100;100;100;94;94				2059		2059
			DQ326986	uncultured bacterium	Bacteria;Firmicutes;Clostridia;Clostridiales;Clostridiaceae;Bryantella	100;100;100;100;61;60				2059		2059
			DQ326997	uncultured bacterium	Bacteria;Firmicutes;Clostridia;Clostridiales;Clostridiaceae;Bryantella	100;100;100;100;72;71				2059		2059
			DQ327027	uncultured bacterium	Bacteria;Firmicutes;Clostridia;Clostridiales;Clostridiaceae;Bryantella	100;100;100;100;64;63				2059		2059
			DQ327118	uncultured bacterium	Bacteria;Firmicutes;Clostridia;Clostridiales;Lachnospiraceae;Anaerostipes	100;100;100;100;94;94				2059		2059
			DQ327123	uncultured bacterium	Bacteria;Firmicutes;Clostridia;Clostridiales;Clostridiaceae;Bryantella	100;100;100;100;70;70				2059		2059
			DQ327125	uncultured bacterium	Bacteria;Firmicutes;Clostridia;Clostridiales;Lachnospiraceae;Anaerostipes	100;100;100;100;92;92				2059		2059
			DQ327144	uncultured bacterium	Bacteria;Firmicutes;Clostridia;Clostridiales;Clostridiaceae;Hespellia	100;100;98;98;59;45				2059		2059
			DQ327274	uncultured bacterium	Bacteria;Firmicutes;Clostridia;Clostridiales;Clostridiaceae;Bryantella	100;100;100;100;59;59				2059		2059
			DQ327280	uncultured bacterium	Bacteria;Firmicutes;Clostridia;Clostridiales;Lachnospiraceae;Anaerostipes	100;100;100;100;96;95				2059		2059
			DQ327307	uncultured bacterium	Bacteria;Firmicutes;Clostridia;Clostridiales;Lachnospiraceae;Anaerostipes	100;100;100;100;87;87				2059		2059
			DQ327315	uncultured bacterium	Bacteria;Firmicutes;Clostridia;Clostridiales;Lachnospiraceae;Anaerostipes	100;100;100;100;95;95				2059		2059
			DQ327326	uncultured bacterium	Bacteria;Firmicutes;Clostridia;Clostridiales;Clostridiaceae;Bryantella	100;100;100;100;75;72				2059		2059
			DQ327330	uncultured bacterium	Bacteria;Firmicutes;Clostridia;Clostridiales;Lachnospiraceae;Anaerostipes	100;100;100;100;79;79				2059		2059
			DQ327356	uncultured bacterium	Bacteria;Firmicutes;Clostridia;Clostridiales;Clostridiaceae;Bryantella	100;100;100;100;68;68				2059		2059
			DQ327360	uncultured bacterium	Bacteria;Firmicutes;Clostridia;Clostridiales;Lachnospiraceae;Anaerostipes	100;100;100;100;86;85				2059		2059
			DQ327377	uncultured bacterium	Bacteria;Firmicutes;Clostridia;Clostridiales;Clostridiaceae;Bryantella	100;100;100;100;72;72				2059		2059
			DQ327382	uncultured bacterium	Bacteria;Firmicutes;Clostridia;Clostridiales;Clostridiaceae;Bryantella	100;100;100;100;68;68				2059		2059
			DQ327411	uncultured bacterium	Bacteria;Firmicutes;Clostridia;Clostridiales;Clostridiaceae;Bryantella	100;100;100;100;59;58				2059		2059
			DQ327483	uncultured bacterium	Bacteria;Firmicutes;Clostridia;Clostridiales;Lachnospiraceae;Anaerostipes	100;100;100;100;94;93				2059		2059
			DQ327506	uncultured bacterium	Bacteria;Firmicutes;Clostridia;Clostridiales;Lachnospiraceae;Anaerostipes	100;100;100;100;94;94				2059		2059
			DQ327511	uncultured bacterium	Bacteria;Firmicutes;Clostridia;Clostridiales;Clostridiaceae;Bryantella	100;100;100;100;67;67				2059		2059
			DQ327587	uncultured bacterium	Bacteria;Firmicutes;Clostridia;Clostridiales;Clostridiaceae;Bryantella	100;100;100;100;69;68				2059		2059
			DQ327604	uncultured bacterium	Bacteria;Firmicutes;Clostridia;Clostridiales;Lachnospiraceae;Anaerostipes	100;100;100;100;86;86				2059		2059
			DQ327605	uncultured bacterium	Bacteria;Firmicutes;Clostridia;Clostridiales;Clostridiaceae;Bryantella	100;100;100;100;62;62				2059		2059
			DQ394640	uncultured rumen bacterium	Bacteria;Firmicutes;Clostridia;Clostridiales;Lachnospiraceae;Butyrivibrio	100;100;100;100;90;77				2059		2059
			DQ441291	uncultured bacterium	Bacteria;Firmicutes;Clostridia;Clostridiales;Lachnospiraceae;Ruminococcus	100;100;96;96;78;52				2059		2059
			DQ513344	uncultured bacterium	Bacteria;Firmicutes;Clostridia;Clostridiales;Lachnospiraceae;Anaerostipes	100;100;100;100;96;91				2059		2059
			DQ815380	uncultured bacterium	Bacteria;Firmicutes;Clostridia;Clostridiales;Lachnospiraceae;Butyrivibrio	100;100;98;98;83;31				2059		2059
			DQ815386	uncultured bacterium	Bacteria;Firmicutes;Clostridia;Clostridiales;Lachnospiraceae;Anaerostipes	100;100;91;91;79;43				2059		2059
			DQ815557	uncultured bacterium	Bacteria;Firmicutes;Clostridia;Clostridiales;Lachnospiraceae;Anaerostipes	100;100;80;80;64;36				2059		2059
			DQ815765	uncultured bacterium	Bacteria;Firmicutes;Clostridia;Clostridiales;Lachnospiraceae;Butyrivibrio	100;100;100;100;65;40				2059		2059
			DQ815904	uncultured bacterium	Bacteria;Firmicutes;Clostridia;Clostridiales;Clostridiaceae;Bryantella	100;100;85;85;40;20				2059		2059
			DQ904855	uncultured bacterium	Bacteria;Firmicutes;Clostridia;Clostridiales;Lachnospiraceae;Ruminococcus	100;100;100;100;64;30				2059		2059
			DQ904897	uncultured bacterium	Bacteria;Firmicutes;Clostridia;Clostridiales;Lachnospiraceae;Butyrivibrio	100;100;100;100;82;43				2059		2059
			DQ905099	uncultured bacterium	Bacteria;Firmicutes;Clostridia;Clostridiales;Lachnospiraceae;Butyrivibrio	100;100;96;96;57;16				2059		2059
			DQ905106	uncultured bacterium	Bacteria;Firmicutes;Clostridia;Clostridiales;Lachnospiraceae;Butyrivibrio	100;100;99;99;91;80				2059		2059
			DQ905137	uncultured bacterium	Bacteria;Firmicutes;Clostridia;Clostridiales;Lachnospiraceae;Ruminococcus	100;100;98;98;70;42				2059		2059
			DQ905158	uncultured bacterium	Bacteria;Firmicutes;Clostridia;Clostridiales;Lachnospiraceae;Ruminococcus	100;100;96;96;65;21				2059		2059
			DQ905170	uncultured bacterium	Bacteria;Firmicutes;Clostridia;Clostridiales;Clostridiaceae;Hespellia	100;100;98;98;57;39				2059		2059
			DQ905173	uncultured bacterium	Bacteria;Firmicutes;Clostridia;Clostridiales;Lachnospiraceae;Ruminococcus	100;100;98;98;56;32				2059		2059
			DQ905188	uncultured bacterium	Bacteria;Firmicutes;Clostridia;Clostridiales;Lachnospiraceae;Ruminococcus	100;100;98;98;77;34				2059		2059
			DQ905375	uncultured bacterium	Bacteria;Firmicutes;Clostridia;Clostridiales;Lachnospiraceae;Ruminococcus	100;100;97;97;78;42				2059		2059
			DQ905511	uncultured bacterium	Bacteria;Firmicutes;Clostridia;Clostridiales;Lachnospiraceae;Ruminococcus	100;100;100;100;61;36				2059		2059
			DQ905780	uncultured bacterium	Bacteria;Firmicutes;Clostridia;Clostridiales;Lachnospiraceae;Anaerostipes	100;100;100;100;87;87				2059		2059
			DQ905856	uncultured bacterium	Bacteria;Firmicutes;Clostridia;Clostridiales;Lachnospiraceae;Ruminococcus	100;100;97;97;64;42				2059		2059
			DQ905930	uncultured bacterium	Bacteria;Firmicutes;Clostridia;Clostridiales;Lachnospiraceae;Anaerostipes	100;100;100;100;99;99				2059		2059
			EF025243	uncultured bacterium	Bacteria;Firmicutes;Clostridia;Clostridiales;Lachnospiraceae;Ruminococcus	100;100;100;100;64;30				2059		2059
			EF025269	uncultured bacterium	Bacteria;Firmicutes;Clostridia;Clostridiales;Lachnospiraceae;Butyrivibrio	100;100;84;84;72;54				2059		2059
			EF025271	uncultured bacterium	Bacteria;Firmicutes;Clostridia;Clostridiales;Lachnospiraceae;Ruminococcus	100;100;100;100;70;33				2059		2059
			EF025272	uncultured bacterium	Bacteria;Firmicutes;Clostridia;Clostridiales;Lachnospiraceae;Ruminococcus	100;100;100;100;58;21				2059		2059
			EF025278	uncultured bacterium	Bacteria;Firmicutes;Clostridia;Clostridiales;Clostridiaceae;Hespellia	100;100;100;100;50;26				2059		2059
			EF025281	uncultured bacterium	Bacteria;Firmicutes;Clostridia;Clostridiales;Lachnospiraceae;Ruminococcus	100;100;100;100;66;45				2059		2059
			EF025287	uncultured bacterium	Bacteria;Firmicutes;Clostridia;Clostridiales;Clostridiaceae;Hespellia	100;100;100;100;53;35				2059		2059
			EF071176	uncultured Firmicutes bacterium	Bacteria;Firmicutes;Clostridia;Clostridiales;Lachnospiraceae;Ruminococcus	100;100;100;100;70;30				2059		2059
			EF071426	uncultured Firmicutes bacterium	Bacteria;Firmicutes;Clostridia;Clostridiales;Clostridiaceae;Dorea	100;100;96;96;66;36				2059		2059
			X71853	Clostridium populeti	Bacteria;Firmicutes;Clostridia;Clostridiales;Clostridiaceae;Clostridium	100;100;100;100;100;100				2059		2059
			X77839	Clostridium polysaccharolyticum	Bacteria;Firmicutes;Clostridia;Clostridiales;Clostridiaceae;Clostridium	100;100;100;100;54;53				2059		2059
			EF401906	uncultured bacterium	Bacteria;Firmicutes;Clostridia;Clostridiales;Lachnospiraceae;Anaerostipes	100;100;100;100;81;81				2059		2059
			EF404703	uncultured bacterium	Bacteria;Firmicutes;Clostridia;Clostridiales;Lachnospiraceae;Ruminococcus	100;100;94;94;68;35				2059		2059
			EF403287	uncultured bacterium	Bacteria;Firmicutes;Clostridia;Clostridiales;Lachnospiraceae;Ruminococcus	100;100;93;93;58;22				2059		2059
			EF402410	uncultured bacterium	Bacteria;Firmicutes;Clostridia;Clostridiales;Lachnospiraceae;Ruminococcus	100;100;100;100;73;48				2059		2059
			EF401915	uncultured bacterium	Bacteria;Firmicutes;Clostridia;Clostridiales;Lachnospiraceae;Ruminococcus	100;100;98;98;51;24				2059		2059
			EF402034	uncultured bacterium	Bacteria;Firmicutes;Clostridia;Clostridiales;Lachnospiraceae;Ruminococcus	100;100;98;98;61;42				2059		2059
			EF404074	uncultured bacterium	Bacteria;Firmicutes;Clostridia;Clostridiales;Lachnospiraceae;Butyrivibrio	100;100;97;97;47;15				2059		2059
			EF403928	uncultured bacterium	Bacteria;Firmicutes;Clostridia;Clostridiales;Lachnospiraceae;Ruminococcus	100;100;93;93;55;23				2059		2059
			DQ342332	uncultured bacterium	Bacteria;Firmicutes;Clostridia;Clostridiales;Lachnospiraceae;Butyrivibrio	100;100;99;99;67;54				2059		2059
			EF404728	uncultured bacterium	Bacteria;Firmicutes;Clostridia;Clostridiales;Lachnospiraceae;Butyrivibrio	100;100;99;99;82;72				2059		2059
			EF403470	uncultured bacterium	Bacteria;Firmicutes;Clostridia;Clostridiales;Lachnospiraceae;Ruminococcus	100;100;100;100;77;39				2059		2059
			EF402492	uncultured bacterium	Bacteria;Firmicutes;Clostridia;Clostridiales;Clostridiaceae;Clostridium	100;100;98;98;55;33				2059		2059
			EF401818	uncultured bacterium	Bacteria;Firmicutes;Clostridia;Clostridiales;Lachnospiraceae;Butyrivibrio	100;100;96;96;48;23				2059		2059
			EF401618	uncultured bacterium	Bacteria;Firmicutes;Clostridia;Clostridiales;Lachnospiraceae;Ruminococcus	100;100;100;100;66;46				2059		2059
			EF405388	uncultured bacterium	Bacteria;Firmicutes;Clostridia;Clostridiales;Lachnospiraceae;Butyrivibrio	100;100;94;94;80;71				2059		2059
			EF404547	uncultured bacterium	Bacteria;Firmicutes;Clostridia;Clostridiales;Lachnospiraceae;Ruminococcus	100;100;99;99;55;20				2059		2059
			EF403952	uncultured bacterium	Bacteria;Firmicutes;Clostridia;Clostridiales;Clostridiaceae;Clostridium	100;100;96;96;52;31				2059		2059
			EF401510	uncultured bacterium	Bacteria;Firmicutes;Clostridia;Clostridiales;Lachnospiraceae;Ruminococcus	100;100;95;95;49;20				2059		2059
			EF097839	uncultured bacterium	Bacteria;Firmicutes;Clostridia;Clostridiales;Lachnospiraceae;Butyrivibrio	100;100;92;92;56;30				2059		2059
			EF096710	uncultured bacterium	Bacteria;Firmicutes;Clostridia;Clostridiales;Clostridiaceae;Bryantella	100;100;93;93;69;51				2059		2059
			DQ800343	uncultured bacterium	Bacteria;Firmicutes;Clostridia;Clostridiales;Lachnospiraceae;Ruminococcus	100;100;85;85;55;39				2059		2059
			EF097226	uncultured bacterium	Bacteria;Firmicutes;Clostridia;Clostridiales;Lachnospiraceae;Butyrivibrio	100;100;88;88;75;46				2059		2059
			DQ808605	uncultured bacterium	Bacteria;Firmicutes;Clostridia;Clostridiales;Lachnospiraceae;Ruminococcus	100;100;97;97;57;46				2059		2059
			DQ797842	uncultured bacterium	Bacteria;Firmicutes;Clostridia;Clostridiales;Lachnospiraceae;Anaerostipes	100;100;100;100;87;86				2059		2059
			DQ796764	uncultured bacterium	Bacteria;Firmicutes;Clostridia;Clostridiales;Lachnospiraceae;Anaerostipes	100;100;100;100;96;95				2059		2059
			DQ796262	uncultured bacterium	Bacteria;Firmicutes;Clostridia;Clostridiales;Lachnospiraceae;Anaerostipes	100;100;100;100;90;89				2059		2059
			EF098203	uncultured bacterium	Bacteria;Firmicutes;Clostridia;Clostridiales;Lachnospiraceae;Ruminococcus	100;100;89;89;66;27				2059		2059
			DQ803744	uncultured bacterium	Bacteria;Firmicutes;Clostridia;Clostridiales;Lachnospiraceae;Butyrivibrio	100;100;95;95;85;39				2059		2059
			DQ802457	uncultured bacterium	Bacteria;Firmicutes;Clostridia;Clostridiales;Lachnospiraceae;Ruminococcus	100;100;99;99;94;61				2059		2059
			EF099383	uncultured bacterium	Bacteria;Firmicutes;Clostridia;Clostridiales;Lachnospiraceae;Roseburia	100;100;98;98;96;38				2059		2059
			DQ802286	uncultured bacterium	Bacteria;Firmicutes;Clostridia;Clostridiales;Lachnospiraceae;Butyrivibrio	100;100;98;98;56;22				2059		2059
			DQ808639	uncultured bacterium	Bacteria;Firmicutes;Clostridia;Clostridiales;Lachnospiraceae;Ruminococcus	100;100;99;99;97;73				2059		2059
			EF097742	uncultured bacterium	Bacteria;Firmicutes;Clostridia;Clostridiales;Lachnospiraceae;Lachnobacterium	100;100;67;67;61;12				2059		2059
			EF098007	uncultured bacterium	Bacteria;Firmicutes;Clostridia;Clostridiales;Lachnospiraceae;Butyrivibrio	100;100;95;95;75;63				2059		2059
			EF097593	uncultured bacterium	Bacteria;Firmicutes;Clostridia;Clostridiales;Clostridiaceae;Bryantella	100;100;91;91;48;32				2059		2059
			EF096965	uncultured bacterium	Bacteria;Firmicutes;Clostridia;Clostridiales;Lachnospiraceae;Coprococcus	100;100;94;94;48;30				2059		2059
			DQ796610	uncultured bacterium	Bacteria;Firmicutes;Clostridia;Clostridiales;Lachnospiraceae;Anaerostipes	100;100;100;100;94;54				2059		2059
			DQ802594	uncultured bacterium	Bacteria;Firmicutes;Clostridia;Clostridiales;Lachnospiraceae;Ruminococcus	100;100;91;91;69;39				2059		2059
			EF098551	uncultured bacterium	Bacteria;Firmicutes;Clostridia;Clostridiales;Lachnospiraceae;Ruminococcus	100;100;83;83;73;51				2059		2059
			EF403856	uncultured bacterium	Bacteria;Firmicutes;Clostridia;Clostridiales;Lachnospiraceae;Butyrivibrio	100;100;100;100;66;64				2059		2059
			EF402070	uncultured bacterium	Bacteria;Firmicutes;Clostridia;Clostridiales;Lachnospiraceae;Anaerostipes	100;100;100;100;81;81				2059		2059
			EF405118	uncultured bacterium	Bacteria;Firmicutes;Clostridia;Clostridiales;Lachnospiraceae;Butyrivibrio	100;100;100;100;74;48				2059		2059
			EF405004	uncultured bacterium	Bacteria;Firmicutes;Clostridia;Clostridiales;Lachnospiraceae;Ruminococcus	100;100;98;98;49;14				2059		2059
			EF403444	uncultured bacterium	Bacteria;Firmicutes;Clostridia;Clostridiales;Lachnospiraceae;Roseburia	100;100;98;98;53;18				2059		2059
			EF403162	uncultured bacterium	Bacteria;Firmicutes;Clostridia;Clostridiales;Lachnospiraceae;Ruminococcus	100;100;100;100;71;27				2059		2059
			EF402280	uncultured bacterium	Bacteria;Firmicutes;Clostridia;Clostridiales;Clostridiaceae;Clostridium	100;100;97;97;48;23				2059		2059
			EF404397	uncultured bacterium	Bacteria;Firmicutes;Clostridia;Clostridiales;Lachnospiraceae;Ruminococcus	100;100;96;96;72;38				2059		2059
			EF403727	uncultured bacterium	Bacteria;Firmicutes;Clostridia;Clostridiales;Lachnospiraceae;Ruminococcus	100;100;97;97;54;36				2059		2059
			EF404483	uncultured bacterium	Bacteria;Firmicutes;Clostridia;Clostridiales;Lachnospiraceae;Ruminococcus	100;100;100;100;71;39				2059		2059
			EF404065	uncultured bacterium	Bacteria;Firmicutes;Clostridia;Clostridiales;Lachnospiraceae;Ruminococcus	100;100;100;100;60;28				2059		2059
			EF403454	uncultured bacterium	Bacteria;Firmicutes;Clostridia;Clostridiales;Lachnospiraceae;Ruminococcus	100;100;100;100;69;47				2059		2059
			EF403350	uncultured bacterium	Bacteria;Firmicutes;Clostridia;Clostridiales;Lachnospiraceae;Ruminococcus	100;100;100;100;59;31				2059		2059
			EF404032	uncultured bacterium	Bacteria;Firmicutes;Clostridia;Clostridiales;Lachnospiraceae;Ruminococcus	100;100;100;100;75;39				2059		2059
			EF403821	uncultured bacterium	Bacteria;Firmicutes;Clostridia;Clostridiales;Lachnospiraceae;Butyrivibrio	100;100;100;100;83;44				2059		2059
			EF402656	uncultured bacterium	Bacteria;Firmicutes;Clostridia;Clostridiales;Lachnospiraceae;Anaerostipes	100;100;100;100;82;82				2059		2059
			EF402788	uncultured bacterium	Bacteria;Firmicutes;Clostridia;Clostridiales;Lachnospiraceae;Ruminococcus	100;100;100;100;88;70				2059		2059
			EF401759	uncultured bacterium	Bacteria;Firmicutes;Clostridia;Clostridiales;Lachnospiraceae;Ruminococcus	100;100;100;100;53;29				2059		2059
			EF400918	uncultured bacterium	Bacteria;Firmicutes;Clostridia;Clostridiales;Clostridiaceae;Clostridium	100;100;99;99;50;26				2059		2059
			EF401336	uncultured bacterium	Bacteria;Firmicutes;Clostridia;Clostridiales;Lachnospiraceae;Ruminococcus	100;100;95;95;50;28				2059		2059
			EF399886	uncultured bacterium	Bacteria;Firmicutes;Clostridia;Clostridiales;Lachnospiraceae;Ruminococcus	100;100;100;100;54;23				2059		2059
			EF404747	uncultured bacterium	Bacteria;Firmicutes;Clostridia;Clostridiales;Lachnospiraceae;Roseburia	100;100;100;100;66;25				2059		2059
			EF404528	uncultured bacterium	Bacteria;Firmicutes;Clostridia;Clostridiales;Clostridiaceae;Clostridium	100;100;98;98;54;41				2059		2059
			EF404438	uncultured bacterium	Bacteria;Firmicutes;Clostridia;Clostridiales;Clostridiaceae;Clostridium	100;100;100;100;55;38				2059		2059
			EF403442	uncultured bacterium	Bacteria;Firmicutes;Clostridia;Clostridiales;Lachnospiraceae;Ruminococcus	100;100;93;93;49;22				2059		2059
			EF403022	uncultured bacterium	Bacteria;Firmicutes;Clostridia;Clostridiales;Lachnospiraceae;Ruminococcus	100;100;99;99;50;25				2059		2059
			EF401333	uncultured bacterium	Bacteria;Firmicutes;Clostridia;Clostridiales;Lachnospiraceae;Ruminococcus	100;100;97;97;62;21				2059		2059
			EF401260	uncultured bacterium	Bacteria;Firmicutes;Clostridia;Clostridiales;Clostridiaceae;Clostridium	100;100;95;95;46;31				2059		2059
			EF400133	uncultured bacterium	Bacteria;Firmicutes;Clostridia;Clostridiales;Lachnospiraceae;Ruminococcus	100;100;93;93;57;23				2059		2059
			EF401801	uncultured bacterium	Bacteria;Firmicutes;Clostridia;Clostridiales;Lachnospiraceae;Ruminococcus	100;100;95;95;53;23				2059		2059
			EF401560	uncultured bacterium	Bacteria;Firmicutes;Clostridia;Clostridiales;Lachnospiraceae;Ruminococcus	100;100;98;98;55;26				2059		2059
			EF400770	uncultured bacterium	Bacteria;Firmicutes;Clostridia;Clostridiales;Clostridiaceae;Clostridium	100;100;99;99;54;27				2059		2059
			EF098542	uncultured bacterium	Bacteria;Firmicutes;Clostridia;Clostridiales;Lachnospiraceae;Roseburia	100;100;91;91;84;27				2059		2059
			EF097051	uncultured bacterium	Bacteria;Firmicutes;Clostridia;Clostridiales;Lachnospiraceae;Lachnobacterium	100;100;89;89;84;23				2059		2059
			EF099531	uncultured bacterium	Bacteria;Firmicutes;Clostridia;Clostridiales;Lachnospiraceae;Roseburia	100;100;89;89;78;19				2059		2059
			EF098394	uncultured bacterium	Bacteria;Firmicutes;Clostridia;Clostridiales;Lachnospiraceae;Butyrivibrio	100;100;72;72;50;27				2059		2059
			EF096686	uncultured bacterium	Bacteria;Firmicutes;Clostridia;Clostridiales;Clostridiaceae;Bryantella	100;100;90;90;63;37				2059		2059
			DQ809583	uncultured bacterium	Bacteria;Firmicutes;Clostridia;Clostridiales;Lachnospiraceae;Anaerostipes	100;100;100;100;88;88				2059		2059
			DQ802182	uncultured bacterium	Bacteria;Firmicutes;Clostridia;Clostridiales;Lachnospiraceae;Anaerostipes	100;100;100;100;89;85				2059		2059
			DQ794609	uncultured bacterium	Bacteria;Firmicutes;Clostridia;Clostridiales;Lachnospiraceae;Anaerostipes	100;100;100;100;90;90				2059		2059
			EF099644	uncultured bacterium	Bacteria;Firmicutes;Clostridia;Clostridiales;Lachnospiraceae;Ruminococcus	100;100;79;79;71;49				2059		2059
			EF098749	uncultured bacterium	Bacteria;Firmicutes;Clostridia;Clostridiales;Lachnospiraceae;Butyrivibrio	100;100;96;96;71;27				2059		2059
			DQ808589	uncultured bacterium	Bacteria;Firmicutes;Clostridia;Clostridiales;Lachnospiraceae;Ruminococcus	100;100;94;94;66;49				2059		2059
			DQ799133	uncultured bacterium	Bacteria;Firmicutes;Clostridia;Clostridiales;Lachnospiraceae;Butyrivibrio	100;100;97;97;91;58				2059		2059
			DQ798869	uncultured bacterium	Bacteria;Firmicutes;Clostridia;Clostridiales;Lachnospiraceae;Ruminococcus	100;100;76;76;69;25				2059		2059
			EF099445	uncultured bacterium	Bacteria;Firmicutes;Clostridia;Clostridiales;Lachnospiraceae;Roseburia	100;100;99;99;97;46				2059		2059
			DQ800791	uncultured bacterium	Bacteria;Firmicutes;Clostridia;Clostridiales;Lachnospiraceae;Ruminococcus	100;100;96;96;85;58				2059		2059
			DQ799774	uncultured bacterium	Bacteria;Firmicutes;Clostridia;Clostridiales;Lachnospiraceae;Butyrivibrio	100;100;95;95;84;58				2059		2059
			DQ799525	uncultured bacterium	Bacteria;Firmicutes;Clostridia;Clostridiales;Lachnospiraceae;Ruminococcus	100;100;96;96;78;40				2059		2059
			DQ798325	uncultured bacterium	Bacteria;Firmicutes;Clostridia;Clostridiales;Lachnospiraceae;Roseburia	100;100;100;100;94;35				2059		2059
			EF098606	uncultured bacterium	Bacteria;Firmicutes;Clostridia;Clostridiales;Lachnospiraceae;Anaerostipes	100;100;93;93;87;73				2059		2059
			DQ800309	uncultured bacterium	Bacteria;Firmicutes;Clostridia;Clostridiales;Lachnospiraceae;Ruminococcus	100;100;94;94;74;56				2059		2059
			DQ795863	uncultured bacterium	Bacteria;Firmicutes;Clostridia;Clostridiales;Lachnospiraceae;Anaerostipes	100;100;100;100;99;90				2059		2059
			EF099867	uncultured bacterium	Bacteria;Firmicutes;Clostridia;Clostridiales;Lachnospiraceae;Anaerostipes	100;100;94;94;86;21				2059		2059
			EF099229	uncultured bacterium	Bacteria;Firmicutes;Clostridia;Clostridiales;Lachnospiraceae;Ruminococcus	100;100;86;86;71;50				2059		2059
			EF098668	uncultured bacterium	Bacteria;Firmicutes;Clostridia;Clostridiales;Lachnospiraceae;Anaerostipes	100;100;83;83;74;18				2059		2059
			EF097224	uncultured bacterium	Bacteria;Firmicutes;Clostridia;Clostridiales;Lachnospiraceae;Ruminococcus	100;100;97;97;54;34				2059		2059
			EF097690	uncultured bacterium	Bacteria;Firmicutes;Clostridia;Clostridiales;Clostridiaceae;Bryantella	100;100;93;93;49;38				2059		2059
			EF097341	uncultured bacterium	Bacteria;Firmicutes;Clostridia;Clostridiales;Lachnospiraceae;Coprococcus	100;100;93;93;47;30				2059		2059
			DQ802143	uncultured bacterium	Bacteria;Firmicutes;Clostridia;Clostridiales;Lachnospiraceae;Anaerostipes	100;100;100;100;93;93				2059		2059
			DQ798513	uncultured bacterium	Bacteria;Firmicutes;Clostridia;Clostridiales;Lachnospiraceae;Anaerostipes	100;100;100;100;82;81				2059		2059
			DQ796479	uncultured bacterium	Bacteria;Firmicutes;Clostridia;Clostridiales;Lachnospiraceae;Anaerostipes	100;100;100;100;92;92				2059		2059
			DQ802443	uncultured bacterium	Bacteria;Firmicutes;Clostridia;Clostridiales;Lachnospiraceae;Butyrivibrio	100;100;94;94;85;40				2059		2059
			DQ801785	uncultured bacterium	Bacteria;Firmicutes;Clostridia;Clostridiales;Lachnospiraceae;Ruminococcus	100;100;95;95;85;39				2059		2059
			DQ799067	uncultured bacterium	Bacteria;Firmicutes;Clostridia;Clostridiales;Lachnospiraceae;Ruminococcus	100;100;99;99;84;63				2059		2059
			DQ794409	uncultured bacterium	Bacteria;Firmicutes;Clostridia;Clostridiales;Lachnospiraceae;Ruminococcus	100;100;99;99;83;54				2059		2059
			EF098938	uncultured bacterium	Bacteria;Firmicutes;Clostridia;Clostridiales;Lachnospiraceae;Acetitomaculum	100;100;82;82;73;33				2059		2059
			EF098342	uncultured bacterium	Bacteria;Firmicutes;Clostridia;Clostridiales;Lachnospiraceae;Oribacterium	100;100;76;76;62;17				2059		2059
			EF099516	uncultured bacterium	Bacteria;Firmicutes;Clostridia;Clostridiales;Lachnospiraceae;Acetitomaculum	100;100;77;77;68;19				2059		2059
			AM237879	uncultured bacterium	Bacteria;Firmicutes;Clostridia;Clostridiales;Lachnospiraceae;Butyrivibrio	100;100;100;100;57;25				2059		2059
			AM237881	uncultured bacterium	Bacteria;Firmicutes;Clostridia;Clostridiales;Lachnospiraceae;Butyrivibrio	100;100;100;100;56;26				2059		2059
			EF096113	uncultured bacterium	Bacteria;Firmicutes;Clostridia;Clostridiales;Lachnospiraceae;Lachnobacterium	100;100;75;75;75;24				2059		2059
			DQ796781	uncultured bacterium	Bacteria;Firmicutes;Clostridia;Clostridiales;Lachnospiraceae;Butyrivibrio	100;100;98;98;73;41				2059		2059
			DQ803510	uncultured bacterium	Bacteria;Firmicutes;Clostridia;Clostridiales;Lachnospiraceae;Ruminococcus	100;100;99;99;95;89				2059		2059
			EF096669	uncultured bacterium	Bacteria;Firmicutes;Clostridia;Clostridiales;Lachnospiraceae;Roseburia	100;100;62;62;60;29				2059		2059
			EF098748	uncultured bacterium	Bacteria;Firmicutes;Clostridia;Clostridiales;Lachnospiraceae;Butyrivibrio	100;100;82;82;59;24				2059		2059
			EF098952	uncultured bacterium	Bacteria;Firmicutes;Clostridia;Clostridiales;Lachnospiraceae;Ruminococcus	100;100;89;89;56;19				2059		2059
			EF098427	uncultured bacterium	Bacteria;Firmicutes;Clostridia;Clostridiales;Lachnospiraceae;Anaerostipes	100;100;83;83;70;48				2059		2059
			EF098448	uncultured bacterium	Bacteria;Firmicutes;Clostridia;Clostridiales;Lachnospiraceae;Anaerostipes	100;100;95;95;88;38				2059		2059
			EF098507	uncultured bacterium	Bacteria;Firmicutes;Clostridia;Clostridiales;Lachnospiraceae;Lachnobacterium	100;100;91;91;88;26				2059		2059
			DQ798732	uncultured bacterium	Bacteria;Firmicutes;Clostridia;Clostridiales;Lachnospiraceae;Anaerostipes	100;100;100;100;86;82				2059		2059
			DQ796586	uncultured bacterium	Bacteria;Firmicutes;Clostridia;Clostridiales;Lachnospiraceae;Anaerostipes	100;100;100;100;92;91				2059		2059
			DQ809039	uncultured bacterium	Bacteria;Firmicutes;Clostridia;Clostridiales;Lachnospiraceae;Ruminococcus	100;100;95;95;82;50				2059		2059
			EF100074	uncultured bacterium	Bacteria;Firmicutes;Clostridia;Clostridiales;Lachnospiraceae;Butyrivibrio	100;100;100;100;89;38				2059		2059
			DQ800120	uncultured bacterium	Bacteria;Firmicutes;Clostridia;Clostridiales;Lachnospiraceae;Ruminococcus	100;100;98;98;88;74				2059		2059
			EF099192	uncultured bacterium	Bacteria;Firmicutes;Clostridia;Clostridiales;Lachnospiraceae;Roseburia	100;100;98;98;90;38				2059		2059
			DQ807984	uncultured bacterium	Bacteria;Firmicutes;Clostridia;Clostridiales;Lachnospiraceae;Ruminococcus	100;100;90;90;63;32				2059		2059
			EF098029	uncultured bacterium	Bacteria;Firmicutes;Clostridia;Clostridiales;Lachnospiraceae;Butyrivibrio	100;100;98;98;85;53				2059		2059
			EF096725	uncultured bacterium	Bacteria;Firmicutes;Clostridia;Clostridiales;Clostridiaceae;Dorea	100;100;100;100;100;100				2059		2059
			EF098683	uncultured bacterium	Bacteria;Firmicutes;Clostridia;Clostridiales;Lachnospiraceae;Roseburia	100;100;85;85;84;47				2059		2059
			EF097928	uncultured bacterium	Bacteria;Firmicutes;Clostridia;Clostridiales;Lachnospiraceae;Butyrivibrio	100;100;97;97;92;72				2059		2059
			EF096905	uncultured bacterium	Bacteria;Firmicutes;Clostridia;Clostridiales;Lachnospiraceae;Anaerostipes	100;100;94;94;81;34				2059		2059
			DQ809912	uncultured bacterium	Bacteria;Firmicutes;Clostridia;Clostridiales;Lachnospiraceae;Ruminococcus	100;100;98;98;79;55				2059		2059
			DQ809479	uncultured bacterium	Bacteria;Firmicutes;Clostridia;Clostridiales;Lachnospiraceae;Ruminococcus	100;100;97;97;73;55				2059		2059
			DQ799587	uncultured bacterium	Bacteria;Firmicutes;Clostridia;Clostridiales;Lachnospiraceae;Ruminococcus	100;100;99;99;90;46				2059		2059
			DQ805085	uncultured bacterium	Bacteria;Firmicutes;Clostridia;Clostridiales;Lachnospiraceae;Ruminococcus	100;100;97;97;87;87				2059		2059
			DQ807688	uncultured bacterium	Bacteria;Firmicutes;Clostridia;Clostridiales;Lachnospiraceae;Anaerostipes	100;100;100;100;90;88				2059		2059
			DQ806129	uncultured bacterium	Bacteria;Firmicutes;Clostridia;Clostridiales;Lachnospiraceae;Anaerostipes	100;100;100;100;87;87				2059		2059
			EF096045	uncultured bacterium	Bacteria;Firmicutes;Clostridia;Clostridiales;Lachnospiraceae;Butyrivibrio	100;100;98;98;89;23				2059		2059
			DQ800042	uncultured bacterium	Bacteria;Firmicutes;Clostridia;Clostridiales;Lachnospiraceae;Ruminococcus	100;100;97;97;81;54				2059		2059
			EF098777	uncultured bacterium	Bacteria;Firmicutes;Clostridia;Clostridiales;Lachnospiraceae;Anaerostipes	100;100;61;61;43;32				2059		2059
			DQ797404	uncultured bacterium	Bacteria;Firmicutes;Clostridia;Clostridiales;Lachnospiraceae;Anaerostipes	100;100;93;93;53;16				2059		2059
			DQ796531	uncultured bacterium	Bacteria;Firmicutes;Clostridia;Clostridiales;Lachnospiraceae;Anaerostipes	100;100;100;100;99;99				2059		2059
			EF096569	uncultured bacterium	Bacteria;Firmicutes;Clostridia;Clostridiales;Lachnospiraceae;Anaerostipes	100;100;87;87;80;37				2059		2059
			DQ810034	uncultured bacterium	Bacteria;Firmicutes;Clostridia;Clostridiales;Lachnospiraceae;Ruminococcus	100;100;99;99;85;52				2059		2059
			DQ823878	uncultured bacterium	Bacteria;Firmicutes;Clostridia;Clostridiales;Lachnospiraceae;Lachnobacterium	100;100;86;86;83;39				2059		2059
			DQ800141	uncultured bacterium	Bacteria;Firmicutes;Clostridia;Clostridiales;Lachnospiraceae;Ruminococcus	100;100;94;94;74;44				2059		2059
			EF099546	uncultured bacterium	Bacteria;Firmicutes;Clostridia;Clostridiales;Lachnospiraceae;Ruminococcus	100;100;78;78;67;46				2059		2059
			EF097975	uncultured bacterium	Bacteria;Firmicutes;Clostridia;Clostridiales;Lachnospiraceae;Butyrivibrio	100;100;98;98;91;64				2059		2059
			DQ803787	uncultured bacterium	Bacteria;Firmicutes;Clostridia;Clostridiales;Lachnospiraceae;Roseburia	100;100;100;100;100;91				2059		2059
			DQ796596	uncultured bacterium	Bacteria;Firmicutes;Clostridia;Clostridiales;Lachnospiraceae;Anaerostipes	100;100;100;100;78;70				2059		2059
			DQ796601	uncultured bacterium	Bacteria;Firmicutes;Clostridia;Clostridiales;Lachnospiraceae;Ruminococcus	100;100;99;99;93;58				2059		2059
			DQ823884	uncultured bacterium	Bacteria;Firmicutes;Clostridia;Clostridiales;Lachnospiraceae;Butyrivibrio	100;100;89;89;85;38				2059		2059
			DQ798328	uncultured bacterium	Bacteria;Firmicutes;Clostridia;Clostridiales;Lachnospiraceae;Anaerostipes	100;100;100;100;82;81				2059		2059
			DQ797200	uncultured bacterium	Bacteria;Firmicutes;Clostridia;Clostridiales;Lachnospiraceae;Anaerostipes	100;100;94;94;50;23				2059		2059
			DQ796228	uncultured bacterium	Bacteria;Firmicutes;Clostridia;Clostridiales;Lachnospiraceae;Anaerostipes	100;100;100;100;88;86				2059		2059
			DQ794967	uncultured bacterium	Bacteria;Firmicutes;Clostridia;Clostridiales;Lachnospiraceae;Anaerostipes	100;100;100;100;95;95				2059		2059
			EF099755	uncultured bacterium	Bacteria;Firmicutes;Clostridia;Clostridiales;Lachnospiraceae;Anaerostipes	100;100;100;100;77;25				2059		2059
			EF099255	uncultured bacterium	Bacteria;Firmicutes;Clostridia;Clostridiales;Lachnospiraceae;Butyrivibrio	100;100;93;93;63;21				2059		2059
			EF099007	uncultured bacterium	Bacteria;Firmicutes;Clostridia;Clostridiales;Lachnospiraceae;Butyrivibrio	100;100;99;99;97;69				2059		2059
			DQ796782	uncultured bacterium	Bacteria;Firmicutes;Clostridia;Clostridiales;Lachnospiraceae;Anaerostipes	100;100;90;90;83;49				2059		2059
			EF096947	uncultured bacterium	Bacteria;Firmicutes;Clostridia;Clostridiales;Lachnospiraceae;Butyrivibrio	100;100;99;99;89;59				2059		2059
			EF096765	uncultured bacterium	Bacteria;Firmicutes;Clostridia;Clostridiales;Lachnospiraceae;Ruminococcus	100;100;81;81;68;41				2059		2059
			EF098178	uncultured bacterium	Bacteria;Firmicutes;Clostridia;Clostridiales;Lachnospiraceae;Butyrivibrio	100;100;83;83;57;22				2059		2059
			EF096838	uncultured bacterium	Bacteria;Firmicutes;Clostridia;Clostridiales;Lachnospiraceae;Anaerostipes	100;100;93;93;82;29				2059		2059
			DQ803779	uncultured bacterium	Bacteria;Firmicutes;Clostridia;Clostridiales;Lachnospiraceae;Butyrivibrio	100;100;93;93;80;49				2059		2059
			DQ810062	uncultured bacterium	Bacteria;Firmicutes;Clostridia;Clostridiales;Lachnospiraceae;Anaerostipes	100;100;100;100;91;91				2059		2059
			DQ801410	uncultured bacterium	Bacteria;Firmicutes;Clostridia;Clostridiales;Lachnospiraceae;Ruminococcus	100;100;100;100;66;41				2059		2059
			DQ801144	uncultured bacterium	Bacteria;Firmicutes;Clostridia;Clostridiales;Lachnospiraceae;Ruminococcus	100;100;95;95;92;58				2059		2059
			DQ808141	uncultured bacterium	Bacteria;Firmicutes;Clostridia;Clostridiales;Lachnospiraceae;Anaerostipes	100;100;100;100;86;85				2059		2059
			DQ805596	uncultured bacterium	Bacteria;Firmicutes;Clostridia;Clostridiales;Lachnospiraceae;Anaerostipes	100;100;100;100;91;91				2059		2059
			DQ806441	uncultured bacterium	Bacteria;Firmicutes;Clostridia;Clostridiales;Lachnospiraceae;Ruminococcus	100;100;100;100;83;27				2059		2059
			DQ796707	uncultured bacterium	Bacteria;Firmicutes;Clostridia;Clostridiales;Lachnospiraceae;Anaerostipes	100;100;100;100;96;92				2059		2059
			DQ798418	uncultured bacterium	Bacteria;Firmicutes;Clostridia;Clostridiales;Lachnospiraceae;Roseburia	100;100;98;98;88;31				2059		2059
			EF098659	uncultured bacterium	Bacteria;Firmicutes;Clostridia;Clostridiales;Clostridiaceae;Dorea	100;100;93;93;72;44				2059		2059
			DQ825034	uncultured bacterium	Bacteria;Firmicutes;Clostridia;Clostridiales;Lachnospiraceae;Roseburia	100;100;95;95;85;48				2059		2059
			DQ807767	uncultured bacterium	Bacteria;Firmicutes;Clostridia;Clostridiales;Lachnospiraceae;Ruminococcus	100;100;92;92;86;62				2059		2059
			DQ799196	uncultured bacterium	Bacteria;Firmicutes;Clostridia;Clostridiales;Lachnospiraceae;Ruminococcus	100;100;93;93;75;45				2059		2059
			EF096190	uncultured bacterium	Bacteria;Firmicutes;Clostridia;Clostridiales;Lachnospiraceae;Anaerostipes	100;100;85;85;77;28				2059		2059
			DQ797211	uncultured bacterium	Bacteria;Firmicutes;Clostridia;Clostridiales;Lachnospiraceae;Ruminococcus	100;100;100;100;79;31				2059		2059
			DQ798377	uncultured bacterium	Bacteria;Firmicutes;Clostridia;Clostridiales;Lachnospiraceae;Ruminococcus	100;100;100;100;97;82				2059		2059
			DQ797601	uncultured bacterium	Bacteria;Firmicutes;Clostridia;Clostridiales;Lachnospiraceae;Butyrivibrio	100;100;94;94;86;43				2059		2059
			DQ797132	uncultured bacterium	Bacteria;Firmicutes;Clostridia;Clostridiales;Lachnospiraceae;Ruminococcus	100;100;98;98;92;75				2059		2059
			EF098550	uncultured bacterium	Bacteria;Firmicutes;Clostridia;Clostridiales;Lachnospiraceae;Lachnobacterium	100;100;83;83;75;38				2059		2059
			EF099289	uncultured bacterium	Bacteria;Firmicutes;Clostridia;Clostridiales;Lachnospiraceae;Butyrivibrio	100;100;78;78;54;26				2059		2059
			EF098649	uncultured bacterium	Bacteria;Firmicutes;Clostridia;Clostridiales;Lachnospiraceae;Lachnobacterium	100;100;88;88;78;34				2059		2059
			DQ799456	uncultured bacterium	Bacteria;Firmicutes;Clostridia;Clostridiales;Lachnospiraceae;Ruminococcus	100;100;57;57;55;40				2059		2059
			DQ809632	uncultured bacterium	Bacteria;Firmicutes;Clostridia;Clostridiales;Lachnospiraceae;Ruminococcus	100;100;86;86;62;26				2059		2059
			DQ797008	uncultured bacterium	Bacteria;Firmicutes;Clostridia;Clostridiales;Lachnospiraceae;Ruminococcus	100;100;96;96;87;69				2059		2059
			DQ805885	uncultured bacterium	Bacteria;Firmicutes;Clostridia;Clostridiales;Lachnospiraceae;Ruminococcus	100;100;90;90;68;36				2059		2059
			DQ802407	uncultured bacterium	Bacteria;Firmicutes;Clostridia;Clostridiales;Lachnospiraceae;Ruminococcus	100;100;96;96;78;36				2059		2059
			DQ801811	uncultured bacterium	Bacteria;Firmicutes;Clostridia;Clostridiales;Lachnospiraceae;Ruminococcus	100;100;95;95;70;38				2059		2059
			DQ800910	uncultured bacterium	Bacteria;Firmicutes;Clostridia;Clostridiales;Lachnospiraceae;Ruminococcus	100;100;100;100;75;50				2059		2059
			DQ800119	uncultured bacterium	Bacteria;Firmicutes;Clostridia;Clostridiales;Lachnospiraceae;Ruminococcus	100;100;100;100;100;100				2059		2059
			DQ796451	uncultured bacterium	Bacteria;Firmicutes;Clostridia;Clostridiales;Lachnospiraceae;Ruminococcus	100;100;90;90;85;54				2059		2059
			EF096717	uncultured bacterium	Bacteria;Firmicutes;Clostridia;Clostridiales;Clostridiaceae;Dorea	100;100;96;96;82;82				2059		2059
			DQ801391	uncultured bacterium	Bacteria;Firmicutes;Clostridia;Clostridiales;Lachnospiraceae;Butyrivibrio	100;100;100;100;100;100				2059		2059
			DQ801343	uncultured bacterium	Bacteria;Firmicutes;Clostridia;Clostridiales;Eubacteriaceae;Eubacterium	100;100;100;100;59;59				2059		2059
			DQ802133	uncultured bacterium	Bacteria;Firmicutes;Clostridia;Clostridiales;Lachnospiraceae;Roseburia	100;100;74;74;52;27				2059		2059
			EF098923	uncultured bacterium	Bacteria;Firmicutes;Clostridia;Clostridiales;Lachnospiraceae;Oribacterium	100;100;84;84;71;18				2059		2059
			EF097716	uncultured bacterium	Bacteria;Firmicutes;Clostridia;Clostridiales;Clostridiaceae;Bryantella	100;100;94;94;56;47				2059		2059
			EF096877	uncultured bacterium	Bacteria;Firmicutes;Clostridia;Clostridiales;Clostridiaceae;Bryantella	100;100;93;93;56;55				2059		2059
			EF096231	uncultured bacterium	Bacteria;Firmicutes;Clostridia;Clostridiales;Lachnospiraceae;Ruminococcus	100;100;74;74;66;25				2059		2059
			EF097654	uncultured bacterium	Bacteria;Firmicutes;Clostridia;Clostridiales;Lachnospiraceae;Lachnobacterium	100;100;81;81;54;27				2059		2059
			EF097372	uncultured bacterium	Bacteria;Firmicutes;Clostridia;Clostridiales;Lachnospiraceae;Coprococcus	100;100;95;95;52;37				2059		2059
			EF099772	uncultured bacterium	Bacteria;Firmicutes;Clostridia;Clostridiales;Lachnospiraceae;Acetitomaculum	100;100;79;79;66;21				2059		2059
			EF096077	uncultured bacterium	Bacteria;Firmicutes;Clostridia;Clostridiales;Lachnospiraceae;Coprococcus	100;100;92;92;51;32				2059		2059
			DQ803561	uncultured bacterium	Bacteria;Firmicutes;Clostridia;Clostridiales;Lachnospiraceae;Butyrivibrio	100;100;94;94;93;52				2059		2059
			EF097353	uncultured bacterium	Bacteria;Firmicutes;Clostridia;Clostridiales;Lachnospiraceae;Coprococcus	100;100;94;94;47;28				2059		2059
			EF097762	uncultured bacterium	Bacteria;Firmicutes;Bacilli;Lactobacillales;Incertae sedis 9;Syntrophococcus	100;100;51;51;51;51				2059		2059
			EF096411	uncultured bacterium	Bacteria;Firmicutes;Clostridia;Clostridiales;Lachnospiraceae;Butyrivibrio	100;100;99;99;96;88				2059		2059
			EF098617	uncultured bacterium	Bacteria;Firmicutes;Clostridia;Clostridiales;Lachnospiraceae;Ruminococcus	100;100;76;76;59;38				2059		2059
			EF097594	uncultured bacterium	Bacteria;Firmicutes;Clostridia;Clostridiales;Lachnospiraceae;Anaerostipes	100;100;95;95;77;65				2059		2059
			EF098343	uncultured bacterium	Bacteria;Firmicutes;Clostridia;Clostridiales;Lachnospiraceae;Butyrivibrio	100;100;93;93;75;30				2059		2059
			DQ796210	uncultured bacterium	Bacteria;Firmicutes;Clostridia;Clostridiales;Lachnospiraceae;Anaerostipes	100;100;100;100;94;91				2059		2059
			DQ801192	uncultured bacterium	Bacteria;Firmicutes;Clostridia;Clostridiales;Lachnospiraceae;Anaerostipes	100;100;100;100;89;88				2059		2059
			DQ805751	uncultured bacterium	Bacteria;Firmicutes;Clostridia;Clostridiales;Lachnospiraceae;Ruminococcus	100;100;91;91;83;52				2059		2059
			EF097591	uncultured bacterium	Bacteria;Firmicutes;Clostridia;Clostridiales;Lachnospiraceae;Butyrivibrio	100;100;71;71;60;30				2059		2059
			EF098771	uncultured bacterium	Bacteria;Firmicutes;Clostridia;Clostridiales;Clostridiaceae;Dorea	100;100;98;98;66;38				2059		2059
			DQ796756	uncultured bacterium	Bacteria;Firmicutes;Clostridia;Clostridiales;Lachnospiraceae;Butyrivibrio	100;100;100;100;83;41				2059		2059
			DQ801596	uncultured bacterium	Bacteria;Firmicutes;Clostridia;Clostridiales;Lachnospiraceae;Anaerostipes	100;100;100;100;91;91				2059		2059
			DQ809257	uncultured bacterium	Bacteria;Firmicutes;Clostridia;Clostridiales;Lachnospiraceae;Ruminococcus	100;100;99;99;59;30				2059		2059
			DQ801002	uncultured bacterium	Bacteria;Firmicutes;Clostridia;Clostridiales;Lachnospiraceae;Butyrivibrio	100;100;94;94;83;33				2059		2059
			EF096786	uncultured bacterium	Bacteria;Firmicutes;Clostridia;Clostridiales;Lachnospiraceae;Butyrivibrio	100;100;97;97;63;32				2059		2059
			DQ808002	uncultured bacterium	Bacteria;Firmicutes;Clostridia;Clostridiales;Lachnospiraceae;Ruminococcus	100;100;94;94;83;64				2059		2059
			DQ801727	uncultured bacterium	Bacteria;Firmicutes;Clostridia;Clostridiales;Lachnospiraceae;Ruminococcus	100;100;90;90;54;24				2059		2059
			DQ824127	uncultured bacterium	Bacteria;Firmicutes;Clostridia;Clostridiales;Lachnospiraceae;Roseburia	100;100;71;71;63;26				2059		2059
			DQ797099	uncultured bacterium	Bacteria;Firmicutes;Clostridia;Clostridiales;Lachnospiraceae;Butyrivibrio	100;100;94;94;56;33				2059		2059
			DQ799918	uncultured bacterium	Bacteria;Firmicutes;Clostridia;Clostridiales;Lachnospiraceae;Ruminococcus	100;100;97;97;69;62				2059		2059
			DQ805097	uncultured bacterium	Bacteria;Firmicutes;Clostridia;Clostridiales;Lachnospiraceae;Ruminococcus	100;100;100;100;68;64				2059		2059
			DQ800083	uncultured bacterium	Bacteria;Firmicutes;Clostridia;Clostridiales;Lachnospiraceae;Ruminococcus	100;100;94;94;59;49				2059		2059
			DQ806929	uncultured bacterium	Bacteria;Firmicutes;Clostridia;Clostridiales;Lachnospiraceae;Oribacterium	100;100;67;67;50;15				2059		2059
			DQ823762	uncultured bacterium	Bacteria;Firmicutes;Clostridia;Clostridiales;Lachnospiraceae;Butyrivibrio	100;100;85;85;64;47				2059		2059
			DQ801701	uncultured bacterium	Bacteria;Firmicutes;Clostridia;Clostridiales;Clostridiaceae;Dorea	100;100;100;100;98;94				2059		2059
			DQ809062	uncultured bacterium	Bacteria;Firmicutes;Clostridia;Clostridiales;Lachnospiraceae;Butyrivibrio	100;100;89;89;51;35				2059		2059
			DQ796052	uncultured bacterium	Bacteria;Firmicutes;Clostridia;Clostridiales;Lachnospiraceae;Anaerostipes	100;100;100;100;68;61				2059		2059
			DQ802195	uncultured bacterium	Bacteria;Firmicutes;Clostridia;Clostridiales;Lachnospiraceae;Ruminococcus	100;100;90;90;48;16				2059		2059
			DQ805459	uncultured bacterium	Bacteria;Firmicutes;Clostridia;Clostridiales;Lachnospiraceae;Anaerostipes	100;100;100;100;70;61				2059		2059
			DQ797481	uncultured bacterium	Bacteria;Firmicutes;Clostridia;Clostridiales;Lachnospiraceae;Anaerostipes	100;100;100;100;82;80				2059		2059
			DQ797392	uncultured bacterium	Bacteria;Firmicutes;Clostridia;Clostridiales;Lachnospiraceae;Anaerostipes	100;100;100;100;73;67				2059		2059
			DQ798540	uncultured bacterium	Bacteria;Firmicutes;Clostridia;Clostridiales;Lachnospiraceae;Anaerostipes	100;100;100;100;82;80				2059		2059
			EF407369	uncultured bacterium	Bacteria;Firmicutes;Clostridia;Clostridiales;Lachnospiraceae;Butyrivibrio	100;100;98;98;94;77				2059		2059
			EF407290	uncultured bacterium	Bacteria;Firmicutes;Clostridia;Clostridiales;Lachnospiraceae;Ruminococcus	100;100;90;90;84;58				2059		2059
			EF406883	uncultured bacterium	Bacteria;Firmicutes;Clostridia;Clostridiales;Lachnospiraceae;Anaerostipes	100;100;76;76;64;21				2059		2059
			EF604969	uncultured bacterium	Bacteria;Firmicutes;Clostridia;Clostridiales;Lachnospiraceae;Butyrivibrio	100;100;98;98;56;30				2059		2059
			EF603631	uncultured bacterium	Bacteria;Firmicutes;Clostridia;Clostridiales;Lachnospiraceae;Butyrivibrio	100;100;99;99;67;39				2059		2059
			EF603640	uncultured bacterium	Bacteria;Firmicutes;Clostridia;Clostridiales;Lachnospiraceae;Butyrivibrio	100;100;98;98;71;54				2059		2059
			EF603633	uncultured bacterium	Bacteria;Firmicutes;Clostridia;Clostridiales;Lachnospiraceae;Butyrivibrio	100;100;96;96;62;43				2059		2059
			EF603642	uncultured bacterium	Bacteria;Firmicutes;Clostridia;Clostridiales;Lachnospiraceae;Butyrivibrio	100;100;100;100;81;55				2059		2059
			EF603628	uncultured bacterium	Bacteria;Firmicutes;Clostridia;Clostridiales;Lachnospiraceae;Butyrivibrio	100;100;100;100;79;49				2059		2059
			EF603638	uncultured bacterium	Bacteria;Firmicutes;Clostridia;Clostridiales;Lachnospiraceae;Butyrivibrio	100;100;100;100;64;38				2059		2059
			EF603643	uncultured bacterium	Bacteria;Firmicutes;Clostridia;Clostridiales;Lachnospiraceae;Butyrivibrio	100;100;98;98;63;42				2059		2059
			EF603636	uncultured bacterium	Bacteria;Firmicutes;Clostridia;Clostridiales;Lachnospiraceae;Butyrivibrio	100;100;100;100;68;50				2059		2059
			EF603637	uncultured bacterium	Bacteria;Firmicutes;Clostridia;Clostridiales;Lachnospiraceae;Butyrivibrio	100;100;98;98;74;40				2059		2059
			EF603632	uncultured bacterium	Bacteria;Firmicutes;Clostridia;Clostridiales;Lachnospiraceae;Butyrivibrio	100;100;99;99;71;57				2059		2059
			EF603641	uncultured bacterium	Bacteria;Firmicutes;Clostridia;Clostridiales;Lachnospiraceae;Butyrivibrio	100;100;100;100;73;52				2059		2059
			EF603621	uncultured bacterium	Bacteria;Firmicutes;Clostridia;Clostridiales;Lachnospiraceae;Ruminococcus	100;100;95;95;54;26				2059		2059
			EF604312	uncultured bacterium	Bacteria;Firmicutes;Clostridia;Clostridiales;Lachnospiraceae;Butyrivibrio	100;100;98;98;76;39				2059		2059
			EF604315	uncultured bacterium	Bacteria;Firmicutes;Clostridia;Clostridiales;Lachnospiraceae;Butyrivibrio	100;100;98;98;66;44				2059		2059
			EF604313	uncultured bacterium	Bacteria;Firmicutes;Clostridia;Clostridiales;Lachnospiraceae;Butyrivibrio	100;100;98;98;63;35				2059		2059
			EF602970	uncultured bacterium	Bacteria;Firmicutes;Clostridia;Clostridiales;Lachnospiraceae;Butyrivibrio	100;100;99;99;68;51				2059		2059
			EF602974	uncultured bacterium	Bacteria;Firmicutes;Clostridia;Clostridiales;Lachnospiraceae;Butyrivibrio	100;100;99;99;67;51				2059		2059
			EF602968	uncultured bacterium	Bacteria;Firmicutes;Clostridia;Clostridiales;Lachnospiraceae;Butyrivibrio	100;100;98;98;60;39				2059		2059
			EF602976	uncultured bacterium	Bacteria;Firmicutes;Clostridia;Clostridiales;Lachnospiraceae;Butyrivibrio	100;100;100;100;76;54				2059		2059
			EF602973	uncultured bacterium	Bacteria;Firmicutes;Clostridia;Clostridiales;Lachnospiraceae;Butyrivibrio	100;100;100;100;78;57				2059		2059
			EF602969	uncultured bacterium	Bacteria;Firmicutes;Clostridia;Clostridiales;Lachnospiraceae;Butyrivibrio	100;100;92;92;55;35				2059		2059
			EF602977	uncultured bacterium	Bacteria;Firmicutes;Clostridia;Clostridiales;Lachnospiraceae;Butyrivibrio	100;100;90;90;72;32				2059		2059
			EF602971	uncultured bacterium	Bacteria;Firmicutes;Clostridia;Clostridiales;Lachnospiraceae;Butyrivibrio	100;100;99;99;77;37				2059		2059
			EF602972	uncultured bacterium	Bacteria;Firmicutes;Clostridia;Clostridiales;Lachnospiraceae;Butyrivibrio	100;100;99;99;69;44				2059		2059
			EF602967	uncultured bacterium	Bacteria;Firmicutes;Clostridia;Clostridiales;Clostridiaceae;Bryantella	100;100;99;99;49;42				2059		2059
			EF602975	uncultured bacterium	Bacteria;Firmicutes;Clostridia;Clostridiales;Lachnospiraceae;Butyrivibrio	100;100;100;100;72;48				2059		2059
			EF603963	uncultured bacterium	Bacteria;Firmicutes;Clostridia;Clostridiales;Lachnospiraceae;Butyrivibrio	100;100;97;97;64;38				2059		2059
			EF603960	uncultured bacterium	Bacteria;Firmicutes;Clostridia;Clostridiales;Lachnospiraceae;Butyrivibrio	100;100;100;100;64;45				2059		2059
			EF602887	uncultured bacterium	Bacteria;Firmicutes;Clostridia;Clostridiales;Lachnospiraceae;Butyrivibrio	100;100;97;97;64;45				2059		2059
			EF603961	uncultured bacterium	Bacteria;Firmicutes;Clostridia;Clostridiales;Lachnospiraceae;Butyrivibrio	100;100;99;99;63;47				2059		2059
			EF603962	uncultured bacterium	Bacteria;Firmicutes;Clostridia;Clostridiales;Lachnospiraceae;Butyrivibrio	100;100;100;100;62;43				2059		2059
			EF602880	uncultured bacterium	Bacteria;Firmicutes;Clostridia;Clostridiales;Lachnospiraceae;Butyrivibrio	100;100;99;99;67;45				2059		2059
			EF603953	uncultured bacterium	Bacteria;Firmicutes;Clostridia;Clostridiales;Lachnospiraceae;Butyrivibrio	100;100;94;94;68;52				2059		2059
			EF602888	uncultured bacterium	Bacteria;Firmicutes;Clostridia;Clostridiales;Lachnospiraceae;Butyrivibrio	100;100;99;99;60;42				2059		2059
			EF602878	uncultured bacterium	Bacteria;Firmicutes;Clostridia;Clostridiales;Lachnospiraceae;Butyrivibrio	100;100;99;99;68;46				2059		2059
			EF603954	uncultured bacterium	Bacteria;Firmicutes;Clostridia;Clostridiales;Lachnospiraceae;Butyrivibrio	100;100;99;99;70;43				2059		2059
			EF603957	uncultured bacterium	Bacteria;Firmicutes;Clostridia;Clostridiales;Lachnospiraceae;Butyrivibrio	100;100;100;100;63;43				2059		2059
			EF602886	uncultured bacterium	Bacteria;Firmicutes;Clostridia;Clostridiales;Lachnospiraceae;Butyrivibrio	100;100;98;98;69;41				2059		2059
			EF603804	uncultured bacterium	Bacteria;Firmicutes;Clostridia;Clostridiales;Lachnospiraceae;Butyrivibrio	100;100;98;98;71;42				2059		2059
			EF603807	uncultured bacterium	Bacteria;Firmicutes;Clostridia;Clostridiales;Lachnospiraceae;Butyrivibrio	100;100;97;97;69;39				2059		2059
			EF603189	uncultured bacterium	Bacteria;Firmicutes;Clostridia;Clostridiales;Lachnospiraceae;Butyrivibrio	100;100;99;99;70;51				2059		2059
			EF603811	uncultured bacterium	Bacteria;Firmicutes;Clostridia;Clostridiales;Lachnospiraceae;Butyrivibrio	100;100;99;99;61;47				2059		2059
			EF603805	uncultured bacterium	Bacteria;Firmicutes;Clostridia;Clostridiales;Lachnospiraceae;Butyrivibrio	100;100;98;98;72;54				2059		2059
			EF603813	uncultured bacterium	Bacteria;Firmicutes;Clostridia;Clostridiales;Lachnospiraceae;Butyrivibrio	100;100;98;98;67;47				2059		2059
			EF602884	uncultured bacterium	Bacteria;Firmicutes;Clostridia;Clostridiales;Lachnospiraceae;Butyrivibrio	100;100;100;100;60;36				2059		2059
			EF603188	uncultured bacterium	Bacteria;Firmicutes;Clostridia;Clostridiales;Lachnospiraceae;Butyrivibrio	100;100;97;97;70;53				2059		2059
			EF603810	uncultured bacterium	Bacteria;Firmicutes;Clostridia;Clostridiales;Clostridiaceae;Bryantella	100;100;95;95;48;41				2059		2059
			EF602885	uncultured bacterium	Bacteria;Firmicutes;Clostridia;Clostridiales;Lachnospiraceae;Butyrivibrio	100;100;98;98;64;44				2059		2059
			EF602877	uncultured bacterium	Bacteria;Firmicutes;Clostridia;Clostridiales;Lachnospiraceae;Butyrivibrio	100;100;98;98;66;35				2059		2059
			EF603806	uncultured bacterium	Bacteria;Firmicutes;Clostridia;Clostridiales;Lachnospiraceae;Butyrivibrio	100;100;99;99;72;47				2059		2059
			EF603808	uncultured bacterium	Bacteria;Firmicutes;Clostridia;Clostridiales;Lachnospiraceae;Butyrivibrio	100;100;99;99;60;43				2059		2059
			EF603187	uncultured bacterium	Bacteria;Firmicutes;Clostridia;Clostridiales;Lachnospiraceae;Butyrivibrio	100;100;98;98;73;52				2059		2059
			EF603809	uncultured bacterium	Bacteria;Firmicutes;Clostridia;Clostridiales;Lachnospiraceae;Butyrivibrio	100;100;98;98;78;55				2059		2059
			EF603812	uncultured bacterium	Bacteria;Firmicutes;Clostridia;Clostridiales;Lachnospiraceae;Butyrivibrio	100;100;99;99;74;54				2059		2059
			EF604542	uncultured bacterium	Bacteria;Firmicutes;Clostridia;Clostridiales;Lachnospiraceae;Butyrivibrio	100;100;97;97;71;41				2059		2059
			EF604677	uncultured bacterium	Bacteria;Firmicutes;Clostridia;Clostridiales;Lachnospiraceae;Butyrivibrio	100;100;99;99;71;48				2059		2059
			EF603872	uncultured bacterium	Bacteria;Firmicutes;Clostridia;Clostridiales;Lachnospiraceae;Butyrivibrio	100;100;94;94;60;33				2059		2059
			EF603873	uncultured bacterium	Bacteria;Firmicutes;Clostridia;Clostridiales;Lachnospiraceae;Butyrivibrio	100;100;97;97;74;46				2059		2059
			AM277375	uncultured bacterium	Bacteria;Firmicutes;Clostridia;Clostridiales;Clostridiaceae;Parasporobacterium	100;100;100;100;66;41				2059		2059
			EF603668	uncultured bacterium	Bacteria;Firmicutes;Clostridia;Clostridiales;Lachnospiraceae;Anaerostipes	100;100;98;98;61;41				2059		2059
			EF604629	uncultured bacterium	Bacteria;Firmicutes;Clostridia;Clostridiales;Lachnospiraceae;Ruminococcus	100;100;96;96;48;20				2059		2059
			EF559175	uncultured bacterium	Bacteria;Firmicutes;Clostridia;Clostridiales;Clostridiaceae;Clostridium	100;100;100;100;44;40				2059		2059
			EF559119	uncultured bacterium	Bacteria;Firmicutes;Clostridia;Clostridiales;Lachnospiraceae;Sporobacterium	100;100;100;100;56;25				2059		2059
			EF434344	uncultured Clostridiales bacterium	Bacteria;Firmicutes;Clostridia;Clostridiales;Lachnospiraceae;Ruminococcus	100;100;100;100;96;85				2059		2059
			AB330662	uncultured bacterium	Bacteria;Firmicutes;Clostridia;Clostridiales;Clostridiaceae;Parasporobacterium	100;100;100;100;71;33				2059		2059
			AB330640	uncultured bacterium	Bacteria;Firmicutes;Clostridia;Clostridiales;Clostridiaceae;Parasporobacterium	100;100;99;99;74;46				2059		2059
			EF613900	uncultured bacterium	Bacteria;Firmicutes;Clostridia;Clostridiales;Clostridiaceae;Parasporobacterium	100;100;100;100;53;42				2059		2059
			EF686950	uncultured bacterium	Bacteria;Firmicutes;Clostridia;Clostridiales;Clostridiaceae;Parasporobacterium	100;100;100;100;79;79				2059		2059
			EF686952	uncultured bacterium	Bacteria;Firmicutes;Clostridia;Clostridiales;Clostridiaceae;Parasporobacterium	100;100;100;100;71;49				2059		2059
			EF686953	uncultured bacterium	Bacteria;Firmicutes;Clostridia;Clostridiales;Clostridiaceae;Parasporobacterium	100;100;99;99;77;75				2059		2059
			EF614574	uncultured bacterium	Bacteria;Firmicutes;Clostridia;Clostridiales;Lachnospiraceae;Butyrivibrio	100;100;96;96;80;45				2059		2059
			EF614907	uncultured bacterium	Bacteria;Firmicutes;Clostridia;Clostridiales;Lachnospiraceae;Butyrivibrio	100;100;97;97;71;35				2059		2059
			EF614569	uncultured bacterium	Bacteria;Firmicutes;Clostridia;Clostridiales;Lachnospiraceae;Butyrivibrio	100;100;100;100;90;71				2059		2059
			EF614727	uncultured bacterium	Bacteria;Firmicutes;Clostridia;Clostridiales;Lachnospiraceae;Butyrivibrio	100;100;99;99;79;37				2059		2059
			EF614606	uncultured bacterium	Bacteria;Firmicutes;Clostridia;Clostridiales;Lachnospiraceae;Butyrivibrio	100;100;96;96;78;32				2059		2059
			EF614731	uncultured bacterium	Bacteria;Firmicutes;Clostridia;Clostridiales;Lachnospiraceae;Butyrivibrio	100;100;98;98;74;32				2059		2059
			EF614791	uncultured bacterium	Bacteria;Firmicutes;Clostridia;Clostridiales;Lachnospiraceae;Butyrivibrio	100;100;99;99;89;67				2059		2059
			EU009771	uncultured bacterium	Bacteria;Firmicutes;Clostridia;Clostridiales;Lachnospiraceae;Ruminococcus	100;100;100;100;59;49				2059		2059
			EU009777	uncultured bacterium	Bacteria;Firmicutes;Clostridia;Clostridiales;Lachnospiraceae;Ruminococcus	100;100;100;100;56;46				2059		2059
			EU009769	uncultured bacterium	Bacteria;Firmicutes;Clostridia;Clostridiales;Lachnospiraceae;Ruminococcus	100;100;100;100;99;86				2059		2059
			EU006210	uncultured bacterium	Bacteria;Firmicutes;Clostridia;Clostridiales;Lachnospiraceae;Butyrivibrio	100;100;99;99;94;28				2059		2059
			EF686630	uncultured rumen bacterium	Bacteria;Firmicutes;Clostridia;Clostridiales;Lachnospiraceae;Butyrivibrio	100;100;94;94;92;89				2059		2059
			EF686604	uncultured rumen bacterium	Bacteria;Firmicutes;Clostridia;Clostridiales;Lachnospiraceae;Butyrivibrio	100;100;100;100;87;81				2059		2059
V3tg64	0	1117			Bacteria;Firmicutes;Clostridia;Clostridiales;Clostridiaceae					2064	64	2064	132	TGGGGAATATTGCACAATGGGCGAAAGCCTGATGCAGCAACGCCGCGTGAGCGATGAAGGCCTTCGGGTCGTAAAGCTCTGTCCTCAAGGAAGATAATGACGGTACTTGAGGAGGAAGCCCCGGCTAACTAC
			AB064872	uncultured Clostridium sp.	Bacteria;Firmicutes;Clostridia;Clostridiales;Clostridiaceae;Clostridium	100;100;100;100;100;98				2064		2064
			AB075658	uncultured chicken cecal bacterium	Bacteria;Firmicutes;Clostridia;Clostridiales;Clostridiaceae;Clostridium	100;100;100;100;92;68				2064		2064
			AB075769	Clostridium paraputrificum	Bacteria;Firmicutes;Clostridia;Clostridiales;Clostridiaceae;Clostridium	100;100;100;100;100;88				2064		2064
			AB099796	uncultured bacterium	Bacteria;Firmicutes;Clostridia;Clostridiales;Clostridiaceae;Clostridium	100;100;100;100;94;58				2064		2064
			AB107433	uncultured bacterium	Bacteria;Firmicutes;Clostridia;Clostridiales;Clostridiaceae;Clostridium	100;100;100;100;85;49				2064		2064
			AB107434	uncultured bacterium	Bacteria;Firmicutes;Clostridia;Clostridiales;Clostridiaceae;Clostridium	100;100;100;100;98;70				2064		2064
			AB126280	uncultured bacterium	Bacteria;Firmicutes;Clostridia;Clostridiales;Clostridiaceae;Clostridium	100;100;100;100;97;59				2064		2064
			AB185550	uncultured rumen bacterium	Bacteria;Firmicutes;Clostridia;Clostridiales;Clostridiaceae;Clostridium	100;100;100;100;100;55				2064		2064
			AB185612	uncultured rumen bacterium	Bacteria;Firmicutes;Clostridia;Clostridiales;Clostridiaceae;Clostridium	100;100;100;100;100;52				2064		2064
			AB189898	uncultured bacterium	Bacteria;Firmicutes;Clostridia;Clostridiales;Clostridiaceae;Clostridium	100;100;100;100;95;57				2064		2064
			AB255122	uncultured bacterium	Bacteria;Firmicutes;Clostridia;Clostridiales;Clostridiaceae;Clostridium	100;100;100;100;100;52				2064		2064
			AF018038	uncultured bacterium O8SE	Bacteria;Firmicutes;Clostridia;Clostridiales;Clostridiaceae;Clostridium	100;100;100;100;100;75				2064		2064
			AF150692	Elbe River snow isolate Iso11_3	Bacteria;Firmicutes;Clostridia;Clostridiales;Clostridiaceae;Clostridium	100;100;100;100;99;68				2064		2064
			AF320283	Clostridium bifermentans	Bacteria;Firmicutes;Clostridia;Clostridiales;Clostridiaceae;Clostridium	100;100;100;100;100;90				2064		2064
			AF371689	uncultured bacterium	Bacteria;Firmicutes;Clostridia;Clostridiales;Clostridiaceae;Clostridium	100;100;100;100;100;99				2064		2064
			AF371690	uncultured bacterium	Bacteria;Firmicutes;Clostridia;Clostridiales;Clostridiaceae;Clostridium	100;100;100;100;98;98				2064		2064
			AF371691	uncultured bacterium	Bacteria;Firmicutes;Clostridia;Clostridiales;Clostridiaceae;Clostridium	100;100;100;100;100;80				2064		2064
			AJ229220	unidentified eubacterium clone BSV76	Bacteria;Firmicutes;Clostridia;Clostridiales;Clostridiaceae;Clostridium	100;100;100;100;98;54				2064		2064
			AJ409003	uncultured bacterium	Bacteria;Firmicutes;Clostridia;Clostridiales;Clostridiaceae;Clostridium	100;100;100;100;96;94				2064		2064
			AY167932	swine manure bacterium RT-1A	Bacteria;Firmicutes;Clostridia;Clostridiales;Clostridiaceae;Clostridium	100;100;100;100;100;83				2064		2064
			AY237201	uncultured bacterium	Bacteria;Firmicutes;Clostridia;Clostridiales;Clostridiaceae;Sporacetigenium	100;100;100;100;100;74				2064		2064
			AY238334	Clostridium sp. MDA2315	Bacteria;Firmicutes;Clostridia;Clostridiales;Clostridiaceae;Clostridium	100;100;100;100;100;91				2064		2064
			AY343261	uncultured bacterium	Bacteria;Firmicutes;Clostridia;Clostridiales;Clostridiaceae;Sporacetigenium	100;100;100;100;98;71				2064		2064
			AY343299	uncultured bacterium	Bacteria;Firmicutes;Clostridia;Clostridiales;Clostridiaceae;Sporacetigenium	100;100;100;100;100;87				2064		2064
			AY438672	Clostridium bartlettii	Bacteria;Firmicutes;Clostridia;Clostridiales;Clostridiaceae;Clostridium	100;100;100;100;100;100				2064		2064
			AY458851	Clostridium bifermentans	Bacteria;Firmicutes;Clostridia;Clostridiales;Clostridiaceae;Clostridium	100;100;100;100;100;55				2064		2064
			AY458860	Clostridium lituseburense	Bacteria;Firmicutes;Clostridia;Clostridiales;Clostridiaceae;Clostridium	100;100;100;100;99;89				2064		2064
			AY509502	uncultured Clostridium sp.	Bacteria;Firmicutes;Clostridia;Clostridiales;Clostridiaceae;Clostridium	100;100;100;100;99;73				2064		2064
			AY511576	uncultured bacterium	Bacteria;Firmicutes;Clostridia;Clostridiales;Clostridiaceae;Sporacetigenium	100;100;100;100;99;80				2064		2064
			AY604562	Clostridium bifermentans	Bacteria;Firmicutes;Clostridia;Clostridiales;Clostridiaceae;Clostridium	100;100;100;100;100;72				2064		2064
			AY642576	uncultured low G+C Gram-positive bacterium	Bacteria;Firmicutes;Clostridia;Clostridiales;Clostridiaceae;Clostridium	100;100;100;100;92;68				2064		2064
			AY642581	uncultured low G+C Gram-positive bacterium	Bacteria;Firmicutes;Clostridia;Clostridiales;Clostridiaceae;Clostridium	100;100;100;100;97;50				2064		2064
			AY678260	uncultured bacterium	Bacteria;Firmicutes;Clostridia;Clostridiales;Clostridiaceae;Clostridium	100;100;100;100;100;62				2064		2064
			AY820246	bacterium CCSD_DF2030_Ag37_isolate_2	Bacteria;Firmicutes;Clostridia;Clostridiales;Clostridiaceae;Sporacetigenium	100;100;100;100;96;50				2064		2064
			AY916153	uncultured bacterium	Bacteria;Firmicutes;Clostridia;Clostridiales;Clostridiaceae;Clostridium	100;100;100;100;79;71				2064		2064
			AY939507	uncultured bacterium	Bacteria;Firmicutes;Clostridia;Clostridiales;Clostridiaceae;Clostridium	100;100;100;100;94;52				2064		2064
			AY953232	uncultured anaerobic bacterium	Bacteria;Firmicutes;Clostridia;Clostridiales;Clostridiaceae;Clostridium	100;100;100;100;93;93				2064		2064
			AY977911	uncultured bacterium	Bacteria;Firmicutes;Clostridia;Clostridiales;Clostridiaceae;Clostridium	100;100;100;100;100;96				2064		2064
			AY978077	uncultured bacterium	Bacteria;Firmicutes;Clostridia;Clostridiales;Clostridiaceae;Clostridium	100;100;100;100;97;81				2064		2064
			AY979711	uncultured bacterium	Bacteria;Firmicutes;Clostridia;Clostridiales;Clostridiaceae;Clostridium	100;100;100;100;100;58				2064		2064
			AY985135	uncultured bacterium	Bacteria;Firmicutes;Clostridia;Clostridiales;Clostridiaceae;Clostridium	100;100;100;100;100;51				2064		2064
			DQ011241	uncultured bacterium	Bacteria;Firmicutes;Clostridia;Clostridiales;Clostridiaceae;Sporacetigenium	100;100;100;100;99;77				2064		2064
			DQ011243	uncultured bacterium	Bacteria;Firmicutes;Clostridia;Clostridiales;Clostridiaceae;Clostridium	100;100;100;100;100;68				2064		2064
			DQ015099	uncultured bacterium	Bacteria;Firmicutes;Clostridia;Clostridiales;Clostridiaceae;Clostridium	100;100;100;100;98;57				2064		2064
			DQ015318	uncultured bacterium	Bacteria;Firmicutes;Clostridia;Clostridiales;Clostridiaceae;Sporacetigenium	100;100;100;100;99;50				2064		2064
			DQ015428	uncultured bacterium	Bacteria;Firmicutes;Clostridia;Clostridiales;Clostridiaceae;Sporacetigenium	100;100;100;100;100;56				2064		2064
			DQ015509	uncultured bacterium	Bacteria;Firmicutes;Clostridia;Clostridiales;Clostridiaceae;Clostridium	100;100;100;100;99;56				2064		2064
			DQ015599	uncultured bacterium	Bacteria;Firmicutes;Clostridia;Clostridiales;Clostridiaceae;Sporacetigenium	100;100;100;100;99;55				2064		2064
			DQ106962	uncultured bacterium	Bacteria;Firmicutes;Clostridia;Clostridiales;Clostridiaceae;Sporacetigenium	100;100;100;100;99;69				2064		2064
			DQ113666	uncultured bacterium	Bacteria;Firmicutes;Clostridia;Clostridiales;Clostridiaceae;Clostridium	100;100;100;100;100;89				2064		2064
			DQ113681	uncultured bacterium	Bacteria;Firmicutes;Clostridia;Clostridiales;Clostridiaceae;Clostridium	100;100;100;100;100;91				2064		2064
			DQ113704	uncultured bacterium	Bacteria;Firmicutes;Clostridia;Clostridiales;Clostridiaceae;Sporacetigenium	100;100;100;100;100;59				2064		2064
			DQ113708	uncultured bacterium	Bacteria;Firmicutes;Clostridia;Clostridiales;Clostridiaceae;Clostridium	100;100;100;100;99;69				2064		2064
			DQ113709	uncultured bacterium	Bacteria;Firmicutes;Clostridia;Clostridiales;Clostridiaceae;Sporacetigenium	100;100;100;100;100;74				2064		2064
			DQ113713	uncultured bacterium	Bacteria;Firmicutes;Clostridia;Clostridiales;Clostridiaceae;Clostridium	100;100;100;100;100;95				2064		2064
			DQ113714	uncultured bacterium	Bacteria;Firmicutes;Clostridia;Clostridiales;Clostridiaceae;Clostridium	100;100;100;100;100;58				2064		2064
			DQ113718	uncultured bacterium	Bacteria;Firmicutes;Clostridia;Clostridiales;Clostridiaceae;Clostridium	100;100;100;100;100;54				2064		2064
			DQ113746	uncultured bacterium	Bacteria;Firmicutes;Clostridia;Clostridiales;Clostridiaceae;Clostridium	100;100;100;100;98;91				2064		2064
			DQ113764	uncultured bacterium	Bacteria;Firmicutes;Clostridia;Clostridiales;Clostridiaceae;Sporacetigenium	100;100;100;100;100;57				2064		2064
			DQ113768	uncultured bacterium	Bacteria;Firmicutes;Clostridia;Clostridiales;Clostridiaceae;Clostridium	100;100;100;100;100;71				2064		2064
			DQ129301	uncultured bacterium	Bacteria;Firmicutes;Clostridia;Clostridiales;Clostridiaceae;Sporacetigenium	100;100;100;100;93;75				2064		2064
			DQ154446	uncultured soil bacterium	Bacteria;Firmicutes;Clostridia;Clostridiales;Clostridiaceae;Clostridium	100;100;100;100;100;94				2064		2064
			DQ178971	uncultured Clostridium sp.	Bacteria;Firmicutes;Clostridia;Clostridiales;Clostridiaceae;Clostridium	100;100;100;100;100;84				2064		2064
			DQ188327	uncultured Peptostreptococcus sp.	Bacteria;Firmicutes;Clostridia;Clostridiales;Clostridiaceae;Clostridium	100;100;100;100;100;80				2064		2064
			DQ188330	uncultured Peptostreptococcus sp.	Bacteria;Firmicutes;Clostridia;Clostridiales;Clostridiaceae;Clostridium	100;100;100;100;100;88				2064		2064
			DQ188331	uncultured Peptostreptococcus sp.	Bacteria;Firmicutes;Clostridia;Clostridiales;Clostridiaceae;Clostridium	100;100;100;100;100;80				2064		2064
			DQ188335	uncultured Peptostreptococcus sp.	Bacteria;Firmicutes;Clostridia;Clostridiales;Clostridiaceae;Sporacetigenium	100;100;100;100;100;78				2064		2064
			DQ188337	uncultured Peptostreptococcus sp.	Bacteria;Firmicutes;Clostridia;Clostridiales;Clostridiaceae;Sporacetigenium	100;100;100;100;100;64				2064		2064
			DQ188338	uncultured Peptostreptococcus sp.	Bacteria;Firmicutes;Clostridia;Clostridiales;Clostridiaceae;Sporacetigenium	100;100;100;100;99;77				2064		2064
			DQ188339	uncultured Peptostreptococcus sp.	Bacteria;Firmicutes;Clostridia;Clostridiales;Clostridiaceae;Clostridium	100;100;100;100;100;73				2064		2064
			DQ188341	uncultured Peptostreptococcus sp.	Bacteria;Firmicutes;Clostridia;Clostridiales;Clostridiaceae;Sporacetigenium	100;100;100;100;100;79				2064		2064
			DQ196628	Clostridium sp. BL-21	Bacteria;Firmicutes;Clostridia;Clostridiales;Clostridiaceae;Clostridium	100;100;100;100;100;88				2064		2064
			DQ206911	uncultured bacterium	Bacteria;Firmicutes;Clostridia;Clostridiales;Clostridiaceae;Sporacetigenium	100;100;100;100;100;82				2064		2064
			DQ206948	uncultured bacterium	Bacteria;Firmicutes;Clostridia;Clostridiales;Clostridiaceae;Sporacetigenium	100;100;100;100;100;76				2064		2064
			DQ218319	Clostridium sp. EBD	Bacteria;Firmicutes;Clostridia;Clostridiales;Clostridiaceae;Clostridium	100;100;100;100;100;90				2064		2064
			DQ238609	uncultured bacterium	Bacteria;Firmicutes;Clostridia;Clostridiales;Clostridiaceae;Clostridium	100;100;100;100;100;95				2064		2064
			DQ298111	Clostridium sp. DF2C21	Bacteria;Firmicutes;Clostridia;Clostridiales;Clostridiaceae;Sporacetigenium	100;100;100;100;99;65				2064		2064
			DQ298112	Clostridium sp. DF2C1	Bacteria;Firmicutes;Clostridia;Clostridiales;Clostridiaceae;Sporacetigenium	100;100;100;100;100;55				2064		2064
			DQ298113	Clostridium sp. DF2C22	Bacteria;Firmicutes;Clostridia;Clostridiales;Clostridiaceae;Clostridium	100;100;100;100;100;73				2064		2064
			DQ303273	uncultured bacterium	Bacteria;Firmicutes;Clostridia;Clostridiales;Clostridiaceae;Clostridium	100;100;100;100;100;53				2064		2064
			DQ325554	uncultured bacterium	Bacteria;Firmicutes;Clostridia;Clostridiales;Clostridiaceae;Clostridium	100;100;100;100;100;51				2064		2064
			DQ325740	uncultured bacterium	Bacteria;Firmicutes;Clostridia;Clostridiales;Clostridiaceae;Clostridium	100;100;100;100;98;98				2064		2064
			DQ325859	uncultured bacterium	Bacteria;Firmicutes;Clostridia;Clostridiales;Clostridiaceae;Clostridium	100;100;100;100;94;91				2064		2064
			DQ325872	uncultured bacterium	Bacteria;Firmicutes;Clostridia;Clostridiales;Clostridiaceae;Clostridium	100;100;100;100;100;63				2064		2064
			DQ325905	uncultured bacterium	Bacteria;Firmicutes;Clostridia;Clostridiales;Clostridiaceae;Clostridium	100;100;100;100;99;56				2064		2064
			DQ325961	uncultured bacterium	Bacteria;Firmicutes;Clostridia;Clostridiales;Clostridiaceae;Clostridium	100;100;100;100;94;93				2064		2064
			DQ325984	uncultured bacterium	Bacteria;Firmicutes;Clostridia;Clostridiales;Clostridiaceae;Clostridium	100;100;100;100;99;54				2064		2064
			DQ326010	uncultured bacterium	Bacteria;Firmicutes;Clostridia;Clostridiales;Clostridiaceae;Clostridium	100;100;100;100;99;51				2064		2064
			DQ326028	uncultured bacterium	Bacteria;Firmicutes;Clostridia;Clostridiales;Clostridiaceae;Clostridium	100;100;100;100;99;55				2064		2064
			DQ326029	uncultured bacterium	Bacteria;Firmicutes;Clostridia;Clostridiales;Clostridiaceae;Clostridium	100;100;100;100;96;88				2064		2064
			DQ326046	uncultured bacterium	Bacteria;Firmicutes;Clostridia;Clostridiales;Clostridiaceae;Clostridium	100;100;100;100;99;57				2064		2064
			DQ326050	uncultured bacterium	Bacteria;Firmicutes;Clostridia;Clostridiales;Clostridiaceae;Clostridium	100;100;100;100;100;57				2064		2064
			DQ326077	uncultured bacterium	Bacteria;Firmicutes;Clostridia;Clostridiales;Clostridiaceae;Clostridium	100;100;100;100;100;58				2064		2064
			DQ326204	uncultured bacterium	Bacteria;Firmicutes;Clostridia;Clostridiales;Clostridiaceae;Clostridium	100;100;100;100;99;57				2064		2064
			DQ326232	uncultured bacterium	Bacteria;Firmicutes;Clostridia;Clostridiales;Clostridiaceae;Clostridium	100;100;100;100;100;64				2064		2064
			DQ326349	uncultured bacterium	Bacteria;Firmicutes;Clostridia;Clostridiales;Clostridiaceae;Clostridium	100;100;100;100;94;91				2064		2064
			DQ326375	uncultured bacterium	Bacteria;Firmicutes;Clostridia;Clostridiales;Clostridiaceae;Sporacetigenium	100;100;100;100;99;53				2064		2064
			DQ326389	uncultured bacterium	Bacteria;Firmicutes;Clostridia;Clostridiales;Clostridiaceae;Sporacetigenium	100;100;100;100;99;53				2064		2064
			DQ326415	uncultured bacterium	Bacteria;Firmicutes;Clostridia;Clostridiales;Clostridiaceae;Clostridium	100;100;100;100;100;100				2064		2064
			DQ326484	uncultured bacterium	Bacteria;Firmicutes;Clostridia;Clostridiales;Clostridiaceae;Sporacetigenium	100;100;100;100;98;52				2064		2064
			DQ326678	uncultured bacterium	Bacteria;Firmicutes;Clostridia;Clostridiales;Clostridiaceae;Clostridium	100;100;100;100;100;65				2064		2064
			DQ326896	uncultured bacterium	Bacteria;Firmicutes;Clostridia;Clostridiales;Clostridiaceae;Clostridium	100;100;100;100;100;52				2064		2064
			DQ327010	uncultured bacterium	Bacteria;Firmicutes;Clostridia;Clostridiales;Clostridiaceae;Sporacetigenium	100;100;100;100;99;50				2064		2064
			DQ327022	uncultured bacterium	Bacteria;Firmicutes;Clostridia;Clostridiales;Clostridiaceae;Clostridium	100;100;100;100;98;62				2064		2064
			DQ327041	uncultured bacterium	Bacteria;Firmicutes;Clostridia;Clostridiales;Clostridiaceae;Clostridium	100;100;100;100;100;62				2064		2064
			DQ327135	uncultured bacterium	Bacteria;Firmicutes;Clostridia;Clostridiales;Clostridiaceae;Sporacetigenium	100;100;100;100;100;51				2064		2064
			DQ327207	uncultured bacterium	Bacteria;Firmicutes;Clostridia;Clostridiales;Clostridiaceae;Sporacetigenium	100;100;100;100;100;57				2064		2064
			DQ327395	uncultured bacterium	Bacteria;Firmicutes;Clostridia;Clostridiales;Clostridiaceae;Clostridium	100;100;100;100;100;57				2064		2064
			DQ327444	uncultured bacterium	Bacteria;Firmicutes;Clostridia;Clostridiales;Clostridiaceae;Clostridium	100;100;100;100;98;52				2064		2064
			DQ327445	uncultured bacterium	Bacteria;Firmicutes;Clostridia;Clostridiales;Clostridiaceae;Sporacetigenium	100;100;100;100;100;51				2064		2064
			DQ393033	rumen bacterium R4-23	Bacteria;Firmicutes;Clostridia;Clostridiales;Clostridiaceae;Clostridium	100;100;100;100;100;73				2064		2064
			DQ401832	uncultured bacterium	Bacteria;Firmicutes;Clostridia;Clostridiales;Clostridiaceae;Clostridium	100;100;99;99;96;60				2064		2064
			DQ445857	Clostridium sp. C01-2409	Bacteria;Firmicutes;Clostridia;Clostridiales;Clostridiaceae;Sporacetigenium	100;100;100;100;97;58				2064		2064
			DQ445858	Clostridium sp. C01-2409	Bacteria;Firmicutes;Clostridia;Clostridiales;Clostridiaceae;Sporacetigenium	100;100;100;100;100;52				2064		2064
			DQ445859	Eubacterium tenue	Bacteria;Firmicutes;Clostridia;Clostridiales;Clostridiaceae;Sporacetigenium	100;100;100;100;81;56				2064		2064
			DQ445860	Eubacterium tenue	Bacteria;Firmicutes;Clostridia;Clostridiales;Clostridiaceae;Sporacetigenium	100;100;100;100;100;66				2064		2064
			DQ445861	Eubacterium tenue	Bacteria;Firmicutes;Clostridia;Clostridiales;Clostridiaceae;Sporacetigenium	100;100;100;100;96;75				2064		2064
			DQ445862	Eubacterium tenue	Bacteria;Firmicutes;Clostridia;Clostridiales;Clostridiaceae;Sporacetigenium	100;100;100;100;95;54				2064		2064
			DQ445863	Eubacterium tenue	Bacteria;Firmicutes;Clostridia;Clostridiales;Clostridiaceae;Sporacetigenium	100;100;100;100;97;67				2064		2064
			DQ447828	uncultured bacterium	Bacteria;Firmicutes;Clostridia;Clostridiales;Clostridiaceae;Sporacetigenium	100;100;100;100;100;50				2064		2064
			DQ455971	uncultured bacterium	Bacteria;Firmicutes;Clostridia;Clostridiales;Clostridiaceae;Clostridium	100;100;100;100;100;55				2064		2064
			DQ513362	uncultured bacterium	Bacteria;Firmicutes;Clostridia;Clostridiales;Clostridiaceae;Clostridium	100;100;100;100;99;95				2064		2064
			DQ513370	uncultured bacterium	Bacteria;Firmicutes;Clostridia;Clostridiales;Clostridiaceae;Sporacetigenium	100;100;100;100;100;85				2064		2064
			DQ532227	uncultured bacterium	Bacteria;Firmicutes;Clostridia;Clostridiales;Clostridiaceae;Clostridium	100;100;100;100;100;69				2064		2064
			DQ680017	Clostridium bifermentans	Bacteria;Firmicutes;Clostridia;Clostridiales;Clostridiaceae;Clostridium	100;100;100;100;97;63				2064		2064
			DQ680018	Clostridium bifermentans	Bacteria;Firmicutes;Clostridia;Clostridiales;Clostridiaceae;Sporacetigenium	100;100;100;100;99;74				2064		2064
			DQ680025	Clostridium bifermentans	Bacteria;Firmicutes;Clostridia;Clostridiales;Clostridiaceae;Sporacetigenium	100;100;100;100;100;63				2064		2064
			DQ777948	uncultured bacterium	Bacteria;Firmicutes;Clostridia;Clostridiales;Clostridiaceae;Clostridium	100;100;100;100;100;76				2064		2064
			DQ815891	uncultured bacterium	Bacteria;Firmicutes;Clostridia;Clostridiales;Clostridiaceae;Clostridium	100;100;100;100;100;52				2064		2064
			DQ815910	uncultured bacterium	Bacteria;Firmicutes;Clostridia;Clostridiales;Clostridiaceae;Sporacetigenium	100;100;100;100;98;67				2064		2064
			DQ827875	uncultured Firmicutes bacterium	Bacteria;Firmicutes;Clostridia;Clostridiales;Clostridiaceae;Clostridium	100;100;100;100;95;86				2064		2064
			DQ828154	uncultured Firmicutes bacterium	Bacteria;Firmicutes;Clostridia;Clostridiales;Clostridiaceae;Sporacetigenium	100;100;100;100;96;56				2064		2064
			DQ828291	uncultured Firmicutes bacterium	Bacteria;Firmicutes;Clostridia;Clostridiales;Clostridiaceae;Clostridium	100;100;100;100;95;62				2064		2064
			DQ828366	uncultured Firmicutes bacterium	Bacteria;Firmicutes;Clostridia;Clostridiales;Clostridiaceae;Clostridium	100;100;100;100;99;77				2064		2064
			DQ828566	uncultured Firmicutes bacterium	Bacteria;Firmicutes;Clostridia;Clostridiales;Clostridiaceae;Clostridium	100;100;100;100;100;63				2064		2064
			DQ830173	uncultured bacterium	Bacteria;Firmicutes;Clostridia;Clostridiales;Clostridiaceae;Sporacetigenium	100;100;100;100;100;75				2064		2064
			DQ856759	uncultured Clostridium sp.	Bacteria;Firmicutes;Clostridia;Clostridiales;Clostridiaceae;Sporacetigenium	100;100;100;100;100;67				2064		2064
			DQ856760	uncultured Clostridium sp.	Bacteria;Firmicutes;Clostridia;Clostridiales;Clostridiaceae;Sporacetigenium	100;100;100;100;100;67				2064		2064
			DQ856761	uncultured Clostridium sp.	Bacteria;Firmicutes;Clostridia;Clostridiales;Clostridiaceae;Clostridium	100;100;100;100;100;80				2064		2064
			DQ856762	uncultured Clostridium sp.	Bacteria;Firmicutes;Clostridia;Clostridiales;Clostridiaceae;Clostridium	100;100;100;100;100;79				2064		2064
			DQ856763	uncultured Clostridium sp.	Bacteria;Firmicutes;Clostridia;Clostridiales;Clostridiaceae;Sporacetigenium	100;100;100;100;100;79				2064		2064
			DQ856764	uncultured Clostridium sp.	Bacteria;Firmicutes;Clostridia;Clostridiales;Clostridiaceae;Clostridium	100;100;100;100;100;79				2064		2064
			DQ856766	uncultured Clostridium sp.	Bacteria;Firmicutes;Clostridia;Clostridiales;Clostridiaceae;Clostridium	100;100;100;100;98;87				2064		2064
			DQ856767	uncultured Clostridium sp.	Bacteria;Firmicutes;Clostridia;Clostridiales;Clostridiaceae;Clostridium	100;100;100;100;99;74				2064		2064
			DQ856768	uncultured Clostridium sp.	Bacteria;Firmicutes;Clostridia;Clostridiales;Clostridiaceae;Clostridium	100;100;100;100;100;73				2064		2064
			DQ856769	uncultured Clostridium sp.	Bacteria;Firmicutes;Clostridia;Clostridiales;Clostridiaceae;Clostridium	100;100;100;100;100;79				2064		2064
			DQ856770	uncultured Clostridium sp.	Bacteria;Firmicutes;Clostridia;Clostridiales;Clostridiaceae;Clostridium	100;100;100;100;100;74				2064		2064
			DQ857206	uncultured Clostridium sp.	Bacteria;Firmicutes;Clostridia;Clostridiales;Clostridiaceae;Clostridium	100;100;100;100;99;83				2064		2064
			DQ978211	Clostridium bifermentans	Bacteria;Firmicutes;Clostridia;Clostridiales;Clostridiaceae;Clostridium	100;100;100;100;100;91				2064		2064
			DQ978213	Clostridium sordellii	Bacteria;Firmicutes;Clostridia;Clostridiales;Clostridiaceae;Clostridium	100;100;100;100;95;64				2064		2064
			DQ978214	Clostridium sordellii	Bacteria;Firmicutes;Clostridia;Clostridiales;Clostridiaceae;Clostridium	100;100;100;100;100;71				2064		2064
			DQ978215	Clostridium sordellii	Bacteria;Firmicutes;Clostridia;Clostridiales;Clostridiaceae;Clostridium	100;100;100;100;100;72				2064		2064
			DQ978216	Clostridium sordellii	Bacteria;Firmicutes;Clostridia;Clostridiales;Clostridiaceae;Clostridium	100;100;100;100;100;72				2064		2064
			EF025218	uncultured bacterium	Bacteria;Firmicutes;Clostridia;Clostridiales;Clostridiaceae;Clostridium	100;100;100;100;99;60				2064		2064
			EF025228	uncultured bacterium	Bacteria;Firmicutes;Clostridia;Clostridiales;Clostridiaceae;Clostridium	100;100;100;100;100;62				2064		2064
			EF052864	Clostridium sp. zx5	Bacteria;Firmicutes;Clostridia;Clostridiales;Clostridiaceae;Clostridium	100;100;100;100;100;86				2064		2064
			EF052865	Clostridium sp. zx7	Bacteria;Firmicutes;Clostridia;Clostridiales;Clostridiaceae;Clostridium	100;100;100;100;100;76				2064		2064
			EF061941	uncultured Clostridium sp.	Bacteria;Firmicutes;Clostridia;Clostridiales;Clostridiaceae;Clostridium	100;100;100;100;100;71				2064		2064
			EF071406	uncultured Firmicutes bacterium	Bacteria;Firmicutes;Clostridia;Clostridiales;Clostridiaceae;Clostridium	100;100;100;100;93;75				2064		2064
			EF071409	uncultured Firmicutes bacterium	Bacteria;Firmicutes;Clostridia;Clostridiales;Clostridiaceae;Clostridium	100;100;100;100;89;57				2064		2064
			EF071410	uncultured Firmicutes bacterium	Bacteria;Firmicutes;Clostridia;Clostridiales;Clostridiaceae;Clostridium	100;100;100;100;85;53				2064		2064
			EF071411	uncultured Firmicutes bacterium	Bacteria;Firmicutes;Clostridia;Clostridiales;Clostridiaceae;Clostridium	100;100;100;100;79;68				2064		2064
			EF071412	uncultured Firmicutes bacterium	Bacteria;Firmicutes;Clostridia;Clostridiales;Clostridiaceae;Tepidibacter	100;100;100;100;97;45				2064		2064
			EF071429	uncultured Firmicutes bacterium	Bacteria;Firmicutes;Clostridia;Clostridiales;Clostridiaceae;Sporacetigenium	100;100;100;100;99;64				2064		2064
			EF071459	uncultured Firmicutes bacterium	Bacteria;Firmicutes;Clostridia;Clostridiales;Clostridiaceae;Sporacetigenium	100;100;100;100;97;66				2064		2064
			EF071465	uncultured Firmicutes bacterium	Bacteria;Firmicutes;Clostridia;Clostridiales;Clostridiaceae;Clostridium	100;100;100;100;100;91				2064		2064
			EF071467	uncultured Firmicutes bacterium	Bacteria;Firmicutes;Clostridia;Clostridiales;Clostridiaceae;Clostridium	100;100;100;100;95;85				2064		2064
			M59107	Clostridium lituseburense	Bacteria;Firmicutes;Clostridia;Clostridiales;Clostridiaceae;Clostridium	100;100;100;100;100;98				2064		2064
			X73437	Clostridium bifermentans	Bacteria;Firmicutes;Clostridia;Clostridiales;Clostridiaceae;Clostridium	100;100;100;100;100;99				2064		2064
			X73447	Clostridium irregulare	Bacteria;Firmicutes;Clostridia;Clostridiales;Clostridiaceae;Clostridium	100;100;100;100;100;100				2064		2064
			X73451	Clostridium ghonii	Bacteria;Firmicutes;Clostridia;Clostridiales;Clostridiaceae;Clostridium	100;100;100;100;100;92				2064		2064
			Y18787	Clostridium bifermentans	Bacteria;Firmicutes;Clostridia;Clostridiales;Clostridiaceae;Sporacetigenium	100;100;100;100;100;53				2064		2064
			EF404413	uncultured bacterium	Bacteria;Firmicutes;Clostridia;Clostridiales;Clostridiaceae;Sporacetigenium	100;100;100;100;100;56				2064		2064
			EF401708	uncultured bacterium	Bacteria;Firmicutes;Clostridia;Clostridiales;Clostridiaceae;Clostridium	100;100;100;100;100;61				2064		2064
			EF399414	uncultured bacterium	Bacteria;Firmicutes;Clostridia;Clostridiales;Clostridiaceae;Clostridium	100;100;100;100;100;69				2064		2064
			EF404201	uncultured bacterium	Bacteria;Firmicutes;Clostridia;Clostridiales;Clostridiaceae;Clostridium	100;100;100;100;100;71				2064		2064
			EF401624	uncultured bacterium	Bacteria;Firmicutes;Clostridia;Clostridiales;Clostridiaceae;Sporacetigenium	100;100;100;100;100;55				2064		2064
			EF399374	uncultured bacterium	Bacteria;Firmicutes;Clostridia;Clostridiales;Clostridiaceae;Sporacetigenium	100;100;100;100;100;57				2064		2064
			EF405446	uncultured bacterium	Bacteria;Firmicutes;Clostridia;Clostridiales;Clostridiaceae;Clostridium	100;100;100;100;100;64				2064		2064
			EF399528	uncultured bacterium	Bacteria;Firmicutes;Clostridia;Clostridiales;Clostridiaceae;Clostridium	100;100;100;100;100;56				2064		2064
			EF399234	uncultured bacterium	Bacteria;Firmicutes;Clostridia;Clostridiales;Clostridiaceae;Clostridium	100;100;100;100;100;58				2064		2064
			EF398707	uncultured bacterium	Bacteria;Firmicutes;Clostridia;Clostridiales;Clostridiaceae;Clostridium	100;100;100;100;100;58				2064		2064
			DQ823777	uncultured bacterium	Bacteria;Firmicutes;Clostridia;Clostridiales;Clostridiaceae;Sporacetigenium	100;100;100;100;100;68				2064		2064
			DQ809802	uncultured bacterium	Bacteria;Firmicutes;Clostridia;Clostridiales;Clostridiaceae;Sporacetigenium	100;100;100;100;98;69				2064		2064
			DQ825220	uncultured bacterium	Bacteria;Firmicutes;Clostridia;Clostridiales;Clostridiaceae;Sporacetigenium	100;100;100;100;98;57				2064		2064
			DQ809984	uncultured bacterium	Bacteria;Firmicutes;Clostridia;Clostridiales;Clostridiaceae;Clostridium	100;100;100;100;95;94				2064		2064
			DQ809724	uncultured bacterium	Bacteria;Firmicutes;Clostridia;Clostridiales;Clostridiaceae;Sporacetigenium	100;100;100;100;98;59				2064		2064
			DQ809582	uncultured bacterium	Bacteria;Firmicutes;Clostridia;Clostridiales;Clostridiaceae;Clostridium	100;100;100;100;100;80				2064		2064
			DQ808908	uncultured bacterium	Bacteria;Firmicutes;Clostridia;Clostridiales;Clostridiaceae;Sporacetigenium	100;100;100;100;100;57				2064		2064
			DQ800778	uncultured bacterium	Bacteria;Firmicutes;Clostridia;Clostridiales;Clostridiaceae;Sporacetigenium	100;100;100;100;100;60				2064		2064
			DQ796283	uncultured bacterium	Bacteria;Firmicutes;Clostridia;Clostridiales;Clostridiaceae;Clostridium	100;100;100;100;100;94				2064		2064
			EF404090	uncultured bacterium	Bacteria;Firmicutes;Clostridia;Clostridiales;Clostridiaceae;Sporacetigenium	100;100;100;100;100;57				2064		2064
			EF404541	uncultured bacterium	Bacteria;Firmicutes;Clostridia;Clostridiales;Clostridiaceae;Clostridium	100;100;100;100;100;60				2064		2064
			DQ795788	uncultured bacterium	Bacteria;Firmicutes;Clostridia;Clostridiales;Clostridiaceae;Sporacetigenium	100;100;100;100;98;60				2064		2064
			EF404200	uncultured bacterium	Bacteria;Firmicutes;Clostridia;Clostridiales;Clostridiaceae;Clostridium	100;100;100;100;100;65				2064		2064
			EF404526	uncultured bacterium	Bacteria;Firmicutes;Clostridia;Clostridiales;Clostridiaceae;Clostridium	100;100;100;100;100;70				2064		2064
			EF401149	uncultured bacterium	Bacteria;Firmicutes;Clostridia;Clostridiales;Clostridiaceae;Clostridium	100;100;100;100;99;54				2064		2064
			EF398713	uncultured bacterium	Bacteria;Firmicutes;Clostridia;Clostridiales;Clostridiaceae;Clostridium	100;100;100;100;100;62				2064		2064
			EF398357	uncultured bacterium	Bacteria;Firmicutes;Clostridia;Clostridiales;Clostridiaceae;Clostridium	100;100;100;100;99;63				2064		2064
			EF399513	uncultured bacterium	Bacteria;Firmicutes;Clostridia;Clostridiales;Clostridiaceae;Clostridium	100;100;100;100;99;50				2064		2064
			EF398987	uncultured bacterium	Bacteria;Firmicutes;Clostridia;Clostridiales;Clostridiaceae;Sporacetigenium	100;100;100;100;98;53				2064		2064
			DQ809953	uncultured bacterium	Bacteria;Firmicutes;Clostridia;Clostridiales;Clostridiaceae;Sporacetigenium	100;100;100;100;95;89				2064		2064
			DQ809373	uncultured bacterium	Bacteria;Firmicutes;Clostridia;Clostridiales;Clostridiaceae;Clostridium	100;100;100;100;99;59				2064		2064
			DQ809491	uncultured bacterium	Bacteria;Firmicutes;Clostridia;Clostridiales;Clostridiaceae;Sporacetigenium	100;100;100;100;99;53				2064		2064
			DQ809309	uncultured bacterium	Bacteria;Firmicutes;Clostridia;Clostridiales;Clostridiaceae;Clostridium	100;100;100;100;96;51				2064		2064
			DQ803807	uncultured bacterium	Bacteria;Firmicutes;Clostridia;Clostridiales;Clostridiaceae;Sporacetigenium	100;100;100;100;99;55				2064		2064
			DQ800967	uncultured bacterium	Bacteria;Firmicutes;Clostridia;Clostridiales;Clostridiaceae;Clostridium	100;100;100;100;98;49				2064		2064
			DQ797277	uncultured bacterium	Bacteria;Firmicutes;Clostridia;Clostridiales;Clostridiaceae;Sporacetigenium	100;100;100;100;98;54				2064		2064
			DQ796365	uncultured bacterium	Bacteria;Firmicutes;Clostridia;Clostridiales;Clostridiaceae;Clostridium	100;100;100;100;97;96				2064		2064
			EF401569	uncultured bacterium	Bacteria;Firmicutes;Clostridia;Clostridiales;Clostridiaceae;Clostridium	100;100;100;100;100;72				2064		2064
			EF399337	uncultured bacterium	Bacteria;Firmicutes;Clostridia;Clostridiales;Clostridiaceae;Sporacetigenium	100;100;100;100;100;56				2064		2064
			EF398399	uncultured bacterium	Bacteria;Firmicutes;Clostridia;Clostridiales;Clostridiaceae;Clostridium	100;100;100;100;100;67				2064		2064
			EF399421	uncultured bacterium	Bacteria;Firmicutes;Clostridia;Clostridiales;Clostridiaceae;Clostridium	100;100;100;100;100;59				2064		2064
			EF398950	uncultured bacterium	Bacteria;Firmicutes;Clostridia;Clostridiales;Clostridiaceae;Sporacetigenium	100;100;100;100;100;53				2064		2064
			EF398628	uncultured bacterium	Bacteria;Firmicutes;Clostridia;Clostridiales;Clostridiaceae;Clostridium	100;100;100;100;100;65				2064		2064
			EF398283	uncultured bacterium	Bacteria;Firmicutes;Clostridia;Clostridiales;Clostridiaceae;Clostridium	100;100;100;100;100;56				2064		2064
			EF399530	uncultured bacterium	Bacteria;Firmicutes;Clostridia;Clostridiales;Clostridiaceae;Clostridium	100;100;100;100;98;57				2064		2064
			EF404590	uncultured bacterium	Bacteria;Firmicutes;Clostridia;Clostridiales;Clostridiaceae;Clostridium	100;100;100;100;100;79				2064		2064
			EF399527	uncultured bacterium	Bacteria;Firmicutes;Clostridia;Clostridiales;Clostridiaceae;Clostridium	100;100;100;100;100;54				2064		2064
			EF399090	uncultured bacterium	Bacteria;Firmicutes;Clostridia;Clostridiales;Clostridiaceae;Clostridium	100;100;100;100;100;60				2064		2064
			EF398692	uncultured bacterium	Bacteria;Firmicutes;Clostridia;Clostridiales;Clostridiaceae;Clostridium	100;100;100;100;100;70				2064		2064
			DQ809435	uncultured bacterium	Bacteria;Firmicutes;Clostridia;Clostridiales;Clostridiaceae;Sporacetigenium	100;100;100;100;62;44				2064		2064
			DQ809594	uncultured bacterium	Bacteria;Firmicutes;Clostridia;Clostridiales;Clostridiaceae;Sporacetigenium	100;100;100;100;92;70				2064		2064
			DQ809633	uncultured bacterium	Bacteria;Firmicutes;Clostridia;Clostridiales;Clostridiaceae;Clostridium	100;100;100;100;99;69				2064		2064
			DQ810120	uncultured bacterium	Bacteria;Firmicutes;Clostridia;Clostridiales;Clostridiaceae;Sporacetigenium	100;100;100;100;99;56				2064		2064
			DQ809722	uncultured bacterium	Bacteria;Firmicutes;Clostridia;Clostridiales;Clostridiaceae;Clostridium	100;100;100;100;99;89				2064		2064
			DQ809376	uncultured bacterium	Bacteria;Firmicutes;Clostridia;Clostridiales;Clostridiaceae;Sporacetigenium	100;100;100;100;98;64				2064		2064
			DQ807379	uncultured bacterium	Bacteria;Firmicutes;Clostridia;Clostridiales;Clostridiaceae;Sporacetigenium	100;100;100;100;99;74				2064		2064
			DQ800770	uncultured bacterium	Bacteria;Firmicutes;Clostridia;Clostridiales;Clostridiaceae;Clostridium	100;100;100;100;100;56				2064		2064
			DQ797929	uncultured bacterium	Bacteria;Firmicutes;Clostridia;Clostridiales;Clostridiaceae;Clostridium	100;100;100;100;100;63				2064		2064
			DQ796851	uncultured bacterium	Bacteria;Firmicutes;Clostridia;Clostridiales;Clostridiaceae;Sporacetigenium	100;100;100;100;94;66				2064		2064
			DQ796236	uncultured bacterium	Bacteria;Firmicutes;Clostridia;Clostridiales;Clostridiaceae;Clostridium	100;100;100;100;100;93				2064		2064
			DQ795849	uncultured bacterium	Bacteria;Firmicutes;Clostridia;Clostridiales;Clostridiaceae;Clostridium	100;100;100;100;96;78				2064		2064
			DQ793620	uncultured bacterium	Bacteria;Firmicutes;Clostridia;Clostridiales;Clostridiaceae;Sporacetigenium	100;100;100;100;94;68				2064		2064
			DQ799900	uncultured bacterium	Bacteria;Firmicutes;Clostridia;Clostridiales;Clostridiaceae;Sporacetigenium	100;100;100;100;98;59				2064		2064
			DQ800617	uncultured bacterium	Bacteria;Firmicutes;Clostridia;Clostridiales;Clostridiaceae;Clostridium	100;100;100;100;71;43				2064		2064
			DQ797221	uncultured bacterium	Bacteria;Firmicutes;Clostridia;Clostridiales;Lachnospiraceae;Roseburia	100;100;100;100;89;63				2064		2064
			DQ808568	uncultured bacterium	Bacteria;Firmicutes;Clostridia;Clostridiales;Clostridiaceae;Faecalibacterium	100;100;100;100;100;100				2064		2064
			DQ796510	uncultured bacterium	Bacteria;Firmicutes;Clostridia;Clostridiales;Clostridiaceae;Sporacetigenium	100;100;100;100;98;79				2064		2064
			DQ809405	uncultured bacterium	Bacteria;Firmicutes;Clostridia;Clostridiales;Clostridiaceae;Clostridium	100;100;100;100;88;67				2064		2064
			DQ800513	uncultured bacterium	Bacteria;Firmicutes;Clostridia;Clostridiales;Clostridiaceae;Clostridium	100;100;100;100;91;84				2064		2064
			DQ805999	uncultured bacterium	Bacteria;Firmicutes;Clostridia;Clostridiales;Clostridiaceae;Sporacetigenium	100;100;100;100;98;55				2064		2064
			DQ800542	uncultured bacterium	Bacteria;Firmicutes;Clostridia;Clostridiales;Clostridiaceae;Clostridium	100;100;100;100;99;65				2064		2064
			DQ825241	uncultured bacterium	Bacteria;Firmicutes;Clostridia;Clostridiales;Clostridiaceae;Sporacetigenium	100;100;100;100;98;68				2064		2064
			DQ809992	uncultured bacterium	Bacteria;Firmicutes;Clostridia;Clostridiales;Clostridiaceae;Sporacetigenium	100;100;100;100;100;50				2064		2064
			DQ795728	uncultured bacterium	Bacteria;Firmicutes;Clostridia;Clostridiales;Clostridiaceae;Clostridium	100;100;100;100;99;93				2064		2064
			DQ810063	uncultured bacterium	Bacteria;Firmicutes;Clostridia;Clostridiales;Clostridiaceae;Clostridium	100;100;100;100;99;97				2064		2064
			DQ809909	uncultured bacterium	Bacteria;Firmicutes;Clostridia;Clostridiales;Clostridiaceae;Clostridium	100;100;100;100;100;54				2064		2064
			DQ809681	uncultured bacterium	Bacteria;Firmicutes;Clostridia;Clostridiales;Clostridiaceae;Clostridium	100;100;100;100;100;62				2064		2064
			DQ809348	uncultured bacterium	Bacteria;Firmicutes;Clostridia;Clostridiales;Clostridiaceae;Clostridium	100;100;100;100;99;88				2064		2064
			DQ808808	uncultured bacterium	Bacteria;Firmicutes;Clostridia;Clostridiales;Clostridiaceae;Clostridium	100;100;100;100;97;94				2064		2064
			DQ800536	uncultured bacterium	Bacteria;Firmicutes;Clostridia;Clostridiales;Clostridiaceae;Sporacetigenium	100;100;100;100;99;64				2064		2064
			DQ797688	uncultured bacterium	Bacteria;Firmicutes;Clostridia;Clostridiales;Clostridiaceae;Clostridium	100;100;100;100;99;93				2064		2064
			DQ796211	uncultured bacterium	Bacteria;Firmicutes;Clostridia;Clostridiales;Clostridiaceae;Clostridium	100;100;100;100;99;92				2064		2064
			DQ795820	uncultured bacterium	Bacteria;Firmicutes;Clostridia;Clostridiales;Clostridiaceae;Clostridium	100;100;100;100;100;93				2064		2064
			DQ809256	uncultured bacterium	Bacteria;Firmicutes;Clostridia;Clostridiales;Clostridiaceae;Sporacetigenium	100;100;100;100;100;59				2064		2064
			DQ810126	uncultured bacterium	Bacteria;Firmicutes;Clostridia;Clostridiales;Clostridiaceae;Clostridium	100;100;100;100;100;56				2064		2064
			DQ810032	uncultured bacterium	Bacteria;Firmicutes;Clostridia;Clostridiales;Clostridiaceae;Clostridium	100;100;100;100;100;52				2064		2064
			DQ809823	uncultured bacterium	Bacteria;Firmicutes;Clostridia;Clostridiales;Clostridiaceae;Sporacetigenium	100;100;100;100;99;54				2064		2064
			DQ809666	uncultured bacterium	Bacteria;Firmicutes;Clostridia;Clostridiales;Clostridiaceae;Clostridium	100;100;100;100;100;53				2064		2064
			DQ808992	uncultured bacterium	Bacteria;Firmicutes;Clostridia;Clostridiales;Clostridiaceae;Sporacetigenium	100;100;100;100;100;55				2064		2064
			DQ804419	uncultured bacterium	Bacteria;Firmicutes;Clostridia;Clostridiales;Clostridiaceae;Sporacetigenium	100;100;100;100;99;52				2064		2064
			DQ803191	uncultured bacterium	Bacteria;Firmicutes;Clostridia;Clostridiales;Clostridiaceae;Clostridium	100;100;100;100;100;61				2064		2064
			DQ800802	uncultured bacterium	Bacteria;Firmicutes;Clostridia;Clostridiales;Clostridiaceae;Clostridium	100;100;100;100;99;50				2064		2064
			DQ800260	uncultured bacterium	Bacteria;Firmicutes;Clostridia;Clostridiales;Clostridiaceae;Sporacetigenium	100;100;100;100;100;58				2064		2064
			DQ798196	uncultured bacterium	Bacteria;Firmicutes;Clostridia;Clostridiales;Clostridiaceae;Clostridium	100;100;100;100;99;60				2064		2064
			DQ797190	uncultured bacterium	Bacteria;Firmicutes;Clostridia;Clostridiales;Clostridiaceae;Clostridium	100;100;100;100;100;95				2064		2064
			DQ796335	uncultured bacterium	Bacteria;Firmicutes;Clostridia;Clostridiales;Clostridiaceae;Sporacetigenium	100;100;100;100;99;54				2064		2064
			DQ795916	uncultured bacterium	Bacteria;Firmicutes;Clostridia;Clostridiales;Clostridiaceae;Clostridium	100;100;100;100;99;51				2064		2064
			DQ793847	uncultured bacterium	Bacteria;Firmicutes;Clostridia;Clostridiales;Clostridiaceae;Sporacetigenium	100;100;100;100;100;56				2064		2064
			DQ796602	uncultured bacterium	Bacteria;Firmicutes;Clostridia;Clostridiales;Clostridiaceae;Sporacetigenium	100;100;100;100;94;70				2064		2064
			DQ810122	uncultured bacterium	Bacteria;Firmicutes;Clostridia;Clostridiales;Clostridiaceae;Clostridium	100;100;100;100;100;57				2064		2064
			DQ810015	uncultured bacterium	Bacteria;Firmicutes;Clostridia;Clostridiales;Clostridiaceae;Clostridium	100;100;100;100;96;89				2064		2064
			DQ809817	uncultured bacterium	Bacteria;Firmicutes;Clostridia;Clostridiales;Clostridiaceae;Clostridium	100;100;100;100;100;89				2064		2064
			DQ809652	uncultured bacterium	Bacteria;Firmicutes;Clostridia;Clostridiales;Clostridiaceae;Clostridium	100;100;100;100;100;98				2064		2064
			DQ809442	uncultured bacterium	Bacteria;Firmicutes;Clostridia;Clostridiales;Clostridiaceae;Clostridium	100;100;100;100;98;92				2064		2064
			DQ808947	uncultured bacterium	Bacteria;Firmicutes;Clostridia;Clostridiales;Clostridiaceae;Clostridium	100;100;100;100;99;98				2064		2064
			DQ807422	uncultured bacterium	Bacteria;Firmicutes;Clostridia;Clostridiales;Clostridiaceae;Clostridium	100;100;100;100;99;54				2064		2064
			DQ803147	uncultured bacterium	Bacteria;Firmicutes;Clostridia;Clostridiales;Clostridiaceae;Sporacetigenium	100;100;100;100;100;62				2064		2064
			DQ799896	uncultured bacterium	Bacteria;Firmicutes;Clostridia;Clostridiales;Clostridiaceae;Sporacetigenium	100;100;100;100;100;59				2064		2064
			DQ798161	uncultured bacterium	Bacteria;Firmicutes;Clostridia;Clostridiales;Clostridiaceae;Clostridium	100;100;100;100;97;53				2064		2064
			DQ796926	uncultured bacterium	Bacteria;Firmicutes;Clostridia;Clostridiales;Clostridiaceae;Sporacetigenium	100;100;100;100;99;55				2064		2064
			DQ796296	uncultured bacterium	Bacteria;Firmicutes;Clostridia;Clostridiales;Clostridiaceae;Clostridium	100;100;100;100;96;93				2064		2064
			DQ793708	uncultured bacterium	Bacteria;Firmicutes;Clostridia;Clostridiales;Clostridiaceae;Clostridium	100;100;100;100;100;57				2064		2064
			DQ809455	uncultured bacterium	Bacteria;Firmicutes;Clostridia;Clostridiales;Clostridiaceae;Clostridium	100;100;100;100;100;51				2064		2064
			DQ800195	uncultured bacterium	Bacteria;Firmicutes;Clostridia;Clostridiales;Clostridiaceae;Sporacetigenium	100;100;100;100;98;66				2064		2064
			DQ810095	uncultured bacterium	Bacteria;Firmicutes;Clostridia;Clostridiales;Clostridiaceae;Clostridium	100;100;100;100;100;92				2064		2064
			DQ809942	uncultured bacterium	Bacteria;Firmicutes;Clostridia;Clostridiales;Clostridiaceae;Sporacetigenium	100;100;100;100;100;60				2064		2064
			DQ809711	uncultured bacterium	Bacteria;Firmicutes;Clostridia;Clostridiales;Clostridiaceae;Clostridium	100;100;100;100;100;93				2064		2064
			DQ809569	uncultured bacterium	Bacteria;Firmicutes;Clostridia;Clostridiales;Clostridiaceae;Clostridium	100;100;100;100;97;93				2064		2064
			DQ809358	uncultured bacterium	Bacteria;Firmicutes;Clostridia;Clostridiales;Clostridiaceae;Clostridium	100;100;100;100;98;86				2064		2064
			DQ808810	uncultured bacterium	Bacteria;Firmicutes;Clostridia;Clostridiales;Clostridiaceae;Sporacetigenium	100;100;100;100;97;64				2064		2064
			DQ804035	uncultured bacterium	Bacteria;Firmicutes;Clostridia;Clostridiales;Clostridiaceae;Sporacetigenium	100;100;100;100;98;50				2064		2064
			DQ800543	uncultured bacterium	Bacteria;Firmicutes;Clostridia;Clostridiales;Clostridiaceae;Sporacetigenium	100;100;100;100;100;57				2064		2064
			DQ798399	uncultured bacterium	Bacteria;Firmicutes;Clostridia;Clostridiales;Clostridiaceae;Sporacetigenium	100;100;100;100;99;50				2064		2064
			DQ797824	uncultured bacterium	Bacteria;Firmicutes;Clostridia;Clostridiales;Clostridiaceae;Clostridium	100;100;100;100;100;94				2064		2064
			DQ796844	uncultured bacterium	Bacteria;Firmicutes;Clostridia;Clostridiales;Clostridiaceae;Sporacetigenium	100;100;100;100;100;74				2064		2064
			DQ793568	uncultured bacterium	Bacteria;Firmicutes;Clostridia;Clostridiales;Clostridiaceae;Sporacetigenium	100;100;100;100;97;53				2064		2064
			DQ809673	uncultured bacterium	Bacteria;Firmicutes;Clostridia;Clostridiales;Clostridiaceae;Sporacetigenium	100;100;100;100;99;54				2064		2064
			DQ809337	uncultured bacterium	Bacteria;Firmicutes;Clostridia;Clostridiales;Clostridiaceae;Sporacetigenium	100;100;100;100;100;64				2064		2064
			DQ809890	uncultured bacterium	Bacteria;Firmicutes;Clostridia;Clostridiales;Clostridiaceae;Sporacetigenium	100;100;100;100;99;63				2064		2064
			DQ794192	uncultured bacterium	Bacteria;Firmicutes;Clostridia;Clostridiales;Clostridiaceae;Clostridium	100;100;100;100;100;53				2064		2064
			DQ800421	uncultured bacterium	Bacteria;Firmicutes;Clostridia;Clostridiales;Clostridiaceae;Sporacetigenium	100;100;100;100;99;78				2064		2064
			DQ824044	uncultured bacterium	Bacteria;Firmicutes;Clostridia;Clostridiales;Clostridiaceae;Clostridium	100;100;100;100;100;54				2064		2064
			DQ809846	uncultured bacterium	Bacteria;Firmicutes;Clostridia;Clostridiales;Clostridiaceae;Clostridium	100;100;100;100;100;94				2064		2064
			DQ809484	uncultured bacterium	Bacteria;Firmicutes;Clostridia;Clostridiales;Clostridiaceae;Clostridium	100;100;100;100;99;98				2064		2064
			DQ809007	uncultured bacterium	Bacteria;Firmicutes;Clostridia;Clostridiales;Clostridiaceae;Clostridium	100;100;100;100;100;75				2064		2064
			DQ805507	uncultured bacterium	Bacteria;Firmicutes;Clostridia;Clostridiales;Clostridiaceae;Sporacetigenium	100;100;100;100;100;67				2064		2064
			DQ800285	uncultured bacterium	Bacteria;Firmicutes;Clostridia;Clostridiales;Clostridiaceae;Sporacetigenium	100;100;100;100;100;59				2064		2064
			DQ797258	uncultured bacterium	Bacteria;Firmicutes;Clostridia;Clostridiales;Clostridiaceae;Clostridium	100;100;100;100;99;98				2064		2064
			DQ807616	uncultured bacterium	Bacteria;Firmicutes;Clostridia;Clostridiales;Clostridiaceae;Clostridium	100;100;100;100;100;95				2064		2064
			DQ796944	uncultured bacterium	Bacteria;Firmicutes;Clostridia;Clostridiales;Clostridiaceae;Clostridium	100;100;100;100;100;54				2064		2064
			DQ809386	uncultured bacterium	Bacteria;Firmicutes;Clostridia;Clostridiales;Clostridiaceae;Clostridium	100;100;100;100;92;84				2064		2064
			DQ809561	uncultured bacterium	Bacteria;Firmicutes;Clostridia;Clostridiales;Clostridiaceae;Clostridium	100;100;100;100;100;92				2064		2064
			DQ798650	uncultured bacterium	Bacteria;Firmicutes;Clostridia;Clostridiales;Clostridiaceae;Clostridium	100;100;100;100;99;52				2064		2064
			DQ798460	uncultured bacterium	Bacteria;Firmicutes;Clostridia;Clostridiales;Clostridiaceae;Sporacetigenium	100;100;100;100;100;64				2064		2064
			DQ796483	uncultured bacterium	Bacteria;Firmicutes;Clostridia;Clostridiales;Clostridiaceae;Clostridium	100;100;100;100;100;73				2064		2064
			DQ801584	uncultured bacterium	Bacteria;Firmicutes;Clostridia;Clostridiales;Clostridiaceae;Sporacetigenium	100;100;100;100;100;63				2064		2064
			DQ800483	uncultured bacterium	Bacteria;Firmicutes;Clostridia;Clostridiales;Clostridiaceae;Clostridium	100;100;100;100;98;93				2064		2064
			DQ801597	uncultured bacterium	Bacteria;Firmicutes;Clostridia;Clostridiales;Clostridiaceae;Sporacetigenium	100;100;100;100;99;71				2064		2064
			DQ797618	uncultured bacterium	Bacteria;Firmicutes;Clostridia;Clostridiales;Eubacteriaceae;Eubacterium	100;100;100;100;85;85				2064		2064
			EF393527	uncultured bacterium	Bacteria;Firmicutes;Clostridia;Clostridiales;Clostridiaceae;Sporacetigenium	100;100;100;100;100;63				2064		2064
			EF393547	uncultured bacterium	Bacteria;Firmicutes;Clostridia;Clostridiales;Clostridiaceae;Sporacetigenium	100;100;100;100;100;49				2064		2064
			DQ808889	uncultured bacterium	Bacteria;Firmicutes;Clostridia;Clostridiales;Clostridiaceae;Clostridium	100;100;100;100;94;70				2064		2064
			DQ800490	uncultured bacterium	Bacteria;Firmicutes;Clostridia;Clostridiales;Clostridiaceae;Sporacetigenium	100;100;100;100;100;72				2064		2064
			DQ809510	uncultured bacterium	Bacteria;Firmicutes;Clostridia;Clostridiales;Clostridiaceae;Clostridium	100;100;100;100;57;52				2064		2064
			DQ805864	uncultured bacterium	Bacteria;Firmicutes;Clostridia;Clostridiales;Clostridiaceae;Faecalibacterium	100;100;100;100;98;53				2064		2064
			DQ809364	uncultured bacterium	Bacteria;Firmicutes;Clostridia;Clostridiales;Clostridiaceae;Sporacetigenium	100;100;100;100;100;77				2064		2064
			EF191175	bacterium B4-10	Bacteria;Firmicutes;Clostridia;Clostridiales;Clostridiaceae;Clostridium	100;100;100;100;100;55				2064		2064
			EF446226	uncultured bacterium	Bacteria;Firmicutes;Clostridia;Clostridiales;Clostridiaceae;Sporacetigenium	100;100;100;100;97;91				2064		2064
			AM275440	uncultured bacterium	Bacteria;Firmicutes;Clostridia;Clostridiales;Clostridiaceae;Clostridium	100;100;100;100;100;58				2064		2064
			AM275471	uncultured bacterium	Bacteria;Firmicutes;Clostridia;Clostridiales;Clostridiaceae;Clostridium	100;100;100;100;100;63				2064		2064
			AM275438	uncultured bacterium	Bacteria;Firmicutes;Clostridia;Clostridiales;Clostridiaceae;Sporacetigenium	100;100;100;100;100;51				2064		2064
			AM697422	uncultured bacterium	Bacteria;Firmicutes;Clostridia;Clostridiales;Clostridiaceae;Clostridium	100;100;100;100;100;94				2064		2064
			AM697479	uncultured bacterium	Bacteria;Firmicutes;Clostridia;Clostridiales;Clostridiaceae;Clostridium	100;100;100;100;100;54				2064		2064
			AM697593	uncultured bacterium	Bacteria;Firmicutes;Clostridia;Clostridiales;Clostridiaceae;Clostridium	100;100;100;100;100;56				2064		2064
			AM697262	uncultured bacterium	Bacteria;Firmicutes;Clostridia;Clostridiales;Clostridiaceae;Clostridium	100;100;100;100;100;99				2064		2064
			AB294941	uncultured Clostridium sp.	Bacteria;Firmicutes;Clostridia;Clostridiales;Clostridiaceae;Clostridium	100;100;100;100;89;49				2064		2064
			AB330637	uncultured bacterium	Bacteria;Firmicutes;Clostridia;Clostridiales;Clostridiaceae;Sporacetigenium	100;100;100;100;100;77				2064		2064
			AB330612	uncultured bacterium	Bacteria;Firmicutes;Clostridia;Clostridiales;Clostridiaceae;Sporacetigenium	100;100;100;100;100;72				2064		2064
			EF688361	uncultured soil bacterium	Bacteria;Firmicutes;Clostridia;Clostridiales;Clostridiaceae;Sporacetigenium	100;100;100;100;100;54				2064		2064
			AB331482	uncultured Clostridium sp.	Bacteria;Firmicutes;Clostridia;Clostridiales;Clostridiaceae;Clostridium	100;100;100;100;100;96				2064		2064
			EU043727	uncultured Clostridium sp.	Bacteria;Firmicutes;Clostridia;Clostridiales;Clostridiaceae;Sporacetigenium	100;100;100;100;100;48				2064		2064
			EU029330	uncultured Clostridium sp.	Bacteria;Firmicutes;Clostridia;Clostridiales;Clostridiaceae;Sporacetigenium	100;100;100;100;100;89				2064		2064
			EU029308	uncultured Firmicutes bacterium	Bacteria;Firmicutes;Clostridia;Clostridiales;Clostridiaceae;Sporacetigenium	100;100;100;100;100;95				2064		2064
V3tg56	0	1518			Bacteria;Firmicutes;Clostridia;Clostridiales					2076	56	2076	132	TGGGGAATATTGCACAATGGGGGAAACCCTGATGCAGCAACGCCGCGTGAGTGAAGAAGTATTTCGGTATGTAAAGCTCTATCAGCAGGGAAGAAAATGACGGTACCTGACTAAGAAGCCCCGGCTAACTAC
			AB064713	uncultured Gram-positive bacterium	Bacteria;Firmicutes;Clostridia;Clostridiales;Eubacteriaceae;Eubacterium	100;100;99;99;42;42				2076		2076
			AB064722	uncultured Gram-positive bacterium	Bacteria;Firmicutes;Clostridia;Clostridiales;Lachnospiraceae;Roseburia	100;100;98;98;87;82				2076		2076
			AB080874	uncultured human intestinal bacterium	Bacteria;Firmicutes;Clostridia;Clostridiales;Clostridiaceae;Clostridium	100;100;99;99;59;47				2076		2076
			AB099737	uncultured bacterium	Bacteria;Firmicutes;Clostridia;Clostridiales;Clostridiaceae;Clostridium	100;100;100;100;61;43				2076		2076
			AB107431	uncultured bacterium	Bacteria;Firmicutes;Clostridia;Clostridiales;Lachnospiraceae;Roseburia	100;100;99;99;53;22				2076		2076
			AF132267	uncultured bacterium adhufec382	Bacteria;Firmicutes;Clostridia;Clostridiales;Lachnospiraceae;Butyrivibrio	100;100;98;98;71;51				2076		2076
			AF371628	uncultured bacterium	Bacteria;Firmicutes;Clostridia;Clostridiales;Lachnospiraceae;Roseburia	100;100;100;100;100;55				2076		2076
			AF371639	uncultured bacterium	Bacteria;Firmicutes;Clostridia;Clostridiales;Clostridiaceae;Hespellia	100;100;100;100;65;58				2076		2076
			AF371672	uncultured bacterium	Bacteria;Firmicutes;Clostridia;Clostridiales;Lachnospiraceae;Pseudobutyrivibrio	100;100;100;100;86;29				2076		2076
			AJ408971	uncultured bacterium	Bacteria;Firmicutes;Clostridia;Clostridiales;Clostridiaceae;Dorea	100;100;94;94;53;35				2076		2076
			AY154596	uncultured earthworm cast bacterium	Bacteria;Firmicutes;Clostridia;Clostridiales;Clostridiaceae;Hespellia	100;100;98;98;53;22				2076		2076
			AY212777	uncultured bacterium	Bacteria;Firmicutes;Clostridia;Clostridiales;Lachnospiraceae;Anaerostipes	100;100;56;56;38;29				2076		2076
			AY684381	uncultured bacterium	Bacteria;Firmicutes;Clostridia;Clostridiales;Clostridiaceae;Clostridium	100;100;100;100;85;73				2076		2076
			AY916382	uncultured bacterium	Bacteria;Firmicutes;Clostridia;Clostridiales;Lachnospiraceae;Coprococcus	100;100;99;99;74;30				2076		2076
			AY920006	uncultured bacterium	Bacteria;Firmicutes;Clostridia;Clostridiales;Lachnospiraceae;Ruminococcus	100;100;89;89;50;22				2076		2076
			AY920012	uncultured bacterium	Bacteria;Firmicutes;Clostridia;Clostridiales;Lachnospiraceae;Lachnobacterium	100;100;99;99;56;24				2076		2076
			AY975007	uncultured bacterium	Bacteria;Firmicutes;Clostridia;Clostridiales;Lachnospiraceae;Ruminococcus	100;100;98;98;85;41				2076		2076
			AY976077	uncultured bacterium	Bacteria;Firmicutes;Clostridia;Clostridiales;Lachnospiraceae;Ruminococcus	100;100;92;92;56;20				2076		2076
			AY976312	uncultured bacterium	Bacteria;Firmicutes;Clostridia;Clostridiales;Lachnospiraceae;Roseburia	100;100;95;95;68;26				2076		2076
			AY976357	uncultured bacterium	Bacteria;Firmicutes;Clostridia;Clostridiales;Lachnospiraceae;Butyrivibrio	100;100;92;92;82;52				2076		2076
			AY976468	uncultured bacterium	Bacteria;Firmicutes;Clostridia;Clostridiales;Lachnospiraceae;Ruminococcus	100;100;92;92;59;26				2076		2076
			AY976578	uncultured bacterium	Bacteria;Firmicutes;Clostridia;Clostridiales;Lachnospiraceae;Butyrivibrio	100;100;93;93;76;40				2076		2076
			AY976677	uncultured bacterium	Bacteria;Firmicutes;Clostridia;Clostridiales;Lachnospiraceae;Ruminococcus	100;100;90;90;51;22				2076		2076
			AY976690	uncultured bacterium	Bacteria;Firmicutes;Clostridia;Clostridiales;Lachnospiraceae;Ruminococcus	100;100;89;89;56;26				2076		2076
			AY976829	uncultured bacterium	Bacteria;Firmicutes;Clostridia;Clostridiales;Lachnospiraceae;Butyrivibrio	100;100;95;95;80;51				2076		2076
			AY976913	uncultured bacterium	Bacteria;Firmicutes;Clostridia;Clostridiales;Lachnospiraceae;Butyrivibrio	100;100;94;94;83;52				2076		2076
			AY977023	uncultured bacterium	Bacteria;Firmicutes;Clostridia;Clostridiales;Lachnospiraceae;Butyrivibrio	100;100;92;92;84;56				2076		2076
			AY977066	uncultured bacterium	Bacteria;Firmicutes;Clostridia;Clostridiales;Lachnospiraceae;Butyrivibrio	100;100;95;95;78;46				2076		2076
			AY977097	uncultured bacterium	Bacteria;Firmicutes;Clostridia;Clostridiales;Lachnospiraceae;Ruminococcus	100;100;94;94;55;24				2076		2076
			AY977745	uncultured bacterium	Bacteria;Firmicutes;Clostridia;Clostridiales;Lachnospiraceae;Roseburia	100;100;93;93;59;31				2076		2076
			AY978174	uncultured bacterium	Bacteria;Firmicutes;Clostridia;Clostridiales;Lachnospiraceae;Ruminococcus	100;100;93;93;46;21				2076		2076
			AY978469	uncultured bacterium	Bacteria;Firmicutes;Clostridia;Clostridiales;Lachnospiraceae;Ruminococcus	100;100;88;88;51;24				2076		2076
			AY978473	uncultured bacterium	Bacteria;Firmicutes;Clostridia;Clostridiales;Lachnospiraceae;Ruminococcus	100;100;95;95;45;24				2076		2076
			AY978480	uncultured bacterium	Bacteria;Firmicutes;Clostridia;Clostridiales;Lachnospiraceae;Roseburia	100;100;89;89;49;19				2076		2076
			AY978495	uncultured bacterium	Bacteria;Firmicutes;Clostridia;Clostridiales;Lachnospiraceae;Butyrivibrio	100;100;98;98;71;26				2076		2076
			AY978546	uncultured bacterium	Bacteria;Firmicutes;Clostridia;Clostridiales;Lachnospiraceae;Butyrivibrio	100;100;93;93;80;44				2076		2076
			AY978573	uncultured bacterium	Bacteria;Firmicutes;Clostridia;Clostridiales;Lachnospiraceae;Ruminococcus	100;100;90;90;54;25				2076		2076
			AY978579	uncultured bacterium	Bacteria;Firmicutes;Clostridia;Clostridiales;Lachnospiraceae;Roseburia	100;100;87;87;44;15				2076		2076
			AY978624	uncultured bacterium	Bacteria;Firmicutes;Clostridia;Clostridiales;Lachnospiraceae;Ruminococcus	100;100;88;88;53;33				2076		2076
			AY978726	uncultured bacterium	Bacteria;Firmicutes;Clostridia;Clostridiales;Lachnospiraceae;Ruminococcus	100;100;89;89;42;18				2076		2076
			AY978765	uncultured bacterium	Bacteria;Firmicutes;Clostridia;Clostridiales;Lachnospiraceae;Ruminococcus	100;100;97;97;52;20				2076		2076
			AY979194	uncultured bacterium	Bacteria;Firmicutes;Clostridia;Clostridiales;Lachnospiraceae;Butyrivibrio	100;100;96;96;82;49				2076		2076
			AY979325	uncultured bacterium	Bacteria;Firmicutes;Clostridia;Clostridiales;Lachnospiraceae;Ruminococcus	100;100;96;96;83;39				2076		2076
			AY979408	uncultured bacterium	Bacteria;Firmicutes;Clostridia;Clostridiales;Lachnospiraceae;Ruminococcus	100;100;93;93;49;20				2076		2076
			AY979608	uncultured bacterium	Bacteria;Firmicutes;Clostridia;Clostridiales;Lachnospiraceae;Ruminococcus	100;100;93;93;72;42				2076		2076
			AY979921	uncultured bacterium	Bacteria;Firmicutes;Clostridia;Clostridiales;Lachnospiraceae;Roseburia	100;100;93;93;48;17				2076		2076
			AY980168	uncultured bacterium	Bacteria;Firmicutes;Clostridia;Clostridiales;Lachnospiraceae;Butyrivibrio	100;100;95;95;81;46				2076		2076
			AY980176	uncultured bacterium	Bacteria;Firmicutes;Clostridia;Clostridiales;Lachnospiraceae;Roseburia	100;100;88;88;47;22				2076		2076
			AY980507	uncultured bacterium	Bacteria;Firmicutes;Clostridia;Clostridiales;Lachnospiraceae;Butyrivibrio	100;100;96;96;81;49				2076		2076
			AY981235	uncultured bacterium	Bacteria;Firmicutes;Clostridia;Clostridiales;Lachnospiraceae;Ruminococcus	100;100;92;92;55;24				2076		2076
			AY981358	uncultured bacterium	Bacteria;Firmicutes;Clostridia;Clostridiales;Clostridiaceae;Dorea	100;100;86;86;38;36				2076		2076
			AY981385	uncultured bacterium	Bacteria;Firmicutes;Clostridia;Clostridiales;Clostridiaceae;Dorea	100;100;91;91;45;35				2076		2076
			AY981665	uncultured bacterium	Bacteria;Firmicutes;Clostridia;Clostridiales;Lachnospiraceae;Ruminococcus	100;100;89;89;44;15				2076		2076
			AY981677	uncultured bacterium	Bacteria;Firmicutes;Clostridia;Clostridiales;Lachnospiraceae;Butyrivibrio	100;100;98;98;91;66				2076		2076
			AY982182	uncultured bacterium	Bacteria;Firmicutes;Clostridia;Clostridiales;Lachnospiraceae;Butyrivibrio	100;100;94;94;87;48				2076		2076
			AY982229	uncultured bacterium	Bacteria;Firmicutes;Clostridia;Clostridiales;Lachnospiraceae;Roseburia	100;100;79;79;45;19				2076		2076
			AY982323	uncultured bacterium	Bacteria;Firmicutes;Clostridia;Clostridiales;Lachnospiraceae;Ruminococcus	100;100;90;90;52;23				2076		2076
			AY982359	uncultured bacterium	Bacteria;Firmicutes;Clostridia;Clostridiales;Lachnospiraceae;Roseburia	100;100;93;93;47;23				2076		2076
			AY982517	uncultured bacterium	Bacteria;Firmicutes;Clostridia;Clostridiales;Clostridiaceae;Dorea	100;100;87;87;48;41				2076		2076
			AY982614	uncultured bacterium	Bacteria;Firmicutes;Clostridia;Clostridiales;Lachnospiraceae;Roseburia	100;100;88;88;53;25				2076		2076
			AY982629	uncultured bacterium	Bacteria;Firmicutes;Clostridia;Clostridiales;Lachnospiraceae;Ruminococcus	100;100;90;90;44;17				2076		2076
			AY982825	uncultured bacterium	Bacteria;Firmicutes;Clostridia;Clostridiales;Lachnospiraceae;Butyrivibrio	100;100;91;91;79;53				2076		2076
			AY982844	uncultured bacterium	Bacteria;Firmicutes;Clostridia;Clostridiales;Lachnospiraceae;Ruminococcus	100;100;88;88;58;24				2076		2076
			AY982981	uncultured bacterium	Bacteria;Firmicutes;Clostridia;Clostridiales;Lachnospiraceae;Butyrivibrio	100;100;89;89;79;61				2076		2076
			AY982989	uncultured bacterium	Bacteria;Firmicutes;Clostridia;Clostridiales;Lachnospiraceae;Butyrivibrio	100;100;80;80;68;44				2076		2076
			AY983025	uncultured bacterium	Bacteria;Firmicutes;Clostridia;Clostridiales;Lachnospiraceae;Butyrivibrio	100;100;89;89;77;52				2076		2076
			AY983340	uncultured bacterium	Bacteria;Firmicutes;Clostridia;Clostridiales;Lachnospiraceae;Ruminococcus	100;100;90;90;57;36				2076		2076
			AY984205	uncultured bacterium	Bacteria;Firmicutes;Clostridia;Clostridiales;Lachnospiraceae;Butyrivibrio	100;100;94;94;49;22				2076		2076
			AY984229	uncultured bacterium	Bacteria;Firmicutes;Clostridia;Clostridiales;Lachnospiraceae;Ruminococcus	100;100;90;90;68;29				2076		2076
			AY984289	uncultured bacterium	Bacteria;Firmicutes;Clostridia;Clostridiales;Lachnospiraceae;Butyrivibrio	100;100;89;89;77;55				2076		2076
			AY984292	uncultured bacterium	Bacteria;Firmicutes;Clostridia;Clostridiales;Lachnospiraceae;Ruminococcus	100;100;97;97;66;30				2076		2076
			AY984335	uncultured bacterium	Bacteria;Firmicutes;Clostridia;Clostridiales;Clostridiaceae;Clostridium	100;100;100;100;53;52				2076		2076
			AY984381	uncultured bacterium	Bacteria;Firmicutes;Clostridia;Clostridiales;Lachnospiraceae;Ruminococcus	100;100;88;88;49;20				2076		2076
			AY984448	uncultured bacterium	Bacteria;Firmicutes;Clostridia;Clostridiales;Clostridiaceae;Clostridium	100;100;100;100;77;74				2076		2076
			AY984465	uncultured bacterium	Bacteria;Firmicutes;Clostridia;Clostridiales;Lachnospiraceae;Roseburia	100;100;94;94;64;32				2076		2076
			AY984489	uncultured bacterium	Bacteria;Firmicutes;Clostridia;Clostridiales;Lachnospiraceae;Ruminococcus	100;100;89;89;49;18				2076		2076
			AY984527	uncultured bacterium	Bacteria;Firmicutes;Clostridia;Clostridiales;Lachnospiraceae;Butyrivibrio	100;100;96;96;81;43				2076		2076
			AY984585	uncultured bacterium	Bacteria;Firmicutes;Clostridia;Clostridiales;Lachnospiraceae;Ruminococcus	100;100;97;97;89;39				2076		2076
			AY984648	uncultured bacterium	Bacteria;Firmicutes;Clostridia;Clostridiales;Lachnospiraceae;Ruminococcus	100;100;91;91;65;28				2076		2076
			AY984751	uncultured bacterium	Bacteria;Firmicutes;Clostridia;Clostridiales;Lachnospiraceae;Butyrivibrio	100;100;95;95;87;47				2076		2076
			AY984860	uncultured bacterium	Bacteria;Firmicutes;Clostridia;Clostridiales;Lachnospiraceae;Roseburia	100;100;96;96;49;22				2076		2076
			AY985016	uncultured bacterium	Bacteria;Firmicutes;Clostridia;Clostridiales;Lachnospiraceae;Ruminococcus	100;100;88;88;50;22				2076		2076
			AY985863	uncultured bacterium	Bacteria;Firmicutes;Clostridia;Clostridiales;Lachnospiraceae;Coprococcus	100;100;98;98;78;30				2076		2076
			AY986117	uncultured bacterium	Bacteria;Firmicutes;Clostridia;Clostridiales;Lachnospiraceae;Coprococcus	100;100;100;100;86;34				2076		2076
			AY986275	uncultured bacterium	Bacteria;Firmicutes;Clostridia;Clostridiales;Lachnospiraceae;Coprococcus	100;100;99;99;77;28				2076		2076
			AY986302	uncultured bacterium	Bacteria;Firmicutes;Clostridia;Clostridiales;Lachnospiraceae;Coprococcus	100;100;99;99;78;30				2076		2076
			AY986318	uncultured bacterium	Bacteria;Firmicutes;Clostridia;Clostridiales;Lachnospiraceae;Coprococcus	100;100;100;100;78;32				2076		2076
			DQ105662	uncultured bacterium	Bacteria;Firmicutes;Clostridia;Clostridiales;Clostridiaceae;Clostridium	100;100;95;95;45;34				2076		2076
			DQ339899	uncultured bacterium	Bacteria;Firmicutes;Clostridia;Clostridiales;Lachnospiraceae;Butyrivibrio	100;100;86;86;43;17				2076		2076
			DQ441290	uncultured bacterium	Bacteria;Firmicutes;Clostridia;Clostridiales;Clostridiaceae;Clostridium	100;100;100;100;62;62				2076		2076
			DQ441323	uncultured bacterium	Bacteria;Firmicutes;Clostridia;Clostridiales;Lachnospiraceae;Ruminococcus	100;100;86;86;56;34				2076		2076
			DQ904880	uncultured bacterium	Bacteria;Firmicutes;Clostridia;Clostridiales;Lachnospiraceae;Butyrivibrio	100;100;70;70;53;43				2076		2076
			DQ904932	uncultured bacterium	Bacteria;Firmicutes;Clostridia;Clostridiales;Lachnospiraceae;Ruminococcus	100;100;96;96;75;41				2076		2076
			DQ904935	uncultured bacterium	Bacteria;Firmicutes;Clostridia;Clostridiales;Lachnospiraceae;Butyrivibrio	100;100;98;98;70;47				2076		2076
			DQ905776	uncultured bacterium	Bacteria;Firmicutes;Clostridia;Clostridiales;Clostridiaceae;Clostridium	100;100;99;99;67;49				2076		2076
			DQ905875	uncultured bacterium	Bacteria;Firmicutes;Clostridia;Clostridiales;Clostridiaceae;Clostridium	100;100;99;99;64;32				2076		2076
			EF071320	uncultured Firmicutes bacterium	Bacteria;Firmicutes;Clostridia;Clostridiales;Clostridiaceae;Clostridium	100;100;99;99;63;37				2076		2076
			EF071417	uncultured Firmicutes bacterium	Bacteria;Firmicutes;Clostridia;Clostridiales;Clostridiaceae;Dorea	100;100;93;93;45;41				2076		2076
			EF405148	uncultured bacterium	Bacteria;Firmicutes;Clostridia;Clostridiales;Lachnospiraceae;Lachnobacterium	100;100;100;100;79;57				2076		2076
			EF401953	uncultured bacterium	Bacteria;Firmicutes;Clostridia;Clostridiales;Lachnospiraceae;Roseburia	100;100;97;97;49;36				2076		2076
			EF403861	uncultured bacterium	Bacteria;Firmicutes;Clostridia;Clostridiales;Lachnospiraceae;Butyrivibrio	100;100;100;100;80;67				2076		2076
			EF404404	uncultured bacterium	Bacteria;Firmicutes;Clostridia;Clostridiales;Lachnospiraceae;Butyrivibrio	100;100;96;96;74;47				2076		2076
			EF405428	uncultured bacterium	Bacteria;Firmicutes;Clostridia;Clostridiales;Lachnospiraceae;Butyrivibrio	100;100;97;97;75;53				2076		2076
			EF403844	uncultured bacterium	Bacteria;Firmicutes;Clostridia;Clostridiales;Lachnospiraceae;Butyrivibrio	100;100;95;95;58;30				2076		2076
			EF403481	uncultured bacterium	Bacteria;Firmicutes;Clostridia;Clostridiales;Lachnospiraceae;Roseburia	100;100;97;97;50;40				2076		2076
			EF404001	uncultured bacterium	Bacteria;Firmicutes;Clostridia;Clostridiales;Lachnospiraceae;Butyrivibrio	100;100;96;96;63;38				2076		2076
			EF403922	uncultured bacterium	Bacteria;Firmicutes;Clostridia;Clostridiales;Lachnospiraceae;Butyrivibrio	100;100;95;95;69;41				2076		2076
			EF403389	uncultured bacterium	Bacteria;Firmicutes;Clostridia;Clostridiales;Lachnospiraceae;Roseburia	100;100;96;96;52;40				2076		2076
			EF404073	uncultured bacterium	Bacteria;Firmicutes;Clostridia;Clostridiales;Lachnospiraceae;Butyrivibrio	100;100;96;96;68;40				2076		2076
			EF400158	uncultured bacterium	Bacteria;Firmicutes;Clostridia;Clostridiales;Lachnospiraceae;Butyrivibrio	100;100;95;95;84;60				2076		2076
			EF401218	uncultured bacterium	Bacteria;Firmicutes;Clostridia;Clostridiales;Clostridiaceae;Clostridium	100;100;100;100;90;87				2076		2076
			EF401280	uncultured bacterium	Bacteria;Firmicutes;Clostridia;Clostridiales;Clostridiaceae;Clostridium	100;100;100;100;78;67				2076		2076
			DQ802305	uncultured bacterium	Bacteria;Firmicutes;Clostridia;Clostridiales;Clostridiaceae;Clostridium	100;100;100;100;55;50				2076		2076
			DQ795088	uncultured bacterium	Bacteria;Firmicutes;Clostridia;Clostridiales;Lachnospiraceae;Roseburia	100;100;98;98;74;47				2076		2076
			DQ809119	uncultured bacterium	Bacteria;Firmicutes;Clostridia;Clostridiales;Lachnospiraceae;Lachnobacterium	100;100;99;99;79;43				2076		2076
			DQ807583	uncultured bacterium	Bacteria;Firmicutes;Clostridia;Clostridiales;Lachnospiraceae;Ruminococcus	100;100;100;100;94;54				2076		2076
			DQ801874	uncultured bacterium	Bacteria;Firmicutes;Clostridia;Clostridiales;Clostridiaceae;Dorea	100;100;100;100;71;34				2076		2076
			DQ808965	uncultured bacterium	Bacteria;Firmicutes;Clostridia;Clostridiales;Lachnospiraceae;Lachnobacterium	100;100;100;100;63;23				2076		2076
			DQ809219	uncultured bacterium	Bacteria;Firmicutes;Clostridia;Clostridiales;Eubacteriaceae;Eubacterium	100;100;100;100;77;77				2076		2076
			DQ801140	uncultured bacterium	Bacteria;Firmicutes;Clostridia;Clostridiales;Lachnospiraceae;Roseburia	100;100;73;73;47;26				2076		2076
			DQ799637	uncultured bacterium	Bacteria;Firmicutes;Clostridia;Clostridiales;Clostridiaceae;Clostridium	100;100;100;100;80;76				2076		2076
			DQ798766	uncultured bacterium	Bacteria;Firmicutes;Clostridia;Clostridiales;Clostridiaceae;Clostridium	100;100;100;100;52;48				2076		2076
			DQ795858	uncultured bacterium	Bacteria;Firmicutes;Clostridia;Clostridiales;Clostridiaceae;Dorea	100;100;97;97;64;47				2076		2076
			DQ799847	uncultured bacterium	Bacteria;Firmicutes;Clostridia;Clostridiales;Clostridiaceae;Dorea	100;100;100;100;94;94				2076		2076
			DQ800964	uncultured bacterium	Bacteria;Firmicutes;Clostridia;Clostridiales;Clostridiaceae;Dorea	100;100;72;72;45;42				2076		2076
			DQ807031	uncultured bacterium	Bacteria;Firmicutes;Clostridia;Clostridiales;Lachnospiraceae;Butyrivibrio	100;100;93;93;84;37				2076		2076
			DQ802090	uncultured bacterium	Bacteria;Firmicutes;Clostridia;Clostridiales;Lachnospiraceae;Ruminococcus	100;100;93;93;62;47				2076		2076
			DQ824468	uncultured bacterium	Bacteria;Firmicutes;Clostridia;Clostridiales;Lachnospiraceae;Roseburia	100;100;99;99;72;37				2076		2076
			DQ794564	uncultured bacterium	Bacteria;Firmicutes;Clostridia;Clostridiales;Lachnospiraceae;Ruminococcus	100;100;100;100;95;81				2076		2076
			DQ794579	uncultured bacterium	Bacteria;Firmicutes;Clostridia;Clostridiales;Lachnospiraceae;Roseburia	100;100;100;100;75;75				2076		2076
			DQ796501	uncultured bacterium	Bacteria;Firmicutes;Clostridia;Clostridiales;Clostridiaceae;Hespellia	100;100;100;100;68;57				2076		2076
			DQ808495	uncultured bacterium	Bacteria;Firmicutes;Clostridia;Clostridiales;Lachnospiraceae;Lachnobacterium	100;100;100;100;83;42				2076		2076
			DQ824471	uncultured bacterium	Bacteria;Firmicutes;Clostridia;Clostridiales;Eubacteriaceae;Eubacterium	100;100;99;99;58;58				2076		2076
			DQ810179	uncultured bacterium	Bacteria;Firmicutes;Clostridia;Clostridiales;Lachnospiraceae;Lachnobacterium	100;100;100;100;78;48				2076		2076
			DQ794938	uncultured bacterium	Bacteria;Firmicutes;Clostridia;Clostridiales;Lachnospiraceae;Lachnobacterium	100;100;98;98;83;47				2076		2076
			DQ824201	uncultured bacterium	Bacteria;Firmicutes;Clostridia;Clostridiales;Lachnospiraceae;Lachnobacterium	100;100;100;100;81;51				2076		2076
			DQ809164	uncultured bacterium	Bacteria;Firmicutes;Clostridia;Clostridiales;Lachnospiraceae;Lachnobacterium	100;100;100;100;80;51				2076		2076
			DQ794861	uncultured bacterium	Bacteria;Firmicutes;Clostridia;Clostridiales;Lachnospiraceae;Lachnobacterium	100;100;100;100;91;62				2076		2076
			DQ794603	uncultured bacterium	Bacteria;Firmicutes;Clostridia;Clostridiales;Lachnospiraceae;Roseburia	100;100;100;100;60;38				2076		2076
			DQ796968	uncultured bacterium	Bacteria;Firmicutes;Clostridia;Clostridiales;Lachnospiraceae;Butyrivibrio	100;100;97;97;90;63				2076		2076
			DQ795110	uncultured bacterium	Bacteria;Firmicutes;Clostridia;Clostridiales;Clostridiaceae;Dorea	100;100;100;100;64;50				2076		2076
			DQ794837	uncultured bacterium	Bacteria;Firmicutes;Clostridia;Clostridiales;Lachnospiraceae;Lachnobacterium	100;100;100;100;76;40				2076		2076
			DQ794768	uncultured bacterium	Bacteria;Firmicutes;Clostridia;Clostridiales;Lachnospiraceae;Ruminococcus	100;100;100;100;100;100				2076		2076
			DQ801933	uncultured bacterium	Bacteria;Firmicutes;Clostridia;Clostridiales;Lachnospiraceae;Ruminococcus	100;100;95;95;69;59				2076		2076
			DQ803621	uncultured bacterium	Bacteria;Firmicutes;Clostridia;Clostridiales;Clostridiaceae;Clostridium	100;100;100;100;75;74				2076		2076
			DQ799372	uncultured bacterium	Bacteria;Firmicutes;Clostridia;Clostridiales;Clostridiaceae;Clostridium	100;100;100;100;57;55				2076		2076
			DQ801380	uncultured bacterium	Bacteria;Firmicutes;Clostridia;Clostridiales;Lachnospiraceae;Roseburia	100;100;87;87;46;28				2076		2076
			DQ823736	uncultured bacterium	Bacteria;Firmicutes;Clostridia;Clostridiales;Lachnospiraceae;Butyrivibrio	100;100;99;99;52;28				2076		2076
			DQ799754	uncultured bacterium	Bacteria;Firmicutes;Clostridia;Clostridiales;Lachnospiraceae;Ruminococcus	100;100;100;100;54;39				2076		2076
			DQ801861	uncultured bacterium	Bacteria;Firmicutes;Clostridia;Clostridiales;Clostridiaceae;Clostridium	100;100;100;100;84;82				2076		2076
			DQ794533	uncultured bacterium	Bacteria;Firmicutes;Clostridia;Clostridiales;Eubacteriaceae;Eubacterium	100;100;100;100;85;85				2076		2076
			DQ809760	uncultured bacterium	Bacteria;Firmicutes;Clostridia;Clostridiales;Lachnospiraceae;Roseburia	100;100;91;91;57;45				2076		2076
			DQ807117	uncultured bacterium	Bacteria;Firmicutes;Clostridia;Clostridiales;Clostridiaceae;Clostridium	100;100;100;100;48;44				2076		2076
			DQ795920	uncultured bacterium	Bacteria;Firmicutes;Clostridia;Clostridiales;Lachnospiraceae;Ruminococcus	100;100;87;87;78;50				2076		2076
			DQ797241	uncultured bacterium	Bacteria;Firmicutes;Clostridia;Clostridiales;Lachnospiraceae;Butyrivibrio	100;100;86;86;64;42				2076		2076
			DQ823914	uncultured bacterium	Bacteria;Firmicutes;Clostridia;Clostridiales;Lachnospiraceae;Ruminococcus	100;100;100;100;100;99				2076		2076
			DQ810051	uncultured bacterium	Bacteria;Firmicutes;Clostridia;Clostridiales;Eubacteriaceae;Eubacterium	100;100;95;95;42;42				2076		2076
			DQ803984	uncultured bacterium	Bacteria;Firmicutes;Clostridia;Clostridiales;Clostridiaceae;Clostridium	100;100;100;100;49;46				2076		2076
			DQ803919	uncultured bacterium	Bacteria;Firmicutes;Clostridia;Clostridiales;Clostridiaceae;Clostridium	100;100;100;100;50;47				2076		2076
			DQ824188	uncultured bacterium	Bacteria;Firmicutes;Clostridia;Clostridiales;Lachnospiraceae;Roseburia	100;100;98;98;55;26				2076		2076
			DQ799327	uncultured bacterium	Bacteria;Firmicutes;Clostridia;Clostridiales;Lachnospiraceae;Ruminococcus	100;100;100;100;73;63				2076		2076
			DQ803669	uncultured bacterium	Bacteria;Firmicutes;Clostridia;Clostridiales;Lachnospiraceae;Ruminococcus	100;100;100;100;85;74				2076		2076
			DQ808994	uncultured bacterium	Bacteria;Firmicutes;Clostridia;Clostridiales;Lachnospiraceae;Ruminococcus	100;100;100;100;66;38				2076		2076
			DQ823768	uncultured bacterium	Bacteria;Firmicutes;Clostridia;Clostridiales;Lachnospiraceae;Roseburia	100;100;99;99;58;34				2076		2076
			DQ805868	uncultured bacterium	Bacteria;Firmicutes;Clostridia;Clostridiales;Eubacteriaceae;Eubacterium	100;100;97;97;61;61				2076		2076
			DQ823782	uncultured bacterium	Bacteria;Firmicutes;Clostridia;Clostridiales;Lachnospiraceae;Butyrivibrio	100;100;96;96;43;21				2076		2076
			DQ807308	uncultured bacterium	Bacteria;Firmicutes;Clostridia;Clostridiales;Clostridiaceae;Clostridium	100;100;99;99;78;60				2076		2076
			DQ803511	uncultured bacterium	Bacteria;Firmicutes;Clostridia;Clostridiales;Clostridiaceae;Clostridium	100;100;99;99;63;39				2076		2076
			EF434359	uncultured Clostridiales bacterium	Bacteria;Firmicutes;Clostridia;Clostridiales;Lachnospiraceae;Coprococcus	100;100;100;100;83;29				2076		2076
			AB331490	uncultured Clostridiales bacterium	Bacteria;Firmicutes;Clostridia;Clostridiales;Clostridiaceae;Hespellia	100;100;98;98;59;44				2076		2076
V3tg24	0	3961			Bacteria;Firmicutes;Clostridia;Clostridiales					2077	24	2077	132	TGGGGAATATTGCACAATGGGGGAAACCCTGATGCAGCGACGCCGCGTGAGCGAAGAAGTATTTCGGTATGTAAAGCTCTATCAGCAGGGAAGAAAATGACGGTACCTGACTAAGAAGCACCGGCTAAATAC
			AB064742	uncultured Gram-positive bacterium	Bacteria;Firmicutes;Clostridia;Clostridiales;Lachnospiraceae;Roseburia	100;100;100;100;80;80				2077		2077
			AB064743	uncultured Gram-positive bacterium	Bacteria;Firmicutes;Clostridia;Clostridiales;Lachnospiraceae;Roseburia	100;100;100;100;82;80				2077		2077
			AB075642	uncultured chicken cecal bacterium	Bacteria;Firmicutes;Clostridia;Clostridiales;Lachnospiraceae;Roseburia	100;100;97;97;60;42				2077		2077
			AB080891	Ruminococcus sp. CJ60	Bacteria;Firmicutes;Clostridia;Clostridiales;Lachnospiraceae;Ruminococcus	100;100;100;100;88;72				2077		2077
			AB099738	uncultured bacterium	Bacteria;Firmicutes;Clostridia;Clostridiales;Lachnospiraceae;Ruminococcus	100;100;100;100;91;73				2077		2077
			AB107440	uncultured bacterium	Bacteria;Firmicutes;Clostridia;Clostridiales;Lachnospiraceae;Roseburia	100;100;100;100;98;96				2077		2077
			AF357571	bacterium mpn-isolate group 23	Bacteria;Firmicutes;Clostridia;Clostridiales;Lachnospiraceae;Roseburia	100;100;100;100;53;47				2077		2077
			AF371591	uncultured bacterium	Bacteria;Firmicutes;Clostridia;Clostridiales;Clostridiaceae;Dorea	100;100;100;100;99;98				2077		2077
			AF371592	uncultured bacterium	Bacteria;Firmicutes;Clostridia;Clostridiales;Clostridiaceae;Dorea	100;100;100;100;97;96				2077		2077
			AF499909	uncultured bacterium	Bacteria;Firmicutes;Clostridia;Clostridiales;Lachnospiraceae;Roseburia	100;100;100;100;65;62				2077		2077
			AJ270484	butyrate-producing bacterium A2-231	Bacteria;Firmicutes;Clostridia;Clostridiales;Clostridiaceae;Dorea	100;100;100;100;83;83				2077		2077
			AJ315979	Ruminococcus sp. 14531	Bacteria;Firmicutes;Clostridia;Clostridiales;Lachnospiraceae;Ruminococcus	100;100;100;100;56;51				2077		2077
			AJ318890	Clostridium sp. 14505	Bacteria;Firmicutes;Clostridia;Clostridiales;Clostridiaceae;Dorea	100;100;100;100;82;81				2077		2077
			AJ408992	uncultured bacterium	Bacteria;Firmicutes;Clostridia;Clostridiales;Lachnospiraceae;Ruminococcus	100;100;100;100;100;100				2077		2077
			AM075639	uncultured bacterium	Bacteria;Firmicutes;Clostridia;Clostridiales;Lachnospiraceae;Ruminococcus	100;100;100;100;98;94				2077		2077
			AM075642	uncultured bacterium	Bacteria;Firmicutes;Clostridia;Clostridiales;Lachnospiraceae;Ruminococcus	100;100;100;100;99;95				2077		2077
			AM075659	uncultured bacterium	Bacteria;Firmicutes;Clostridia;Clostridiales;Lachnospiraceae;Ruminococcus	100;100;100;100;92;56				2077		2077
			AM075698	uncultured bacterium	Bacteria;Firmicutes;Clostridia;Clostridiales;Lachnospiraceae;Ruminococcus	100;100;100;100;99;98				2077		2077
			AM075745	uncultured bacterium	Bacteria;Firmicutes;Clostridia;Clostridiales;Lachnospiraceae;Ruminococcus	100;100;100;100;100;77				2077		2077
			AY305305	butyrate-producing bacterium A2-232	Bacteria;Firmicutes;Clostridia;Clostridiales;Clostridiaceae;Dorea	100;100;100;100;90;90				2077		2077
			AY305312	butyrate-producing bacterium SL7/1	Bacteria;Firmicutes;Clostridia;Clostridiales;Clostridiaceae;Dorea	100;100;100;100;89;88				2077		2077
			AY343127	uncultured bacterium	Bacteria;Firmicutes;Clostridia;Clostridiales;Clostridiaceae;Dorea	100;100;100;100;76;74				2077		2077
			AY343258	uncultured bacterium	Bacteria;Firmicutes;Clostridia;Clostridiales;Clostridiaceae;Dorea	100;100;100;100;77;77				2077		2077
			AY343259	uncultured bacterium	Bacteria;Firmicutes;Clostridia;Clostridiales;Clostridiaceae;Dorea	100;100;100;100;80;78				2077		2077
			AY343296	uncultured bacterium	Bacteria;Firmicutes;Clostridia;Clostridiales;Clostridiaceae;Dorea	100;100;100;100;67;67				2077		2077
			AY343297	uncultured bacterium	Bacteria;Firmicutes;Clostridia;Clostridiales;Clostridiaceae;Dorea	100;100;100;100;86;85				2077		2077
			AY452007	uncultured bacterium	Bacteria;Firmicutes;Clostridia;Clostridiales;Lachnospiraceae;Ruminococcus	100;100;100;100;100;100				2077		2077
			AY850466	uncultured bacterium	Bacteria;Firmicutes;Clostridia;Clostridiales;Lachnospiraceae;Ruminococcus	100;100;100;100;100;100				2077		2077
			AY920054	uncultured bacterium	Bacteria;Firmicutes;Clostridia;Clostridiales;Clostridiaceae;Dorea	100;100;100;100;69;68				2077		2077
			AY960570	Clostridium sp. ID3	Bacteria;Firmicutes;Clostridia;Clostridiales;Clostridiaceae;Dorea	100;100;100;100;97;88				2077		2077
			AY960572	Clostridium sp. ID6	Bacteria;Firmicutes;Clostridia;Clostridiales;Clostridiaceae;Dorea	100;100;100;100;91;86				2077		2077
			AY975314	uncultured bacterium	Bacteria;Firmicutes;Clostridia;Clostridiales;Clostridiaceae;Dorea	100;100;100;100;80;80				2077		2077
			AY975392	uncultured bacterium	Bacteria;Firmicutes;Clostridia;Clostridiales;Clostridiaceae;Dorea	100;100;100;100;88;88				2077		2077
			AY975495	uncultured bacterium	Bacteria;Firmicutes;Clostridia;Clostridiales;Lachnospiraceae;Ruminococcus	100;100;100;100;100;100				2077		2077
			AY975507	uncultured bacterium	Bacteria;Firmicutes;Clostridia;Clostridiales;Lachnospiraceae;Ruminococcus	100;100;100;100;100;100				2077		2077
			AY975554	uncultured bacterium	Bacteria;Firmicutes;Clostridia;Clostridiales;Lachnospiraceae;Ruminococcus	100;100;100;100;100;100				2077		2077
			AY975587	uncultured bacterium	Bacteria;Firmicutes;Clostridia;Clostridiales;Clostridiaceae;Dorea	100;100;100;100;75;75				2077		2077
			AY975642	uncultured bacterium	Bacteria;Firmicutes;Clostridia;Clostridiales;Clostridiaceae;Dorea	100;100;100;100;80;80				2077		2077
			AY975714	uncultured bacterium	Bacteria;Firmicutes;Clostridia;Clostridiales;Clostridiaceae;Dorea	100;100;100;100;84;84				2077		2077
			AY975786	uncultured bacterium	Bacteria;Firmicutes;Clostridia;Clostridiales;Clostridiaceae;Dorea	100;100;100;100;78;78				2077		2077
			AY976150	uncultured bacterium	Bacteria;Firmicutes;Clostridia;Clostridiales;Clostridiaceae;Dorea	100;100;100;100;76;76				2077		2077
			AY976162	uncultured bacterium	Bacteria;Firmicutes;Clostridia;Clostridiales;Clostridiaceae;Dorea	100;100;100;100;72;72				2077		2077
			AY976168	uncultured bacterium	Bacteria;Firmicutes;Clostridia;Clostridiales;Clostridiaceae;Dorea	100;100;100;100;68;68				2077		2077
			AY976364	uncultured bacterium	Bacteria;Firmicutes;Clostridia;Clostridiales;Clostridiaceae;Dorea	100;100;100;100;82;82				2077		2077
			AY976441	uncultured bacterium	Bacteria;Firmicutes;Clostridia;Clostridiales;Clostridiaceae;Dorea	100;100;100;100;68;68				2077		2077
			AY976661	uncultured bacterium	Bacteria;Firmicutes;Clostridia;Clostridiales;Clostridiaceae;Dorea	100;100;100;100;69;69				2077		2077
			AY976745	uncultured bacterium	Bacteria;Firmicutes;Clostridia;Clostridiales;Clostridiaceae;Dorea	100;100;100;100;88;88				2077		2077
			AY977086	uncultured bacterium	Bacteria;Firmicutes;Clostridia;Clostridiales;Clostridiaceae;Dorea	100;100;100;100;83;83				2077		2077
			AY977107	uncultured bacterium	Bacteria;Firmicutes;Clostridia;Clostridiales;Clostridiaceae;Dorea	100;100;100;100;81;81				2077		2077
			AY977137	uncultured bacterium	Bacteria;Firmicutes;Clostridia;Clostridiales;Clostridiaceae;Dorea	100;100;100;100;75;73				2077		2077
			AY977195	uncultured bacterium	Bacteria;Firmicutes;Clostridia;Clostridiales;Clostridiaceae;Dorea	100;100;100;100;80;80				2077		2077
			AY977233	uncultured bacterium	Bacteria;Firmicutes;Clostridia;Clostridiales;Lachnospiraceae;Ruminococcus	100;100;100;100;100;100				2077		2077
			AY977309	uncultured bacterium	Bacteria;Firmicutes;Clostridia;Clostridiales;Lachnospiraceae;Ruminococcus	100;100;100;100;100;100				2077		2077
			AY977794	uncultured bacterium	Bacteria;Firmicutes;Clostridia;Clostridiales;Lachnospiraceae;Ruminococcus	100;100;100;100;100;100				2077		2077
			AY977802	uncultured bacterium	Bacteria;Firmicutes;Clostridia;Clostridiales;Lachnospiraceae;Ruminococcus	100;100;100;100;100;100				2077		2077
			AY978044	uncultured bacterium	Bacteria;Firmicutes;Clostridia;Clostridiales;Lachnospiraceae;Ruminococcus	100;100;100;100;100;100				2077		2077
			AY978046	uncultured bacterium	Bacteria;Firmicutes;Clostridia;Clostridiales;Lachnospiraceae;Ruminococcus	100;100;100;100;100;100				2077		2077
			AY978119	uncultured bacterium	Bacteria;Firmicutes;Clostridia;Clostridiales;Clostridiaceae;Dorea	100;100;100;100;69;69				2077		2077
			AY978204	uncultured bacterium	Bacteria;Firmicutes;Clostridia;Clostridiales;Clostridiaceae;Dorea	100;100;100;100;82;82				2077		2077
			AY978305	uncultured bacterium	Bacteria;Firmicutes;Clostridia;Clostridiales;Clostridiaceae;Dorea	100;100;100;100;79;79				2077		2077
			AY978547	uncultured bacterium	Bacteria;Firmicutes;Clostridia;Clostridiales;Clostridiaceae;Dorea	100;100;100;100;74;74				2077		2077
			AY978572	uncultured bacterium	Bacteria;Firmicutes;Clostridia;Clostridiales;Clostridiaceae;Dorea	100;100;100;100;68;68				2077		2077
			AY978681	uncultured bacterium	Bacteria;Firmicutes;Clostridia;Clostridiales;Clostridiaceae;Dorea	100;100;100;100;71;71				2077		2077
			AY978833	uncultured bacterium	Bacteria;Firmicutes;Clostridia;Clostridiales;Clostridiaceae;Dorea	100;100;100;100;73;72				2077		2077
			AY978903	uncultured bacterium	Bacteria;Firmicutes;Clostridia;Clostridiales;Lachnospiraceae;Ruminococcus	100;100;100;100;100;100				2077		2077
			AY978915	uncultured bacterium	Bacteria;Firmicutes;Clostridia;Clostridiales;Lachnospiraceae;Ruminococcus	100;100;100;100;100;100				2077		2077
			AY978933	uncultured bacterium	Bacteria;Firmicutes;Clostridia;Clostridiales;Lachnospiraceae;Ruminococcus	100;100;100;100;100;100				2077		2077
			AY978934	uncultured bacterium	Bacteria;Firmicutes;Clostridia;Clostridiales;Lachnospiraceae;Ruminococcus	100;100;100;100;100;100				2077		2077
			AY978964	uncultured bacterium	Bacteria;Firmicutes;Clostridia;Clostridiales;Lachnospiraceae;Ruminococcus	100;100;100;100;100;100				2077		2077
			AY979054	uncultured bacterium	Bacteria;Firmicutes;Clostridia;Clostridiales;Lachnospiraceae;Ruminococcus	100;100;100;100;100;100				2077		2077
			AY979236	uncultured bacterium	Bacteria;Firmicutes;Clostridia;Clostridiales;Clostridiaceae;Dorea	100;100;100;100;77;77				2077		2077
			AY979343	uncultured bacterium	Bacteria;Firmicutes;Clostridia;Clostridiales;Lachnospiraceae;Ruminococcus	100;100;100;100;100;100				2077		2077
			AY979425	uncultured bacterium	Bacteria;Firmicutes;Clostridia;Clostridiales;Clostridiaceae;Dorea	100;100;100;100;82;82				2077		2077
			AY979543	uncultured bacterium	Bacteria;Firmicutes;Clostridia;Clostridiales;Lachnospiraceae;Ruminococcus	100;100;100;100;100;100				2077		2077
			AY979623	uncultured bacterium	Bacteria;Firmicutes;Clostridia;Clostridiales;Lachnospiraceae;Ruminococcus	100;100;100;100;100;100				2077		2077
			AY979627	uncultured bacterium	Bacteria;Firmicutes;Clostridia;Clostridiales;Clostridiaceae;Dorea	100;100;100;100;83;83				2077		2077
			AY979670	uncultured bacterium	Bacteria;Firmicutes;Clostridia;Clostridiales;Clostridiaceae;Dorea	100;100;100;100;78;78				2077		2077
			AY979939	uncultured bacterium	Bacteria;Firmicutes;Clostridia;Clostridiales;Clostridiaceae;Dorea	100;100;100;100;79;79				2077		2077
			AY980188	uncultured bacterium	Bacteria;Firmicutes;Clostridia;Clostridiales;Clostridiaceae;Dorea	100;100;100;100;82;82				2077		2077
			AY980571	uncultured bacterium	Bacteria;Firmicutes;Clostridia;Clostridiales;Lachnospiraceae;Ruminococcus	100;100;100;100;100;100				2077		2077
			AY980694	uncultured bacterium	Bacteria;Firmicutes;Clostridia;Clostridiales;Clostridiaceae;Dorea	100;100;100;100;68;68				2077		2077
			AY980697	uncultured bacterium	Bacteria;Firmicutes;Clostridia;Clostridiales;Clostridiaceae;Dorea	100;100;100;100;72;72				2077		2077
			AY980735	uncultured bacterium	Bacteria;Firmicutes;Clostridia;Clostridiales;Clostridiaceae;Dorea	100;100;100;100;77;77				2077		2077
			AY980743	uncultured bacterium	Bacteria;Firmicutes;Clostridia;Clostridiales;Clostridiaceae;Dorea	100;100;100;100;59;59				2077		2077
			AY980909	uncultured bacterium	Bacteria;Firmicutes;Clostridia;Clostridiales;Lachnospiraceae;Ruminococcus	100;100;100;100;100;100				2077		2077
			AY980918	uncultured bacterium	Bacteria;Firmicutes;Clostridia;Clostridiales;Clostridiaceae;Dorea	100;100;100;100;77;77				2077		2077
			AY981071	uncultured bacterium	Bacteria;Firmicutes;Clostridia;Clostridiales;Lachnospiraceae;Ruminococcus	100;100;100;100;100;100				2077		2077
			AY981111	uncultured bacterium	Bacteria;Firmicutes;Clostridia;Clostridiales;Clostridiaceae;Dorea	100;100;100;100;88;87				2077		2077
			AY981276	uncultured bacterium	Bacteria;Firmicutes;Clostridia;Clostridiales;Clostridiaceae;Dorea	100;100;100;100;71;71				2077		2077
			AY981601	uncultured bacterium	Bacteria;Firmicutes;Clostridia;Clostridiales;Clostridiaceae;Dorea	100;100;100;100;73;73				2077		2077
			AY981695	uncultured bacterium	Bacteria;Firmicutes;Clostridia;Clostridiales;Clostridiaceae;Dorea	100;100;100;100;72;71				2077		2077
			AY981754	uncultured bacterium	Bacteria;Firmicutes;Clostridia;Clostridiales;Clostridiaceae;Dorea	100;100;100;100;78;78				2077		2077
			AY981879	uncultured bacterium	Bacteria;Firmicutes;Clostridia;Clostridiales;Lachnospiraceae;Ruminococcus	100;100;100;100;100;100				2077		2077
			AY981908	uncultured bacterium	Bacteria;Firmicutes;Clostridia;Clostridiales;Lachnospiraceae;Ruminococcus	100;100;100;100;100;100				2077		2077
			AY981922	uncultured bacterium	Bacteria;Firmicutes;Clostridia;Clostridiales;Lachnospiraceae;Ruminococcus	100;100;100;100;100;100				2077		2077
			AY982061	uncultured bacterium	Bacteria;Firmicutes;Clostridia;Clostridiales;Clostridiaceae;Dorea	100;100;100;100;77;77				2077		2077
			AY982337	uncultured bacterium	Bacteria;Firmicutes;Clostridia;Clostridiales;Clostridiaceae;Dorea	100;100;100;100;82;82				2077		2077
			AY982428	uncultured bacterium	Bacteria;Firmicutes;Clostridia;Clostridiales;Clostridiaceae;Dorea	100;100;100;100;76;76				2077		2077
			AY982505	uncultured bacterium	Bacteria;Firmicutes;Clostridia;Clostridiales;Clostridiaceae;Dorea	100;100;100;100;91;91				2077		2077
			AY982542	uncultured bacterium	Bacteria;Firmicutes;Clostridia;Clostridiales;Lachnospiraceae;Ruminococcus	100;100;100;100;100;100				2077		2077
			AY983535	uncultured bacterium	Bacteria;Firmicutes;Clostridia;Clostridiales;Lachnospiraceae;Ruminococcus	100;100;100;100;100;100				2077		2077
			AY983568	uncultured bacterium	Bacteria;Firmicutes;Clostridia;Clostridiales;Lachnospiraceae;Ruminococcus	100;100;100;100;100;100				2077		2077
			AY984325	uncultured bacterium	Bacteria;Firmicutes;Clostridia;Clostridiales;Clostridiaceae;Dorea	100;100;100;100;82;82				2077		2077
			AY984326	uncultured bacterium	Bacteria;Firmicutes;Clostridia;Clostridiales;Clostridiaceae;Dorea	100;100;100;100;74;74				2077		2077
			AY984600	uncultured bacterium	Bacteria;Firmicutes;Clostridia;Clostridiales;Clostridiaceae;Dorea	100;100;100;100;73;73				2077		2077
			AY984651	uncultured bacterium	Bacteria;Firmicutes;Clostridia;Clostridiales;Clostridiaceae;Dorea	100;100;100;100;75;75				2077		2077
			AY984960	uncultured bacterium	Bacteria;Firmicutes;Clostridia;Clostridiales;Lachnospiraceae;Ruminococcus	100;100;100;100;100;100				2077		2077
			AY985297	uncultured bacterium	Bacteria;Firmicutes;Clostridia;Clostridiales;Lachnospiraceae;Ruminococcus	100;100;100;100;100;100				2077		2077
			AY985305	uncultured bacterium	Bacteria;Firmicutes;Clostridia;Clostridiales;Lachnospiraceae;Ruminococcus	100;100;100;100;100;100				2077		2077
			AY985538	uncultured bacterium	Bacteria;Firmicutes;Clostridia;Clostridiales;Lachnospiraceae;Ruminococcus	100;100;100;100;100;100				2077		2077
			AY985663	uncultured bacterium	Bacteria;Firmicutes;Clostridia;Clostridiales;Lachnospiraceae;Ruminococcus	100;100;100;100;100;100				2077		2077
			AY985749	uncultured bacterium	Bacteria;Firmicutes;Clostridia;Clostridiales;Lachnospiraceae;Ruminococcus	100;100;100;100;100;100				2077		2077
			AY985811	uncultured bacterium	Bacteria;Firmicutes;Clostridia;Clostridiales;Lachnospiraceae;Ruminococcus	100;100;100;100;100;100				2077		2077
			AY986379	uncultured bacterium	Bacteria;Firmicutes;Clostridia;Clostridiales;Lachnospiraceae;Ruminococcus	100;100;100;100;100;100				2077		2077
			DQ326259	uncultured bacterium	Bacteria;Firmicutes;Clostridia;Clostridiales;Clostridiaceae;Dorea	100;100;100;100;78;78				2077		2077
			DQ326472	uncultured bacterium	Bacteria;Firmicutes;Clostridia;Clostridiales;Clostridiaceae;Dorea	100;100;100;100;81;81				2077		2077
			DQ326481	uncultured bacterium	Bacteria;Firmicutes;Clostridia;Clostridiales;Clostridiaceae;Dorea	100;100;100;100;82;82				2077		2077
			DQ326538	uncultured bacterium	Bacteria;Firmicutes;Clostridia;Clostridiales;Clostridiaceae;Dorea	100;100;100;100;76;76				2077		2077
			DQ326594	uncultured bacterium	Bacteria;Firmicutes;Clostridia;Clostridiales;Lachnospiraceae;Ruminococcus	100;100;100;100;100;100				2077		2077
			DQ326651	uncultured bacterium	Bacteria;Firmicutes;Clostridia;Clostridiales;Lachnospiraceae;Ruminococcus	100;100;100;100;100;100				2077		2077
			DQ326751	uncultured bacterium	Bacteria;Firmicutes;Clostridia;Clostridiales;Lachnospiraceae;Ruminococcus	100;100;100;100;100;100				2077		2077
			DQ326786	uncultured bacterium	Bacteria;Firmicutes;Clostridia;Clostridiales;Lachnospiraceae;Ruminococcus	100;100;100;100;100;100				2077		2077
			DQ326812	uncultured bacterium	Bacteria;Firmicutes;Clostridia;Clostridiales;Lachnospiraceae;Ruminococcus	100;100;100;100;100;100				2077		2077
			DQ326814	uncultured bacterium	Bacteria;Firmicutes;Clostridia;Clostridiales;Lachnospiraceae;Ruminococcus	100;100;100;100;100;100				2077		2077
			DQ326846	uncultured bacterium	Bacteria;Firmicutes;Clostridia;Clostridiales;Lachnospiraceae;Ruminococcus	100;100;100;100;100;100				2077		2077
			DQ326973	uncultured bacterium	Bacteria;Firmicutes;Clostridia;Clostridiales;Lachnospiraceae;Ruminococcus	100;100;100;100;100;100				2077		2077
			DQ327008	uncultured bacterium	Bacteria;Firmicutes;Clostridia;Clostridiales;Lachnospiraceae;Ruminococcus	100;100;100;100;100;100				2077		2077
			DQ327017	uncultured bacterium	Bacteria;Firmicutes;Clostridia;Clostridiales;Lachnospiraceae;Ruminococcus	100;100;100;100;100;100				2077		2077
			DQ327068	uncultured bacterium	Bacteria;Firmicutes;Clostridia;Clostridiales;Lachnospiraceae;Ruminococcus	100;100;100;100;100;100				2077		2077
			DQ327087	uncultured bacterium	Bacteria;Firmicutes;Clostridia;Clostridiales;Lachnospiraceae;Ruminococcus	100;100;100;100;100;100				2077		2077
			DQ327187	uncultured bacterium	Bacteria;Firmicutes;Clostridia;Clostridiales;Lachnospiraceae;Ruminococcus	100;100;100;100;100;100				2077		2077
			DQ327213	uncultured bacterium	Bacteria;Firmicutes;Clostridia;Clostridiales;Lachnospiraceae;Ruminococcus	100;100;100;100;100;100				2077		2077
			DQ327247	uncultured bacterium	Bacteria;Firmicutes;Clostridia;Clostridiales;Lachnospiraceae;Ruminococcus	100;100;100;100;100;100				2077		2077
			DQ327294	uncultured bacterium	Bacteria;Firmicutes;Clostridia;Clostridiales;Lachnospiraceae;Ruminococcus	100;100;100;100;100;100				2077		2077
			DQ327420	uncultured bacterium	Bacteria;Firmicutes;Clostridia;Clostridiales;Lachnospiraceae;Ruminococcus	100;100;100;100;100;100				2077		2077
			DQ327425	uncultured bacterium	Bacteria;Firmicutes;Clostridia;Clostridiales;Lachnospiraceae;Ruminococcus	100;100;100;100;100;100				2077		2077
			DQ327461	uncultured bacterium	Bacteria;Firmicutes;Clostridia;Clostridiales;Lachnospiraceae;Ruminococcus	100;100;100;100;100;100				2077		2077
			DQ327599	uncultured bacterium	Bacteria;Firmicutes;Clostridia;Clostridiales;Lachnospiraceae;Ruminococcus	100;100;100;100;100;100				2077		2077
			DQ339752	uncultured bacterium	Bacteria;Firmicutes;Clostridia;Clostridiales;Clostridiaceae;Dorea	100;100;100;100;62;61				2077		2077
			DQ339779	uncultured bacterium	Bacteria;Firmicutes;Clostridia;Clostridiales;Lachnospiraceae;Ruminococcus	100;100;100;100;100;100				2077		2077
			DQ339802	uncultured bacterium	Bacteria;Firmicutes;Clostridia;Clostridiales;Lachnospiraceae;Ruminococcus	100;100;100;100;100;100				2077		2077
			DQ339830	uncultured bacterium	Bacteria;Firmicutes;Clostridia;Clostridiales;Lachnospiraceae;Ruminococcus	100;100;100;100;100;100				2077		2077
			DQ339885	uncultured bacterium	Bacteria;Firmicutes;Clostridia;Clostridiales;Clostridiaceae;Dorea	100;100;100;100;68;68				2077		2077
			DQ339937	uncultured bacterium	Bacteria;Firmicutes;Clostridia;Clostridiales;Clostridiaceae;Dorea	100;100;100;100;60;60				2077		2077
			DQ339991	uncultured bacterium	Bacteria;Firmicutes;Clostridia;Clostridiales;Lachnospiraceae;Coprococcus	100;100;100;100;100;100				2077		2077
			DQ339997	uncultured bacterium	Bacteria;Firmicutes;Clostridia;Clostridiales;Lachnospiraceae;Ruminococcus	100;100;100;100;100;100				2077		2077
			DQ441322	uncultured bacterium	Bacteria;Firmicutes;Clostridia;Clostridiales;Clostridiaceae;Dorea	100;100;100;100;70;69				2077		2077
			DQ441368	uncultured bacterium	Bacteria;Firmicutes;Clostridia;Clostridiales;Lachnospiraceae;Ruminococcus	100;100;100;100;100;100				2077		2077
			DQ513353	uncultured bacterium	Bacteria;Firmicutes;Clostridia;Clostridiales;Lachnospiraceae;Roseburia	100;100;100;100;93;53				2077		2077
			DQ513356	uncultured bacterium	Bacteria;Firmicutes;Clostridia;Clostridiales;Lachnospiraceae;Ruminococcus	100;100;100;100;100;100				2077		2077
			DQ904689	uncultured bacterium	Bacteria;Firmicutes;Clostridia;Clostridiales;Lachnospiraceae;Ruminococcus	100;100;100;100;100;100				2077		2077
			DQ904706	uncultured bacterium	Bacteria;Firmicutes;Clostridia;Clostridiales;Clostridiaceae;Dorea	100;100;100;100;91;91				2077		2077
			DQ905335	uncultured bacterium	Bacteria;Firmicutes;Clostridia;Clostridiales;Clostridiaceae;Dorea	100;100;100;100;94;93				2077		2077
			DQ905544	uncultured bacterium	Bacteria;Firmicutes;Clostridia;Clostridiales;Lachnospiraceae;Ruminococcus	100;100;100;100;100;100				2077		2077
			DQ905559	uncultured bacterium	Bacteria;Firmicutes;Clostridia;Clostridiales;Lachnospiraceae;Ruminococcus	100;100;100;100;100;100				2077		2077
			DQ905580	uncultured bacterium	Bacteria;Firmicutes;Clostridia;Clostridiales;Lachnospiraceae;Ruminococcus	100;100;100;100;100;100				2077		2077
			DQ905584	uncultured bacterium	Bacteria;Firmicutes;Clostridia;Clostridiales;Lachnospiraceae;Ruminococcus	100;100;100;100;100;100				2077		2077
			DQ905609	uncultured bacterium	Bacteria;Firmicutes;Clostridia;Clostridiales;Lachnospiraceae;Ruminococcus	100;100;100;100;100;100				2077		2077
			DQ905618	uncultured bacterium	Bacteria;Firmicutes;Clostridia;Clostridiales;Lachnospiraceae;Ruminococcus	100;100;100;100;100;100				2077		2077
			DQ905621	uncultured bacterium	Bacteria;Firmicutes;Clostridia;Clostridiales;Lachnospiraceae;Ruminococcus	100;100;100;100;100;100				2077		2077
			DQ905639	uncultured bacterium	Bacteria;Firmicutes;Clostridia;Clostridiales;Lachnospiraceae;Ruminococcus	100;100;100;100;100;100				2077		2077
			DQ905705	uncultured bacterium	Bacteria;Firmicutes;Clostridia;Clostridiales;Clostridiaceae;Dorea	100;100;100;100;88;88				2077		2077
			DQ905723	uncultured bacterium	Bacteria;Firmicutes;Clostridia;Clostridiales;Lachnospiraceae;Ruminococcus	100;100;100;100;100;100				2077		2077
			DQ905876	uncultured bacterium	Bacteria;Firmicutes;Clostridia;Clostridiales;Clostridiaceae;Dorea	100;100;100;100;88;88				2077		2077
			EF031542	Coprococcus comes	Bacteria;Firmicutes;Clostridia;Clostridiales;Clostridiaceae;Dorea	100;100;100;100;91;90				2077		2077
			EF071174	uncultured Firmicutes bacterium	Bacteria;Firmicutes;Clostridia;Clostridiales;Clostridiaceae;Dorea	100;100;100;100;91;90				2077		2077
			EF071241	uncultured Firmicutes bacterium	Bacteria;Firmicutes;Clostridia;Clostridiales;Lachnospiraceae;Ruminococcus	100;100;100;100;100;99				2077		2077
			EF071246	uncultured Firmicutes bacterium	Bacteria;Firmicutes;Clostridia;Clostridiales;Clostridiaceae;Dorea	100;100;100;100;50;50				2077		2077
			EF071247	uncultured Firmicutes bacterium	Bacteria;Firmicutes;Clostridia;Clostridiales;Lachnospiraceae;Ruminococcus	100;100;100;100;100;100				2077		2077
			L76604	Ruminococcus torques	Bacteria;Firmicutes;Clostridia;Clostridiales;Lachnospiraceae;Ruminococcus	100;100;100;100;100;100				2077		2077
			EF405377	uncultured bacterium	Bacteria;Firmicutes;Clostridia;Clostridiales;Clostridiaceae;Dorea	100;100;100;100;94;94				2077		2077
			EF402156	uncultured bacterium	Bacteria;Firmicutes;Clostridia;Clostridiales;Clostridiaceae;Dorea	100;100;100;100;87;87				2077		2077
			EF399600	uncultured bacterium	Bacteria;Firmicutes;Clostridia;Clostridiales;Clostridiaceae;Hespellia	100;100;100;100;54;30				2077		2077
			EF401355	uncultured bacterium	Bacteria;Firmicutes;Clostridia;Clostridiales;Lachnospiraceae;Ruminococcus	100;100;100;100;100;100				2077		2077
			EF400926	uncultured bacterium	Bacteria;Firmicutes;Clostridia;Clostridiales;Lachnospiraceae;Ruminococcus	100;100;100;100;100;100				2077		2077
			EF400809	uncultured bacterium	Bacteria;Firmicutes;Clostridia;Clostridiales;Lachnospiraceae;Ruminococcus	100;100;100;100;100;100				2077		2077
			EF399100	uncultured bacterium	Bacteria;Firmicutes;Clostridia;Clostridiales;Lachnospiraceae;Roseburia	100;100;100;100;56;38				2077		2077
			EF399013	uncultured bacterium	Bacteria;Firmicutes;Clostridia;Clostridiales;Clostridiaceae;Hespellia	100;100;100;100;55;38				2077		2077
			EF398861	uncultured bacterium	Bacteria;Firmicutes;Clostridia;Clostridiales;Lachnospiraceae;Roseburia	100;100;100;100;52;36				2077		2077
			EF398632	uncultured bacterium	Bacteria;Firmicutes;Clostridia;Clostridiales;Clostridiaceae;Hespellia	100;100;100;100;62;43				2077		2077
			EF405215	uncultured bacterium	Bacteria;Firmicutes;Clostridia;Clostridiales;Clostridiaceae;Dorea	100;100;100;100;76;76				2077		2077
			EF403966	uncultured bacterium	Bacteria;Firmicutes;Clostridia;Clostridiales;Lachnospiraceae;Ruminococcus	100;100;100;100;100;100				2077		2077
			EF402945	uncultured bacterium	Bacteria;Firmicutes;Clostridia;Clostridiales;Clostridiaceae;Dorea	100;100;100;100;89;88				2077		2077
			EF401314	uncultured bacterium	Bacteria;Firmicutes;Clostridia;Clostridiales;Lachnospiraceae;Ruminococcus	100;100;100;100;100;100				2077		2077
			EF399494	uncultured bacterium	Bacteria;Firmicutes;Clostridia;Clostridiales;Clostridiaceae;Hespellia	100;100;100;100;56;38				2077		2077
			EF399080	uncultured bacterium	Bacteria;Firmicutes;Clostridia;Clostridiales;Clostridiaceae;Hespellia	100;100;100;100;54;36				2077		2077
			EF399056	uncultured bacterium	Bacteria;Firmicutes;Clostridia;Clostridiales;Clostridiaceae;Hespellia	100;100;100;100;59;46				2077		2077
			EF398718	uncultured bacterium	Bacteria;Firmicutes;Clostridia;Clostridiales;Clostridiaceae;Hespellia	100;100;100;100;53;41				2077		2077
			EF398587	uncultured bacterium	Bacteria;Firmicutes;Clostridia;Clostridiales;Clostridiaceae;Hespellia	100;100;100;100;54;39				2077		2077
			EF398513	uncultured bacterium	Bacteria;Firmicutes;Clostridia;Clostridiales;Clostridiaceae;Hespellia	100;100;100;100;52;41				2077		2077
			EF404318	uncultured bacterium	Bacteria;Firmicutes;Clostridia;Clostridiales;Clostridiaceae;Dorea	100;100;100;100;88;88				2077		2077
			EF403738	uncultured bacterium	Bacteria;Firmicutes;Clostridia;Clostridiales;Lachnospiraceae;Ruminococcus	100;100;100;100;100;99				2077		2077
			EF403443	uncultured bacterium	Bacteria;Firmicutes;Clostridia;Clostridiales;Lachnospiraceae;Ruminococcus	100;100;100;100;100;100				2077		2077
			EF401561	uncultured bacterium	Bacteria;Firmicutes;Clostridia;Clostridiales;Lachnospiraceae;Ruminococcus	100;100;100;100;100;100				2077		2077
			EF399505	uncultured bacterium	Bacteria;Firmicutes;Clostridia;Clostridiales;Clostridiaceae;Hespellia	100;100;100;100;56;39				2077		2077
			EF399318	uncultured bacterium	Bacteria;Firmicutes;Clostridia;Clostridiales;Clostridiaceae;Hespellia	100;100;100;100;58;38				2077		2077
			EF399209	uncultured bacterium	Bacteria;Firmicutes;Clostridia;Clostridiales;Clostridiaceae;Hespellia	100;100;100;100;58;37				2077		2077
			EF398958	uncultured bacterium	Bacteria;Firmicutes;Clostridia;Clostridiales;Lachnospiraceae;Roseburia	100;100;100;100;54;28				2077		2077
			EF398431	uncultured bacterium	Bacteria;Firmicutes;Clostridia;Clostridiales;Clostridiaceae;Hespellia	100;100;100;100;57;39				2077		2077
			DQ806582	uncultured bacterium	Bacteria;Firmicutes;Clostridia;Clostridiales;Clostridiaceae;Dorea	100;100;100;100;94;94				2077		2077
			DQ802610	uncultured bacterium	Bacteria;Firmicutes;Clostridia;Clostridiales;Lachnospiraceae;Roseburia	100;100;100;100;85;44				2077		2077
			DQ795893	uncultured bacterium	Bacteria;Firmicutes;Clostridia;Clostridiales;Lachnospiraceae;Ruminococcus	100;100;100;100;98;93				2077		2077
			DQ808137	uncultured bacterium	Bacteria;Firmicutes;Clostridia;Clostridiales;Clostridiaceae;Dorea	100;100;100;100;83;83				2077		2077
			DQ807734	uncultured bacterium	Bacteria;Firmicutes;Clostridia;Clostridiales;Clostridiaceae;Dorea	100;100;100;100;86;86				2077		2077
			DQ803141	uncultured bacterium	Bacteria;Firmicutes;Clostridia;Clostridiales;Clostridiaceae;Dorea	100;100;100;100;87;87				2077		2077
			DQ802650	uncultured bacterium	Bacteria;Firmicutes;Clostridia;Clostridiales;Lachnospiraceae;Roseburia	100;100;100;100;84;54				2077		2077
			DQ802423	uncultured bacterium	Bacteria;Firmicutes;Clostridia;Clostridiales;Lachnospiraceae;Roseburia	100;100;100;100;74;48				2077		2077
			DQ802398	uncultured bacterium	Bacteria;Firmicutes;Clostridia;Clostridiales;Lachnospiraceae;Roseburia	100;100;100;100;79;49				2077		2077
			DQ802367	uncultured bacterium	Bacteria;Firmicutes;Clostridia;Clostridiales;Lachnospiraceae;Ruminococcus	100;100;100;100;100;100				2077		2077
			DQ801927	uncultured bacterium	Bacteria;Firmicutes;Clostridia;Clostridiales;Clostridiaceae;Dorea	100;100;100;100;72;72				2077		2077
			DQ801670	uncultured bacterium	Bacteria;Firmicutes;Clostridia;Clostridiales;Lachnospiraceae;Ruminococcus	100;100;100;100;97;51				2077		2077
			DQ798348	uncultured bacterium	Bacteria;Firmicutes;Clostridia;Clostridiales;Clostridiaceae;Dorea	100;100;100;100;78;78				2077		2077
			DQ797592	uncultured bacterium	Bacteria;Firmicutes;Clostridia;Clostridiales;Lachnospiraceae;Ruminococcus	100;100;100;100;100;100				2077		2077
			DQ796671	uncultured bacterium	Bacteria;Firmicutes;Clostridia;Clostridiales;Clostridiaceae;Dorea	100;100;100;100;89;89				2077		2077
			DQ800087	uncultured bacterium	Bacteria;Firmicutes;Clostridia;Clostridiales;Clostridiaceae;Dorea	100;100;100;100;69;69				2077		2077
			DQ796416	uncultured bacterium	Bacteria;Firmicutes;Clostridia;Clostridiales;Clostridiaceae;Dorea	100;100;100;100;82;81				2077		2077
			DQ795580	uncultured bacterium	Bacteria;Firmicutes;Clostridia;Clostridiales;Lachnospiraceae;Roseburia	100;100;100;100;80;53				2077		2077
			EF402805	uncultured bacterium	Bacteria;Firmicutes;Clostridia;Clostridiales;Clostridiaceae;Dorea	100;100;100;100;85;85				2077		2077
			EF404264	uncultured bacterium	Bacteria;Firmicutes;Clostridia;Clostridiales;Clostridiaceae;Dorea	100;100;100;100;86;86				2077		2077
			EF404147	uncultured bacterium	Bacteria;Firmicutes;Clostridia;Clostridiales;Clostridiaceae;Dorea	100;100;100;100;89;89				2077		2077
			EF403657	uncultured bacterium	Bacteria;Firmicutes;Clostridia;Clostridiales;Clostridiaceae;Dorea	100;100;100;100;88;87				2077		2077
			EF403687	uncultured bacterium	Bacteria;Firmicutes;Clostridia;Clostridiales;Lachnospiraceae;Ruminococcus	100;100;100;100;100;100				2077		2077
			EF403531	uncultured bacterium	Bacteria;Firmicutes;Clostridia;Clostridiales;Lachnospiraceae;Ruminococcus	100;100;100;100;100;100				2077		2077
			EF402717	uncultured bacterium	Bacteria;Firmicutes;Clostridia;Clostridiales;Clostridiaceae;Dorea	100;100;100;100;92;92				2077		2077
			EF401861	uncultured bacterium	Bacteria;Firmicutes;Clostridia;Clostridiales;Lachnospiraceae;Ruminococcus	100;100;100;100;100;100				2077		2077
			EF401841	uncultured bacterium	Bacteria;Firmicutes;Clostridia;Clostridiales;Lachnospiraceae;Ruminococcus	100;100;100;100;100;100				2077		2077
			EF401673	uncultured bacterium	Bacteria;Firmicutes;Clostridia;Clostridiales;Lachnospiraceae;Ruminococcus	100;100;100;100;99;99				2077		2077
			EF399508	uncultured bacterium	Bacteria;Firmicutes;Clostridia;Clostridiales;Lachnospiraceae;Roseburia	100;100;100;100;51;27				2077		2077
			EF401451	uncultured bacterium	Bacteria;Firmicutes;Clostridia;Clostridiales;Lachnospiraceae;Ruminococcus	100;100;100;100;100;100				2077		2077
			EF401419	uncultured bacterium	Bacteria;Firmicutes;Clostridia;Clostridiales;Clostridiaceae;Hespellia	100;100;100;100;60;38				2077		2077
			EF399040	uncultured bacterium	Bacteria;Firmicutes;Clostridia;Clostridiales;Clostridiaceae;Hespellia	100;100;100;100;56;38				2077		2077
			EF398959	uncultured bacterium	Bacteria;Firmicutes;Clostridia;Clostridiales;Clostridiaceae;Hespellia	100;100;100;100;51;38				2077		2077
			EF400885	uncultured bacterium	Bacteria;Firmicutes;Clostridia;Clostridiales;Lachnospiraceae;Ruminococcus	100;100;100;100;100;100				2077		2077
			EF399501	uncultured bacterium	Bacteria;Firmicutes;Clostridia;Clostridiales;Lachnospiraceae;Ruminococcus	100;100;100;100;57;35				2077		2077
			EF398504	uncultured bacterium	Bacteria;Firmicutes;Clostridia;Clostridiales;Clostridiaceae;Hespellia	100;100;100;100;61;43				2077		2077
			EF399430	uncultured bacterium	Bacteria;Firmicutes;Clostridia;Clostridiales;Clostridiaceae;Hespellia	100;100;100;100;53;38				2077		2077
			EF399024	uncultured bacterium	Bacteria;Firmicutes;Clostridia;Clostridiales;Clostridiaceae;Hespellia	100;100;100;100;68;52				2077		2077
			EF401760	uncultured bacterium	Bacteria;Firmicutes;Clostridia;Clostridiales;Lachnospiraceae;Roseburia	100;100;100;100;50;25				2077		2077
			EF401665	uncultured bacterium	Bacteria;Firmicutes;Clostridia;Clostridiales;Lachnospiraceae;Ruminococcus	100;100;100;100;100;100				2077		2077
			EF401450	uncultured bacterium	Bacteria;Firmicutes;Clostridia;Clostridiales;Lachnospiraceae;Ruminococcus	100;100;100;100;100;100				2077		2077
			EF401311	uncultured bacterium	Bacteria;Firmicutes;Clostridia;Clostridiales;Clostridiaceae;Dorea	100;100;100;100;85;84				2077		2077
			EF400943	uncultured bacterium	Bacteria;Firmicutes;Clostridia;Clostridiales;Lachnospiraceae;Ruminococcus	100;100;100;100;100;100				2077		2077
			EF399546	uncultured bacterium	Bacteria;Firmicutes;Clostridia;Clostridiales;Clostridiaceae;Hespellia	100;100;100;100;57;39				2077		2077
			EF399525	uncultured bacterium	Bacteria;Firmicutes;Clostridia;Clostridiales;Clostridiaceae;Hespellia	100;100;100;100;57;42				2077		2077
			EF399478	uncultured bacterium	Bacteria;Firmicutes;Clostridia;Clostridiales;Clostridiaceae;Hespellia	100;100;100;100;56;45				2077		2077
			EF399420	uncultured bacterium	Bacteria;Firmicutes;Clostridia;Clostridiales;Clostridiaceae;Hespellia	100;100;100;100;52;40				2077		2077
			EF399363	uncultured bacterium	Bacteria;Firmicutes;Clostridia;Clostridiales;Lachnospiraceae;Ruminococcus	100;100;100;100;100;100				2077		2077
			EF399218	uncultured bacterium	Bacteria;Firmicutes;Clostridia;Clostridiales;Clostridiaceae;Hespellia	100;100;100;100;55;41				2077		2077
			EF399101	uncultured bacterium	Bacteria;Firmicutes;Clostridia;Clostridiales;Clostridiaceae;Hespellia	100;100;100;100;53;33				2077		2077
			EF398618	uncultured bacterium	Bacteria;Firmicutes;Clostridia;Clostridiales;Lachnospiraceae;Roseburia	100;100;100;100;61;31				2077		2077
			EF398498	uncultured bacterium	Bacteria;Firmicutes;Clostridia;Clostridiales;Lachnospiraceae;Roseburia	100;100;100;100;53;37				2077		2077
			EF398375	uncultured bacterium	Bacteria;Firmicutes;Clostridia;Clostridiales;Clostridiaceae;Hespellia	100;100;100;100;52;35				2077		2077
			EF398446	uncultured bacterium	Bacteria;Firmicutes;Clostridia;Clostridiales;Clostridiaceae;Hespellia	100;100;100;100;60;41				2077		2077
			EF398318	uncultured bacterium	Bacteria;Firmicutes;Clostridia;Clostridiales;Clostridiaceae;Hespellia	100;100;100;100;54;34				2077		2077
			EF401331	uncultured bacterium	Bacteria;Firmicutes;Clostridia;Clostridiales;Lachnospiraceae;Ruminococcus	100;100;100;100;100;100				2077		2077
			EF401423	uncultured bacterium	Bacteria;Firmicutes;Clostridia;Clostridiales;Clostridiaceae;Hespellia	100;100;100;100;53;40				2077		2077
			EF400962	uncultured bacterium	Bacteria;Firmicutes;Clostridia;Clostridiales;Clostridiaceae;Dorea	100;100;100;100;90;90				2077		2077
			EF399552	uncultured bacterium	Bacteria;Firmicutes;Clostridia;Clostridiales;Lachnospiraceae;Roseburia	100;100;100;100;50;32				2077		2077
			EF399471	uncultured bacterium	Bacteria;Firmicutes;Clostridia;Clostridiales;Clostridiaceae;Hespellia	100;100;100;100;51;39				2077		2077
			EF398955	uncultured bacterium	Bacteria;Firmicutes;Clostridia;Clostridiales;Clostridiaceae;Hespellia	100;100;100;100;56;43				2077		2077
			EF398451	uncultured bacterium	Bacteria;Firmicutes;Clostridia;Clostridiales;Clostridiaceae;Hespellia	100;100;100;100;59;46				2077		2077
			EF398419	uncultured bacterium	Bacteria;Firmicutes;Clostridia;Clostridiales;Clostridiaceae;Hespellia	100;100;100;100;52;41				2077		2077
			DQ801820	uncultured bacterium	Bacteria;Firmicutes;Clostridia;Clostridiales;Lachnospiraceae;Roseburia	100;100;100;100;60;59				2077		2077
			DQ802748	uncultured bacterium	Bacteria;Firmicutes;Clostridia;Clostridiales;Lachnospiraceae;Ruminococcus	100;100;100;100;100;100				2077		2077
			DQ796212	uncultured bacterium	Bacteria;Firmicutes;Clostridia;Clostridiales;Clostridiaceae;Dorea	100;100;100;100;80;79				2077		2077
			DQ805487	uncultured bacterium	Bacteria;Firmicutes;Clostridia;Clostridiales;Clostridiaceae;Dorea	100;100;95;95;55;53				2077		2077
			DQ802635	uncultured bacterium	Bacteria;Firmicutes;Clostridia;Clostridiales;Clostridiaceae;Dorea	100;100;100;100;81;81				2077		2077
			DQ802439	uncultured bacterium	Bacteria;Firmicutes;Clostridia;Clostridiales;Lachnospiraceae;Roseburia	100;100;100;100;77;45				2077		2077
			DQ801771	uncultured bacterium	Bacteria;Firmicutes;Clostridia;Clostridiales;Clostridiaceae;Dorea	100;100;100;100;81;81				2077		2077
			DQ801120	uncultured bacterium	Bacteria;Firmicutes;Clostridia;Clostridiales;Lachnospiraceae;Roseburia	100;100;100;100;93;93				2077		2077
			DQ799944	uncultured bacterium	Bacteria;Firmicutes;Clostridia;Clostridiales;Clostridiaceae;Dorea	100;100;100;100;81;81				2077		2077
			DQ796318	uncultured bacterium	Bacteria;Firmicutes;Clostridia;Clostridiales;Clostridiaceae;Dorea	100;100;100;100;82;82				2077		2077
			DQ795508	uncultured bacterium	Bacteria;Firmicutes;Clostridia;Clostridiales;Lachnospiraceae;Roseburia	100;100;100;100;92;61				2077		2077
			DQ801754	uncultured bacterium	Bacteria;Firmicutes;Clostridia;Clostridiales;Lachnospiraceae;Roseburia	100;100;100;100;85;81				2077		2077
			DQ807816	uncultured bacterium	Bacteria;Firmicutes;Clostridia;Clostridiales;Eubacteriaceae;Eubacterium	100;100;100;100;76;76				2077		2077
			DQ804115	uncultured bacterium	Bacteria;Firmicutes;Clostridia;Clostridiales;Clostridiaceae;Dorea	100;100;100;100;64;47				2077		2077
			DQ806917	uncultured bacterium	Bacteria;Firmicutes;Clostridia;Clostridiales;Clostridiaceae;Dorea	100;100;100;100;82;81				2077		2077
			DQ802719	uncultured bacterium	Bacteria;Firmicutes;Clostridia;Clostridiales;Lachnospiraceae;Roseburia	100;100;100;100;89;59				2077		2077
			DQ802392	uncultured bacterium	Bacteria;Firmicutes;Clostridia;Clostridiales;Lachnospiraceae;Roseburia	100;100;100;100;60;38				2077		2077
			DQ801667	uncultured bacterium	Bacteria;Firmicutes;Clostridia;Clostridiales;Lachnospiraceae;Roseburia	100;100;100;100;76;44				2077		2077
			DQ798391	uncultured bacterium	Bacteria;Firmicutes;Clostridia;Clostridiales;Clostridiaceae;Dorea	100;100;100;100;81;81				2077		2077
			DQ798336	uncultured bacterium	Bacteria;Firmicutes;Clostridia;Clostridiales;Lachnospiraceae;Ruminococcus	100;100;100;100;100;91				2077		2077
			DQ797927	uncultured bacterium	Bacteria;Firmicutes;Clostridia;Clostridiales;Lachnospiraceae;Ruminococcus	100;100;100;100;100;100				2077		2077
			AJ811980	uncultured bacterium	Bacteria;Firmicutes;Clostridia;Clostridiales;Clostridiaceae;Dorea	100;100;100;100;78;78				2077		2077
			DQ798343	uncultured bacterium	Bacteria;Firmicutes;Clostridia;Clostridiales;Lachnospiraceae;Ruminococcus	100;100;100;100;100;100				2077		2077
			DQ798614	uncultured bacterium	Bacteria;Firmicutes;Clostridia;Clostridiales;Lachnospiraceae;Roseburia	100;100;100;100;98;97				2077		2077
			DQ802607	uncultured bacterium	Bacteria;Firmicutes;Clostridia;Clostridiales;Lachnospiraceae;Ruminococcus	100;100;100;100;78;41				2077		2077
			DQ806055	uncultured bacterium	Bacteria;Firmicutes;Clostridia;Clostridiales;Lachnospiraceae;Roseburia	100;100;100;100;96;92				2077		2077
			DQ805693	uncultured bacterium	Bacteria;Firmicutes;Clostridia;Clostridiales;Lachnospiraceae;Roseburia	100;100;100;100;96;62				2077		2077
			DQ800183	uncultured bacterium	Bacteria;Firmicutes;Clostridia;Clostridiales;Lachnospiraceae;Roseburia	100;100;100;100;84;74				2077		2077
			DQ824970	uncultured bacterium	Bacteria;Firmicutes;Clostridia;Clostridiales;Lachnospiraceae;Ruminococcus	100;100;100;100;99;94				2077		2077
			DQ807812	uncultured bacterium	Bacteria;Firmicutes;Clostridia;Clostridiales;Eubacteriaceae;Eubacterium	100;100;100;100;50;50				2077		2077
			DQ807062	uncultured bacterium	Bacteria;Firmicutes;Clostridia;Clostridiales;Lachnospiraceae;Ruminococcus	100;100;100;100;100;100				2077		2077
			DQ804059	uncultured bacterium	Bacteria;Firmicutes;Clostridia;Clostridiales;Lachnospiraceae;Roseburia	100;100;100;100;52;42				2077		2077
			DQ800726	uncultured bacterium	Bacteria;Firmicutes;Clostridia;Clostridiales;Clostridiaceae;Dorea	100;100;100;100;76;76				2077		2077
			DQ808746	uncultured bacterium	Bacteria;Firmicutes;Clostridia;Clostridiales;Lachnospiraceae;Ruminococcus	100;100;100;100;97;94				2077		2077
			DQ807528	uncultured bacterium	Bacteria;Firmicutes;Clostridia;Clostridiales;Lachnospiraceae;Ruminococcus	100;100;100;100;100;87				2077		2077
			DQ796893	uncultured bacterium	Bacteria;Firmicutes;Clostridia;Clostridiales;Clostridiaceae;Dorea	100;100;100;100;86;84				2077		2077
			DQ800630	uncultured bacterium	Bacteria;Firmicutes;Clostridia;Clostridiales;Lachnospiraceae;Ruminococcus	100;100;100;100;100;100				2077		2077
			DQ798121	uncultured bacterium	Bacteria;Firmicutes;Clostridia;Clostridiales;Clostridiaceae;Dorea	100;100;100;100;75;73				2077		2077
			DQ795805	uncultured bacterium	Bacteria;Firmicutes;Clostridia;Clostridiales;Clostridiaceae;Dorea	100;100;100;100;86;86				2077		2077
			DQ808290	uncultured bacterium	Bacteria;Firmicutes;Clostridia;Clostridiales;Clostridiaceae;Dorea	100;100;100;100;100;100				2077		2077
			DQ796049	uncultured bacterium	Bacteria;Firmicutes;Clostridia;Clostridiales;Clostridiaceae;Dorea	100;100;100;100;92;91				2077		2077
			DQ803283	uncultured bacterium	Bacteria;Firmicutes;Clostridia;Clostridiales;Clostridiaceae;Dorea	100;100;100;100;74;74				2077		2077
			DQ800730	uncultured bacterium	Bacteria;Firmicutes;Clostridia;Clostridiales;Lachnospiraceae;Ruminococcus	100;100;100;100;100;100				2077		2077
			DQ795676	uncultured bacterium	Bacteria;Firmicutes;Clostridia;Clostridiales;Lachnospiraceae;Roseburia	100;100;100;100;91;79				2077		2077
			DQ795918	uncultured bacterium	Bacteria;Firmicutes;Clostridia;Clostridiales;Clostridiaceae;Dorea	100;100;100;100;81;81				2077		2077
			DQ809529	uncultured bacterium	Bacteria;Firmicutes;Clostridia;Clostridiales;Clostridiaceae;Dorea	100;100;100;100;75;75				2077		2077
			DQ808294	uncultured bacterium	Bacteria;Firmicutes;Clostridia;Clostridiales;Lachnospiraceae;Ruminococcus	100;100;100;100;95;88				2077		2077
			DQ808194	uncultured bacterium	Bacteria;Firmicutes;Clostridia;Clostridiales;Lachnospiraceae;Roseburia	100;100;100;100;59;42				2077		2077
			DQ807354	uncultured bacterium	Bacteria;Firmicutes;Clostridia;Clostridiales;Lachnospiraceae;Roseburia	100;100;100;100;100;85				2077		2077
			DQ807268	uncultured bacterium	Bacteria;Firmicutes;Clostridia;Clostridiales;Lachnospiraceae;Roseburia	100;100;100;100;81;60				2077		2077
			DQ805946	uncultured bacterium	Bacteria;Firmicutes;Clostridia;Clostridiales;Clostridiaceae;Dorea	100;100;100;100;76;76				2077		2077
			DQ801924	uncultured bacterium	Bacteria;Firmicutes;Clostridia;Clostridiales;Clostridiaceae;Dorea	100;100;100;100;100;100				2077		2077
			DQ802675	uncultured bacterium	Bacteria;Firmicutes;Clostridia;Clostridiales;Clostridiaceae;Dorea	100;100;100;100;74;74				2077		2077
			DQ802415	uncultured bacterium	Bacteria;Firmicutes;Clostridia;Clostridiales;Lachnospiraceae;Ruminococcus	100;100;100;100;100;100				2077		2077
			DQ808273	uncultured bacterium	Bacteria;Firmicutes;Clostridia;Clostridiales;Lachnospiraceae;Ruminococcus	100;100;100;100;99;95				2077		2077
			DQ801656	uncultured bacterium	Bacteria;Firmicutes;Clostridia;Clostridiales;Clostridiaceae;Dorea	100;100;100;100;91;91				2077		2077
			DQ808256	uncultured bacterium	Bacteria;Firmicutes;Clostridia;Clostridiales;Clostridiaceae;Dorea	100;100;100;100;88;88				2077		2077
			DQ807532	uncultured bacterium	Bacteria;Firmicutes;Clostridia;Clostridiales;Lachnospiraceae;Ruminococcus	100;100;100;100;100;100				2077		2077
			DQ795490	uncultured bacterium	Bacteria;Firmicutes;Clostridia;Clostridiales;Lachnospiraceae;Roseburia	100;100;100;100;76;58				2077		2077
			DQ806140	uncultured bacterium	Bacteria;Firmicutes;Clostridia;Clostridiales;Clostridiaceae;Dorea	100;100;100;100;72;72				2077		2077
			DQ799288	uncultured bacterium	Bacteria;Firmicutes;Clostridia;Clostridiales;Lachnospiraceae;Ruminococcus	100;100;100;100;100;100				2077		2077
			DQ800430	uncultured bacterium	Bacteria;Firmicutes;Clostridia;Clostridiales;Lachnospiraceae;Ruminococcus	100;100;100;100;95;90				2077		2077
			DQ796927	uncultured bacterium	Bacteria;Firmicutes;Clostridia;Clostridiales;Clostridiaceae;Dorea	100;100;100;100;89;89				2077		2077
			DQ796834	uncultured bacterium	Bacteria;Firmicutes;Clostridia;Clostridiales;Clostridiaceae;Dorea	100;100;100;100;81;81				2077		2077
			DQ796689	uncultured bacterium	Bacteria;Firmicutes;Clostridia;Clostridiales;Clostridiaceae;Dorea	100;100;100;100;83;83				2077		2077
			DQ802247	uncultured bacterium	Bacteria;Firmicutes;Clostridia;Clostridiales;Lachnospiraceae;Ruminococcus	100;100;100;100;100;100				2077		2077
			DQ795832	uncultured bacterium	Bacteria;Firmicutes;Clostridia;Clostridiales;Clostridiaceae;Dorea	100;100;100;100;87;87				2077		2077
			DQ803343	uncultured bacterium	Bacteria;Firmicutes;Clostridia;Clostridiales;Clostridiaceae;Dorea	100;100;100;100;81;81				2077		2077
			DQ794277	uncultured bacterium	Bacteria;Firmicutes;Clostridia;Clostridiales;Lachnospiraceae;Ruminococcus	100;100;100;100;90;53				2077		2077
			DQ802372	uncultured bacterium	Bacteria;Firmicutes;Clostridia;Clostridiales;Lachnospiraceae;Roseburia	100;100;100;100;91;46				2077		2077
			DQ802253	uncultured bacterium	Bacteria;Firmicutes;Clostridia;Clostridiales;Lachnospiraceae;Ruminococcus	100;100;100;100;95;73				2077		2077
			DQ801682	uncultured bacterium	Bacteria;Firmicutes;Clostridia;Clostridiales;Lachnospiraceae;Ruminococcus	100;100;100;100;100;85				2077		2077
			DQ801063	uncultured bacterium	Bacteria;Firmicutes;Clostridia;Clostridiales;Clostridiaceae;Dorea	100;100;100;100;88;88				2077		2077
			DQ797170	uncultured bacterium	Bacteria;Firmicutes;Clostridia;Clostridiales;Clostridiaceae;Dorea	100;100;100;100;74;74				2077		2077
			DQ795782	uncultured bacterium	Bacteria;Firmicutes;Clostridia;Clostridiales;Clostridiaceae;Dorea	100;100;100;100;82;82				2077		2077
			DQ794973	uncultured bacterium	Bacteria;Firmicutes;Clostridia;Clostridiales;Lachnospiraceae;Ruminococcus	100;100;100;100;80;60				2077		2077
			DQ808212	uncultured bacterium	Bacteria;Firmicutes;Clostridia;Clostridiales;Lachnospiraceae;Roseburia	100;100;100;100;54;27				2077		2077
			DQ808128	uncultured bacterium	Bacteria;Firmicutes;Clostridia;Clostridiales;Clostridiaceae;Dorea	100;100;100;100;82;82				2077		2077
			DQ802606	uncultured bacterium	Bacteria;Firmicutes;Clostridia;Clostridiales;Lachnospiraceae;Roseburia	100;100;100;100;75;52				2077		2077
			DQ802475	uncultured bacterium	Bacteria;Firmicutes;Clostridia;Clostridiales;Lachnospiraceae;Roseburia	100;100;100;100;76;50				2077		2077
			DQ802336	uncultured bacterium	Bacteria;Firmicutes;Clostridia;Clostridiales;Lachnospiraceae;Roseburia	100;100;100;100;87;58				2077		2077
			DQ801792	uncultured bacterium	Bacteria;Firmicutes;Clostridia;Clostridiales;Clostridiaceae;Dorea	100;100;100;100;100;100				2077		2077
			DQ798724	uncultured bacterium	Bacteria;Firmicutes;Clostridia;Clostridiales;Lachnospiraceae;Ruminococcus	100;100;100;100;100;94				2077		2077
			DQ802585	uncultured bacterium	Bacteria;Firmicutes;Clostridia;Clostridiales;Lachnospiraceae;Roseburia	100;100;100;100;95;86				2077		2077
			DQ796759	uncultured bacterium	Bacteria;Firmicutes;Clostridia;Clostridiales;Clostridiaceae;Dorea	100;100;100;100;87;87				2077		2077
			DQ801868	uncultured bacterium	Bacteria;Firmicutes;Clostridia;Clostridiales;Lachnospiraceae;Roseburia	100;100;100;100;77;61				2077		2077
			DQ796146	uncultured bacterium	Bacteria;Firmicutes;Clostridia;Clostridiales;Clostridiaceae;Dorea	100;100;100;100;84;84				2077		2077
			DQ800092	uncultured bacterium	Bacteria;Firmicutes;Clostridia;Clostridiales;Lachnospiraceae;Ruminococcus	100;100;100;100;100;74				2077		2077
			DQ799550	uncultured bacterium	Bacteria;Firmicutes;Clostridia;Clostridiales;Lachnospiraceae;Ruminococcus	100;100;100;100;100;100				2077		2077
			DQ802489	uncultured bacterium	Bacteria;Firmicutes;Clostridia;Clostridiales;Lachnospiraceae;Roseburia	100;100;100;100;84;56				2077		2077
			DQ802621	uncultured bacterium	Bacteria;Firmicutes;Clostridia;Clostridiales;Lachnospiraceae;Roseburia	100;100;100;100;85;52				2077		2077
			DQ797920	uncultured bacterium	Bacteria;Firmicutes;Clostridia;Clostridiales;Clostridiaceae;Dorea	100;100;100;100;79;79				2077		2077
			DQ796932	uncultured bacterium	Bacteria;Firmicutes;Clostridia;Clostridiales;Clostridiaceae;Dorea	100;100;100;100;85;85				2077		2077
			DQ805376	uncultured bacterium	Bacteria;Firmicutes;Clostridia;Clostridiales;Clostridiaceae;Dorea	100;100;100;100;72;72				2077		2077
			DQ795211	uncultured bacterium	Bacteria;Firmicutes;Clostridia;Clostridiales;Lachnospiraceae;Roseburia	100;100;100;100;98;85				2077		2077
			DQ795222	uncultured bacterium	Bacteria;Firmicutes;Clostridia;Clostridiales;Lachnospiraceae;Roseburia	100;100;100;100;80;52				2077		2077
			DQ801672	uncultured bacterium	Bacteria;Firmicutes;Clostridia;Clostridiales;Lachnospiraceae;Roseburia	100;100;100;100;75;41				2077		2077
			DQ807919	uncultured bacterium	Bacteria;Firmicutes;Clostridia;Clostridiales;Clostridiaceae;Dorea	100;100;100;100;70;70				2077		2077
			DQ807341	uncultured bacterium	Bacteria;Firmicutes;Clostridia;Clostridiales;Lachnospiraceae;Ruminococcus	100;100;99;99;99;71				2077		2077
			DQ807238	uncultured bacterium	Bacteria;Firmicutes;Clostridia;Clostridiales;Lachnospiraceae;Ruminococcus	100;100;100;100;100;98				2077		2077
			DQ801903	uncultured bacterium	Bacteria;Firmicutes;Clostridia;Clostridiales;Lachnospiraceae;Ruminococcus	100;100;100;100;79;46				2077		2077
			DQ801649	uncultured bacterium	Bacteria;Firmicutes;Clostridia;Clostridiales;Clostridiaceae;Dorea	100;100;100;100;85;85				2077		2077
			DQ801066	uncultured bacterium	Bacteria;Firmicutes;Clostridia;Clostridiales;Clostridiaceae;Dorea	100;100;100;100;81;81				2077		2077
			DQ800772	uncultured bacterium	Bacteria;Firmicutes;Clostridia;Clostridiales;Lachnospiraceae;Ruminococcus	100;100;100;100;98;94				2077		2077
			DQ801917	uncultured bacterium	Bacteria;Firmicutes;Clostridia;Clostridiales;Clostridiaceae;Dorea	100;100;100;100;69;69				2077		2077
			DQ799008	uncultured bacterium	Bacteria;Firmicutes;Clostridia;Clostridiales;Lachnospiraceae;Ruminococcus	100;100;100;100;100;100				2077		2077
			DQ797428	uncultured bacterium	Bacteria;Firmicutes;Clostridia;Clostridiales;Clostridiaceae;Dorea	100;100;100;100;71;71				2077		2077
			DQ797253	uncultured bacterium	Bacteria;Firmicutes;Clostridia;Clostridiales;Clostridiaceae;Dorea	100;100;100;100;91;91				2077		2077
			DQ802520	uncultured bacterium	Bacteria;Firmicutes;Clostridia;Clostridiales;Lachnospiraceae;Roseburia	100;100;100;100;71;56				2077		2077
			DQ807283	uncultured bacterium	Bacteria;Firmicutes;Clostridia;Clostridiales;Lachnospiraceae;Roseburia	100;100;99;99;81;71				2077		2077
			DQ801788	uncultured bacterium	Bacteria;Firmicutes;Clostridia;Clostridiales;Lachnospiraceae;Roseburia	100;100;99;99;60;39				2077		2077
			DQ801674	uncultured bacterium	Bacteria;Firmicutes;Clostridia;Clostridiales;Lachnospiraceae;Roseburia	100;100;100;100;85;48				2077		2077
			DQ802527	uncultured bacterium	Bacteria;Firmicutes;Clostridia;Clostridiales;Lachnospiraceae;Roseburia	100;100;100;100;76;44				2077		2077
			DQ806444	uncultured bacterium	Bacteria;Firmicutes;Clostridia;Clostridiales;Clostridiaceae;Dorea	100;100;100;100;77;76				2077		2077
			DQ801866	uncultured bacterium	Bacteria;Firmicutes;Clostridia;Clostridiales;Clostridiaceae;Dorea	100;100;100;100;71;71				2077		2077
			DQ802167	uncultured bacterium	Bacteria;Firmicutes;Clostridia;Clostridiales;Lachnospiraceae;Ruminococcus	100;100;100;100;100;100				2077		2077
			DQ795392	uncultured bacterium	Bacteria;Firmicutes;Clostridia;Clostridiales;Lachnospiraceae;Roseburia	100;100;100;100;79;39				2077		2077
			DQ807295	uncultured bacterium	Bacteria;Firmicutes;Clostridia;Clostridiales;Lachnospiraceae;Ruminococcus	100;100;100;100;100;73				2077		2077
			DQ806984	uncultured bacterium	Bacteria;Firmicutes;Clostridia;Clostridiales;Clostridiaceae;Dorea	100;100;100;100;82;82				2077		2077
			DQ799419	uncultured bacterium	Bacteria;Firmicutes;Clostridia;Clostridiales;Lachnospiraceae;Ruminococcus	100;100;100;100;100;100				2077		2077
			DQ799189	uncultured bacterium	Bacteria;Firmicutes;Clostridia;Clostridiales;Lachnospiraceae;Ruminococcus	100;100;100;100;100;100				2077		2077
			DQ807443	uncultured bacterium	Bacteria;Firmicutes;Clostridia;Clostridiales;Lachnospiraceae;Ruminococcus	100;100;100;100;100;100				2077		2077
			DQ802796	uncultured bacterium	Bacteria;Firmicutes;Clostridia;Clostridiales;Lachnospiraceae;Roseburia	100;100;100;100;90;53				2077		2077
			DQ796374	uncultured bacterium	Bacteria;Firmicutes;Clostridia;Clostridiales;Clostridiaceae;Dorea	100;100;100;100;86;79				2077		2077
			DQ800419	uncultured bacterium	Bacteria;Firmicutes;Clostridia;Clostridiales;Lachnospiraceae;Ruminococcus	100;100;100;100;99;97				2077		2077
			DQ800336	uncultured bacterium	Bacteria;Firmicutes;Clostridia;Clostridiales;Lachnospiraceae;Ruminococcus	100;100;100;100;60;39				2077		2077
			DQ805086	uncultured bacterium	Bacteria;Firmicutes;Clostridia;Clostridiales;Lachnospiraceae;Roseburia	100;100;100;100;77;72				2077		2077
			DQ804283	uncultured bacterium	Bacteria;Firmicutes;Clostridia;Clostridiales;Lachnospiraceae;Roseburia	100;100;100;100;95;81				2077		2077
			DQ800277	uncultured bacterium	Bacteria;Firmicutes;Clostridia;Clostridiales;Lachnospiraceae;Ruminococcus	100;100;100;100;66;46				2077		2077
			DQ802479	uncultured bacterium	Bacteria;Firmicutes;Clostridia;Clostridiales;Lachnospiraceae;Roseburia	100;100;100;100;97;86				2077		2077
			DQ801972	uncultured bacterium	Bacteria;Firmicutes;Clostridia;Clostridiales;Clostridiaceae;Dorea	100;100;100;100;71;71				2077		2077
			DQ796546	uncultured bacterium	Bacteria;Firmicutes;Clostridia;Clostridiales;Clostridiaceae;Dorea	100;100;100;100;68;68				2077		2077
			DQ800583	uncultured bacterium	Bacteria;Firmicutes;Clostridia;Clostridiales;Lachnospiraceae;Ruminococcus	100;100;100;100;99;94				2077		2077
			DQ805913	uncultured bacterium	Bacteria;Firmicutes;Clostridia;Clostridiales;Clostridiaceae;Dorea	100;100;100;100;75;75				2077		2077
			DQ804343	uncultured bacterium	Bacteria;Firmicutes;Clostridia;Clostridiales;Lachnospiraceae;Roseburia	100;100;100;100;50;48				2077		2077
			DQ800290	uncultured bacterium	Bacteria;Firmicutes;Clostridia;Clostridiales;Lachnospiraceae;Roseburia	100;100;100;100;93;68				2077		2077
			DQ796167	uncultured bacterium	Bacteria;Firmicutes;Clostridia;Clostridiales;Clostridiaceae;Dorea	100;100;100;100;97;97				2077		2077
			DQ802127	uncultured bacterium	Bacteria;Firmicutes;Clostridia;Clostridiales;Lachnospiraceae;Roseburia	100;100;100;100;99;62				2077		2077
			AM276979	uncultured bacterium	Bacteria;Firmicutes;Clostridia;Clostridiales;Lachnospiraceae;Roseburia	100;100;100;100;77;65				2077		2077
			AM275435	uncultured bacterium	Bacteria;Firmicutes;Clostridia;Clostridiales;Clostridiaceae;Dorea	100;100;100;100;90;86				2077		2077
			AM696776	uncultured bacterium	Bacteria;Firmicutes;Clostridia;Clostridiales;Clostridiaceae;Dorea	100;100;100;100;91;91				2077		2077
			AM697232	uncultured bacterium	Bacteria;Firmicutes;Clostridia;Clostridiales;Lachnospiraceae;Ruminococcus	100;100;100;100;100;100				2077		2077
			AM277383	uncultured bacterium	Bacteria;Firmicutes;Clostridia;Clostridiales;Lachnospiraceae;Ruminococcus	100;100;100;100;100;100				2077		2077
			AM697065	uncultured bacterium	Bacteria;Firmicutes;Clostridia;Clostridiales;Lachnospiraceae;Ruminococcus	100;100;100;100;100;100				2077		2077
			DQ071498	uncultured bacterium	Bacteria;Firmicutes;Clostridia;Clostridiales;Lachnospiraceae;Roseburia	100;100;98;98;76;68				2077		2077
			DQ071451	uncultured bacterium	Bacteria;Firmicutes;Clostridia;Clostridiales;Clostridiaceae;Dorea	100;100;100;100;90;73				2077		2077
			EF640143	uncultured bacterium	Bacteria;Firmicutes;Clostridia;Clostridiales;Clostridiaceae;Dorea	100;100;100;100;98;93				2077		2077
			EU029320	uncultured Coprococcus sp.	Bacteria;Firmicutes;Clostridia;Clostridiales;Clostridiaceae;Dorea	100;100;100;100;78;78				2077		2077
V3tg29	0	3047			Bacteria;Firmicutes;Clostridia;Clostridiales;Lachnospiraceae					2579	29	2579	132	TGGGGAATATTGCACAATGGGGGAAACCCTGATGCAGCGACGCCGCGTGAGCGATGAAGTATTTCGGTATGTAAAGCTCTATCAGCAGGGAAGAAAATGACGGTACCTGACTAAGAAGCACCGGCTAAATAC
			AB080859	uncultured human intestinal bacterium	Bacteria;Firmicutes;Clostridia;Clostridiales;Lachnospiraceae;Roseburia	100;100;100;100;78;75				2579		2579
			AB099739	uncultured bacterium	Bacteria;Firmicutes;Clostridia;Clostridiales;Lachnospiraceae;Roseburia	100;100;100;100;95;75				2579		2579
			AB107487	uncultured bacterium	Bacteria;Firmicutes;Clostridia;Clostridiales;Lachnospiraceae;Roseburia	100;100;100;100;95;82				2579		2579
			AB191017	uncultured Gram-positive bacterium	Bacteria;Firmicutes;Clostridia;Clostridiales;Lachnospiraceae;Ruminococcus	100;100;100;100;92;83				2579		2579
			AF371596	uncultured bacterium	Bacteria;Firmicutes;Clostridia;Clostridiales;Lachnospiraceae;Ruminococcus	100;100;100;100;92;87				2579		2579
			AF371597	uncultured bacterium	Bacteria;Firmicutes;Clostridia;Clostridiales;Lachnospiraceae;Ruminococcus	100;100;100;100;94;91				2579		2579
			AM075678	uncultured bacterium	Bacteria;Firmicutes;Clostridia;Clostridiales;Lachnospiraceae;Ruminococcus	100;100;100;100;99;85				2579		2579
			AM075689	uncultured bacterium	Bacteria;Firmicutes;Clostridia;Clostridiales;Lachnospiraceae;Ruminococcus	100;100;100;100;100;83				2579		2579
			AY338288	uncultured bacterium	Bacteria;Firmicutes;Clostridia;Clostridiales;Lachnospiraceae;Ruminococcus	100;100;100;100;95;83				2579		2579
			AY338289	uncultured bacterium	Bacteria;Firmicutes;Clostridia;Clostridiales;Lachnospiraceae;Ruminococcus	100;100;100;100;98;92				2579		2579
			AY338290	uncultured bacterium	Bacteria;Firmicutes;Clostridia;Clostridiales;Lachnospiraceae;Ruminococcus	100;100;100;100;100;93				2579		2579
			AY338291	uncultured bacterium	Bacteria;Firmicutes;Clostridia;Clostridiales;Lachnospiraceae;Ruminococcus	100;100;100;100;100;94				2579		2579
			AY338292	uncultured bacterium	Bacteria;Firmicutes;Clostridia;Clostridiales;Lachnospiraceae;Ruminococcus	100;100;100;100;87;68				2579		2579
			AY338294	uncultured bacterium	Bacteria;Firmicutes;Clostridia;Clostridiales;Lachnospiraceae;Ruminococcus	100;100;100;100;96;95				2579		2579
			AY338314	uncultured bacterium	Bacteria;Firmicutes;Clostridia;Clostridiales;Lachnospiraceae;Ruminococcus	100;100;100;100;100;97				2579		2579
			AY338315	uncultured bacterium	Bacteria;Firmicutes;Clostridia;Clostridiales;Lachnospiraceae;Ruminococcus	100;100;100;100;95;92				2579		2579
			AY338316	uncultured bacterium	Bacteria;Firmicutes;Clostridia;Clostridiales;Lachnospiraceae;Ruminococcus	100;100;100;100;98;95				2579		2579
			AY338317	uncultured bacterium	Bacteria;Firmicutes;Clostridia;Clostridiales;Lachnospiraceae;Ruminococcus	100;100;100;100;97;94				2579		2579
			AY338318	uncultured bacterium	Bacteria;Firmicutes;Clostridia;Clostridiales;Lachnospiraceae;Ruminococcus	100;100;100;100;97;92				2579		2579
			AY338342	uncultured bacterium	Bacteria;Firmicutes;Clostridia;Clostridiales;Lachnospiraceae;Ruminococcus	100;100;100;100;85;74				2579		2579
			AY343311	uncultured bacterium	Bacteria;Firmicutes;Clostridia;Clostridiales;Lachnospiraceae;Ruminococcus	100;100;100;100;99;95				2579		2579
			AY343312	uncultured bacterium	Bacteria;Firmicutes;Clostridia;Clostridiales;Lachnospiraceae;Ruminococcus	100;100;100;100;95;88				2579		2579
			AY592220	uncultured bacterium	Bacteria;Firmicutes;Clostridia;Clostridiales;Lachnospiraceae;Ruminococcus	100;100;100;100;96;90				2579		2579
			AY850464	uncultured bacterium	Bacteria;Firmicutes;Clostridia;Clostridiales;Lachnospiraceae;Ruminococcus	100;100;100;100;99;94				2579		2579
			AY974928	uncultured bacterium	Bacteria;Firmicutes;Clostridia;Clostridiales;Lachnospiraceae;Ruminococcus	100;100;100;100;100;97				2579		2579
			AY974974	uncultured bacterium	Bacteria;Firmicutes;Clostridia;Clostridiales;Lachnospiraceae;Ruminococcus	100;100;100;100;96;92				2579		2579
			AY975068	uncultured bacterium	Bacteria;Firmicutes;Clostridia;Clostridiales;Lachnospiraceae;Ruminococcus	100;100;100;100;98;94				2579		2579
			AY975130	uncultured bacterium	Bacteria;Firmicutes;Clostridia;Clostridiales;Lachnospiraceae;Ruminococcus	100;100;100;100;98;95				2579		2579
			AY975158	uncultured bacterium	Bacteria;Firmicutes;Clostridia;Clostridiales;Lachnospiraceae;Ruminococcus	100;100;100;100;98;96				2579		2579
			AY975274	uncultured bacterium	Bacteria;Firmicutes;Clostridia;Clostridiales;Lachnospiraceae;Ruminococcus	100;100;100;100;99;93				2579		2579
			AY975494	uncultured bacterium	Bacteria;Firmicutes;Clostridia;Clostridiales;Lachnospiraceae;Ruminococcus	100;100;100;100;100;99				2579		2579
			AY976020	uncultured bacterium	Bacteria;Firmicutes;Clostridia;Clostridiales;Lachnospiraceae;Ruminococcus	100;100;100;100;99;97				2579		2579
			AY976021	uncultured bacterium	Bacteria;Firmicutes;Clostridia;Clostridiales;Lachnospiraceae;Ruminococcus	100;100;100;100;98;94				2579		2579
			AY976454	uncultured bacterium	Bacteria;Firmicutes;Clostridia;Clostridiales;Lachnospiraceae;Ruminococcus	100;100;100;100;98;92				2579		2579
			AY976678	uncultured bacterium	Bacteria;Firmicutes;Clostridia;Clostridiales;Lachnospiraceae;Ruminococcus	100;100;100;100;100;98				2579		2579
			AY976770	uncultured bacterium	Bacteria;Firmicutes;Clostridia;Clostridiales;Lachnospiraceae;Ruminococcus	100;100;100;100;98;97				2579		2579
			AY976922	uncultured bacterium	Bacteria;Firmicutes;Clostridia;Clostridiales;Lachnospiraceae;Ruminococcus	100;100;100;100;99;96				2579		2579
			AY977047	uncultured bacterium	Bacteria;Firmicutes;Clostridia;Clostridiales;Lachnospiraceae;Ruminococcus	100;100;100;100;99;97				2579		2579
			AY977062	uncultured bacterium	Bacteria;Firmicutes;Clostridia;Clostridiales;Lachnospiraceae;Ruminococcus	100;100;100;100;98;93				2579		2579
			AY977125	uncultured bacterium	Bacteria;Firmicutes;Clostridia;Clostridiales;Lachnospiraceae;Ruminococcus	100;100;100;100;98;96				2579		2579
			AY977257	uncultured bacterium	Bacteria;Firmicutes;Clostridia;Clostridiales;Lachnospiraceae;Ruminococcus	100;100;100;100;98;93				2579		2579
			AY977268	uncultured bacterium	Bacteria;Firmicutes;Clostridia;Clostridiales;Lachnospiraceae;Ruminococcus	100;100;100;100;99;91				2579		2579
			AY977517	uncultured bacterium	Bacteria;Firmicutes;Clostridia;Clostridiales;Lachnospiraceae;Ruminococcus	100;100;100;100;99;95				2579		2579
			AY978213	uncultured bacterium	Bacteria;Firmicutes;Clostridia;Clostridiales;Lachnospiraceae;Ruminococcus	100;100;100;100;100;89				2579		2579
			AY978226	uncultured bacterium	Bacteria;Firmicutes;Clostridia;Clostridiales;Lachnospiraceae;Ruminococcus	100;100;100;100;99;97				2579		2579
			AY978238	uncultured bacterium	Bacteria;Firmicutes;Clostridia;Clostridiales;Lachnospiraceae;Ruminococcus	100;100;100;100;98;90				2579		2579
			AY978260	uncultured bacterium	Bacteria;Firmicutes;Clostridia;Clostridiales;Lachnospiraceae;Ruminococcus	100;100;100;100;100;93				2579		2579
			AY978366	uncultured bacterium	Bacteria;Firmicutes;Clostridia;Clostridiales;Lachnospiraceae;Ruminococcus	100;100;100;100;98;89				2579		2579
			AY978421	uncultured bacterium	Bacteria;Firmicutes;Clostridia;Clostridiales;Lachnospiraceae;Ruminococcus	100;100;100;100;100;97				2579		2579
			AY978475	uncultured bacterium	Bacteria;Firmicutes;Clostridia;Clostridiales;Lachnospiraceae;Ruminococcus	100;100;100;100;97;93				2579		2579
			AY978567	uncultured bacterium	Bacteria;Firmicutes;Clostridia;Clostridiales;Lachnospiraceae;Ruminococcus	100;100;100;100;99;91				2579		2579
			AY979230	uncultured bacterium	Bacteria;Firmicutes;Clostridia;Clostridiales;Lachnospiraceae;Ruminococcus	100;100;100;100;97;94				2579		2579
			AY979264	uncultured bacterium	Bacteria;Firmicutes;Clostridia;Clostridiales;Lachnospiraceae;Ruminococcus	100;100;100;100;97;92				2579		2579
			AY979306	uncultured bacterium	Bacteria;Firmicutes;Clostridia;Clostridiales;Lachnospiraceae;Ruminococcus	100;100;100;100;99;92				2579		2579
			AY979314	uncultured bacterium	Bacteria;Firmicutes;Clostridia;Clostridiales;Lachnospiraceae;Ruminococcus	100;100;100;100;97;96				2579		2579
			AY979937	uncultured bacterium	Bacteria;Firmicutes;Clostridia;Clostridiales;Lachnospiraceae;Ruminococcus	100;100;100;100;99;96				2579		2579
			AY980009	uncultured bacterium	Bacteria;Firmicutes;Clostridia;Clostridiales;Lachnospiraceae;Ruminococcus	100;100;100;100;100;97				2579		2579
			AY980025	uncultured bacterium	Bacteria;Firmicutes;Clostridia;Clostridiales;Lachnospiraceae;Ruminococcus	100;100;100;100;100;98				2579		2579
			AY980028	uncultured bacterium	Bacteria;Firmicutes;Clostridia;Clostridiales;Lachnospiraceae;Ruminococcus	100;100;100;100;98;95				2579		2579
			AY980074	uncultured bacterium	Bacteria;Firmicutes;Clostridia;Clostridiales;Lachnospiraceae;Ruminococcus	100;100;100;100;99;97				2579		2579
			AY980170	uncultured bacterium	Bacteria;Firmicutes;Clostridia;Clostridiales;Lachnospiraceae;Ruminococcus	100;100;100;100;97;92				2579		2579
			AY980255	uncultured bacterium	Bacteria;Firmicutes;Clostridia;Clostridiales;Lachnospiraceae;Ruminococcus	100;100;100;100;98;97				2579		2579
			AY980379	uncultured bacterium	Bacteria;Firmicutes;Clostridia;Clostridiales;Lachnospiraceae;Ruminococcus	100;100;100;100;99;97				2579		2579
			AY980425	uncultured bacterium	Bacteria;Firmicutes;Clostridia;Clostridiales;Lachnospiraceae;Ruminococcus	100;100;100;100;99;87				2579		2579
			AY980463	uncultured bacterium	Bacteria;Firmicutes;Clostridia;Clostridiales;Lachnospiraceae;Ruminococcus	100;100;100;100;99;95				2579		2579
			AY980681	uncultured bacterium	Bacteria;Firmicutes;Clostridia;Clostridiales;Lachnospiraceae;Ruminococcus	100;100;100;100;100;99				2579		2579
			AY981027	uncultured bacterium	Bacteria;Firmicutes;Clostridia;Clostridiales;Lachnospiraceae;Ruminococcus	100;100;100;100;100;97				2579		2579
			AY981181	uncultured bacterium	Bacteria;Firmicutes;Clostridia;Clostridiales;Lachnospiraceae;Ruminococcus	100;100;100;100;100;94				2579		2579
			AY981293	uncultured bacterium	Bacteria;Firmicutes;Clostridia;Clostridiales;Lachnospiraceae;Ruminococcus	100;100;100;100;99;98				2579		2579
			AY981395	uncultured bacterium	Bacteria;Firmicutes;Clostridia;Clostridiales;Lachnospiraceae;Ruminococcus	100;100;100;100;99;93				2579		2579
			AY981433	uncultured bacterium	Bacteria;Firmicutes;Clostridia;Clostridiales;Lachnospiraceae;Ruminococcus	100;100;100;100;99;93				2579		2579
			AY981487	uncultured bacterium	Bacteria;Firmicutes;Clostridia;Clostridiales;Lachnospiraceae;Ruminococcus	100;100;100;100;100;99				2579		2579
			AY981645	uncultured bacterium	Bacteria;Firmicutes;Clostridia;Clostridiales;Lachnospiraceae;Ruminococcus	100;100;100;100;98;95				2579		2579
			AY981691	uncultured bacterium	Bacteria;Firmicutes;Clostridia;Clostridiales;Lachnospiraceae;Ruminococcus	100;100;100;100;100;99				2579		2579
			AY981903	uncultured bacterium	Bacteria;Firmicutes;Clostridia;Clostridiales;Lachnospiraceae;Ruminococcus	100;100;100;100;97;95				2579		2579
			AY981926	uncultured bacterium	Bacteria;Firmicutes;Clostridia;Clostridiales;Lachnospiraceae;Ruminococcus	100;100;100;100;99;97				2579		2579
			AY981953	uncultured bacterium	Bacteria;Firmicutes;Clostridia;Clostridiales;Lachnospiraceae;Ruminococcus	100;100;100;100;99;97				2579		2579
			AY981959	uncultured bacterium	Bacteria;Firmicutes;Clostridia;Clostridiales;Lachnospiraceae;Ruminococcus	100;100;100;100;98;90				2579		2579
			AY982471	uncultured bacterium	Bacteria;Firmicutes;Clostridia;Clostridiales;Lachnospiraceae;Ruminococcus	100;100;100;100;98;91				2579		2579
			AY982491	uncultured bacterium	Bacteria;Firmicutes;Clostridia;Clostridiales;Lachnospiraceae;Ruminococcus	100;100;100;100;100;97				2579		2579
			AY982534	uncultured bacterium	Bacteria;Firmicutes;Clostridia;Clostridiales;Lachnospiraceae;Ruminococcus	100;100;100;100;100;94				2579		2579
			AY982597	uncultured bacterium	Bacteria;Firmicutes;Clostridia;Clostridiales;Lachnospiraceae;Ruminococcus	100;100;100;100;99;95				2579		2579
			AY982617	uncultured bacterium	Bacteria;Firmicutes;Clostridia;Clostridiales;Lachnospiraceae;Ruminococcus	100;100;100;100;98;97				2579		2579
			AY982634	uncultured bacterium	Bacteria;Firmicutes;Clostridia;Clostridiales;Lachnospiraceae;Ruminococcus	100;100;100;100;99;91				2579		2579
			AY982637	uncultured bacterium	Bacteria;Firmicutes;Clostridia;Clostridiales;Lachnospiraceae;Ruminococcus	100;100;100;100;98;95				2579		2579
			AY982640	uncultured bacterium	Bacteria;Firmicutes;Clostridia;Clostridiales;Lachnospiraceae;Ruminococcus	100;100;100;100;100;93				2579		2579
			AY982685	uncultured bacterium	Bacteria;Firmicutes;Clostridia;Clostridiales;Lachnospiraceae;Ruminococcus	100;100;100;100;99;90				2579		2579
			AY982721	uncultured bacterium	Bacteria;Firmicutes;Clostridia;Clostridiales;Lachnospiraceae;Ruminococcus	100;100;100;100;99;92				2579		2579
			AY982851	uncultured bacterium	Bacteria;Firmicutes;Clostridia;Clostridiales;Lachnospiraceae;Ruminococcus	100;100;100;100;98;92				2579		2579
			AY982857	uncultured bacterium	Bacteria;Firmicutes;Clostridia;Clostridiales;Lachnospiraceae;Ruminococcus	100;100;100;100;98;95				2579		2579
			AY982892	uncultured bacterium	Bacteria;Firmicutes;Clostridia;Clostridiales;Lachnospiraceae;Ruminococcus	100;100;100;100;98;91				2579		2579
			AY982948	uncultured bacterium	Bacteria;Firmicutes;Clostridia;Clostridiales;Lachnospiraceae;Ruminococcus	100;100;100;100;97;92				2579		2579
			AY983082	uncultured bacterium	Bacteria;Firmicutes;Clostridia;Clostridiales;Lachnospiraceae;Ruminococcus	100;100;100;100;98;91				2579		2579
			AY983116	uncultured bacterium	Bacteria;Firmicutes;Clostridia;Clostridiales;Lachnospiraceae;Ruminococcus	100;100;100;100;97;90				2579		2579
			AY983600	uncultured bacterium	Bacteria;Firmicutes;Clostridia;Clostridiales;Lachnospiraceae;Ruminococcus	100;100;100;100;99;96				2579		2579
			AY983641	uncultured bacterium	Bacteria;Firmicutes;Clostridia;Clostridiales;Lachnospiraceae;Ruminococcus	100;100;100;100;100;90				2579		2579
			AY983724	uncultured bacterium	Bacteria;Firmicutes;Clostridia;Clostridiales;Lachnospiraceae;Ruminococcus	100;100;100;100;94;86				2579		2579
			AY983804	uncultured bacterium	Bacteria;Firmicutes;Clostridia;Clostridiales;Lachnospiraceae;Ruminococcus	100;100;100;100;93;70				2579		2579
			AY984047	uncultured bacterium	Bacteria;Firmicutes;Clostridia;Clostridiales;Lachnospiraceae;Ruminococcus	100;100;100;100;99;93				2579		2579
			AY984115	uncultured bacterium	Bacteria;Firmicutes;Clostridia;Clostridiales;Lachnospiraceae;Ruminococcus	100;100;100;100;99;97				2579		2579
			AY984125	uncultured bacterium	Bacteria;Firmicutes;Clostridia;Clostridiales;Lachnospiraceae;Ruminococcus	100;100;100;100;99;96				2579		2579
			AY984252	uncultured bacterium	Bacteria;Firmicutes;Clostridia;Clostridiales;Lachnospiraceae;Ruminococcus	100;100;100;100;97;93				2579		2579
			AY984264	uncultured bacterium	Bacteria;Firmicutes;Clostridia;Clostridiales;Lachnospiraceae;Ruminococcus	100;100;100;100;99;93				2579		2579
			AY984417	uncultured bacterium	Bacteria;Firmicutes;Clostridia;Clostridiales;Lachnospiraceae;Ruminococcus	100;100;100;100;99;95				2579		2579
			AY984512	uncultured bacterium	Bacteria;Firmicutes;Clostridia;Clostridiales;Lachnospiraceae;Ruminococcus	100;100;100;100;100;100				2579		2579
			AY984549	uncultured bacterium	Bacteria;Firmicutes;Clostridia;Clostridiales;Lachnospiraceae;Ruminococcus	100;100;100;100;96;85				2579		2579
			AY984719	uncultured bacterium	Bacteria;Firmicutes;Clostridia;Clostridiales;Lachnospiraceae;Ruminococcus	100;100;100;100;99;91				2579		2579
			AY984809	uncultured bacterium	Bacteria;Firmicutes;Clostridia;Clostridiales;Lachnospiraceae;Ruminococcus	100;100;100;100;99;97				2579		2579
			AY984821	uncultured bacterium	Bacteria;Firmicutes;Clostridia;Clostridiales;Lachnospiraceae;Ruminococcus	100;100;100;100;98;97				2579		2579
			AY984840	uncultured bacterium	Bacteria;Firmicutes;Clostridia;Clostridiales;Lachnospiraceae;Ruminococcus	100;100;100;100;98;89				2579		2579
			AY984997	uncultured bacterium	Bacteria;Firmicutes;Clostridia;Clostridiales;Lachnospiraceae;Ruminococcus	100;100;100;100;100;92				2579		2579
			AY985019	uncultured bacterium	Bacteria;Firmicutes;Clostridia;Clostridiales;Lachnospiraceae;Ruminococcus	100;100;100;100;99;98				2579		2579
			AY985084	uncultured bacterium	Bacteria;Firmicutes;Clostridia;Clostridiales;Lachnospiraceae;Ruminococcus	100;100;100;100;100;96				2579		2579
			AY985395	uncultured bacterium	Bacteria;Firmicutes;Clostridia;Clostridiales;Lachnospiraceae;Ruminococcus	100;100;100;100;100;89				2579		2579
			AY985804	uncultured bacterium	Bacteria;Firmicutes;Clostridia;Clostridiales;Lachnospiraceae;Ruminococcus	100;100;100;100;93;82				2579		2579
			AY985948	uncultured bacterium	Bacteria;Firmicutes;Clostridia;Clostridiales;Lachnospiraceae;Ruminococcus	100;100;100;100;100;96				2579		2579
			DQ325754	uncultured bacterium	Bacteria;Firmicutes;Clostridia;Clostridiales;Lachnospiraceae;Ruminococcus	100;100;100;100;100;94				2579		2579
			DQ325768	uncultured bacterium	Bacteria;Firmicutes;Clostridia;Clostridiales;Lachnospiraceae;Ruminococcus	100;100;100;100;98;96				2579		2579
			DQ325873	uncultured bacterium	Bacteria;Firmicutes;Clostridia;Clostridiales;Lachnospiraceae;Ruminococcus	100;100;100;100;100;92				2579		2579
			DQ326004	uncultured bacterium	Bacteria;Firmicutes;Clostridia;Clostridiales;Lachnospiraceae;Ruminococcus	100;100;100;100;100;94				2579		2579
			DQ326056	uncultured bacterium	Bacteria;Firmicutes;Clostridia;Clostridiales;Lachnospiraceae;Ruminococcus	100;100;100;100;100;88				2579		2579
			DQ326215	uncultured bacterium	Bacteria;Firmicutes;Clostridia;Clostridiales;Lachnospiraceae;Ruminococcus	100;100;100;100;100;100				2579		2579
			DQ326216	uncultured bacterium	Bacteria;Firmicutes;Clostridia;Clostridiales;Lachnospiraceae;Ruminococcus	100;100;100;100;100;92				2579		2579
			DQ326318	uncultured bacterium	Bacteria;Firmicutes;Clostridia;Clostridiales;Lachnospiraceae;Ruminococcus	100;100;100;100;99;92				2579		2579
			DQ326383	uncultured bacterium	Bacteria;Firmicutes;Clostridia;Clostridiales;Lachnospiraceae;Ruminococcus	100;100;100;100;99;98				2579		2579
			DQ326464	uncultured bacterium	Bacteria;Firmicutes;Clostridia;Clostridiales;Lachnospiraceae;Ruminococcus	100;100;100;100;97;95				2579		2579
			DQ326501	uncultured bacterium	Bacteria;Firmicutes;Clostridia;Clostridiales;Lachnospiraceae;Ruminococcus	100;100;100;100;100;90				2579		2579
			DQ339761	uncultured bacterium	Bacteria;Firmicutes;Clostridia;Clostridiales;Lachnospiraceae;Ruminococcus	100;100;100;100;99;92				2579		2579
			DQ441318	uncultured bacterium	Bacteria;Firmicutes;Clostridia;Clostridiales;Lachnospiraceae;Ruminococcus	100;100;100;100;93;86				2579		2579
			DQ513343	uncultured bacterium	Bacteria;Firmicutes;Clostridia;Clostridiales;Lachnospiraceae;Ruminococcus	100;100;100;100;100;85				2579		2579
			DQ532137	uncultured bacterium	Bacteria;Firmicutes;Clostridia;Clostridiales;Lachnospiraceae;Ruminococcus	100;100;100;100;81;76				2579		2579
			DQ633324	uncultured bacterium	Bacteria;Firmicutes;Clostridia;Clostridiales;Lachnospiraceae;Ruminococcus	100;100;100;100;98;79				2579		2579
			DQ904641	uncultured bacterium	Bacteria;Firmicutes;Clostridia;Clostridiales;Lachnospiraceae;Ruminococcus	100;100;100;100;94;94				2579		2579
			DQ905466	uncultured bacterium	Bacteria;Firmicutes;Clostridia;Clostridiales;Lachnospiraceae;Ruminococcus	100;100;100;100;82;78				2579		2579
			DQ905469	uncultured bacterium	Bacteria;Firmicutes;Clostridia;Clostridiales;Lachnospiraceae;Ruminococcus	100;100;100;100;85;84				2579		2579
			DQ905489	uncultured bacterium	Bacteria;Firmicutes;Clostridia;Clostridiales;Lachnospiraceae;Ruminococcus	100;100;100;100;88;83				2579		2579
			DQ905490	uncultured bacterium	Bacteria;Firmicutes;Clostridia;Clostridiales;Lachnospiraceae;Ruminococcus	100;100;100;100;85;73				2579		2579
			DQ905491	uncultured bacterium	Bacteria;Firmicutes;Clostridia;Clostridiales;Lachnospiraceae;Ruminococcus	100;100;100;100;91;89				2579		2579
			DQ905495	uncultured bacterium	Bacteria;Firmicutes;Clostridia;Clostridiales;Lachnospiraceae;Ruminococcus	100;100;100;100;82;78				2579		2579
			DQ905500	uncultured bacterium	Bacteria;Firmicutes;Clostridia;Clostridiales;Lachnospiraceae;Ruminococcus	100;100;100;100;80;70				2579		2579
			DQ905503	uncultured bacterium	Bacteria;Firmicutes;Clostridia;Clostridiales;Lachnospiraceae;Ruminococcus	100;100;100;100;89;82				2579		2579
			DQ905539	uncultured bacterium	Bacteria;Firmicutes;Clostridia;Clostridiales;Lachnospiraceae;Ruminococcus	100;100;100;100;76;67				2579		2579
			DQ905553	uncultured bacterium	Bacteria;Firmicutes;Clostridia;Clostridiales;Lachnospiraceae;Ruminococcus	100;100;100;100;74;70				2579		2579
			DQ905567	uncultured bacterium	Bacteria;Firmicutes;Clostridia;Clostridiales;Lachnospiraceae;Ruminococcus	100;100;100;100;81;71				2579		2579
			DQ905574	uncultured bacterium	Bacteria;Firmicutes;Clostridia;Clostridiales;Lachnospiraceae;Ruminococcus	100;100;100;100;79;70				2579		2579
			DQ905587	uncultured bacterium	Bacteria;Firmicutes;Clostridia;Clostridiales;Lachnospiraceae;Ruminococcus	100;100;100;100;88;72				2579		2579
			DQ905611	uncultured bacterium	Bacteria;Firmicutes;Clostridia;Clostridiales;Lachnospiraceae;Ruminococcus	100;100;100;100;76;56				2579		2579
			DQ905622	uncultured bacterium	Bacteria;Firmicutes;Clostridia;Clostridiales;Lachnospiraceae;Ruminococcus	100;100;100;100;92;88				2579		2579
			DQ905691	uncultured bacterium	Bacteria;Firmicutes;Clostridia;Clostridiales;Lachnospiraceae;Ruminococcus	100;100;100;100;86;72				2579		2579
			DQ905698	uncultured bacterium	Bacteria;Firmicutes;Clostridia;Clostridiales;Lachnospiraceae;Ruminococcus	100;100;100;100;87;78				2579		2579
			EF071159	uncultured Firmicutes bacterium	Bacteria;Firmicutes;Clostridia;Clostridiales;Lachnospiraceae;Ruminococcus	100;100;100;100;86;78				2579		2579
			EF071163	uncultured Firmicutes bacterium	Bacteria;Firmicutes;Clostridia;Clostridiales;Lachnospiraceae;Ruminococcus	100;100;100;100;78;51				2579		2579
			EF071243	uncultured Firmicutes bacterium	Bacteria;Firmicutes;Clostridia;Clostridiales;Clostridiaceae;Dorea	100;100;100;100;60;60				2579		2579
			EF404677	uncultured bacterium	Bacteria;Firmicutes;Clostridia;Clostridiales;Lachnospiraceae;Ruminococcus	100;100;100;100;83;70				2579		2579
			EF405022	uncultured bacterium	Bacteria;Firmicutes;Clostridia;Clostridiales;Lachnospiraceae;Ruminococcus	100;100;100;100;78;63				2579		2579
			EF404191	uncultured bacterium	Bacteria;Firmicutes;Clostridia;Clostridiales;Lachnospiraceae;Ruminococcus	100;100;100;100;78;72				2579		2579
			EF399287	uncultured bacterium	Bacteria;Firmicutes;Clostridia;Clostridiales;Clostridiaceae;Dorea	100;100;100;100;82;47				2579		2579
			EF403992	uncultured bacterium	Bacteria;Firmicutes;Clostridia;Clostridiales;Lachnospiraceae;Ruminococcus	100;100;100;100;88;72				2579		2579
			EF404927	uncultured bacterium	Bacteria;Firmicutes;Clostridia;Clostridiales;Lachnospiraceae;Ruminococcus	100;100;100;100;93;79				2579		2579
			EF404600	uncultured bacterium	Bacteria;Firmicutes;Clostridia;Clostridiales;Lachnospiraceae;Ruminococcus	100;100;100;100;88;81				2579		2579
			EF404150	uncultured bacterium	Bacteria;Firmicutes;Clostridia;Clostridiales;Lachnospiraceae;Ruminococcus	100;100;100;100;80;71				2579		2579
			EF403893	uncultured bacterium	Bacteria;Firmicutes;Clostridia;Clostridiales;Lachnospiraceae;Ruminococcus	100;100;100;100;87;73				2579		2579
			EF400992	uncultured bacterium	Bacteria;Firmicutes;Clostridia;Clostridiales;Lachnospiraceae;Ruminococcus	100;100;100;100;87;82				2579		2579
			EF399219	uncultured bacterium	Bacteria;Firmicutes;Clostridia;Clostridiales;Clostridiaceae;Hespellia	100;100;100;100;76;39				2579		2579
			EF404544	uncultured bacterium	Bacteria;Firmicutes;Clostridia;Clostridiales;Lachnospiraceae;Ruminococcus	100;100;100;100;75;65				2579		2579
			EF403899	uncultured bacterium	Bacteria;Firmicutes;Clostridia;Clostridiales;Lachnospiraceae;Ruminococcus	100;100;100;100;75;63				2579		2579
			EF400830	uncultured bacterium	Bacteria;Firmicutes;Clostridia;Clostridiales;Lachnospiraceae;Ruminococcus	100;100;100;100;83;73				2579		2579
			DQ809019	uncultured bacterium	Bacteria;Firmicutes;Clostridia;Clostridiales;Lachnospiraceae;Roseburia	100;100;100;100;90;46				2579		2579
			DQ802664	uncultured bacterium	Bacteria;Firmicutes;Clostridia;Clostridiales;Lachnospiraceae;Ruminococcus	100;100;100;100;97;87				2579		2579
			DQ808113	uncultured bacterium	Bacteria;Firmicutes;Clostridia;Clostridiales;Lachnospiraceae;Ruminococcus	100;100;100;100;77;60				2579		2579
			DQ806262	uncultured bacterium	Bacteria;Firmicutes;Clostridia;Clostridiales;Lachnospiraceae;Ruminococcus	100;100;100;100;96;67				2579		2579
			DQ797660	uncultured bacterium	Bacteria;Firmicutes;Clostridia;Clostridiales;Lachnospiraceae;Ruminococcus	100;100;100;100;99;84				2579		2579
			DQ809938	uncultured bacterium	Bacteria;Firmicutes;Clostridia;Clostridiales;Lachnospiraceae;Ruminococcus	100;100;100;100;99;85				2579		2579
			DQ809750	uncultured bacterium	Bacteria;Firmicutes;Clostridia;Clostridiales;Lachnospiraceae;Ruminococcus	100;100;100;100;98;85				2579		2579
			DQ803176	uncultured bacterium	Bacteria;Firmicutes;Clostridia;Clostridiales;Lachnospiraceae;Ruminococcus	100;100;100;100;97;92				2579		2579
			DQ802463	uncultured bacterium	Bacteria;Firmicutes;Clostridia;Clostridiales;Lachnospiraceae;Ruminococcus	100;100;100;100;97;83				2579		2579
			DQ801835	uncultured bacterium	Bacteria;Firmicutes;Clostridia;Clostridiales;Lachnospiraceae;Ruminococcus	100;100;100;100;98;91				2579		2579
			DQ799699	uncultured bacterium	Bacteria;Firmicutes;Clostridia;Clostridiales;Lachnospiraceae;Ruminococcus	100;100;100;100;98;90				2579		2579
			DQ797349	uncultured bacterium	Bacteria;Firmicutes;Clostridia;Clostridiales;Lachnospiraceae;Ruminococcus	100;100;100;100;99;77				2579		2579
			DQ808048	uncultured bacterium	Bacteria;Firmicutes;Clostridia;Clostridiales;Lachnospiraceae;Ruminococcus	100;100;100;100;93;79				2579		2579
			DQ807584	uncultured bacterium	Bacteria;Firmicutes;Clostridia;Clostridiales;Lachnospiraceae;Ruminococcus	100;100;100;100;89;71				2579		2579
			DQ806572	uncultured bacterium	Bacteria;Firmicutes;Clostridia;Clostridiales;Lachnospiraceae;Ruminococcus	100;100;86;86;65;52				2579		2579
			DQ802467	uncultured bacterium	Bacteria;Firmicutes;Clostridia;Clostridiales;Lachnospiraceae;Ruminococcus	100;100;100;100;93;85				2579		2579
			DQ802076	uncultured bacterium	Bacteria;Firmicutes;Clostridia;Clostridiales;Lachnospiraceae;Roseburia	100;100;100;100;90;82				2579		2579
			DQ801046	uncultured bacterium	Bacteria;Firmicutes;Clostridia;Clostridiales;Lachnospiraceae;Ruminococcus	100;100;100;100;100;99				2579		2579
			DQ800714	uncultured bacterium	Bacteria;Firmicutes;Clostridia;Clostridiales;Lachnospiraceae;Ruminococcus	100;100;100;100;97;90				2579		2579
			DQ799685	uncultured bacterium	Bacteria;Firmicutes;Clostridia;Clostridiales;Lachnospiraceae;Ruminococcus	100;100;100;100;99;92				2579		2579
			DQ796860	uncultured bacterium	Bacteria;Firmicutes;Clostridia;Clostridiales;Lachnospiraceae;Roseburia	100;100;100;100;84;32				2579		2579
			DQ802440	uncultured bacterium	Bacteria;Firmicutes;Clostridia;Clostridiales;Lachnospiraceae;Ruminococcus	100;100;100;100;97;85				2579		2579
			DQ809857	uncultured bacterium	Bacteria;Firmicutes;Clostridia;Clostridiales;Lachnospiraceae;Ruminococcus	100;100;100;100;95;90				2579		2579
			AJ811973	uncultured bacterium	Bacteria;Firmicutes;Clostridia;Clostridiales;Lachnospiraceae;Ruminococcus	100;100;100;100;100;97				2579		2579
			AJ811989	uncultured bacterium	Bacteria;Firmicutes;Clostridia;Clostridiales;Lachnospiraceae;Ruminococcus	100;100;100;100;98;90				2579		2579
			EF403947	uncultured bacterium	Bacteria;Firmicutes;Clostridia;Clostridiales;Lachnospiraceae;Ruminococcus	100;100;100;100;82;65				2579		2579
			EF404439	uncultured bacterium	Bacteria;Firmicutes;Clostridia;Clostridiales;Lachnospiraceae;Ruminococcus	100;100;100;100;84;72				2579		2579
			EF405001	uncultured bacterium	Bacteria;Firmicutes;Clostridia;Clostridiales;Lachnospiraceae;Ruminococcus	100;100;100;100;84;72				2579		2579
			EF403985	uncultured bacterium	Bacteria;Firmicutes;Clostridia;Clostridiales;Lachnospiraceae;Ruminococcus	100;100;100;100;93;70				2579		2579
			EF405354	uncultured bacterium	Bacteria;Firmicutes;Clostridia;Clostridiales;Lachnospiraceae;Ruminococcus	100;100;100;100;67;56				2579		2579
			EF404263	uncultured bacterium	Bacteria;Firmicutes;Clostridia;Clostridiales;Lachnospiraceae;Ruminococcus	100;100;100;100;88;81				2579		2579
			EF403862	uncultured bacterium	Bacteria;Firmicutes;Clostridia;Clostridiales;Lachnospiraceae;Ruminococcus	100;100;100;100;84;79				2579		2579
			EF404693	uncultured bacterium	Bacteria;Firmicutes;Clostridia;Clostridiales;Lachnospiraceae;Ruminococcus	100;100;100;100;79;72				2579		2579
			EF404365	uncultured bacterium	Bacteria;Firmicutes;Clostridia;Clostridiales;Lachnospiraceae;Ruminococcus	100;100;100;100;81;73				2579		2579
			EF404461	uncultured bacterium	Bacteria;Firmicutes;Clostridia;Clostridiales;Lachnospiraceae;Ruminococcus	100;100;100;100;83;71				2579		2579
			EF400779	uncultured bacterium	Bacteria;Firmicutes;Clostridia;Clostridiales;Lachnospiraceae;Ruminococcus	100;100;100;100;82;74				2579		2579
			EF398433	uncultured bacterium	Bacteria;Firmicutes;Clostridia;Clostridiales;Clostridiaceae;Dorea	100;100;100;100;78;64				2579		2579
			EF404634	uncultured bacterium	Bacteria;Firmicutes;Clostridia;Clostridiales;Lachnospiraceae;Ruminococcus	100;100;100;100;80;76				2579		2579
			EF404295	uncultured bacterium	Bacteria;Firmicutes;Clostridia;Clostridiales;Lachnospiraceae;Ruminococcus	100;100;100;100;82;72				2579		2579
			DQ795961	uncultured bacterium	Bacteria;Firmicutes;Clostridia;Clostridiales;Lachnospiraceae;Ruminococcus	100;100;100;100;97;55				2579		2579
			EF398862	uncultured bacterium	Bacteria;Firmicutes;Clostridia;Clostridiales;Clostridiaceae;Dorea	100;100;100;100;69;39				2579		2579
			EF399656	uncultured bacterium	Bacteria;Firmicutes;Clostridia;Clostridiales;Clostridiaceae;Dorea	100;100;100;100;81;66				2579		2579
			EF399161	uncultured bacterium	Bacteria;Firmicutes;Clostridia;Clostridiales;Clostridiaceae;Dorea	100;100;100;100;67;39				2579		2579
			DQ809379	uncultured bacterium	Bacteria;Firmicutes;Clostridia;Clostridiales;Lachnospiraceae;Ruminococcus	100;100;100;100;89;65				2579		2579
			DQ809274	uncultured bacterium	Bacteria;Firmicutes;Clostridia;Clostridiales;Lachnospiraceae;Roseburia	100;100;100;100;100;87				2579		2579
			DQ806507	uncultured bacterium	Bacteria;Firmicutes;Clostridia;Clostridiales;Lachnospiraceae;Ruminococcus	100;100;100;100;98;86				2579		2579
			DQ809824	uncultured bacterium	Bacteria;Firmicutes;Clostridia;Clostridiales;Lachnospiraceae;Ruminococcus	100;100;100;100;100;83				2579		2579
			DQ805608	uncultured bacterium	Bacteria;Firmicutes;Clostridia;Clostridiales;Lachnospiraceae;Ruminococcus	100;100;100;100;99;91				2579		2579
			DQ802302	uncultured bacterium	Bacteria;Firmicutes;Clostridia;Clostridiales;Lachnospiraceae;Ruminococcus	100;100;100;100;97;89				2579		2579
			DQ806332	uncultured bacterium	Bacteria;Firmicutes;Clostridia;Clostridiales;Lachnospiraceae;Ruminococcus	100;100;100;100;98;90				2579		2579
			DQ810025	uncultured bacterium	Bacteria;Firmicutes;Clostridia;Clostridiales;Lachnospiraceae;Ruminococcus	100;100;100;100;80;78				2579		2579
			DQ809524	uncultured bacterium	Bacteria;Firmicutes;Clostridia;Clostridiales;Lachnospiraceae;Ruminococcus	100;100;100;100;98;94				2579		2579
			DQ809035	uncultured bacterium	Bacteria;Firmicutes;Clostridia;Clostridiales;Lachnospiraceae;Ruminococcus	100;100;100;100;94;79				2579		2579
			DQ806553	uncultured bacterium	Bacteria;Firmicutes;Clostridia;Clostridiales;Lachnospiraceae;Ruminococcus	100;100;100;100;100;100				2579		2579
			DQ802665	uncultured bacterium	Bacteria;Firmicutes;Clostridia;Clostridiales;Lachnospiraceae;Ruminococcus	100;100;100;100;100;91				2579		2579
			DQ800667	uncultured bacterium	Bacteria;Firmicutes;Clostridia;Clostridiales;Lachnospiraceae;Ruminococcus	100;100;100;100;95;82				2579		2579
			DQ798375	uncultured bacterium	Bacteria;Firmicutes;Clostridia;Clostridiales;Lachnospiraceae;Ruminococcus	100;100;100;100;98;80				2579		2579
			DQ795103	uncultured bacterium	Bacteria;Firmicutes;Clostridia;Clostridiales;Lachnospiraceae;Ruminococcus	100;100;100;100;95;71				2579		2579
			DQ806294	uncultured bacterium	Bacteria;Firmicutes;Clostridia;Clostridiales;Lachnospiraceae;Ruminococcus	100;100;100;100;97;78				2579		2579
			DQ799815	uncultured bacterium	Bacteria;Firmicutes;Clostridia;Clostridiales;Clostridiaceae;Dorea	100;100;100;100;99;99				2579		2579
			DQ809327	uncultured bacterium	Bacteria;Firmicutes;Clostridia;Clostridiales;Lachnospiraceae;Ruminococcus	100;100;100;100;100;90				2579		2579
			DQ805113	uncultured bacterium	Bacteria;Firmicutes;Clostridia;Clostridiales;Lachnospiraceae;Ruminococcus	100;100;100;100;98;94				2579		2579
			DQ800628	uncultured bacterium	Bacteria;Firmicutes;Clostridia;Clostridiales;Lachnospiraceae;Ruminococcus	100;100;100;100;97;90				2579		2579
			DQ800086	uncultured bacterium	Bacteria;Firmicutes;Clostridia;Clostridiales;Lachnospiraceae;Ruminococcus	100;100;100;100;100;85				2579		2579
			DQ797828	uncultured bacterium	Bacteria;Firmicutes;Clostridia;Clostridiales;Lachnospiraceae;Ruminococcus	100;100;100;100;97;84				2579		2579
			DQ796068	uncultured bacterium	Bacteria;Firmicutes;Clostridia;Clostridiales;Lachnospiraceae;Ruminococcus	100;100;100;100;100;89				2579		2579
			DQ802435	uncultured bacterium	Bacteria;Firmicutes;Clostridia;Clostridiales;Lachnospiraceae;Ruminococcus	100;100;100;100;95;79				2579		2579
			DQ808351	uncultured bacterium	Bacteria;Firmicutes;Clostridia;Clostridiales;Lachnospiraceae;Ruminococcus	100;100;100;100;96;91				2579		2579
			DQ798817	uncultured bacterium	Bacteria;Firmicutes;Clostridia;Clostridiales;Lachnospiraceae;Ruminococcus	100;100;100;100;60;53				2579		2579
			DQ809083	uncultured bacterium	Bacteria;Firmicutes;Clostridia;Clostridiales;Lachnospiraceae;Ruminococcus	100;100;100;100;93;76				2579		2579
			DQ807733	uncultured bacterium	Bacteria;Firmicutes;Clostridia;Clostridiales;Lachnospiraceae;Ruminococcus	100;100;100;100;95;88				2579		2579
			DQ802647	uncultured bacterium	Bacteria;Firmicutes;Clostridia;Clostridiales;Clostridiaceae;Dorea	100;100;100;100;64;64				2579		2579
			DQ800857	uncultured bacterium	Bacteria;Firmicutes;Clostridia;Clostridiales;Lachnospiraceae;Ruminococcus	100;100;100;100;99;92				2579		2579
			DQ799803	uncultured bacterium	Bacteria;Firmicutes;Clostridia;Clostridiales;Lachnospiraceae;Ruminococcus	100;100;100;100;99;95				2579		2579
			DQ798546	uncultured bacterium	Bacteria;Firmicutes;Clostridia;Clostridiales;Clostridiaceae;Dorea	100;100;100;100;100;100				2579		2579
			DQ797767	uncultured bacterium	Bacteria;Firmicutes;Clostridia;Clostridiales;Lachnospiraceae;Ruminococcus	100;100;100;100;100;89				2579		2579
			DQ802146	uncultured bacterium	Bacteria;Firmicutes;Clostridia;Clostridiales;Lachnospiraceae;Ruminococcus	100;100;100;100;99;94				2579		2579
			DQ809674	uncultured bacterium	Bacteria;Firmicutes;Clostridia;Clostridiales;Lachnospiraceae;Ruminococcus	100;100;100;100;94;74				2579		2579
			DQ808109	uncultured bacterium	Bacteria;Firmicutes;Clostridia;Clostridiales;Clostridiaceae;Dorea	100;100;100;100;89;89				2579		2579
			DQ801707	uncultured bacterium	Bacteria;Firmicutes;Clostridia;Clostridiales;Lachnospiraceae;Ruminococcus	100;100;100;100;83;52				2579		2579
			DQ808350	uncultured bacterium	Bacteria;Firmicutes;Clostridia;Clostridiales;Lachnospiraceae;Ruminococcus	100;100;100;100;100;88				2579		2579
			DQ796643	uncultured bacterium	Bacteria;Firmicutes;Clostridia;Clostridiales;Lachnospiraceae;Ruminococcus	100;100;98;98;74;45				2579		2579
			DQ806691	uncultured bacterium	Bacteria;Firmicutes;Clostridia;Clostridiales;Lachnospiraceae;Ruminococcus	100;100;100;100;98;89				2579		2579
			DQ806525	uncultured bacterium	Bacteria;Firmicutes;Clostridia;Clostridiales;Lachnospiraceae;Ruminococcus	100;100;100;100;98;84				2579		2579
			DQ800653	uncultured bacterium	Bacteria;Firmicutes;Clostridia;Clostridiales;Lachnospiraceae;Ruminococcus	100;100;100;100;97;86				2579		2579
			DQ798904	uncultured bacterium	Bacteria;Firmicutes;Clostridia;Clostridiales;Lachnospiraceae;Ruminococcus	100;100;100;100;53;52				2579		2579
			DQ798445	uncultured bacterium	Bacteria;Firmicutes;Clostridia;Clostridiales;Lachnospiraceae;Ruminococcus	100;100;100;100;95;84				2579		2579
			DQ800716	uncultured bacterium	Bacteria;Firmicutes;Clostridia;Clostridiales;Lachnospiraceae;Ruminococcus	100;100;100;100;98;87				2579		2579
			DQ797915	uncultured bacterium	Bacteria;Firmicutes;Clostridia;Clostridiales;Lachnospiraceae;Ruminococcus	100;100;100;100;96;86				2579		2579
			DQ805399	uncultured bacterium	Bacteria;Firmicutes;Clostridia;Clostridiales;Lachnospiraceae;Ruminococcus	100;100;100;100;98;92				2579		2579
			DQ802246	uncultured bacterium	Bacteria;Firmicutes;Clostridia;Clostridiales;Lachnospiraceae;Ruminococcus	100;100;100;100;96;87				2579		2579
			DQ800774	uncultured bacterium	Bacteria;Firmicutes;Clostridia;Clostridiales;Lachnospiraceae;Ruminococcus	100;100;100;100;100;85				2579		2579
			DQ799505	uncultured bacterium	Bacteria;Firmicutes;Clostridia;Clostridiales;Lachnospiraceae;Roseburia	100;100;100;100;95;49				2579		2579
			DQ798077	uncultured bacterium	Bacteria;Firmicutes;Clostridia;Clostridiales;Lachnospiraceae;Ruminococcus	100;100;100;100;98;88				2579		2579
			DQ797642	uncultured bacterium	Bacteria;Firmicutes;Clostridia;Clostridiales;Lachnospiraceae;Ruminococcus	100;100;100;100;100;66				2579		2579
			DQ808263	uncultured bacterium	Bacteria;Firmicutes;Clostridia;Clostridiales;Lachnospiraceae;Ruminococcus	100;100;100;100;86;66				2579		2579
			DQ808135	uncultured bacterium	Bacteria;Firmicutes;Clostridia;Clostridiales;Lachnospiraceae;Ruminococcus	100;100;100;100;97;86				2579		2579
			DQ808022	uncultured bacterium	Bacteria;Firmicutes;Clostridia;Clostridiales;Lachnospiraceae;Ruminococcus	100;100;100;100;100;98				2579		2579
			DQ805237	uncultured bacterium	Bacteria;Firmicutes;Clostridia;Clostridiales;Lachnospiraceae;Ruminococcus	100;100;100;100;96;82				2579		2579
			DQ809842	uncultured bacterium	Bacteria;Firmicutes;Clostridia;Clostridiales;Lachnospiraceae;Ruminococcus	100;100;100;100;99;92				2579		2579
			DQ809626	uncultured bacterium	Bacteria;Firmicutes;Clostridia;Clostridiales;Lachnospiraceae;Ruminococcus	100;100;100;100;92;87				2579		2579
			DQ808196	uncultured bacterium	Bacteria;Firmicutes;Clostridia;Clostridiales;Lachnospiraceae;Ruminococcus	100;100;100;100;97;94				2579		2579
			DQ802393	uncultured bacterium	Bacteria;Firmicutes;Clostridia;Clostridiales;Lachnospiraceae;Ruminococcus	100;100;100;100;97;87				2579		2579
			DQ800719	uncultured bacterium	Bacteria;Firmicutes;Clostridia;Clostridiales;Lachnospiraceae;Ruminococcus	100;100;100;100;95;85				2579		2579
			DQ810144	uncultured bacterium	Bacteria;Firmicutes;Clostridia;Clostridiales;Lachnospiraceae;Ruminococcus	100;100;100;100;100;59				2579		2579
			DQ801898	uncultured bacterium	Bacteria;Firmicutes;Clostridia;Clostridiales;Lachnospiraceae;Ruminococcus	100;100;100;100;94;87				2579		2579
			DQ809856	uncultured bacterium	Bacteria;Firmicutes;Clostridia;Clostridiales;Lachnospiraceae;Roseburia	100;100;100;100;98;59				2579		2579
			DQ799908	uncultured bacterium	Bacteria;Firmicutes;Clostridia;Clostridiales;Lachnospiraceae;Ruminococcus	100;100;100;100;99;84				2579		2579
			DQ798668	uncultured bacterium	Bacteria;Firmicutes;Clostridia;Clostridiales;Lachnospiraceae;Ruminococcus	100;100;100;100;99;51				2579		2579
			DQ798114	uncultured bacterium	Bacteria;Firmicutes;Clostridia;Clostridiales;Lachnospiraceae;Ruminococcus	100;100;100;100;98;89				2579		2579
			DQ797621	uncultured bacterium	Bacteria;Firmicutes;Clostridia;Clostridiales;Lachnospiraceae;Ruminococcus	100;100;100;100;96;80				2579		2579
			DQ796407	uncultured bacterium	Bacteria;Firmicutes;Clostridia;Clostridiales;Lachnospiraceae;Ruminococcus	100;100;100;100;95;87				2579		2579
			DQ800457	uncultured bacterium	Bacteria;Firmicutes;Clostridia;Clostridiales;Lachnospiraceae;Ruminococcus	100;100;100;100;96;74				2579		2579
			DQ800587	uncultured bacterium	Bacteria;Firmicutes;Clostridia;Clostridiales;Lachnospiraceae;Ruminococcus	100;100;100;100;98;85				2579		2579
			DQ823876	uncultured bacterium	Bacteria;Firmicutes;Clostridia;Clostridiales;Lachnospiraceae;Ruminococcus	100;100;100;100;82;73				2579		2579
			DQ806235	uncultured bacterium	Bacteria;Firmicutes;Clostridia;Clostridiales;Lachnospiraceae;Ruminococcus	100;100;100;100;96;89				2579		2579
			DQ806054	uncultured bacterium	Bacteria;Firmicutes;Clostridia;Clostridiales;Lachnospiraceae;Ruminococcus	100;100;100;100;98;92				2579		2579
			DQ803279	uncultured bacterium	Bacteria;Firmicutes;Clostridia;Clostridiales;Lachnospiraceae;Ruminococcus	100;100;100;100;100;92				2579		2579
			DQ800569	uncultured bacterium	Bacteria;Firmicutes;Clostridia;Clostridiales;Lachnospiraceae;Ruminococcus	100;100;100;100;96;88				2579		2579
			DQ809433	uncultured bacterium	Bacteria;Firmicutes;Clostridia;Clostridiales;Lachnospiraceae;Ruminococcus	100;100;100;100;99;92				2579		2579
			DQ802508	uncultured bacterium	Bacteria;Firmicutes;Clostridia;Clostridiales;Lachnospiraceae;Ruminococcus	100;100;100;100;98;95				2579		2579
			DQ802313	uncultured bacterium	Bacteria;Firmicutes;Clostridia;Clostridiales;Lachnospiraceae;Ruminococcus	100;100;100;100;99;86				2579		2579
			DQ802033	uncultured bacterium	Bacteria;Firmicutes;Clostridia;Clostridiales;Lachnospiraceae;Ruminococcus	100;100;100;100;98;91				2579		2579
			DQ798745	uncultured bacterium	Bacteria;Firmicutes;Clostridia;Clostridiales;Lachnospiraceae;Ruminococcus	100;100;100;100;95;86				2579		2579
			DQ807924	uncultured bacterium	Bacteria;Firmicutes;Clostridia;Clostridiales;Lachnospiraceae;Ruminococcus	100;100;100;100;100;90				2579		2579
			DQ797875	uncultured bacterium	Bacteria;Firmicutes;Clostridia;Clostridiales;Lachnospiraceae;Ruminococcus	100;100;100;100;99;92				2579		2579
			DQ800810	uncultured bacterium	Bacteria;Firmicutes;Clostridia;Clostridiales;Lachnospiraceae;Ruminococcus	100;100;100;100;96;84				2579		2579
			DQ796106	uncultured bacterium	Bacteria;Firmicutes;Clostridia;Clostridiales;Lachnospiraceae;Ruminococcus	100;100;100;100;99;91				2579		2579
			DQ805249	uncultured bacterium	Bacteria;Firmicutes;Clostridia;Clostridiales;Lachnospiraceae;Ruminococcus	100;100;100;100;95;82				2579		2579
			DQ805883	uncultured bacterium	Bacteria;Firmicutes;Clostridia;Clostridiales;Lachnospiraceae;Ruminococcus	100;100;100;100;100;96				2579		2579
			DQ798376	uncultured bacterium	Bacteria;Firmicutes;Clostridia;Clostridiales;Lachnospiraceae;Ruminococcus	100;100;100;100;76;73				2579		2579
			DQ797097	uncultured bacterium	Bacteria;Firmicutes;Clostridia;Clostridiales;Lachnospiraceae;Ruminococcus	100;100;100;100;97;90				2579		2579
			DQ802427	uncultured bacterium	Bacteria;Firmicutes;Clostridia;Clostridiales;Lachnospiraceae;Ruminococcus	100;100;100;100;87;72				2579		2579
			DQ802700	uncultured bacterium	Bacteria;Firmicutes;Clostridia;Clostridiales;Lachnospiraceae;Ruminococcus	100;100;100;100;100;91				2579		2579
			DQ800797	uncultured bacterium	Bacteria;Firmicutes;Clostridia;Clostridiales;Lachnospiraceae;Ruminococcus	100;100;100;100;99;89				2579		2579
			DQ801951	uncultured bacterium	Bacteria;Firmicutes;Clostridia;Clostridiales;Lachnospiraceae;Roseburia	100;100;100;100;94;75				2579		2579
			DQ801550	uncultured bacterium	Bacteria;Firmicutes;Clostridia;Clostridiales;Lachnospiraceae;Roseburia	100;100;100;100;85;75				2579		2579
			DQ799933	uncultured bacterium	Bacteria;Firmicutes;Clostridia;Clostridiales;Lachnospiraceae;Ruminococcus	100;100;100;100;97;93				2579		2579
			DQ797891	uncultured bacterium	Bacteria;Firmicutes;Clostridia;Clostridiales;Lachnospiraceae;Ruminococcus	100;100;100;100;97;71				2579		2579
			DQ797240	uncultured bacterium	Bacteria;Firmicutes;Clostridia;Clostridiales;Lachnospiraceae;Ruminococcus	100;100;100;100;96;90				2579		2579
			DQ807748	uncultured bacterium	Bacteria;Firmicutes;Clostridia;Clostridiales;Lachnospiraceae;Ruminococcus	100;100;100;100;99;94				2579		2579
			DQ807672	uncultured bacterium	Bacteria;Firmicutes;Clostridia;Clostridiales;Lachnospiraceae;Ruminococcus	100;100;100;100;99;61				2579		2579
			DQ805147	uncultured bacterium	Bacteria;Firmicutes;Clostridia;Clostridiales;Lachnospiraceae;Ruminococcus	100;100;100;100;97;89				2579		2579
			DQ807954	uncultured bacterium	Bacteria;Firmicutes;Clostridia;Clostridiales;Lachnospiraceae;Ruminococcus	100;100;100;100;95;77				2579		2579
			DQ802722	uncultured bacterium	Bacteria;Firmicutes;Clostridia;Clostridiales;Lachnospiraceae;Ruminococcus	100;100;100;100;100;92				2579		2579
			DQ806237	uncultured bacterium	Bacteria;Firmicutes;Clostridia;Clostridiales;Lachnospiraceae;Ruminococcus	100;100;100;100;100;97				2579		2579
			DQ802272	uncultured bacterium	Bacteria;Firmicutes;Clostridia;Clostridiales;Lachnospiraceae;Ruminococcus	100;100;100;100;96;85				2579		2579
			DQ805214	uncultured bacterium	Bacteria;Firmicutes;Clostridia;Clostridiales;Lachnospiraceae;Ruminococcus	100;100;100;100;99;98				2579		2579
			DQ800627	uncultured bacterium	Bacteria;Firmicutes;Clostridia;Clostridiales;Clostridiaceae;Dorea	100;100;100;100;63;61				2579		2579
			DQ800539	uncultured bacterium	Bacteria;Firmicutes;Clostridia;Clostridiales;Lachnospiraceae;Ruminococcus	100;100;100;100;98;92				2579		2579
			DQ800341	uncultured bacterium	Bacteria;Firmicutes;Clostridia;Clostridiales;Lachnospiraceae;Ruminococcus	100;100;100;100;97;96				2579		2579
			DQ799707	uncultured bacterium	Bacteria;Firmicutes;Clostridia;Clostridiales;Clostridiaceae;Dorea	100;100;100;100;54;47				2579		2579
			DQ803281	uncultured bacterium	Bacteria;Firmicutes;Clostridia;Clostridiales;Lachnospiraceae;Ruminococcus	100;100;100;100;97;88				2579		2579
			DQ802682	uncultured bacterium	Bacteria;Firmicutes;Clostridia;Clostridiales;Lachnospiraceae;Ruminococcus	100;100;100;100;98;88				2579		2579
			DQ802042	uncultured bacterium	Bacteria;Firmicutes;Clostridia;Clostridiales;Lachnospiraceae;Ruminococcus	100;100;100;100;84;62				2579		2579
			DQ801916	uncultured bacterium	Bacteria;Firmicutes;Clostridia;Clostridiales;Lachnospiraceae;Ruminococcus	100;100;100;100;98;97				2579		2579
			DQ800588	uncultured bacterium	Bacteria;Firmicutes;Clostridia;Clostridiales;Lachnospiraceae;Ruminococcus	100;100;100;100;99;91				2579		2579
			DQ802412	uncultured bacterium	Bacteria;Firmicutes;Clostridia;Clostridiales;Lachnospiraceae;Ruminococcus	100;100;100;100;100;81				2579		2579
			DQ796697	uncultured bacterium	Bacteria;Firmicutes;Clostridia;Clostridiales;Lachnospiraceae;Ruminococcus	100;100;100;100;100;87				2579		2579
			DQ796321	uncultured bacterium	Bacteria;Firmicutes;Clostridia;Clostridiales;Lachnospiraceae;Ruminococcus	100;100;100;100;100;96				2579		2579
			DQ800037	uncultured bacterium	Bacteria;Firmicutes;Clostridia;Clostridiales;Lachnospiraceae;Ruminococcus	100;100;100;100;97;93				2579		2579
			DQ802644	uncultured bacterium	Bacteria;Firmicutes;Clostridia;Clostridiales;Lachnospiraceae;Roseburia	100;100;100;100;95;53				2579		2579
			DQ799739	uncultured bacterium	Bacteria;Firmicutes;Clostridia;Clostridiales;Lachnospiraceae;Ruminococcus	100;100;100;100;98;98				2579		2579
			DQ807630	uncultured bacterium	Bacteria;Firmicutes;Clostridia;Clostridiales;Lachnospiraceae;Ruminococcus	100;100;100;100;97;82				2579		2579
			DQ802657	uncultured bacterium	Bacteria;Firmicutes;Clostridia;Clostridiales;Lachnospiraceae;Ruminococcus	100;100;100;100;97;74				2579		2579
			DQ802491	uncultured bacterium	Bacteria;Firmicutes;Clostridia;Clostridiales;Lachnospiraceae;Ruminococcus	100;100;100;100;96;90				2579		2579
			DQ802437	uncultured bacterium	Bacteria;Firmicutes;Clostridia;Clostridiales;Lachnospiraceae;Ruminococcus	100;100;100;100;98;93				2579		2579
			DQ800019	uncultured bacterium	Bacteria;Firmicutes;Clostridia;Clostridiales;Lachnospiraceae;Ruminococcus	100;100;100;100;95;85				2579		2579
			DQ799772	uncultured bacterium	Bacteria;Firmicutes;Clostridia;Clostridiales;Lachnospiraceae;Ruminococcus	100;100;100;100;100;89				2579		2579
			DQ802490	uncultured bacterium	Bacteria;Firmicutes;Clostridia;Clostridiales;Lachnospiraceae;Ruminococcus	100;100;100;100;98;85				2579		2579
			DQ800102	uncultured bacterium	Bacteria;Firmicutes;Clostridia;Clostridiales;Lachnospiraceae;Ruminococcus	100;100;100;100;93;88				2579		2579
			DQ807878	uncultured bacterium	Bacteria;Firmicutes;Clostridia;Clostridiales;Lachnospiraceae;Ruminococcus	100;100;100;100;97;80				2579		2579
			DQ801901	uncultured bacterium	Bacteria;Firmicutes;Clostridia;Clostridiales;Lachnospiraceae;Ruminococcus	100;100;97;97;82;41				2579		2579
			DQ802058	uncultured bacterium	Bacteria;Firmicutes;Clostridia;Clostridiales;Lachnospiraceae;Ruminococcus	100;100;100;100;80;73				2579		2579
			DQ807907	uncultured bacterium	Bacteria;Firmicutes;Clostridia;Clostridiales;Lachnospiraceae;Ruminococcus	100;100;91;91;61;24				2579		2579
			DQ802106	uncultured bacterium	Bacteria;Firmicutes;Clostridia;Clostridiales;Lachnospiraceae;Ruminococcus	100;100;100;100;91;83				2579		2579
			DQ798232	uncultured bacterium	Bacteria;Firmicutes;Clostridia;Clostridiales;Lachnospiraceae;Ruminococcus	100;100;100;100;100;96				2579		2579
			DQ805103	uncultured bacterium	Bacteria;Firmicutes;Clostridia;Clostridiales;Lachnospiraceae;Ruminococcus	100;100;100;100;95;79				2579		2579
			DQ807106	uncultured bacterium	Bacteria;Firmicutes;Clostridia;Clostridiales;Lachnospiraceae;Ruminococcus	100;100;100;100;95;59				2579		2579
			DQ806878	uncultured bacterium	Bacteria;Firmicutes;Clostridia;Clostridiales;Lachnospiraceae;Ruminococcus	100;100;100;100;98;92				2579		2579
			DQ805750	uncultured bacterium	Bacteria;Firmicutes;Clostridia;Clostridiales;Lachnospiraceae;Ruminococcus	100;100;100;100;100;99				2579		2579
			DQ807707	uncultured bacterium	Bacteria;Firmicutes;Clostridia;Clostridiales;Lachnospiraceae;Ruminococcus	100;100;100;100;93;79				2579		2579
			DQ806851	uncultured bacterium	Bacteria;Firmicutes;Clostridia;Clostridiales;Lachnospiraceae;Ruminococcus	100;100;98;98;98;94				2579		2579
			DQ800878	uncultured bacterium	Bacteria;Firmicutes;Clostridia;Clostridiales;Lachnospiraceae;Ruminococcus	100;100;100;100;97;97				2579		2579
			DQ809410	uncultured bacterium	Bacteria;Firmicutes;Clostridia;Clostridiales;Lachnospiraceae;Ruminococcus	100;100;100;100;95;82				2579		2579
			DQ800047	uncultured bacterium	Bacteria;Firmicutes;Clostridia;Clostridiales;Lachnospiraceae;Ruminococcus	100;100;100;100;94;66				2579		2579
			DQ799139	uncultured bacterium	Bacteria;Firmicutes;Clostridia;Clostridiales;Lachnospiraceae;Ruminococcus	100;100;100;100;98;58				2579		2579
			DQ800515	uncultured bacterium	Bacteria;Firmicutes;Clostridia;Clostridiales;Lachnospiraceae;Ruminococcus	100;100;100;100;96;91				2579		2579
			DQ801988	uncultured bacterium	Bacteria;Firmicutes;Clostridia;Clostridiales;Lachnospiraceae;Roseburia	100;100;100;100;93;79				2579		2579
			DQ805628	uncultured bacterium	Bacteria;Firmicutes;Clostridia;Clostridiales;Lachnospiraceae;Anaerostipes	100;100;100;100;84;34				2579		2579
			DQ802611	uncultured bacterium	Bacteria;Firmicutes;Clostridia;Clostridiales;Lachnospiraceae;Ruminococcus	100;100;100;100;92;72				2579		2579
			DQ802551	uncultured bacterium	Bacteria;Firmicutes;Clostridia;Clostridiales;Clostridiaceae;Faecalibacterium	100;100;100;100;63;62				2579		2579
			DQ808923	uncultured bacterium	Bacteria;Firmicutes;Clostridia;Clostridiales;Lachnospiraceae;Coprococcus	100;100;100;100;100;73				2579		2579
			DQ806255	uncultured bacterium	Bacteria;Firmicutes;Clostridia;Clostridiales;Lachnospiraceae;Roseburia	100;100;99;99;90;45				2579		2579
			AM237954	uncultured bacterium	Bacteria;Firmicutes;Clostridia;Clostridiales;Lachnospiraceae;Ruminococcus	100;100;100;100;98;87				2579		2579
			DQ801747	uncultured bacterium	Bacteria;Firmicutes;Clostridia;Clostridiales;Lachnospiraceae;Roseburia	100;100;100;100;78;46				2579		2579
			DQ802197	uncultured bacterium	Bacteria;Firmicutes;Clostridia;Clostridiales;Lachnospiraceae;Ruminococcus	100;100;100;100;90;46				2579		2579
			DQ800604	uncultured bacterium	Bacteria;Firmicutes;Clostridia;Clostridiales;Lachnospiraceae;Ruminococcus	100;100;100;100;92;75				2579		2579
			DQ808103	uncultured bacterium	Bacteria;Firmicutes;Clostridia;Clostridiales;Lachnospiraceae;Ruminococcus	100;100;98;98;91;87				2579		2579
			DQ799892	uncultured bacterium	Bacteria;Firmicutes;Clostridia;Clostridiales;Lachnospiraceae;Ruminococcus	100;100;100;100;88;69				2579		2579
			DQ797524	uncultured bacterium	Bacteria;Firmicutes;Clostridia;Clostridiales;Lachnospiraceae;Ruminococcus	100;100;100;100;84;55				2579		2579
			DQ805540	uncultured bacterium	Bacteria;Firmicutes;Clostridia;Clostridiales;Lachnospiraceae;Roseburia	100;100;100;100;99;58				2579		2579
			DQ802810	uncultured bacterium	Bacteria;Firmicutes;Clostridia;Clostridiales;Lachnospiraceae;Ruminococcus	100;100;100;100;100;92				2579		2579
			DQ801977	uncultured bacterium	Bacteria;Firmicutes;Clostridia;Clostridiales;Lachnospiraceae;Ruminococcus	100;100;99;99;82;74				2579		2579
			DQ809755	uncultured bacterium	Bacteria;Firmicutes;Clostridia;Clostridiales;Lachnospiraceae;Ruminococcus	100;100;100;100;96;55				2579		2579
			DQ799968	uncultured bacterium	Bacteria;Firmicutes;Clostridia;Clostridiales;Lachnospiraceae;Ruminococcus	100;100;100;100;87;56				2579		2579
			DQ802389	uncultured bacterium	Bacteria;Firmicutes;Clostridia;Clostridiales;Lachnospiraceae;Ruminococcus	100;100;100;100;91;65				2579		2579
			DQ802158	uncultured bacterium	Bacteria;Firmicutes;Clostridia;Clostridiales;Lachnospiraceae;Ruminococcus	100;100;100;100;89;80				2579		2579
			DQ798736	uncultured bacterium	Bacteria;Firmicutes;Clostridia;Clostridiales;Lachnospiraceae;Ruminococcus	100;100;100;100;98;74				2579		2579
			DQ801979	uncultured bacterium	Bacteria;Firmicutes;Clostridia;Clostridiales;Lachnospiraceae;Ruminococcus	100;100;100;100;93;86				2579		2579
			DQ796656	uncultured bacterium	Bacteria;Firmicutes;Clostridia;Clostridiales;Lachnospiraceae;Roseburia	100;100;100;100;67;35				2579		2579
			DQ799211	uncultured bacterium	Bacteria;Firmicutes;Clostridia;Clostridiales;Lachnospiraceae;Ruminococcus	100;100;100;100;94;73				2579		2579
			DQ798744	uncultured bacterium	Bacteria;Firmicutes;Clostridia;Clostridiales;Lachnospiraceae;Roseburia	100;100;100;100;91;64				2579		2579
			DQ801791	uncultured bacterium	Bacteria;Firmicutes;Clostridia;Clostridiales;Lachnospiraceae;Ruminococcus	100;100;100;100;92;74				2579		2579
			DQ796177	uncultured bacterium	Bacteria;Firmicutes;Clostridia;Clostridiales;Lachnospiraceae;Ruminococcus	100;100;100;100;96;72				2579		2579
[truncated: 17,634 more rows]

## Sheet: V6 tags
Tag_ID	refDB Distance	Tag Abundance	Accession	EMBL/Silva Name	RDP Classification	RDP Confidence	Tag
V6tg1	0	31788					CGGGCTTAAATTGCACTCGAATGATCCGGAAACGGTTCAGCTAGCAATAGCGAGTGTGA
			AB242142	Bacteroides dorei	Bacteria;Bacteroidetes;Bacteroidetes;Bacteroidales;Bacteroidaceae;Bacteroides	100;100;100;100;100;100
			AB242143	Bacteroides dorei	Bacteria;Bacteroidetes;Bacteroidetes;Bacteroidales;Bacteroidaceae;Bacteroides	100;100;100;100;100;100
			AJ867046	Bacteroides vulgatus	Bacteria;Bacteroidetes;Bacteroidetes;Bacteroidales;Bacteroidaceae;Bacteroides	100;100;100;100;100;100
			DQ217839	Bacteroides sp. D8	Bacteria;Bacteroidetes;Bacteroidetes;Bacteroidales;Bacteroidaceae;Bacteroides	100;100;100;100;100;100
			AM230647	Bacteroides sp. XO77B42	Bacteria;Bacteroidetes;Bacteroidetes;Bacteroidales;Bacteroidaceae;Bacteroides	100;100;100;100;100;100
			AF253352	uncultured bacterium (human infant) S2F	Bacteria;Bacteroidetes;Bacteroidetes;Bacteroidales;Bacteroidaceae;Bacteroides	100;100;100;100;100;100
			AF253390	uncultured bacterium (human infant) L37C	Bacteria;Bacteroidetes;Bacteroidetes;Bacteroidales;Bacteroidaceae;Bacteroides	100;100;100;100;100;100
			AF530357	uncultured bacterium	Bacteria;Bacteroidetes;Bacteroidetes;Bacteroidales;Bacteroidaceae;Bacteroides	100;100;100;100;100;100
			AJ408965	uncultured bacterium	Bacteria;Bacteroidetes;Bacteroidetes;Bacteroidales;Bacteroidaceae;Bacteroides	100;100;100;100;100;100
			AJ408988	uncultured bacterium	Bacteria;Bacteroidetes;Bacteroidetes;Bacteroidales;Bacteroidaceae;Bacteroides	100;100;100;100;100;100
			AY850415	uncultured bacterium	Bacteria;Bacteroidetes;Bacteroidetes;Bacteroidales;Bacteroidaceae;Bacteroides	100;100;100;100;100;100
			AY850492	uncultured bacterium	Bacteria;Bacteroidetes;Bacteroidetes;Bacteroidales;Bacteroidaceae;Bacteroides	100;100;100;100;100;100
			AY975918	uncultured bacterium	Bacteria;Bacteroidetes;Bacteroidetes;Bacteroidales;Bacteroidaceae;Bacteroides	100;100;100;100;100;100
			AY976076	uncultured bacterium	Bacteria;Bacteroidetes;Bacteroidetes;Bacteroidales;Bacteroidaceae;Bacteroides	100;100;100;100;100;100
			AY976171	uncultured bacterium	Bacteria;Bacteroidetes;Bacteroidetes;Bacteroidales;Bacteroidaceae;Bacteroides	100;100;100;100;100;100
			AY976255	uncultured bacterium	Bacteria;Bacteroidetes;Bacteroidetes;Bacteroidales;Bacteroidaceae;Bacteroides	100;100;100;100;100;100
			AY977587	uncultured bacterium	Bacteria;Bacteroidetes;Bacteroidetes;Bacteroidales;Bacteroidaceae;Bacteroides	100;100;100;100;100;100
			AY977968	uncultured bacterium	Bacteria;Bacteroidetes;Bacteroidetes;Bacteroidales;Bacteroidaceae;Bacteroides	100;100;100;100;100;100
			AY978096	uncultured bacterium	Bacteria;Bacteroidetes;Bacteroidetes;Bacteroidales;Bacteroidaceae;Bacteroides	100;100;100;100;100;100
			AY979492	uncultured bacterium	Bacteria;Bacteroidetes;Bacteroidetes;Bacteroidales;Bacteroidaceae;Bacteroides	100;100;100;100;100;100
			AY979573	uncultured bacterium	Bacteria;Bacteroidetes;Bacteroidetes;Bacteroidales;Bacteroidaceae;Bacteroides	100;100;100;100;100;100
			AY979578	uncultured bacterium	Bacteria;Bacteroidetes;Bacteroidetes;Bacteroidales;Bacteroidaceae;Bacteroides	100;100;100;100;100;100
			AY980883	uncultured bacterium	Bacteria;Bacteroidetes;Bacteroidetes;Bacteroidales;Bacteroidaceae;Bacteroides	100;100;100;100;100;100
			AY980886	uncultured bacterium	Bacteria;Bacteroidetes;Bacteroidetes;Bacteroidales;Bacteroidaceae;Bacteroides	100;100;100;100;100;100
			AY982263	uncultured bacterium	Bacteria;Bacteroidetes;Bacteroidetes;Bacteroidales;Bacteroidaceae;Bacteroides	100;100;100;100;100;100
			AY982316	uncultured bacterium	Bacteria;Bacteroidetes;Bacteroidetes;Bacteroidales;Bacteroidaceae;Bacteroides	100;100;100;100;100;100
			AY982476	uncultured bacterium	Bacteria;Bacteroidetes;Bacteroidetes;Bacteroidales;Bacteroidaceae;Bacteroides	100;100;100;100;100;100
			AY982527	uncultured bacterium	Bacteria;Bacteroidetes;Bacteroidetes;Bacteroidales;Bacteroidaceae;Bacteroides	100;100;100;100;100;100
			AY985214	uncultured bacterium	Bacteria;Bacteroidetes;Bacteroidetes;Bacteroidales;Bacteroidaceae;Bacteroides	100;100;100;100;100;100
			AY985236	uncultured bacterium	Bacteria;Bacteroidetes;Bacteroidetes;Bacteroidales;Bacteroidaceae;Bacteroides	100;100;100;100;100;100
			AY985266	uncultured bacterium	Bacteria;Bacteroidetes;Bacteroidetes;Bacteroidales;Bacteroidaceae;Bacteroides	100;100;100;100;100;100
			AY985281	uncultured bacterium	Bacteria;Bacteroidetes;Bacteroidetes;Bacteroidales;Bacteroidaceae;Bacteroides	100;100;100;100;100;100
			AY985580	uncultured bacterium	Bacteria;Bacteroidetes;Bacteroidetes;Bacteroidales;Bacteroidaceae;Bacteroides	100;100;100;100;100;100
			AY985724	uncultured bacterium	Bacteria;Bacteroidetes;Bacteroidetes;Bacteroidales;Bacteroidaceae;Bacteroides	100;100;100;100;100;100
			DQ441267	uncultured bacterium	Bacteria;Bacteroidetes;Bacteroidetes;Bacteroidales;Bacteroidaceae;Bacteroides	100;100;100;100;100;100
			DQ905016	uncultured bacterium	Bacteria;Bacteroidetes;Bacteroidetes;Bacteroidales;Bacteroidaceae;Bacteroides	100;100;100;100;100;100
			DQ905023	uncultured bacterium	Bacteria;Bacteroidetes;Bacteroidetes;Bacteroidales;Bacteroidaceae;Bacteroides	100;100;100;100;100;100
			DQ905024	uncultured bacterium	Bacteria;Bacteroidetes;Bacteroidetes;Bacteroidales;Bacteroidaceae;Bacteroides	100;100;100;100;100;100
			DQ905031	uncultured bacterium	Bacteria;Bacteroidetes;Bacteroidetes;Bacteroidales;Bacteroidaceae;Bacteroides	100;100;100;100;100;100
			DQ905053	uncultured bacterium	Bacteria;Bacteroidetes;Bacteroidetes;Bacteroidales;Bacteroidaceae;Bacteroides	100;100;100;100;100;100
			DQ905061	uncultured bacterium	Bacteria;Bacteroidetes;Bacteroidetes;Bacteroidales;Bacteroidaceae;Bacteroides	100;100;100;100;100;100
			DQ905070	uncultured bacterium	Bacteria;Bacteroidetes;Bacteroidetes;Bacteroidales;Bacteroidaceae;Bacteroides	100;100;100;100;100;100
			DQ905076	uncultured bacterium	Bacteria;Bacteroidetes;Bacteroidetes;Bacteroidales;Bacteroidaceae;Bacteroides	100;100;100;100;100;100
			DQ905086	uncultured bacterium	Bacteria;Bacteroidetes;Bacteroidetes;Bacteroidales;Bacteroidaceae;Bacteroides	100;100;100;100;100;100
			DQ905087	uncultured bacterium	Bacteria;Bacteroidetes;Bacteroidetes;Bacteroidales;Bacteroidaceae;Bacteroides	100;100;100;100;100;100
			DQ905105	uncultured bacterium	Bacteria;Bacteroidetes;Bacteroidetes;Bacteroidales;Bacteroidaceae;Bacteroides	100;100;100;100;100;100
			DQ905114	uncultured bacterium	Bacteria;Bacteroidetes;Bacteroidetes;Bacteroidales;Bacteroidaceae;Bacteroides	100;100;100;100;100;100
			DQ905152	uncultured bacterium	Bacteria;Bacteroidetes;Bacteroidetes;Bacteroidales;Bacteroidaceae;Bacteroides	100;100;100;100;100;100
			DQ905162	uncultured bacterium	Bacteria;Bacteroidetes;Bacteroidetes;Bacteroidales;Bacteroidaceae;Bacteroides	100;100;100;100;100;100
			DQ905163	uncultured bacterium	Bacteria;Bacteroidetes;Bacteroidetes;Bacteroidales;Bacteroidaceae;Bacteroides	100;100;100;100;100;100
			DQ905166	uncultured bacterium	Bacteria;Bacteroidetes;Bacteroidetes;Bacteroidales;Bacteroidaceae;Bacteroides	100;100;100;100;100;100
			DQ905187	uncultured bacterium	Bacteria;Bacteroidetes;Bacteroidetes;Bacteroidales;Bacteroidaceae;Bacteroides	100;100;100;100;100;100
			DQ905711	uncultured bacterium	Bacteria;Bacteroidetes;Bacteroidetes;Bacteroidales;Bacteroidaceae;Bacteroides	100;100;100;100;100;100
			DQ905717	uncultured bacterium	Bacteria;Bacteroidetes;Bacteroidetes;Bacteroidales;Bacteroidaceae;Bacteroides	100;100;100;100;100;100
			DQ905721	uncultured bacterium	Bacteria;Bacteroidetes;Bacteroidetes;Bacteroidales;Bacteroidaceae;Bacteroides	100;100;100;100;100;100
			DQ905728	uncultured bacterium	Bacteria;Bacteroidetes;Bacteroidetes;Bacteroidales;Bacteroidaceae;Bacteroides	100;100;100;100;100;100
			DQ905744	uncultured bacterium	Bacteria;Bacteroidetes;Bacteroidetes;Bacteroidales;Bacteroidaceae;Bacteroides	100;100;100;100;100;100
			DQ905749	uncultured bacterium	Bacteria;Bacteroidetes;Bacteroidetes;Bacteroidales;Bacteroidaceae;Bacteroides	100;100;100;100;100;100
			DQ905750	uncultured bacterium	Bacteria;Bacteroidetes;Bacteroidetes;Bacteroidales;Bacteroidaceae;Bacteroides	100;100;100;100;100;100
			DQ905771	uncultured bacterium	Bacteria;Bacteroidetes;Bacteroidetes;Bacteroidales;Bacteroidaceae;Bacteroides	100;100;100;100;100;100
			DQ905785	uncultured bacterium	Bacteria;Bacteroidetes;Bacteroidetes;Bacteroidales;Bacteroidaceae;Bacteroides	100;100;100;100;100;100
			DQ905804	uncultured bacterium	Bacteria;Bacteroidetes;Bacteroidetes;Bacteroidales;Bacteroidaceae;Bacteroides	100;100;100;100;100;100
			DQ905806	uncultured bacterium	Bacteria;Bacteroidetes;Bacteroidetes;Bacteroidales;Bacteroidaceae;Bacteroides	100;100;100;100;100;100
			DQ905809	uncultured bacterium	Bacteria;Bacteroidetes;Bacteroidetes;Bacteroidales;Bacteroidaceae;Bacteroides	100;100;100;100;100;100
			DQ905814	uncultured bacterium	Bacteria;Bacteroidetes;Bacteroidetes;Bacteroidales;Bacteroidaceae;Bacteroides	100;100;100;100;100;100
			DQ905823	uncultured bacterium	Bacteria;Bacteroidetes;Bacteroidetes;Bacteroidales;Bacteroidaceae;Bacteroides	100;100;100;100;100;100
			DQ905834	uncultured bacterium	Bacteria;Bacteroidetes;Bacteroidetes;Bacteroidales;Bacteroidaceae;Bacteroides	100;100;100;100;100;100
			DQ905836	uncultured bacterium	Bacteria;Bacteroidetes;Bacteroidetes;Bacteroidales;Bacteroidaceae;Bacteroides	100;100;100;100;100;100
			DQ905854	uncultured bacterium	Bacteria;Bacteroidetes;Bacteroidetes;Bacteroidales;Bacteroidaceae;Bacteroides	100;100;100;100;100;100
			DQ905874	uncultured bacterium	Bacteria;Bacteroidetes;Bacteroidetes;Bacteroidales;Bacteroidaceae;Bacteroides	100;100;100;100;100;100
			DQ905883	uncultured bacterium	Bacteria;Bacteroidetes;Bacteroidetes;Bacteroidales;Bacteroidaceae;Bacteroides	100;100;100;100;100;100
			DQ905885	uncultured bacterium	Bacteria;Bacteroidetes;Bacteroidetes;Bacteroidales;Bacteroidaceae;Bacteroides	100;100;100;100;100;100
			DQ905897	uncultured bacterium	Bacteria;Bacteroidetes;Bacteroidetes;Bacteroidales;Bacteroidaceae;Bacteroides	100;100;100;100;100;100
			DQ905901	uncultured bacterium	Bacteria;Bacteroidetes;Bacteroidetes;Bacteroidales;Bacteroidaceae;Bacteroides	100;100;100;100;100;100
			DQ905905	uncultured bacterium	Bacteria;Bacteroidetes;Bacteroidetes;Bacteroidales;Bacteroidaceae;Bacteroides	100;100;100;100;100;100
			DQ905911	uncultured bacterium	Bacteria;Bacteroidetes;Bacteroidetes;Bacteroidales;Bacteroidaceae;Bacteroides	100;100;100;100;100;100
			DQ905912	uncultured bacterium	Bacteria;Bacteroidetes;Bacteroidetes;Bacteroidales;Bacteroidaceae;Bacteroides	100;100;100;100;100;100
			DQ905917	uncultured bacterium	Bacteria;Bacteroidetes;Bacteroidetes;Bacteroidales;Bacteroidaceae;Bacteroides	100;100;100;100;100;100
			DQ905925	uncultured bacterium	Bacteria;Bacteroidetes;Bacteroidetes;Bacteroidales;Bacteroidaceae;Bacteroides	100;100;100;100;100;100
			DQ905947	uncultured bacterium	Bacteria;Bacteroidetes;Bacteroidetes;Bacteroidales;Bacteroidaceae;Bacteroides	100;100;100;100;100;100
			EF071217	uncultured Bacteroidetes bacterium	Bacteria;Bacteroidetes;Bacteroidetes;Bacteroidales;Bacteroidaceae;Bacteroides	100;100;100;100;100;100
			EF071218	uncultured Bacteroidetes bacterium	Bacteria;Bacteroidetes;Bacteroidetes;Bacteroidales;Bacteroidaceae;Bacteroides	100;100;100;100;100;100
			EF071269	uncultured Bacteroidetes bacterium	Bacteria;Bacteroidetes;Bacteroidetes;Bacteroidales;Bacteroidaceae;Bacteroides	100;100;100;100;100;100
			EF071319	uncultured Bacteroidetes bacterium	Bacteria;Bacteroidetes;Bacteroidetes;Bacteroidales;Bacteroidaceae;Bacteroides	100;100;100;100;100;100
			EF405095	uncultured bacterium	Bacteria;Bacteroidetes;Bacteroidetes;Bacteroidales;Bacteroidaceae;Bacteroides	100;100;100;100;100;100
			EF403015	uncultured bacterium	Bacteria;Bacteroidetes;Bacteroidetes;Bacteroidales;Bacteroidaceae;Bacteroides	100;100;100;100;100;100
			EF401504	uncultured bacterium	Bacteria;Bacteroidetes;Bacteroidetes;Bacteroidales;Bacteroidaceae;Bacteroides	100;100;100;100;100;100
			EF401267	uncultured bacterium	Bacteria;Bacteroidetes;Bacteroidetes;Bacteroidales;Bacteroidaceae;Bacteroides	100;100;100;100;100;100
			EF402571	uncultured bacterium	Bacteria;Bacteroidetes;Bacteroidetes;Bacteroidales;Bacteroidaceae;Bacteroides	100;100;100;100;100;100
			EF401114	uncultured bacterium	Bacteria;Bacteroidetes;Bacteroidetes;Bacteroidales;Bacteroidaceae;Bacteroides	100;100;100;100;100;100
			EF401061	uncultured bacterium	Bacteria;Bacteroidetes;Bacteroidetes;Bacteroidales;Bacteroidaceae;Bacteroides	100;100;100;100;100;100
			EF402422	uncultured bacterium	Bacteria;Bacteroidetes;Bacteroidetes;Bacteroidales;Bacteroidaceae;Bacteroides	100;100;100;100;100;100
			EF402265	uncultured bacterium	Bacteria;Bacteroidetes;Bacteroidetes;Bacteroidales;Bacteroidaceae;Bacteroides	100;100;100;100;100;100
			EF401831	uncultured bacterium	Bacteria;Bacteroidetes;Bacteroidetes;Bacteroidales;Bacteroidaceae;Bacteroides	100;100;100;100;100;100
			EF401101	uncultured bacterium	Bacteria;Bacteroidetes;Bacteroidetes;Bacteroidales;Bacteroidaceae;Bacteroides	100;100;100;100;100;100
			DQ799496	uncultured bacterium	Bacteria;Bacteroidetes;Bacteroidetes;Bacteroidales;Bacteroidaceae;Bacteroides	100;100;100;100;100;100
			DQ799124	uncultured bacterium	Bacteria;Bacteroidetes;Bacteroidetes;Bacteroidales;Bacteroidaceae;Bacteroides	100;100;100;100;100;100
			DQ799071	uncultured bacterium	Bacteria;Bacteroidetes;Bacteroidetes;Bacteroidales;Bacteroidaceae;Bacteroides	100;100;100;100;100;100
			EF405521	uncultured bacterium	Bacteria;Bacteroidetes;Bacteroidetes;Bacteroidales;Bacteroidaceae;Bacteroides	100;100;100;100;100;100
			EF404311	uncultured bacterium	Bacteria;Bacteroidetes;Bacteroidetes;Bacteroidales;Bacteroidaceae;Bacteroides	100;100;100;100;100;100
			EF401885	uncultured bacterium	Bacteria;Bacteroidetes;Bacteroidetes;Bacteroidales;Bacteroidaceae;Bacteroides	100;100;100;100;100;100
			EF402528	uncultured bacterium	Bacteria;Bacteroidetes;Bacteroidetes;Bacteroidales;Bacteroidaceae;Bacteroides	100;100;100;100;100;100
			EF404933	uncultured bacterium	Bacteria;Bacteroidetes;Bacteroidetes;Bacteroidales;Bacteroidaceae;Bacteroides	100;100;100;100;100;100
			EF405026	uncultured bacterium	Bacteria;Bacteroidetes;Bacteroidetes;Bacteroidales;Bacteroidaceae;Bacteroides	100;100;100;100;100;100
			EF402994	uncultured bacterium	Bacteria;Bacteroidetes;Bacteroidetes;Bacteroidales;Bacteroidaceae;Bacteroides	100;100;100;100;100;100
			EF402895	uncultured bacterium	Bacteria;Bacteroidetes;Bacteroidetes;Bacteroidales;Bacteroidaceae;Bacteroides	100;100;100;100;100;100
			EF401905	uncultured bacterium	Bacteria;Bacteroidetes;Bacteroidetes;Bacteroidales;Bacteroidaceae;Bacteroides	100;100;100;100;100;100
			EF402587	uncultured bacterium	Bacteria;Bacteroidetes;Bacteroidetes;Bacteroidales;Bacteroidaceae;Bacteroides	100;100;100;100;100;100
			EF402353	uncultured bacterium	Bacteria;Bacteroidetes;Bacteroidetes;Bacteroidales;Bacteroidaceae;Bacteroides	100;100;100;100;100;100
			EF401925	uncultured bacterium	Bacteria;Bacteroidetes;Bacteroidetes;Bacteroidales;Bacteroidaceae;Bacteroides	100;100;100;100;100;100
			DQ799284	uncultured bacterium	Bacteria;Bacteroidetes;Bacteroidetes;Bacteroidales;Bacteroidaceae;Bacteroides	100;100;100;100;100;100
			EF405013	uncultured bacterium	Bacteria;Bacteroidetes;Bacteroidetes;Bacteroidales;Bacteroidaceae;Bacteroides	100;100;100;100;100;100
			EF401835	uncultured bacterium	Bacteria;Bacteroidetes;Bacteroidetes;Bacteroidales;Bacteroidaceae;Bacteroides	100;100;100;100;100;100
			EF401703	uncultured bacterium	Bacteria;Bacteroidetes;Bacteroidetes;Bacteroidales;Bacteroidaceae;Bacteroides	100;100;100;100;100;100
			EF400991	uncultured bacterium	Bacteria;Bacteroidetes;Bacteroidetes;Bacteroidales;Bacteroidaceae;Bacteroides	100;100;100;100;100;100
			EF401515	uncultured bacterium	Bacteria;Bacteroidetes;Bacteroidetes;Bacteroidales;Bacteroidaceae;Bacteroides	100;100;100;100;100;100
			EF400780	uncultured bacterium	Bacteria;Bacteroidetes;Bacteroidetes;Bacteroidales;Bacteroidaceae;Bacteroides	100;100;100;100;100;100
			DQ799235	uncultured bacterium	Bacteria;Bacteroidetes;Bacteroidetes;Bacteroidales;Bacteroidaceae;Bacteroides	100;100;100;100;100;100
			DQ798898	uncultured bacterium	Bacteria;Bacteroidetes;Bacteroidetes;Bacteroidales;Bacteroidaceae;Bacteroides	100;100;100;100;100;100
			EF405408	uncultured bacterium	Bacteria;Bacteroidetes;Bacteroidetes;Bacteroidales;Bacteroidaceae;Bacteroides	100;100;100;100;100;100
			EF405078	uncultured bacterium	Bacteria;Bacteroidetes;Bacteroidetes;Bacteroidales;Bacteroidaceae;Bacteroides	100;100;100;100;100;100
			DQ824081	uncultured bacterium	Bacteria;Bacteroidetes;Bacteroidetes;Bacteroidales;Bacteroidaceae;Bacteroides	100;100;100;100;100;100
			DQ799553	uncultured bacterium	Bacteria;Bacteroidetes;Bacteroidetes;Bacteroidales;Bacteroidaceae;Bacteroides	100;100;100;100;100;100
			DQ799184	uncultured bacterium	Bacteria;Bacteroidetes;Bacteroidetes;Bacteroidales;Bacteroidaceae;Bacteroides	100;100;100;100;100;100
			EF401807	uncultured bacterium	Bacteria;Bacteroidetes;Bacteroidetes;Bacteroidales;Bacteroidaceae;Bacteroides	100;100;100;100;100;100
			EF403938	uncultured bacterium	Bacteria;Bacteroidetes;Bacteroidetes;Bacteroidales;Bacteroidaceae;Bacteroides	100;100;100;100;100;100
			DQ799094	uncultured bacterium	Bacteria;Bacteroidetes;Bacteroidetes;Bacteroidales;Bacteroidaceae;Bacteroides	100;100;100;100;100;100
			DQ799019	uncultured bacterium	Bacteria;Bacteroidetes;Bacteroidetes;Bacteroidales;Bacteroidaceae;Bacteroides	100;100;100;100;100;100
			DQ798803	uncultured bacterium	Bacteria;Bacteroidetes;Bacteroidetes;Bacteroidales;Bacteroidaceae;Bacteroides	100;100;100;100;100;100
			EF403083	uncultured bacterium	Bacteria;Bacteroidetes;Bacteroidetes;Bacteroidales;Bacteroidaceae;Bacteroides	100;100;100;100;100;100
			EF401816	uncultured bacterium	Bacteria;Bacteroidetes;Bacteroidetes;Bacteroidales;Bacteroidaceae;Bacteroides	100;100;100;100;100;100
			EF402549	uncultured bacterium	Bacteria;Bacteroidetes;Bacteroidetes;Bacteroidales;Bacteroidaceae;Bacteroides	100;100;100;100;100;100
			EF401382	uncultured bacterium	Bacteria;Bacteroidetes;Bacteroidetes;Bacteroidales;Bacteroidaceae;Bacteroides	100;100;100;100;100;100
			EF401358	uncultured bacterium	Bacteria;Bacteroidetes;Bacteroidetes;Bacteroidales;Bacteroidaceae;Bacteroides	100;100;100;100;100;100
			EF401226	uncultured bacterium	Bacteria;Bacteroidetes;Bacteroidetes;Bacteroidales;Bacteroidaceae;Bacteroides	100;100;100;100;100;100
			EF401123	uncultured bacterium	Bacteria;Bacteroidetes;Bacteroidetes;Bacteroidales;Bacteroidaceae;Bacteroides	100;100;100;100;100;100
			EF399988	uncultured bacterium	Bacteria;Bacteroidetes;Bacteroidetes;Bacteroidales;Bacteroidaceae;Bacteroides	100;100;100;100;100;100
			EF401823	uncultured bacterium	Bacteria;Bacteroidetes;Bacteroidetes;Bacteroidales;Bacteroidaceae;Bacteroides	100;100;100;100;100;100
			EF400749	uncultured bacterium	Bacteria;Bacteroidetes;Bacteroidetes;Bacteroidales;Bacteroidaceae;Bacteroides	100;100;100;100;100;100
			EF400465	uncultured bacterium	Bacteria;Bacteroidetes;Bacteroidetes;Bacteroidales;Bacteroidaceae;Bacteroides	100;100;100;100;100;100
			DQ807973	uncultured bacterium	Bacteria;Bacteroidetes;Bacteroidetes;Bacteroidales;Bacteroidaceae;Bacteroides	100;100;100;100;100;100
			DQ798881	uncultured bacterium	Bacteria;Bacteroidetes;Bacteroidetes;Bacteroidales;Bacteroidaceae;Bacteroides	100;100;100;100;100;100
			DQ799273	uncultured bacterium	Bacteria;Bacteroidetes;Bacteroidetes;Bacteroidales;Bacteroidaceae;Bacteroides	100;100;100;100;100;100
			DQ799258	uncultured bacterium	Bacteria;Bacteroidetes;Bacteroidetes;Bacteroidales;Bacteroidaceae;Bacteroides	100;100;100;100;100;100
			DQ799053	uncultured bacterium	Bacteria;Bacteroidetes;Bacteroidetes;Bacteroidales;Bacteroidaceae;Bacteroides	100;100;100;100;100;100
			DQ799620	uncultured bacterium	Bacteria;Bacteroidetes;Bacteroidetes;Bacteroidales;Bacteroidaceae;Bacteroides	100;100;100;100;100;100
			DQ799216	uncultured bacterium	Bacteria;Bacteroidetes;Bacteroidetes;Bacteroidales;Bacteroidaceae;Bacteroides	100;100;100;100;100;100
			DQ799108	uncultured bacterium	Bacteria;Bacteroidetes;Bacteroidetes;Bacteroidales;Bacteroidaceae;Bacteroides	100;100;100;100;100;100
			DQ799064	uncultured bacterium	Bacteria;Bacteroidetes;Bacteroidetes;Bacteroidales;Bacteroidaceae;Bacteroides	100;100;100;100;100;100
			DQ798903	uncultured bacterium	Bacteria;Bacteroidetes;Bacteroidetes;Bacteroidales;Bacteroidaceae;Bacteroides	100;100;100;100;100;100
			DQ798134	uncultured bacterium	Bacteria;Bacteroidetes;Bacteroidetes;Bacteroidales;Bacteroidaceae;Bacteroides	100;100;100;100;100;100
			DQ799417	uncultured bacterium	Bacteria;Bacteroidetes;Bacteroidetes;Bacteroidales;Bacteroidaceae;Bacteroides	100;100;100;100;100;100
			DQ799162	uncultured bacterium	Bacteria;Bacteroidetes;Bacteroidetes;Bacteroidales;Bacteroidaceae;Bacteroides	100;100;100;100;100;100
			AJ811981	uncultured bacterium	Bacteria;Bacteroidetes;Bacteroidetes;Bacteroidales;Bacteroidaceae;Bacteroides	100;100;100;100;100;100
			DQ801538	uncultured bacterium	Bacteria;Bacteroidetes;Bacteroidetes;Bacteroidales;Bacteroidaceae;Bacteroides	100;100;100;100;100;100
			DQ809201	uncultured bacterium	Bacteria;Bacteroidetes;Bacteroidetes;Bacteroidales;Bacteroidaceae;Bacteroides	100;100;100;100;100;100
			DQ799578	uncultured bacterium	Bacteria;Bacteroidetes;Bacteroidetes;Bacteroidales;Bacteroidaceae;Bacteroides	100;100;100;100;100;100
			DQ802601	uncultured bacterium	Bacteria;Bacteroidetes;Bacteroidetes;Bacteroidales;Bacteroidaceae;Bacteroides	100;100;100;100;100;100
			DQ807854	uncultured bacterium	Bacteria;Bacteroidetes;Bacteroidetes;Bacteroidales;Bacteroidaceae;Bacteroides	100;100;100;100;100;100
			DQ799255	uncultured bacterium	Bacteria;Bacteroidetes;Bacteroidetes;Bacteroidales;Bacteroidaceae;Bacteroides	100;100;100;100;100;100
			DQ799177	uncultured bacterium	Bacteria;Bacteroidetes;Bacteroidetes;Bacteroidales;Bacteroidaceae;Bacteroides	100;100;100;100;100;100
			DQ807150	uncultured bacterium	Bacteria;Bacteroidetes;Bacteroidetes;Bacteroidales;Bacteroidaceae;Bacteroides	100;100;100;100;100;100
			DQ799475	uncultured bacterium	Bacteria;Bacteroidetes;Bacteroidetes;Bacteroidales;Bacteroidaceae;Bacteroides	100;100;100;100;100;100
			DQ799297	uncultured bacterium	Bacteria;Bacteroidetes;Bacteroidetes;Bacteroidales;Bacteroidaceae;Bacteroides	100;100;100;100;100;100
			DQ799201	uncultured bacterium	Bacteria;Bacteroidetes;Bacteroidetes;Bacteroidales;Bacteroidaceae;Bacteroides	100;100;100;100;100;100
			DQ799098	uncultured bacterium	Bacteria;Bacteroidetes;Bacteroidetes;Bacteroidales;Bacteroidaceae;Bacteroides	100;100;100;100;100;100
			DQ798392	uncultured bacterium	Bacteria;Bacteroidetes;Bacteroidetes;Bacteroidales;Bacteroidaceae;Bacteroides	100;100;100;100;100;100
			DQ799659	uncultured bacterium	Bacteria;Bacteroidetes;Bacteroidetes;Bacteroidales;Bacteroidaceae;Bacteroides	100;100;100;100;100;100
			DQ799531	uncultured bacterium	Bacteria;Bacteroidetes;Bacteroidetes;Bacteroidales;Bacteroidaceae;Bacteroides	100;100;100;100;100;100
			DQ799411	uncultured bacterium	Bacteria;Bacteroidetes;Bacteroidetes;Bacteroidales;Bacteroidaceae;Bacteroides	100;100;100;100;100;100
			DQ799168	uncultured bacterium	Bacteria;Bacteroidetes;Bacteroidetes;Bacteroidales;Bacteroidaceae;Bacteroides	100;100;100;100;100;100
			DQ799085	uncultured bacterium	Bacteria;Bacteroidetes;Bacteroidetes;Bacteroidales;Bacteroidaceae;Bacteroides	100;100;100;100;100;100
			DQ799128	uncultured bacterium	Bacteria;Bacteroidetes;Bacteroidetes;Bacteroidales;Bacteroidaceae;Bacteroides	100;100;100;100;100;100
			DQ807365	uncultured bacterium	Bacteria;Bacteroidetes;Bacteroidetes;Bacteroidales;Bacteroidaceae;Bacteroides	100;100;100;100;100;100
			DQ799257	uncultured bacterium	Bacteria;Bacteroidetes;Bacteroidetes;Bacteroidales;Bacteroidaceae;Bacteroides	100;100;100;100;100;100
			DQ799030	uncultured bacterium	Bacteria;Bacteroidetes;Bacteroidetes;Bacteroidales;Bacteroidaceae;Bacteroides	100;100;100;100;100;100
			DQ801089	uncultured bacterium	Bacteria;Bacteroidetes;Bacteroidetes;Bacteroidales;Bacteroidaceae;Bacteroides	100;100;100;100;100;100
			DQ799646	uncultured bacterium	Bacteria;Bacteroidetes;Bacteroidetes;Bacteroidales;Bacteroidaceae;Bacteroides	100;100;100;100;100;100
			DQ799367	uncultured bacterium	Bacteria;Bacteroidetes;Bacteroidetes;Bacteroidales;Bacteroidaceae;Bacteroides	100;100;100;100;100;100
			DQ799223	uncultured bacterium	Bacteria;Bacteroidetes;Bacteroidetes;Bacteroidales;Bacteroidaceae;Bacteroides	100;100;100;100;100;100
			DQ799078	uncultured bacterium	Bacteria;Bacteroidetes;Bacteroidetes;Bacteroidales;Bacteroidaceae;Bacteroides	100;100;100;100;100;100
			DQ798929	uncultured bacterium	Bacteria;Bacteroidetes;Bacteroidetes;Bacteroidales;Bacteroidaceae;Bacteroides	100;100;100;100;100;100
			DQ807260	uncultured bacterium	Bacteria;Bacteroidetes;Bacteroidetes;Bacteroidales;Bacteroidaceae;Bacteroides	100;100;100;100;100;100
			DQ799615	uncultured bacterium	Bacteria;Bacteroidetes;Bacteroidetes;Bacteroidales;Bacteroidaceae;Bacteroides	100;100;100;100;100;100
			DQ799502	uncultured bacterium	Bacteria;Bacteroidetes;Bacteroidetes;Bacteroidales;Bacteroidaceae;Bacteroides	100;100;100;100;100;100
			DQ799301	uncultured bacterium	Bacteria;Bacteroidetes;Bacteroidetes;Bacteroidales;Bacteroidaceae;Bacteroides	100;100;100;100;100;100
			DQ799056	uncultured bacterium	Bacteria;Bacteroidetes;Bacteroidetes;Bacteroidales;Bacteroidaceae;Bacteroides	100;100;100;100;100;100
			DQ798895	uncultured bacterium	Bacteria;Bacteroidetes;Bacteroidetes;Bacteroidales;Bacteroidaceae;Bacteroides	100;100;100;100;100;100
			DQ799415	uncultured bacterium	Bacteria;Bacteroidetes;Bacteroidetes;Bacteroidales;Bacteroidaceae;Bacteroides	100;100;100;100;100;100
			DQ799059	uncultured bacterium	Bacteria;Bacteroidetes;Bacteroidetes;Bacteroidales;Bacteroidaceae;Bacteroides	100;100;100;100;100;100
			DQ823997	uncultured bacterium	Bacteria;Bacteroidetes;Bacteroidetes;Bacteroidales;Bacteroidaceae;Bacteroides	100;100;100;100;100;100
			DQ798860	uncultured bacterium	Bacteria;Bacteroidetes;Bacteroidetes;Bacteroidales;Bacteroidaceae;Bacteroides	100;100;100;100;100;100
			DQ799543	uncultured bacterium	Bacteria;Bacteroidetes;Bacteroidetes;Bacteroidales;Bacteroidaceae;Bacteroides	100;100;100;100;100;100
			DQ799414	uncultured bacterium	Bacteria;Bacteroidetes;Bacteroidetes;Bacteroidales;Bacteroidaceae;Bacteroides	100;100;100;100;100;100
			DQ799290	uncultured bacterium	Bacteria;Bacteroidetes;Bacteroidetes;Bacteroidales;Bacteroidaceae;Bacteroides	100;100;100;100;100;100
			DQ799172	uncultured bacterium	Bacteria;Bacteroidetes;Bacteroidetes;Bacteroidales;Bacteroidaceae;Bacteroides	100;100;100;100;100;100
			DQ799089	uncultured bacterium	Bacteria;Bacteroidetes;Bacteroidetes;Bacteroidales;Bacteroidaceae;Bacteroides	100;100;100;100;100;100
			DQ798772	uncultured bacterium	Bacteria;Bacteroidetes;Bacteroidetes;Bacteroidales;Bacteroidaceae;Bacteroides	100;100;100;100;100;100
			DQ799566	uncultured bacterium	Bacteria;Bacteroidetes;Bacteroidetes;Bacteroidales;Bacteroidaceae;Bacteroides	100;100;100;100;100;100
			DQ799081	uncultured bacterium	Bacteria;Bacteroidetes;Bacteroidetes;Bacteroidales;Bacteroidaceae;Bacteroides	100;100;100;100;100;100
			DQ808892	uncultured bacterium	Bacteria;Bacteroidetes;Bacteroidetes;Bacteroidales;Bacteroidaceae;Bacteroides	100;100;100;100;100;100
			AM237952	uncultured bacterium	Bacteria;Bacteroidetes;Bacteroidetes;Bacteroidales;Bacteroidaceae;Bacteroides	100;100;100;100;100;100
			DQ905709	uncultured bacterium	Bacteria;Bacteroidetes;Bacteroidetes;Bacteroidales;Bacteroidaceae;Bacteroides	100;100;100;100;100;100
V6tg2	0	29236					CGGGCTTAAATTGCAACAGAATATATTGGAAACAGTATAGCCGTAAGGCTGTTGTGA
			AB050108	Bacteroides ovatus	Bacteria;Bacteroidetes;Bacteroidetes;Bacteroidales;Bacteroidaceae;Bacteroides	100;100;100;100;100;100
			AM117578	Bacteroides sp.	Bacteria;Bacteroidetes;Bacteroidetes;Bacteroidales;Bacteroidaceae;Bacteroides	100;100;100;100;100;100
			DQ100446	Bacteroides ovatus	Bacteria;Bacteroidetes;Bacteroidetes;Bacteroidales;Bacteroidaceae;Bacteroides	100;100;100;100;100;100
			AB200708	uncultured bacterium	Bacteria;Bacteroidetes;Bacteroidetes;Bacteroidales;Bacteroidaceae;Bacteroides	100;100;100;100;100;100
			AB200738	uncultured bacterium	Bacteria;Bacteroidetes;Bacteroidetes;Bacteroidales;Bacteroidaceae;Bacteroides	100;100;100;100;100;100
			AF132263	uncultured bacterium adhufec355	Bacteria;Bacteroidetes;Bacteroidetes;Bacteroidales;Bacteroidaceae;Bacteroides	100;100;100;100;100;100
			AF530320	uncultured bacterium	Bacteria;Bacteroidetes;Bacteroidetes;Bacteroidales;Bacteroidaceae;Bacteroides	100;100;100;100;100;100
			AY850403	uncultured bacterium	Bacteria;Bacteroidetes;Bacteroidetes;Bacteroidales;Bacteroidaceae;Bacteroides	100;100;100;100;100;100
			AY850488	uncultured bacterium	Bacteria;Bacteroidetes;Bacteroidetes;Bacteroidales;Bacteroidaceae;Bacteroides	100;100;100;100;100;100
			AY977618	uncultured bacterium	Bacteria;Bacteroidetes;Bacteroidetes;Bacteroidales;Bacteroidaceae;Bacteroides	100;100;100;100;100;100
			AY979426	uncultured bacterium	Bacteria;Bacteroidetes;Bacteroidetes;Bacteroidales;Bacteroidaceae;Bacteroides	100;100;100;100;100;100
			AY985213	uncultured bacterium	Bacteria;Bacteroidetes;Bacteroidetes;Bacteroidales;Bacteroidaceae;Bacteroides	100;100;100;100;100;100
			AY985256	uncultured bacterium	Bacteria;Bacteroidetes;Bacteroidetes;Bacteroidales;Bacteroidaceae;Bacteroides	100;100;100;100;100;100
			DQ339906	uncultured bacterium	Bacteria;Bacteroidetes;Bacteroidetes;Bacteroidales;Bacteroidaceae;Bacteroides	100;100;100;100;100;100
			DQ441260	uncultured bacterium	Bacteria;Bacteroidetes;Bacteroidetes;Bacteroidales;Bacteroidaceae;Bacteroides	100;100;100;100;100;100
			DQ905019	uncultured bacterium	Bacteria;Bacteroidetes;Bacteroidetes;Bacteroidales;Bacteroidaceae;Bacteroides	100;100;100;100;100;100
			DQ905038	uncultured bacterium	Bacteria;Bacteroidetes;Bacteroidetes;Bacteroidales;Bacteroidaceae;Bacteroides	100;100;100;100;100;100
			DQ905044	uncultured bacterium	Bacteria;Bacteroidetes;Bacteroidetes;Bacteroidales;Bacteroidaceae;Bacteroides	100;100;100;100;100;100
			DQ905046	uncultured bacterium	Bacteria;Bacteroidetes;Bacteroidetes;Bacteroidales;Bacteroidaceae;Bacteroides	100;100;100;100;100;100
			DQ905049	uncultured bacterium	Bacteria;Bacteroidetes;Bacteroidetes;Bacteroidales;Bacteroidaceae;Bacteroides	100;100;100;100;100;100
			DQ905926	uncultured bacterium	Bacteria;Bacteroidetes;Bacteroidetes;Bacteroidales;Bacteroidaceae;Bacteroides	100;100;100;100;100;100
			EF071280	uncultured Bacteroidetes bacterium	Bacteria;Bacteroidetes;Bacteroidetes;Bacteroidales;Bacteroidaceae;Bacteroides	100;100;100;100;100;100
			EF401173	uncultured bacterium	Bacteria;Bacteroidetes;Bacteroidetes;Bacteroidales;Bacteroidaceae;Bacteroides	100;100;100;100;100;100
			EF401168	uncultured bacterium	Bacteria;Bacteroidetes;Bacteroidetes;Bacteroidales;Bacteroidaceae;Bacteroides	100;100;100;100;100;100
			EF403471	uncultured bacterium	Bacteria;Bacteroidetes;Bacteroidetes;Bacteroidales;Bacteroidaceae;Bacteroides	100;100;100;100;100;100
			DQ801323	uncultured bacterium	Bacteria;Bacteroidetes;Bacteroidetes;Bacteroidales;Bacteroidaceae;Bacteroides	100;100;100;100;100;100
			DQ801368	uncultured bacterium	Bacteria;Bacteroidetes;Bacteroidetes;Bacteroidales;Bacteroidaceae;Bacteroides	100;100;100;100;100;100
			DQ797135	uncultured bacterium	Bacteria;Bacteroidetes;Bacteroidetes;Bacteroidales;Bacteroidaceae;Bacteroides	100;100;100;100;100;100
			EF403682	uncultured bacterium	Bacteria;Bacteroidetes;Bacteroidetes;Bacteroidales;Bacteroidaceae;Bacteroides	100;100;100;100;100;100
			DQ803786	uncultured bacterium	Bacteria;Bacteroidetes;Bacteroidetes;Bacteroidales;Bacteroidaceae;Bacteroides	100;100;100;100;100;100
			DQ807525	uncultured bacterium	Bacteria;Bacteroidetes;Bacteroidetes;Bacteroidales;Bacteroidaceae;Bacteroides	100;100;100;100;100;100
			DQ805799	uncultured bacterium	Bacteria;Bacteroidetes;Bacteroidetes;Bacteroidales;Bacteroidaceae;Bacteroides	100;100;100;100;100;100
			DQ801058	uncultured bacterium	Bacteria;Bacteroidetes;Bacteroidetes;Bacteroidales;Bacteroidaceae;Bacteroides	100;100;100;100;100;100
			DQ804947	uncultured bacterium	Bacteria;Bacteroidetes;Bacteroidetes;Bacteroidales;Bacteroidaceae;Bacteroides	100;100;100;100;100;100
			EF401608	uncultured bacterium	Bacteria;Bacteroidetes;Bacteroidetes;Bacteroidales;Bacteroidaceae;Bacteroides	100;100;100;100;100;100
			DQ801275	uncultured bacterium	Bacteria;Bacteroidetes;Bacteroidetes;Bacteroidales;Bacteroidaceae;Bacteroides	100;100;100;100;100;100
			EF403640	uncultured bacterium	Bacteria;Bacteroidetes;Bacteroidetes;Bacteroidales;Bacteroidaceae;Bacteroides	100;100;100;100;100;100
			EF403660	uncultured bacterium	Bacteria;Bacteroidetes;Bacteroidetes;Bacteroidales;Bacteroidaceae;Bacteroides	100;100;100;100;100;100
			DQ807353	uncultured bacterium	Bacteria;Bacteroidetes;Bacteroidetes;Bacteroidales;Bacteroidaceae;Bacteroides	100;100;100;100;100;100
			DQ802469	uncultured bacterium	Bacteria;Bacteroidetes;Bacteroidetes;Bacteroidales;Bacteroidaceae;Bacteroides	100;100;100;100;100;100
			DQ797364	uncultured bacterium	Bacteria;Bacteroidetes;Bacteroidetes;Bacteroidales;Bacteroidaceae;Bacteroides	100;100;100;100;100;100
			DQ798025	uncultured bacterium	Bacteria;Bacteroidetes;Bacteroidetes;Bacteroidales;Bacteroidaceae;Bacteroides	100;100;100;100;100;100
			DQ798767	uncultured bacterium	Bacteria;Bacteroidetes;Bacteroidetes;Bacteroidales;Bacteroidaceae;Bacteroides	100;100;100;100;100;100
			DQ798850	uncultured bacterium	Bacteria;Bacteroidetes;Bacteroidetes;Bacteroidales;Bacteroidaceae;Bacteroides	100;100;100;100;100;100
			DQ803948	uncultured bacterium	Bacteria;Bacteroidetes;Bacteroidetes;Bacteroidales;Bacteroidaceae;Bacteroides	100;100;100;100;100;100
			DQ807501	uncultured bacterium	Bacteria;Bacteroidetes;Bacteroidetes;Bacteroidales;Bacteroidaceae;Bacteroides	100;100;100;100;100;100
			DQ805742	uncultured bacterium	Bacteria;Bacteroidetes;Bacteroidetes;Bacteroidales;Bacteroidaceae;Bacteroides	100;100;100;100;100;100
			DQ799656	uncultured bacterium	Bacteria;Bacteroidetes;Bacteroidetes;Bacteroidales;Bacteroidaceae;Bacteroides	100;100;100;100;100;100
			DQ807339	uncultured bacterium	Bacteria;Bacteroidetes;Bacteroidetes;Bacteroidales;Bacteroidaceae;Bacteroides	100;100;100;100;100;100
			DQ799130	uncultured bacterium	Bacteria;Bacteroidetes;Bacteroidetes;Bacteroidales;Bacteroidaceae;Bacteroides	100;100;100;100;100;100
			AM697390	uncultured bacterium	Bacteria;Bacteroidetes;Bacteroidetes;Bacteroidales;Bacteroidaceae;Bacteroides	100;100;100;100;100;100
V6tg3	0	23121					CGGGCTTAAATTGCAAAGGAATAATCTGGAAACAGATTAGTCTTCGGACCTTTGTGA
			AB200220	Bacteroides plebeius	Bacteria;Bacteroidetes;Bacteroidetes;Bacteroidales;Bacteroidaceae;Bacteroides	100;100;100;100;100;100
			AB200221	Bacteroides plebeius	Bacteria;Bacteroidetes;Bacteroidetes;Bacteroidales;Bacteroidaceae;Bacteroides	100;100;100;100;100;100
			AB200222	Bacteroides plebeius	Bacteria;Bacteroidetes;Bacteroidetes;Bacteroidales;Bacteroidaceae;Bacteroides	100;100;100;100;100;100
			AB200615	uncultured bacterium	Bacteria;Bacteroidetes;Bacteroidetes;Bacteroidales;Bacteroidaceae;Bacteroides	100;100;100;100;100;100
			AB200619	uncultured bacterium	Bacteria;Bacteroidetes;Bacteroidetes;Bacteroidales;Bacteroidaceae;Bacteroides	100;100;100;100;100;100
			AB200628	uncultured bacterium	Bacteria;Bacteroidetes;Bacteroidetes;Bacteroidales;Bacteroidaceae;Bacteroides	100;100;100;100;100;100
			AY701489	uncultured Bacteroidales bacterium	Bacteria;Bacteroidetes;Bacteroidetes;Bacteroidales;Bacteroidaceae;Bacteroides	100;100;100;100;100;100
			DQ339766	uncultured bacterium	Bacteria;Bacteroidetes;Bacteroidetes;Bacteroidales;Bacteroidaceae;Bacteroides	100;100;100;100;100;100
			DQ339816	uncultured bacterium	Bacteria;Bacteroidetes;Bacteroidetes;Bacteroidales;Bacteroidaceae;Bacteroides	100;100;100;100;100;100
			DQ339818	uncultured bacterium	Bacteria;Bacteroidetes;Bacteroidetes;Bacteroidales;Bacteroidaceae;Bacteroides	100;100;100;100;100;100
			DQ339945	uncultured bacterium	Bacteria;Bacteroidetes;Bacteroidetes;Bacteroidales;Bacteroidaceae;Bacteroides	100;100;100;100;100;100
			DQ339961	uncultured bacterium	Bacteria;Bacteroidetes;Bacteroidetes;Bacteroidales;Bacteroidaceae;Bacteroides	100;100;100;100;100;100
			EF403803	uncultured bacterium	Bacteria;Bacteroidetes;Bacteroidetes;Bacteroidales;Bacteroidaceae;Bacteroides	100;100;100;100;100;100
			EF403767	uncultured bacterium	Bacteria;Bacteroidetes;Bacteroidetes;Bacteroidales;Bacteroidaceae;Bacteroides	100;100;100;100;100;100
			EF403491	uncultured bacterium	Bacteria;Bacteroidetes;Bacteroidetes;Bacteroidales;Bacteroidaceae;Bacteroides	100;100;100;100;100;100
			EF403427	uncultured bacterium	Bacteria;Bacteroidetes;Bacteroidetes;Bacteroidales;Bacteroidaceae;Bacteroides	100;100;100;100;100;100
			EF403203	uncultured bacterium	Bacteria;Bacteroidetes;Bacteroidetes;Bacteroidales;Bacteroidaceae;Bacteroides	100;100;100;100;100;100
			EF400399	uncultured bacterium	Bacteria;Bacteroidetes;Bacteroidetes;Bacteroidales;Bacteroidaceae;Bacteroides	100;100;100;100;100;100
			EF403802	uncultured bacterium	Bacteria;Bacteroidetes;Bacteroidetes;Bacteroidales;Bacteroidaceae;Bacteroides	100;100;100;100;100;100
			EF403569	uncultured bacterium	Bacteria;Bacteroidetes;Bacteroidetes;Bacteroidales;Bacteroidaceae;Bacteroides	100;100;100;100;100;100
			EF403424	uncultured bacterium	Bacteria;Bacteroidetes;Bacteroidetes;Bacteroidales;Bacteroidaceae;Bacteroides	100;100;100;100;100;100
			EF403377	uncultured bacterium	Bacteria;Bacteroidetes;Bacteroidetes;Bacteroidales;Bacteroidaceae;Bacteroides	100;100;100;100;100;100
			EF403318	uncultured bacterium	Bacteria;Bacteroidetes;Bacteroidetes;Bacteroidales;Bacteroidaceae;Bacteroides	100;100;100;100;100;100
			EF403297	uncultured bacterium	Bacteria;Bacteroidetes;Bacteroidetes;Bacteroidales;Bacteroidaceae;Bacteroides	100;100;100;100;100;100
			EF403247	uncultured bacterium	Bacteria;Bacteroidetes;Bacteroidetes;Bacteroidales;Bacteroidaceae;Bacteroides	100;100;100;100;100;100
			EF400527	uncultured bacterium	Bacteria;Bacteroidetes;Bacteroidetes;Bacteroidales;Bacteroidaceae;Bacteroides	100;100;100;100;100;100
			EF400604	uncultured bacterium	Bacteria;Bacteroidetes;Bacteroidetes;Bacteroidales;Bacteroidaceae;Bacteroides	100;100;100;100;100;100
			EF405025	uncultured bacterium	Bacteria;Bacteroidetes;Bacteroidetes;Bacteroidales;Bacteroidaceae;Bacteroides	100;100;100;100;100;100
			EF403763	uncultured bacterium	Bacteria;Bacteroidetes;Bacteroidetes;Bacteroidales;Bacteroidaceae;Bacteroides	100;100;100;100;100;100
			EF403710	uncultured bacterium	Bacteria;Bacteroidetes;Bacteroidetes;Bacteroidales;Bacteroidaceae;Bacteroides	100;100;100;100;100;100
			EF403437	uncultured bacterium	Bacteria;Bacteroidetes;Bacteroidetes;Bacteroidales;Bacteroidaceae;Bacteroides	100;100;100;100;100;100
			EF403394	uncultured bacterium	Bacteria;Bacteroidetes;Bacteroidetes;Bacteroidales;Bacteroidaceae;Bacteroides	100;100;100;100;100;100
			EF403366	uncultured bacterium	Bacteria;Bacteroidetes;Bacteroidetes;Bacteroidales;Bacteroidaceae;Bacteroides	100;100;100;100;100;100
			EF403307	uncultured bacterium	Bacteria;Bacteroidetes;Bacteroidetes;Bacteroidales;Bacteroidaceae;Bacteroides	100;100;100;100;100;100
			EF403219	uncultured bacterium	Bacteria;Bacteroidetes;Bacteroidetes;Bacteroidales;Bacteroidaceae;Bacteroides	100;100;100;100;100;100
			EF403124	uncultured bacterium	Bacteria;Bacteroidetes;Bacteroidetes;Bacteroidales;Bacteroidaceae;Bacteroides	100;100;100;100;100;100
			DQ824244	uncultured bacterium	Bacteria;Bacteroidetes;Bacteroidetes;Bacteroidales;Bacteroidaceae;Bacteroides	100;100;100;100;100;100
			EF403478	uncultured bacterium	Bacteria;Bacteroidetes;Bacteroidetes;Bacteroidales;Bacteroidaceae;Bacteroides	100;100;100;100;100;100
			EF404838	uncultured bacterium	Bacteria;Bacteroidetes;Bacteroidetes;Bacteroidales;Bacteroidaceae;Bacteroides	100;100;100;100;100;100
			DQ823679	uncultured bacterium	Bacteria;Bacteroidetes;Bacteroidetes;Bacteroidales;Bacteroidaceae;Bacteroides	100;100;100;100;100;100
			EF403784	uncultured bacterium	Bacteria;Bacteroidetes;Bacteroidetes;Bacteroidales;Bacteroidaceae;Bacteroides	100;100;100;100;100;100
			EF403664	uncultured bacterium	Bacteria;Bacteroidetes;Bacteroidetes;Bacteroidales;Bacteroidaceae;Bacteroides	100;100;100;100;100;100
			EF403615	uncultured bacterium	Bacteria;Bacteroidetes;Bacteroidetes;Bacteroidales;Bacteroidaceae;Bacteroides	100;100;100;100;100;100
			EF403811	uncultured bacterium	Bacteria;Bacteroidetes;Bacteroidetes;Bacteroidales;Bacteroidaceae;Bacteroides	100;100;100;100;100;100
			EF403792	uncultured bacterium	Bacteria;Bacteroidetes;Bacteroidetes;Bacteroidales;Bacteroidaceae;Bacteroides	100;100;100;100;100;100
			EF403263	uncultured bacterium	Bacteria;Bacteroidetes;Bacteroidetes;Bacteroidales;Bacteroidaceae;Bacteroides	100;100;100;100;100;100
			EF403749	uncultured bacterium	Bacteria;Bacteroidetes;Bacteroidetes;Bacteroidales;Bacteroidaceae;Bacteroides	100;100;100;100;100;100
			EF403577	uncultured bacterium	Bacteria;Bacteroidetes;Bacteroidetes;Bacteroidales;Bacteroidaceae;Bacteroides	100;100;100;100;100;100
			EF403364	uncultured bacterium	Bacteria;Bacteroidetes;Bacteroidetes;Bacteroidales;Bacteroidaceae;Bacteroides	100;100;100;100;100;100
			DQ824113	uncultured bacterium	Bacteria;Bacteroidetes;Bacteroidetes;Bacteroidales;Bacteroidaceae;Bacteroides	100;100;100;100;100;100
			EF405158	uncultured bacterium	Bacteria;Bacteroidetes;Bacteroidetes;Bacteroidales;Bacteroidaceae;Bacteroides	100;100;100;100;100;100
			EF405060	uncultured bacterium	Bacteria;Bacteroidetes;Bacteroidetes;Bacteroidales;Bacteroidaceae;Bacteroides	100;100;100;100;100;100
			EF403801	uncultured bacterium	Bacteria;Bacteroidetes;Bacteroidetes;Bacteroidales;Bacteroidaceae;Bacteroides	100;100;100;100;100;100
			EF403794	uncultured bacterium	Bacteria;Bacteroidetes;Bacteroidetes;Bacteroidales;Bacteroidaceae;Bacteroides	100;100;100;100;100;100
			EF403667	uncultured bacterium	Bacteria;Bacteroidetes;Bacteroidetes;Bacteroidales;Bacteroidaceae;Bacteroides	100;100;100;100;100;100
			EF403768	uncultured bacterium	Bacteria;Bacteroidetes;Bacteroidetes;Bacteroidales;Bacteroidaceae;Bacteroides	100;100;100;100;100;100
			EF403723	uncultured bacterium	Bacteria;Bacteroidetes;Bacteroidetes;Bacteroidales;Bacteroidaceae;Bacteroides	100;100;100;100;100;100
			EF403576	uncultured bacterium	Bacteria;Bacteroidetes;Bacteroidetes;Bacteroidales;Bacteroidaceae;Bacteroides	100;100;100;100;100;100
			EF403349	uncultured bacterium	Bacteria;Bacteroidetes;Bacteroidetes;Bacteroidales;Bacteroidaceae;Bacteroides	100;100;100;100;100;100
			EF403294	uncultured bacterium	Bacteria;Bacteroidetes;Bacteroidetes;Bacteroidales;Bacteroidaceae;Bacteroides	100;100;100;100;100;100
			EF403449	uncultured bacterium	Bacteria;Bacteroidetes;Bacteroidetes;Bacteroidales;Bacteroidaceae;Bacteroides	100;100;100;100;100;100
			EF403379	uncultured bacterium	Bacteria;Bacteroidetes;Bacteroidetes;Bacteroidales;Bacteroidaceae;Bacteroides	100;100;100;100;100;100
			EF403159	uncultured bacterium	Bacteria;Bacteroidetes;Bacteroidetes;Bacteroidales;Bacteroidaceae;Bacteroides	100;100;100;100;100;100
			EF403299	uncultured bacterium	Bacteria;Bacteroidetes;Bacteroidetes;Bacteroidales;Bacteroidaceae;Bacteroides	100;100;100;100;100;100
			EF403255	uncultured bacterium	Bacteria;Bacteroidetes;Bacteroidetes;Bacteroidales;Bacteroidaceae;Bacteroides	100;100;100;100;100;100
			EF403204	uncultured bacterium	Bacteria;Bacteroidetes;Bacteroidetes;Bacteroidales;Bacteroidaceae;Bacteroides	100;100;100;100;100;100
			EF400564	uncultured bacterium	Bacteria;Bacteroidetes;Bacteroidetes;Bacteroidales;Bacteroidaceae;Bacteroides	100;100;100;100;100;100
			EF400433	uncultured bacterium	Bacteria;Bacteroidetes;Bacteroidetes;Bacteroidales;Bacteroidaceae;Bacteroides	100;100;100;100;100;100
			EF399797	uncultured bacterium	Bacteria;Bacteroidetes;Bacteroidetes;Bacteroidales;Bacteroidaceae;Bacteroides	100;100;100;100;100;100
			EF400097	uncultured bacterium	Bacteria;Bacteroidetes;Bacteroidetes;Bacteroidales;Bacteroidaceae;Bacteroides	100;100;100;100;100;100
			EF399873	uncultured bacterium	Bacteria;Bacteroidetes;Bacteroidetes;Bacteroidales;Bacteroidaceae;Bacteroides	100;100;100;100;100;100
			EF399777	uncultured bacterium	Bacteria;Bacteroidetes;Bacteroidetes;Bacteroidales;Bacteroidaceae;Bacteroides	100;100;100;100;100;100
			EF399711	uncultured bacterium	Bacteria;Bacteroidetes;Bacteroidetes;Bacteroidales;Bacteroidaceae;Bacteroides	100;100;100;100;100;100
			EF399670	uncultured bacterium	Bacteria;Bacteroidetes;Bacteroidetes;Bacteroidales;Bacteroidaceae;Bacteroides	100;100;100;100;100;100
			EF405455	uncultured bacterium	Bacteria;Bacteroidetes;Bacteroidetes;Bacteroidales;Bacteroidaceae;Bacteroides	100;100;100;100;100;100
			EF403578	uncultured bacterium	Bacteria;Bacteroidetes;Bacteroidetes;Bacteroidales;Bacteroidaceae;Bacteroides	100;100;100;100;100;100
			EF403476	uncultured bacterium	Bacteria;Bacteroidetes;Bacteroidetes;Bacteroidales;Bacteroidaceae;Bacteroides	100;100;100;100;100;100
			EF403237	uncultured bacterium	Bacteria;Bacteroidetes;Bacteroidetes;Bacteroidales;Bacteroidaceae;Bacteroides	100;100;100;100;100;100
			EF403210	uncultured bacterium	Bacteria;Bacteroidetes;Bacteroidetes;Bacteroidales;Bacteroidaceae;Bacteroides	100;100;100;100;100;100
			EF400635	uncultured bacterium	Bacteria;Bacteroidetes;Bacteroidetes;Bacteroidales;Bacteroidaceae;Bacteroides	100;100;100;100;100;100
			EF403193	uncultured bacterium	Bacteria;Bacteroidetes;Bacteroidetes;Bacteroidales;Bacteroidaceae;Bacteroides	100;100;100;100;100;100
			EF400374	uncultured bacterium	Bacteria;Bacteroidetes;Bacteroidetes;Bacteroidales;Bacteroidaceae;Bacteroides	100;100;100;100;100;100
			EF400249	uncultured bacterium	Bacteria;Bacteroidetes;Bacteroidetes;Bacteroidales;Bacteroidaceae;Bacteroides	100;100;100;100;100;100
			EF400184	uncultured bacterium	Bacteria;Bacteroidetes;Bacteroidetes;Bacteroidales;Bacteroidaceae;Bacteroides	100;100;100;100;100;100
			EF400543	uncultured bacterium	Bacteria;Bacteroidetes;Bacteroidetes;Bacteroidales;Bacteroidaceae;Bacteroides	100;100;100;100;100;100
			EF400487	uncultured bacterium	Bacteria;Bacteroidetes;Bacteroidetes;Bacteroidales;Bacteroidaceae;Bacteroides	100;100;100;100;100;100
			EF399769	uncultured bacterium	Bacteria;Bacteroidetes;Bacteroidetes;Bacteroidales;Bacteroidaceae;Bacteroides	100;100;100;100;100;100
			EF400681	uncultured bacterium	Bacteria;Bacteroidetes;Bacteroidetes;Bacteroidales;Bacteroidaceae;Bacteroides	100;100;100;100;100;100
			EF400562	uncultured bacterium	Bacteria;Bacteroidetes;Bacteroidetes;Bacteroidales;Bacteroidaceae;Bacteroides	100;100;100;100;100;100
			EF399879	uncultured bacterium	Bacteria;Bacteroidetes;Bacteroidetes;Bacteroidales;Bacteroidaceae;Bacteroides	100;100;100;100;100;100
			DQ823862	uncultured bacterium	Bacteria;Bacteroidetes;Bacteroidetes;Bacteroidales;Bacteroidaceae;Bacteroides	100;100;100;100;100;100
			DQ824145	uncultured bacterium	Bacteria;Bacteroidetes;Bacteroidetes;Bacteroidales;Bacteroidaceae;Bacteroides	100;100;100;100;100;100
			DQ823930	uncultured bacterium	Bacteria;Bacteroidetes;Bacteroidetes;Bacteroidales;Bacteroidaceae;Bacteroides	100;100;100;100;100;100
			DQ824832	uncultured bacterium	Bacteria;Bacteroidetes;Bacteroidetes;Bacteroidales;Bacteroidaceae;Bacteroides	100;100;100;100;100;100
			DQ823896	uncultured bacterium	Bacteria;Bacteroidetes;Bacteroidetes;Bacteroidales;Bacteroidaceae;Bacteroides	100;100;100;100;100;100
			DQ824428	uncultured bacterium	Bacteria;Bacteroidetes;Bacteroidetes;Bacteroidales;Bacteroidaceae;Bacteroides	100;100;100;100;100;100
			DQ823784	uncultured bacterium	Bacteria;Bacteroidetes;Bacteroidetes;Bacteroidales;Bacteroidaceae;Bacteroides	100;100;100;100;100;100
			DQ823737	uncultured bacterium	Bacteria;Bacteroidetes;Bacteroidetes;Bacteroidales;Bacteroidaceae;Bacteroides	100;100;100;100;100;100
V6tg4	0	18469					CGGGCTTAAATTGCAAATGAATTATGGGGAAACCCATACGCCGCAAGGCATTTGTGA
			AM117579	Bacteroides sp.	Bacteria;Bacteroidetes;Bacteroidetes;Bacteroidales;Bacteroidaceae;Bacteroides	100;100;100;100;100;100
			AF227826	Clostridium sp. 75064	Bacteria;Firmicutes;Clostridia;Clostridiales;Clostridiaceae;Clostridium	100;100;100;100;100;100
			AF357574	bacterium mpn-isolate group 26	Bacteria;Firmicutes;Clostridia;Clostridiales;Clostridiaceae;Clostridium	100;100;100;100;100;100
			AM117582	Clostridium sp.	Bacteria;Firmicutes;Clostridia;Clostridiales;Clostridiaceae;Clostridium	100;100;100;100;100;100
			U59278	Clostridium septicum	Bacteria;Firmicutes;Clostridia;Clostridiales;Clostridiaceae;Clostridium	100;100;100;100;100;100
			Y18174	Clostridium tertium	Bacteria;Firmicutes;Clostridia;Clostridiales;Clostridiaceae;Clostridium	100;100;100;100;100;100
			EF194080	Clostridium septicum	Bacteria;Firmicutes;Clostridia;Clostridiales;Clostridiaceae;Clostridium	100;100;100;100;100;100
			AF132273	uncultured bacterium adhufec51	Bacteria;Bacteroidetes;Bacteroidetes;Bacteroidales;Bacteroidaceae;Bacteroides	100;100;100;100;100;100
			AY850406	uncultured bacterium	Bacteria;Bacteroidetes;Bacteroidetes;Bacteroidales;Bacteroidaceae;Bacteroides	100;100;100;100;100;100
			AY919905	uncultured bacterium	Bacteria;Bacteroidetes;Bacteroidetes;Bacteroidales;Bacteroidaceae;Bacteroides	100;100;100;100;100;100
			AY919927	uncultured bacterium	Bacteria;Bacteroidetes;Bacteroidetes;Bacteroidales;Bacteroidaceae;Bacteroides	100;100;100;100;100;100
			AY975247	uncultured bacterium	Bacteria;Bacteroidetes;Bacteroidetes;Bacteroidales;Bacteroidaceae;Bacteroides	100;100;100;100;100;100
			AY975254	uncultured bacterium	Bacteria;Bacteroidetes;Bacteroidetes;Bacteroidales;Bacteroidaceae;Bacteroides	100;100;100;100;100;100
			AY975280	uncultured bacterium	Bacteria;Bacteroidetes;Bacteroidetes;Bacteroidales;Bacteroidaceae;Bacteroides	100;100;100;100;100;100
			AY975308	uncultured bacterium	Bacteria;Bacteroidetes;Bacteroidetes;Bacteroidales;Bacteroidaceae;Bacteroides	100;100;100;100;100;100
			AY975317	uncultured bacterium	Bacteria;Bacteroidetes;Bacteroidetes;Bacteroidales;Bacteroidaceae;Bacteroides	100;100;100;100;100;100
			AY975475	uncultured bacterium	Bacteria;Bacteroidetes;Bacteroidetes;Bacteroidales;Bacteroidaceae;Bacteroides	100;100;100;100;100;100
			AY975497	uncultured bacterium	Bacteria;Bacteroidetes;Bacteroidetes;Bacteroidales;Bacteroidaceae;Bacteroides	100;100;100;100;100;100
			AY975544	uncultured bacterium	Bacteria;Bacteroidetes;Bacteroidetes;Bacteroidales;Bacteroidaceae;Bacteroides	100;100;100;100;100;100
			AY975550	uncultured bacterium	Bacteria;Bacteroidetes;Bacteroidetes;Bacteroidales;Bacteroidaceae;Bacteroides	100;100;100;100;100;100
			AY975599	uncultured bacterium	Bacteria;Bacteroidetes;Bacteroidetes;Bacteroidales;Bacteroidaceae;Bacteroides	100;100;100;100;100;100
			AY975605	uncultured bacterium	Bacteria;Bacteroidetes;Bacteroidetes;Bacteroidales;Bacteroidaceae;Bacteroides	100;100;100;100;100;100
			AY975609	uncultured bacterium	Bacteria;Bacteroidetes;Bacteroidetes;Bacteroidales;Bacteroidaceae;Bacteroides	100;100;100;100;100;100
			AY975610	uncultured bacterium	Bacteria;Bacteroidetes;Bacteroidetes;Bacteroidales;Bacteroidaceae;Bacteroides	100;100;100;100;100;100
			AY975624	uncultured bacterium	Bacteria;Bacteroidetes;Bacteroidetes;Bacteroidales;Bacteroidaceae;Bacteroides	100;100;100;100;100;100
			AY975666	uncultured bacterium	Bacteria;Bacteroidetes;Bacteroidetes;Bacteroidales;Bacteroidaceae;Bacteroides	100;100;100;100;100;100
			AY975708	uncultured bacterium	Bacteria;Bacteroidetes;Bacteroidetes;Bacteroidales;Bacteroidaceae;Bacteroides	100;100;100;100;100;100
			AY975710	uncultured bacterium	Bacteria;Bacteroidetes;Bacteroidetes;Bacteroidales;Bacteroidaceae;Bacteroides	100;100;100;100;100;100
			AY975715	uncultured bacterium	Bacteria;Bacteroidetes;Bacteroidetes;Bacteroidales;Bacteroidaceae;Bacteroides	100;100;100;100;100;100
			AY975722	uncultured bacterium	Bacteria;Bacteroidetes;Bacteroidetes;Bacteroidales;Bacteroidaceae;Bacteroides	100;100;100;100;100;100
			AY975745	uncultured bacterium	Bacteria;Bacteroidetes;Bacteroidetes;Bacteroidales;Bacteroidaceae;Bacteroides	100;100;100;100;100;100
			AY975765	uncultured bacterium	Bacteria;Bacteroidetes;Bacteroidetes;Bacteroidales;Bacteroidaceae;Bacteroides	100;100;100;100;100;100
			AY975778	uncultured bacterium	Bacteria;Bacteroidetes;Bacteroidetes;Bacteroidales;Bacteroidaceae;Bacteroides	100;100;100;100;100;100
			AY975795	uncultured bacterium	Bacteria;Bacteroidetes;Bacteroidetes;Bacteroidales;Bacteroidaceae;Bacteroides	100;100;100;100;100;100
			AY975806	uncultured bacterium	Bacteria;Bacteroidetes;Bacteroidetes;Bacteroidales;Bacteroidaceae;Bacteroides	100;100;100;100;100;100
			AY975815	uncultured bacterium	Bacteria;Bacteroidetes;Bacteroidetes;Bacteroidales;Bacteroidaceae;Bacteroides	100;100;100;100;100;100
			AY975868	uncultured bacterium	Bacteria;Bacteroidetes;Bacteroidetes;Bacteroidales;Bacteroidaceae;Bacteroides	100;100;100;100;100;100
			AY975870	uncultured bacterium	Bacteria;Bacteroidetes;Bacteroidetes;Bacteroidales;Bacteroidaceae;Bacteroides	100;100;100;100;100;100
			AY976308	uncultured bacterium	Bacteria;Bacteroidetes;Bacteroidetes;Bacteroidales;Bacteroidaceae;Bacteroides	100;100;100;100;100;100
			AY977121	uncultured bacterium	Bacteria;Bacteroidetes;Bacteroidetes;Bacteroidales;Bacteroidaceae;Bacteroides	100;100;100;100;100;100
			AY977154	uncultured bacterium	Bacteria;Bacteroidetes;Bacteroidetes;Bacteroidales;Bacteroidaceae;Bacteroides	100;100;100;100;100;100
			AY977157	uncultured bacterium	Bacteria;Bacteroidetes;Bacteroidetes;Bacteroidales;Bacteroidaceae;Bacteroides	100;100;100;100;100;100
			AY977171	uncultured bacterium	Bacteria;Bacteroidetes;Bacteroidetes;Bacteroidales;Bacteroidaceae;Bacteroides	100;100;100;100;100;100
			AY977187	uncultured bacterium	Bacteria;Bacteroidetes;Bacteroidetes;Bacteroidales;Bacteroidaceae;Bacteroides	100;100;100;100;100;100
			AY977206	uncultured bacterium	Bacteria;Bacteroidetes;Bacteroidetes;Bacteroidales;Bacteroidaceae;Bacteroides	100;100;100;100;100;100
			AY977213	uncultured bacterium	Bacteria;Bacteroidetes;Bacteroidetes;Bacteroidales;Bacteroidaceae;Bacteroides	100;100;100;100;100;100
			AY977222	uncultured bacterium	Bacteria;Bacteroidetes;Bacteroidetes;Bacteroidales;Bacteroidaceae;Bacteroides	100;100;100;100;100;100
			AY977293	uncultured bacterium	Bacteria;Bacteroidetes;Bacteroidetes;Bacteroidales;Bacteroidaceae;Bacteroides	100;100;100;100;100;100
			AY977314	uncultured bacterium	Bacteria;Bacteroidetes;Bacteroidetes;Bacteroidales;Bacteroidaceae;Bacteroides	100;100;100;100;100;100
			AY977318	uncultured bacterium	Bacteria;Bacteroidetes;Bacteroidetes;Bacteroidales;Bacteroidaceae;Bacteroides	100;100;100;100;100;100
			AY977319	uncultured bacterium	Bacteria;Bacteroidetes;Bacteroidetes;Bacteroidales;Bacteroidaceae;Bacteroides	100;100;100;100;100;100
			AY977328	uncultured bacterium	Bacteria;Bacteroidetes;Bacteroidetes;Bacteroidales;Bacteroidaceae;Bacteroides	100;100;100;100;100;100
			AY977362	uncultured bacterium	Bacteria;Bacteroidetes;Bacteroidetes;Bacteroidales;Bacteroidaceae;Bacteroides	100;100;100;100;100;100
			AY977363	uncultured bacterium	Bacteria;Bacteroidetes;Bacteroidetes;Bacteroidales;Bacteroidaceae;Bacteroides	100;100;100;100;100;100
			AY977391	uncultured bacterium	Bacteria;Bacteroidetes;Bacteroidetes;Bacteroidales;Bacteroidaceae;Bacteroides	100;100;100;100;100;100
			AY977401	uncultured bacterium	Bacteria;Bacteroidetes;Bacteroidetes;Bacteroidales;Bacteroidaceae;Bacteroides	100;100;100;100;100;100
			AY977413	uncultured bacterium	Bacteria;Bacteroidetes;Bacteroidetes;Bacteroidales;Bacteroidaceae;Bacteroides	100;100;100;100;100;100
			AY977423	uncultured bacterium	Bacteria;Bacteroidetes;Bacteroidetes;Bacteroidales;Bacteroidaceae;Bacteroides	100;100;100;100;100;100
			AY977458	uncultured bacterium	Bacteria;Bacteroidetes;Bacteroidetes;Bacteroidales;Bacteroidaceae;Bacteroides	100;100;100;100;100;100
			AY977490	uncultured bacterium	Bacteria;Bacteroidetes;Bacteroidetes;Bacteroidales;Bacteroidaceae;Bacteroides	100;100;100;100;100;100
			AY977519	uncultured bacterium	Bacteria;Bacteroidetes;Bacteroidetes;Bacteroidales;Bacteroidaceae;Bacteroides	100;100;100;100;100;100
			AY977530	uncultured bacterium	Bacteria;Bacteroidetes;Bacteroidetes;Bacteroidales;Bacteroidaceae;Bacteroides	100;100;100;100;100;100
			AY977569	uncultured bacterium	Bacteria;Bacteroidetes;Bacteroidetes;Bacteroidales;Bacteroidaceae;Bacteroides	100;100;100;100;100;100
			AY978802	uncultured bacterium	Bacteria;Bacteroidetes;Bacteroidetes;Bacteroidales;Bacteroidaceae;Bacteroides	100;100;100;100;100;100
			AY978823	uncultured bacterium	Bacteria;Bacteroidetes;Bacteroidetes;Bacteroidales;Bacteroidaceae;Bacteroides	100;100;100;100;100;100
			AY978840	uncultured bacterium	Bacteria;Bacteroidetes;Bacteroidetes;Bacteroidales;Bacteroidaceae;Bacteroides	100;100;100;100;100;100
			AY978843	uncultured bacterium	Bacteria;Bacteroidetes;Bacteroidetes;Bacteroidales;Bacteroidaceae;Bacteroides	100;100;100;100;100;100
			AY978848	uncultured bacterium	Bacteria;Bacteroidetes;Bacteroidetes;Bacteroidales;Bacteroidaceae;Bacteroides	100;100;100;100;100;100
			AY978855	uncultured bacterium	Bacteria;Bacteroidetes;Bacteroidetes;Bacteroidales;Bacteroidaceae;Bacteroides	100;100;100;100;100;100
			AY978858	uncultured bacterium	Bacteria;Bacteroidetes;Bacteroidetes;Bacteroidales;Bacteroidaceae;Bacteroides	100;100;100;100;100;100
			AY978869	uncultured bacterium	Bacteria;Bacteroidetes;Bacteroidetes;Bacteroidales;Bacteroidaceae;Bacteroides	100;100;100;100;100;100
			AY978894	uncultured bacterium	Bacteria;Bacteroidetes;Bacteroidetes;Bacteroidales;Bacteroidaceae;Bacteroides	100;100;100;100;100;100
			AY978897	uncultured bacterium	Bacteria;Bacteroidetes;Bacteroidetes;Bacteroidales;Bacteroidaceae;Bacteroides	100;100;100;100;100;100
			AY978932	uncultured bacterium	Bacteria;Bacteroidetes;Bacteroidetes;Bacteroidales;Bacteroidaceae;Bacteroides	100;100;100;100;100;100
			AY978961	uncultured bacterium	Bacteria;Bacteroidetes;Bacteroidetes;Bacteroidales;Bacteroidaceae;Bacteroides	100;100;100;100;100;100
			AY979006	uncultured bacterium	Bacteria;Bacteroidetes;Bacteroidetes;Bacteroidales;Bacteroidaceae;Bacteroides	100;100;100;100;100;100
			AY979019	uncultured bacterium	Bacteria;Bacteroidetes;Bacteroidetes;Bacteroidales;Bacteroidaceae;Bacteroides	100;100;100;100;100;100
			AY979038	uncultured bacterium	Bacteria;Bacteroidetes;Bacteroidetes;Bacteroidales;Bacteroidaceae;Bacteroides	100;100;100;100;100;100
			AY979045	uncultured bacterium	Bacteria;Bacteroidetes;Bacteroidetes;Bacteroidales;Bacteroidaceae;Bacteroides	100;100;100;100;100;100
			AY979096	uncultured bacterium	Bacteria;Bacteroidetes;Bacteroidetes;Bacteroidales;Bacteroidaceae;Bacteroides	100;100;100;100;100;100
			AY979108	uncultured bacterium	Bacteria;Bacteroidetes;Bacteroidetes;Bacteroidales;Bacteroidaceae;Bacteroides	100;100;100;100;100;100
			AY979120	uncultured bacterium	Bacteria;Bacteroidetes;Bacteroidetes;Bacteroidales;Bacteroidaceae;Bacteroides	100;100;100;100;100;100
			AY979135	uncultured bacterium	Bacteria;Bacteroidetes;Bacteroidetes;Bacteroidales;Bacteroidaceae;Bacteroides	100;100;100;100;100;100
			AY979140	uncultured bacterium	Bacteria;Bacteroidetes;Bacteroidetes;Bacteroidales;Bacteroidaceae;Bacteroides	100;100;100;100;100;100
			AY979221	uncultured bacterium	Bacteria;Bacteroidetes;Bacteroidetes;Bacteroidales;Bacteroidaceae;Bacteroides	100;100;100;100;100;100
			AY979223	uncultured bacterium	Bacteria;Bacteroidetes;Bacteroidetes;Bacteroidales;Bacteroidaceae;Bacteroides	100;100;100;100;100;100
			AY979248	uncultured bacterium	Bacteria;Bacteroidetes;Bacteroidetes;Bacteroidales;Bacteroidaceae;Bacteroides	100;100;100;100;100;100
			AY979257	uncultured bacterium	Bacteria;Bacteroidetes;Bacteroidetes;Bacteroidales;Bacteroidaceae;Bacteroides	100;100;100;100;100;100
			AY979274	uncultured bacterium	Bacteria;Bacteroidetes;Bacteroidetes;Bacteroidales;Bacteroidaceae;Bacteroides	100;100;100;100;100;100
			AY979311	uncultured bacterium	Bacteria;Bacteroidetes;Bacteroidetes;Bacteroidales;Bacteroidaceae;Bacteroides	100;100;100;100;100;100
			AY979375	uncultured bacterium	Bacteria;Bacteroidetes;Bacteroidetes;Bacteroidales;Bacteroidaceae;Bacteroides	100;100;100;100;100;100
			AY979383	uncultured bacterium	Bacteria;Bacteroidetes;Bacteroidetes;Bacteroidales;Bacteroidaceae;Bacteroides	100;100;100;100;100;100
			AY979392	uncultured bacterium	Bacteria;Bacteroidetes;Bacteroidetes;Bacteroidales;Bacteroidaceae;Bacteroides	100;100;100;100;100;100
			AY980245	uncultured bacterium	Bacteria;Bacteroidetes;Bacteroidetes;Bacteroidales;Bacteroidaceae;Bacteroides	100;100;100;100;100;100
			AY980366	uncultured bacterium	Bacteria;Bacteroidetes;Bacteroidetes;Bacteroidales;Bacteroidaceae;Bacteroides	100;100;100;100;100;100
			AY980397	uncultured bacterium	Bacteria;Bacteroidetes;Bacteroidetes;Bacteroidales;Bacteroidaceae;Bacteroides	100;100;100;100;100;100
			AY980450	uncultured bacterium	Bacteria;Bacteroidetes;Bacteroidetes;Bacteroidales;Bacteroidaceae;Bacteroides	100;100;100;100;100;100
			AY980458	uncultured bacterium	Bacteria;Bacteroidetes;Bacteroidetes;Bacteroidales;Bacteroidaceae;Bacteroides	100;100;100;100;100;100
			AY980471	uncultured bacterium	Bacteria;Bacteroidetes;Bacteroidetes;Bacteroidales;Bacteroidaceae;Bacteroides	100;100;100;100;100;100
			AY980479	uncultured bacterium	Bacteria;Bacteroidetes;Bacteroidetes;Bacteroidales;Bacteroidaceae;Bacteroides	100;100;100;100;100;100
			AY980514	uncultured bacterium	Bacteria;Bacteroidetes;Bacteroidetes;Bacteroidales;Bacteroidaceae;Bacteroides	100;100;100;100;100;100
			AY980537	uncultured bacterium	Bacteria;Bacteroidetes;Bacteroidetes;Bacteroidales;Bacteroidaceae;Bacteroides	100;100;100;100;100;100
			AY980543	uncultured bacterium	Bacteria;Bacteroidetes;Bacteroidetes;Bacteroidales;Bacteroidaceae;Bacteroides	100;100;100;100;100;100
			AY980576	uncultured bacterium	Bacteria;Bacteroidetes;Bacteroidetes;Bacteroidales;Bacteroidaceae;Bacteroides	100;100;100;100;100;100
			AY980826	uncultured bacterium	Bacteria;Bacteroidetes;Bacteroidetes;Bacteroidales;Bacteroidaceae;Bacteroides	100;100;100;100;100;100
			AY981780	uncultured bacterium	Bacteria;Bacteroidetes;Bacteroidetes;Bacteroidales;Bacteroidaceae;Bacteroides	100;100;100;100;100;100
			AY981809	uncultured bacterium	Bacteria;Bacteroidetes;Bacteroidetes;Bacteroidales;Bacteroidaceae;Bacteroides	100;100;100;100;100;100
			AY981821	uncultured bacterium	Bacteria;Bacteroidetes;Bacteroidetes;Bacteroidales;Bacteroidaceae;Bacteroides	100;100;100;100;100;100
			AY981826	uncultured bacterium	Bacteria;Bacteroidetes;Bacteroidetes;Bacteroidales;Bacteroidaceae;Bacteroides	100;100;100;100;100;100
			AY981854	uncultured bacterium	Bacteria;Bacteroidetes;Bacteroidetes;Bacteroidales;Bacteroidaceae;Bacteroides	100;100;100;100;100;100
			AY981875	uncultured bacterium	Bacteria;Bacteroidetes;Bacteroidetes;Bacteroidales;Bacteroidaceae;Bacteroides	100;100;100;100;100;100
			AY981896	uncultured bacterium	Bacteria;Bacteroidetes;Bacteroidetes;Bacteroidales;Bacteroidaceae;Bacteroides	100;100;100;100;100;100
			AY981913	uncultured bacterium	Bacteria;Bacteroidetes;Bacteroidetes;Bacteroidales;Bacteroidaceae;Bacteroides	100;100;100;100;100;100
			AY981915	uncultured bacterium	Bacteria;Bacteroidetes;Bacteroidetes;Bacteroidales;Bacteroidaceae;Bacteroides	100;100;100;100;100;100
			AY981923	uncultured bacterium	Bacteria;Bacteroidetes;Bacteroidetes;Bacteroidales;Bacteroidaceae;Bacteroides	100;100;100;100;100;100
			AY981925	uncultured bacterium	Bacteria;Bacteroidetes;Bacteroidetes;Bacteroidales;Bacteroidaceae;Bacteroides	100;100;100;100;100;100
			AY981933	uncultured bacterium	Bacteria;Bacteroidetes;Bacteroidetes;Bacteroidales;Bacteroidaceae;Bacteroides	100;100;100;100;100;100
			AY981958	uncultured bacterium	Bacteria;Bacteroidetes;Bacteroidetes;Bacteroidales;Bacteroidaceae;Bacteroides	100;100;100;100;100;100
			AY981995	uncultured bacterium	Bacteria;Bacteroidetes;Bacteroidetes;Bacteroidales;Bacteroidaceae;Bacteroides	100;100;100;100;100;100
			AY982072	uncultured bacterium	Bacteria;Bacteroidetes;Bacteroidetes;Bacteroidales;Bacteroidaceae;Bacteroides	100;100;100;100;100;100
			AY982113	uncultured bacterium	Bacteria;Bacteroidetes;Bacteroidetes;Bacteroidales;Bacteroidaceae;Bacteroides	100;100;100;100;100;100
			AY982305	uncultured bacterium	Bacteria;Bacteroidetes;Bacteroidetes;Bacteroidales;Bacteroidaceae;Bacteroides	100;100;100;100;100;100
			AY982533	uncultured bacterium	Bacteria;Bacteroidetes;Bacteroidetes;Bacteroidales;Bacteroidaceae;Bacteroides	100;100;100;100;100;100
			AY983207	uncultured bacterium	Bacteria;Bacteroidetes;Bacteroidetes;Bacteroidales;Bacteroidaceae;Bacteroides	100;100;100;100;100;100
			AY983214	uncultured bacterium	Bacteria;Bacteroidetes;Bacteroidetes;Bacteroidales;Bacteroidaceae;Bacteroides	100;100;100;100;100;100
			AY983226	uncultured bacterium	Bacteria;Bacteroidetes;Bacteroidetes;Bacteroidales;Bacteroidaceae;Bacteroides	100;100;100;100;100;100
			AY983251	uncultured bacterium	Bacteria;Bacteroidetes;Bacteroidetes;Bacteroidales;Bacteroidaceae;Bacteroides	100;100;100;100;100;100
			AY983266	uncultured bacterium	Bacteria;Bacteroidetes;Bacteroidetes;Bacteroidales;Bacteroidaceae;Bacteroides	100;100;100;100;100;100
			AY983267	uncultured bacterium	Bacteria;Bacteroidetes;Bacteroidetes;Bacteroidales;Bacteroidaceae;Bacteroides	100;100;100;100;100;100
			AY983280	uncultured bacterium	Bacteria;Bacteroidetes;Bacteroidetes;Bacteroidales;Bacteroidaceae;Bacteroides	100;100;100;100;100;100
			AY983282	uncultured bacterium	Bacteria;Bacteroidetes;Bacteroidetes;Bacteroidales;Bacteroidaceae;Bacteroides	100;100;100;100;100;100
			AY983289	uncultured bacterium	Bacteria;Bacteroidetes;Bacteroidetes;Bacteroidales;Bacteroidaceae;Bacteroides	100;100;100;100;100;100
			AY983317	uncultured bacterium	Bacteria;Bacteroidetes;Bacteroidetes;Bacteroidales;Bacteroidaceae;Bacteroides	100;100;100;100;100;100
			AY983326	uncultured bacterium	Bacteria;Bacteroidetes;Bacteroidetes;Bacteroidales;Bacteroidaceae;Bacteroides	100;100;100;100;100;100
			AY983333	uncultured bacterium	Bacteria;Bacteroidetes;Bacteroidetes;Bacteroidales;Bacteroidaceae;Bacteroides	100;100;100;100;100;100
			AY983362	uncultured bacterium	Bacteria;Bacteroidetes;Bacteroidetes;Bacteroidales;Bacteroidaceae;Bacteroides	100;100;100;100;100;100
			AY983373	uncultured bacterium	Bacteria;Bacteroidetes;Bacteroidetes;Bacteroidales;Bacteroidaceae;Bacteroides	100;100;100;100;100;100
			AY983380	uncultured bacterium	Bacteria;Bacteroidetes;Bacteroidetes;Bacteroidales;Bacteroidaceae;Bacteroides	100;100;100;100;100;100
			AY983408	uncultured bacterium	Bacteria;Bacteroidetes;Bacteroidetes;Bacteroidales;Bacteroidaceae;Bacteroides	100;100;100;100;100;100
			AY983435	uncultured bacterium	Bacteria;Bacteroidetes;Bacteroidetes;Bacteroidales;Bacteroidaceae;Bacteroides	100;100;100;100;100;100
			AY983437	uncultured bacterium	Bacteria;Bacteroidetes;Bacteroidetes;Bacteroidales;Bacteroidaceae;Bacteroides	100;100;100;100;100;100
			AY983546	uncultured bacterium	Bacteria;Bacteroidetes;Bacteroidetes;Bacteroidales;Bacteroidaceae;Bacteroides	100;100;100;100;100;100
			AY983588	uncultured bacterium	Bacteria;Bacteroidetes;Bacteroidetes;Bacteroidales;Bacteroidaceae;Bacteroides	100;100;100;100;100;100
			AY983598	uncultured bacterium	Bacteria;Bacteroidetes;Bacteroidetes;Bacteroidales;Bacteroidaceae;Bacteroides	100;100;100;100;100;100
			AY983614	uncultured bacterium	Bacteria;Bacteroidetes;Bacteroidetes;Bacteroidales;Bacteroidaceae;Bacteroides	100;100;100;100;100;100
			AY983642	uncultured bacterium	Bacteria;Bacteroidetes;Bacteroidetes;Bacteroidales;Bacteroidaceae;Bacteroides	100;100;100;100;100;100
			AY983656	uncultured bacterium	Bacteria;Bacteroidetes;Bacteroidetes;Bacteroidales;Bacteroidaceae;Bacteroides	100;100;100;100;100;100
			AY983662	uncultured bacterium	Bacteria;Bacteroidetes;Bacteroidetes;Bacteroidales;Bacteroidaceae;Bacteroides	100;100;100;100;100;100
			AY983675	uncultured bacterium	Bacteria;Bacteroidetes;Bacteroidetes;Bacteroidales;Bacteroidaceae;Bacteroides	100;100;100;100;100;100
			AY983692	uncultured bacterium	Bacteria;Bacteroidetes;Bacteroidetes;Bacteroidales;Bacteroidaceae;Bacteroides	100;100;100;100;100;100
			AY983693	uncultured bacterium	Bacteria;Bacteroidetes;Bacteroidetes;Bacteroidales;Bacteroidaceae;Bacteroides	100;100;100;100;100;100
			AY983695	uncultured bacterium	Bacteria;Bacteroidetes;Bacteroidetes;Bacteroidales;Bacteroidaceae;Bacteroides	100;100;100;100;100;100
			AY983718	uncultured bacterium	Bacteria;Bacteroidetes;Bacteroidetes;Bacteroidales;Bacteroidaceae;Bacteroides	100;100;100;100;100;100
			AY983725	uncultured bacterium	Bacteria;Bacteroidetes;Bacteroidetes;Bacteroidales;Bacteroidaceae;Bacteroides	100;100;100;100;100;100
			AY983744	uncultured bacterium	Bacteria;Bacteroidetes;Bacteroidetes;Bacteroidales;Bacteroidaceae;Bacteroides	100;100;100;100;100;100
			AY985245	uncultured bacterium	Bacteria;Bacteroidetes;Bacteroidetes;Bacteroidales;Bacteroidaceae;Bacteroides	100;100;100;100;100;100
			AY985274	uncultured bacterium	Bacteria;Bacteroidetes;Bacteroidetes;Bacteroidales;Bacteroidaceae;Bacteroides	100;100;100;100;100;100
			AY985288	uncultured bacterium	Bacteria;Bacteroidetes;Bacteroidetes;Bacteroidales;Bacteroidaceae;Bacteroides	100;100;100;100;100;100
			AY985326	uncultured bacterium	Bacteria;Bacteroidetes;Bacteroidetes;Bacteroidales;Bacteroidaceae;Bacteroides	100;100;100;100;100;100
			AY985360	uncultured bacterium	Bacteria;Bacteroidetes;Bacteroidetes;Bacteroidales;Bacteroidaceae;Bacteroides	100;100;100;100;100;100
			AY985636	uncultured bacterium	Bacteria;Bacteroidetes;Bacteroidetes;Bacteroidales;Bacteroidaceae;Bacteroides	100;100;100;100;100;100
			AY985781	uncultured bacterium	Bacteria;Bacteroidetes;Bacteroidetes;Bacteroidales;Bacteroidaceae;Bacteroides	100;100;100;100;100;100
			AY985939	uncultured bacterium	Bacteria;Bacteroidetes;Bacteroidetes;Bacteroidales;Bacteroidaceae;Bacteroides	100;100;100;100;100;100
			AY986015	uncultured bacterium	Bacteria;Bacteroidetes;Bacteroidetes;Bacteroidales;Bacteroidaceae;Bacteroides	100;100;100;100;100;100
			AY986036	uncultured bacterium	Bacteria;Bacteroidetes;Bacteroidetes;Bacteroidales;Bacteroidaceae;Bacteroides	100;100;100;100;100;100
			AY986240	uncultured bacterium	Bacteria;Bacteroidetes;Bacteroidetes;Bacteroidales;Bacteroidaceae;Bacteroides	100;100;100;100;100;100
			DQ441261	uncultured bacterium	Bacteria;Bacteroidetes;Bacteroidetes;Bacteroidales;Bacteroidaceae;Bacteroides	100;100;100;100;100;100
			DQ905531	uncultured bacterium	Bacteria;Bacteroidetes;Bacteroidetes;Bacteroidales;Bacteroidaceae;Bacteroides	100;100;100;100;100;100
			EF403771	uncultured bacterium	Bacteria;Bacteroidetes;Bacteroidetes;Bacteroidales;Bacteroidaceae;Bacteroides	100;100;100;100;100;100
			EF403121	uncultured bacterium	Bacteria;Bacteroidetes;Bacteroidetes;Bacteroidales;Bacteroidaceae;Bacteroides	100;100;100;100;100;100
			EF399539	uncultured bacterium	Bacteria;Bacteroidetes;Bacteroidetes;Bacteroidales;Bacteroidaceae;Bacteroides	100;100;100;100;100;100
			EF399496	uncultured bacterium	Bacteria;Bacteroidetes;Bacteroidetes;Bacteroidales;Bacteroidaceae;Bacteroides	100;100;100;100;100;100
			EF399475	uncultured bacterium	Bacteria;Bacteroidetes;Bacteroidetes;Bacteroidales;Bacteroidaceae;Bacteroides	100;100;100;100;100;100
			EF399433	uncultured bacterium	Bacteria;Bacteroidetes;Bacteroidetes;Bacteroidales;Bacteroidaceae;Bacteroides	100;100;100;100;100;100
			EF399366	uncultured bacterium	Bacteria;Bacteroidetes;Bacteroidetes;Bacteroidales;Bacteroidaceae;Bacteroides	100;100;100;100;100;100
			EF399142	uncultured bacterium	Bacteria;Bacteroidetes;Bacteroidetes;Bacteroidales;Bacteroidaceae;Bacteroides	100;100;100;100;100;100
			EF399086	uncultured bacterium	Bacteria;Bacteroidetes;Bacteroidetes;Bacteroidales;Bacteroidaceae;Bacteroides	100;100;100;100;100;100
			EF399058	uncultured bacterium	Bacteria;Bacteroidetes;Bacteroidetes;Bacteroidales;Bacteroidaceae;Bacteroides	100;100;100;100;100;100
			EF399004	uncultured bacterium	Bacteria;Bacteroidetes;Bacteroidetes;Bacteroidales;Bacteroidaceae;Bacteroides	100;100;100;100;100;100
			EF398889	uncultured bacterium	Bacteria;Bacteroidetes;Bacteroidetes;Bacteroidales;Bacteroidaceae;Bacteroides	100;100;100;100;100;100
			EF398734	uncultured bacterium	Bacteria;Bacteroidetes;Bacteroidetes;Bacteroidales;Bacteroidaceae;Bacteroides	100;100;100;100;100;100
			EF398655	uncultured bacterium	Bacteria;Bacteroidetes;Bacteroidetes;Bacteroidales;Bacteroidaceae;Bacteroides	100;100;100;100;100;100
			EF398615	uncultured bacterium	Bacteria;Bacteroidetes;Bacteroidetes;Bacteroidales;Bacteroidaceae;Bacteroides	100;100;100;100;100;100
			EF398566	uncultured bacterium	Bacteria;Bacteroidetes;Bacteroidetes;Bacteroidales;Bacteroidaceae;Bacteroides	100;100;100;100;100;100
			EF398478	uncultured bacterium	Bacteria;Bacteroidetes;Bacteroidetes;Bacteroidales;Bacteroidaceae;Bacteroides	100;100;100;100;100;100
			EF398455	uncultured bacterium	Bacteria;Bacteroidetes;Bacteroidetes;Bacteroidales;Bacteroidaceae;Bacteroides	100;100;100;100;100;100
			EF398376	uncultured bacterium	Bacteria;Bacteroidetes;Bacteroidetes;Bacteroidales;Bacteroidaceae;Bacteroides	100;100;100;100;100;100
			EF398322	uncultured bacterium	Bacteria;Bacteroidetes;Bacteroidetes;Bacteroidales;Bacteroidaceae;Bacteroides	100;100;100;100;100;100
			EF398299	uncultured bacterium	Bacteria;Bacteroidetes;Bacteroidetes;Bacteroidales;Bacteroidaceae;Bacteroides	100;100;100;100;100;100
			EF404663	uncultured bacterium	Bacteria;Bacteroidetes;Bacteroidetes;Bacteroidales;Bacteroidaceae;Bacteroides	100;100;100;100;100;100
			EF399921	uncultured bacterium	Bacteria;Bacteroidetes;Bacteroidetes;Bacteroidales;Bacteroidaceae;Bacteroides	100;100;100;100;100;100
			EF399559	uncultured bacterium	Bacteria;Bacteroidetes;Bacteroidetes;Bacteroidales;Bacteroidaceae;Bacteroides	100;100;100;100;100;100
			EF399532	uncultured bacterium	Bacteria;Bacteroidetes;Bacteroidetes;Bacteroidales;Bacteroidaceae;Bacteroides	100;100;100;100;100;100
			EF399474	uncultured bacterium	Bacteria;Bacteroidetes;Bacteroidetes;Bacteroidales;Bacteroidaceae;Bacteroides	100;100;100;100;100;100
			EF399402	uncultured bacterium	Bacteria;Bacteroidetes;Bacteroidetes;Bacteroidales;Bacteroidaceae;Bacteroides	100;100;100;100;100;100
			EF399358	uncultured bacterium	Bacteria;Bacteroidetes;Bacteroidetes;Bacteroidales;Bacteroidaceae;Bacteroides	100;100;100;100;100;100
			EF399325	uncultured bacterium	Bacteria;Bacteroidetes;Bacteroidetes;Bacteroidales;Bacteroidaceae;Bacteroides	100;100;100;100;100;100
			EF399230	uncultured bacterium	Bacteria;Bacteroidetes;Bacteroidetes;Bacteroidales;Bacteroidaceae;Bacteroides	100;100;100;100;100;100
			EF399193	uncultured bacterium	Bacteria;Bacteroidetes;Bacteroidetes;Bacteroidales;Bacteroidaceae;Bacteroides	100;100;100;100;100;100
			EF399171	uncultured bacterium	Bacteria;Bacteroidetes;Bacteroidetes;Bacteroidales;Bacteroidaceae;Bacteroides	100;100;100;100;100;100
			EF399141	uncultured bacterium	Bacteria;Bacteroidetes;Bacteroidetes;Bacteroidales;Bacteroidaceae;Bacteroides	100;100;100;100;100;100
			EF399106	uncultured bacterium	Bacteria;Bacteroidetes;Bacteroidetes;Bacteroidales;Bacteroidaceae;Bacteroides	100;100;100;100;100;100
			EF399078	uncultured bacterium	Bacteria;Bacteroidetes;Bacteroidetes;Bacteroidales;Bacteroidaceae;Bacteroides	100;100;100;100;100;100
			EF399031	uncultured bacterium	Bacteria;Bacteroidetes;Bacteroidetes;Bacteroidales;Bacteroidaceae;Bacteroides	100;100;100;100;100;100
			EF398976	uncultured bacterium	Bacteria;Bacteroidetes;Bacteroidetes;Bacteroidales;Bacteroidaceae;Bacteroides	100;100;100;100;100;100
			EF398923	uncultured bacterium	Bacteria;Bacteroidetes;Bacteroidetes;Bacteroidales;Bacteroidaceae;Bacteroides	100;100;100;100;100;100
			EF398899	uncultured bacterium	Bacteria;Bacteroidetes;Bacteroidetes;Bacteroidales;Bacteroidaceae;Bacteroides	100;100;100;100;100;100
			EF398887	uncultured bacterium	Bacteria;Bacteroidetes;Bacteroidetes;Bacteroidales;Bacteroidaceae;Bacteroides	100;100;100;100;100;100
			EF398868	uncultured bacterium	Bacteria;Bacteroidetes;Bacteroidetes;Bacteroidales;Bacteroidaceae;Bacteroides	100;100;100;100;100;100
			EF398833	uncultured bacterium	Bacteria;Bacteroidetes;Bacteroidetes;Bacteroidales;Bacteroidaceae;Bacteroides	100;100;100;100;100;100
			EF398770	uncultured bacterium	Bacteria;Bacteroidetes;Bacteroidetes;Bacteroidales;Bacteroidaceae;Bacteroides	100;100;100;100;100;100
			EF398680	uncultured bacterium	Bacteria;Bacteroidetes;Bacteroidetes;Bacteroidales;Bacteroidaceae;Bacteroides	100;100;100;100;100;100
			EF398654	uncultured bacterium	Bacteria;Bacteroidetes;Bacteroidetes;Bacteroidales;Bacteroidaceae;Bacteroides	100;100;100;100;100;100
			EF398476	uncultured bacterium	Bacteria;Bacteroidetes;Bacteroidetes;Bacteroidales;Bacteroidaceae;Bacteroides	100;100;100;100;100;100
			EF398453	uncultured bacterium	Bacteria;Bacteroidetes;Bacteroidetes;Bacteroidales;Bacteroidaceae;Bacteroides	100;100;100;100;100;100
			EF398373	uncultured bacterium	Bacteria;Bacteroidetes;Bacteroidetes;Bacteroidales;Bacteroidaceae;Bacteroides	100;100;100;100;100;100
			EF398353	uncultured bacterium	Bacteria;Bacteroidetes;Bacteroidetes;Bacteroidales;Bacteroidaceae;Bacteroides	100;100;100;100;100;100
			EF398288	uncultured bacterium	Bacteria;Bacteroidetes;Bacteroidetes;Bacteroidales;Bacteroidaceae;Bacteroides	100;100;100;100;100;100
			EF403751	uncultured bacterium	Bacteria;Bacteroidetes;Bacteroidetes;Bacteroidales;Bacteroidaceae;Bacteroides	100;100;100;100;100;100
			EF399588	uncultured bacterium	Bacteria;Bacteroidetes;Bacteroidetes;Bacteroidales;Bacteroidaceae;Bacteroides	100;100;100;100;100;100
			EF399465	uncultured bacterium	Bacteria;Bacteroidetes;Bacteroidetes;Bacteroidales;Bacteroidaceae;Bacteroides	100;100;100;100;100;100
			EF399293	uncultured bacterium	Bacteria;Bacteroidetes;Bacteroidetes;Bacteroidales;Bacteroidaceae;Bacteroides	100;100;100;100;100;100
			EF399276	uncultured bacterium	Bacteria;Bacteroidetes;Bacteroidetes;Bacteroidales;Bacteroidaceae;Bacteroides	100;100;100;100;100;100
			EF399211	uncultured bacterium	Bacteria;Bacteroidetes;Bacteroidetes;Bacteroidales;Bacteroidaceae;Bacteroides	100;100;100;100;100;100
			EF399180	uncultured bacterium	Bacteria;Bacteroidetes;Bacteroidetes;Bacteroidales;Bacteroidaceae;Bacteroides	100;100;100;100;100;100
			EF399131	uncultured bacterium	Bacteria;Bacteroidetes;Bacteroidetes;Bacteroidales;Bacteroidaceae;Bacteroides	100;100;100;100;100;100
			EF399102	uncultured bacterium	Bacteria;Bacteroidetes;Bacteroidetes;Bacteroidales;Bacteroidaceae;Bacteroides	100;100;100;100;100;100
			EF398971	uncultured bacterium	Bacteria;Bacteroidetes;Bacteroidetes;Bacteroidales;Bacteroidaceae;Bacteroides	100;100;100;100;100;100
			EF398917	uncultured bacterium	Bacteria;Bacteroidetes;Bacteroidetes;Bacteroidales;Bacteroidaceae;Bacteroides	100;100;100;100;100;100
			EF398852	uncultured bacterium	Bacteria;Bacteroidetes;Bacteroidetes;Bacteroidales;Bacteroidaceae;Bacteroides	100;100;100;100;100;100
			EF398825	uncultured bacterium	Bacteria;Bacteroidetes;Bacteroidetes;Bacteroidales;Bacteroidaceae;Bacteroides	100;100;100;100;100;100
			EF398762	uncultured bacterium	Bacteria;Bacteroidetes;Bacteroidetes;Bacteroidales;Bacteroidaceae;Bacteroides	100;100;100;100;100;100
			EF398663	uncultured bacterium	Bacteria;Bacteroidetes;Bacteroidetes;Bacteroidales;Bacteroidaceae;Bacteroides	100;100;100;100;100;100
			EF398605	uncultured bacterium	Bacteria;Bacteroidetes;Bacteroidetes;Bacteroidales;Bacteroidaceae;Bacteroides	100;100;100;100;100;100
			EF398556	uncultured bacterium	Bacteria;Bacteroidetes;Bacteroidetes;Bacteroidales;Bacteroidaceae;Bacteroides	100;100;100;100;100;100
			EF398470	uncultured bacterium	Bacteria;Bacteroidetes;Bacteroidetes;Bacteroidales;Bacteroidaceae;Bacteroides	100;100;100;100;100;100
			EF398391	uncultured bacterium	Bacteria;Bacteroidetes;Bacteroidetes;Bacteroidales;Bacteroidaceae;Bacteroides	100;100;100;100;100;100
			EF398368	uncultured bacterium	Bacteria;Bacteroidetes;Bacteroidetes;Bacteroidales;Bacteroidaceae;Bacteroides	100;100;100;100;100;100
			EF398312	uncultured bacterium	Bacteria;Bacteroidetes;Bacteroidetes;Bacteroidales;Bacteroidaceae;Bacteroides	100;100;100;100;100;100
			DQ801155	uncultured bacterium	Bacteria;Bacteroidetes;Bacteroidetes;Bacteroidales;Bacteroidaceae;Bacteroides	100;100;100;100;100;100
			EF403754	uncultured bacterium	Bacteria;Bacteroidetes;Bacteroidetes;Bacteroidales;Bacteroidaceae;Bacteroides	100;100;100;100;100;100
			EF403755	uncultured bacterium	Bacteria;Bacteroidetes;Bacteroidetes;Bacteroidales;Bacteroidaceae;Bacteroides	100;100;100;100;100;100
			EF403783	uncultured bacterium	Bacteria;Bacteroidetes;Bacteroidetes;Bacteroidales;Bacteroidaceae;Bacteroides	100;100;100;100;100;100
			EF403376	uncultured bacterium	Bacteria;Bacteroidetes;Bacteroidetes;Bacteroidales;Bacteroidaceae;Bacteroides	100;100;100;100;100;100
			EF402663	uncultured bacterium	Bacteria;Bacteroidetes;Bacteroidetes;Bacteroidales;Bacteroidaceae;Bacteroides	100;100;100;100;100;100
			DQ798801	uncultured bacterium	Bacteria;Bacteroidetes;Bacteroidetes;Bacteroidales;Bacteroidaceae;Bacteroides	100;100;100;100;100;100
			EF399514	uncultured bacterium	Bacteria;Bacteroidetes;Bacteroidetes;Bacteroidales;Bacteroidaceae;Bacteroides	100;100;100;100;100;100
			EF399468	uncultured bacterium	Bacteria;Bacteroidetes;Bacteroidetes;Bacteroidales;Bacteroidaceae;Bacteroides	100;100;100;100;100;100
			EF399423	uncultured bacterium	Bacteria;Bacteroidetes;Bacteroidetes;Bacteroidales;Bacteroidaceae;Bacteroides	100;100;100;100;100;100
			EF399356	uncultured bacterium	Bacteria;Bacteroidetes;Bacteroidetes;Bacteroidales;Bacteroidaceae;Bacteroides	100;100;100;100;100;100
			EF399336	uncultured bacterium	Bacteria;Bacteroidetes;Bacteroidetes;Bacteroidales;Bacteroidaceae;Bacteroides	100;100;100;100;100;100
			EF399278	uncultured bacterium	Bacteria;Bacteroidetes;Bacteroidetes;Bacteroidales;Bacteroidaceae;Bacteroides	100;100;100;100;100;100
			EF399579	uncultured bacterium	Bacteria;Bacteroidetes;Bacteroidetes;Bacteroidales;Bacteroidaceae;Bacteroides	100;100;100;100;100;100
			EF399541	uncultured bacterium	Bacteria;Bacteroidetes;Bacteroidetes;Bacteroidales;Bacteroidaceae;Bacteroides	100;100;100;100;100;100
			EF399184	uncultured bacterium	Bacteria;Bacteroidetes;Bacteroidetes;Bacteroidales;Bacteroidaceae;Bacteroides	100;100;100;100;100;100
			EF399502	uncultured bacterium	Bacteria;Bacteroidetes;Bacteroidetes;Bacteroidales;Bacteroidaceae;Bacteroides	100;100;100;100;100;100
			EF399481	uncultured bacterium	Bacteria;Bacteroidetes;Bacteroidetes;Bacteroidales;Bacteroidaceae;Bacteroides	100;100;100;100;100;100
			EF399132	uncultured bacterium	Bacteria;Bacteroidetes;Bacteroidetes;Bacteroidales;Bacteroidaceae;Bacteroides	100;100;100;100;100;100
			EF399462	uncultured bacterium	Bacteria;Bacteroidetes;Bacteroidetes;Bacteroidales;Bacteroidaceae;Bacteroides	100;100;100;100;100;100
			EF399074	uncultured bacterium	Bacteria;Bacteroidetes;Bacteroidetes;Bacteroidales;Bacteroidaceae;Bacteroides	100;100;100;100;100;100
			EF399027	uncultured bacterium	Bacteria;Bacteroidetes;Bacteroidetes;Bacteroidales;Bacteroidaceae;Bacteroides	100;100;100;100;100;100
			EF398972	uncultured bacterium	Bacteria;Bacteroidetes;Bacteroidetes;Bacteroidales;Bacteroidaceae;Bacteroides	100;100;100;100;100;100
			EF399305	uncultured bacterium	Bacteria;Bacteroidetes;Bacteroidetes;Bacteroidales;Bacteroidaceae;Bacteroides	100;100;100;100;100;100
			EF398949	uncultured bacterium	Bacteria;Bacteroidetes;Bacteroidetes;Bacteroidales;Bacteroidaceae;Bacteroides	100;100;100;100;100;100
			EF399291	uncultured bacterium	Bacteria;Bacteroidetes;Bacteroidetes;Bacteroidales;Bacteroidaceae;Bacteroides	100;100;100;100;100;100
			EF399268	uncultured bacterium	Bacteria;Bacteroidetes;Bacteroidetes;Bacteroidales;Bacteroidaceae;Bacteroides	100;100;100;100;100;100
			EF398859	uncultured bacterium	Bacteria;Bacteroidetes;Bacteroidetes;Bacteroidales;Bacteroidaceae;Bacteroides	100;100;100;100;100;100
			EF399201	uncultured bacterium	Bacteria;Bacteroidetes;Bacteroidetes;Bacteroidales;Bacteroidaceae;Bacteroides	100;100;100;100;100;100
			EF399151	uncultured bacterium	Bacteria;Bacteroidetes;Bacteroidetes;Bacteroidales;Bacteroidaceae;Bacteroides	100;100;100;100;100;100
			EF398749	uncultured bacterium	Bacteria;Bacteroidetes;Bacteroidetes;Bacteroidales;Bacteroidaceae;Bacteroides	100;100;100;100;100;100
			EF398703	uncultured bacterium	Bacteria;Bacteroidetes;Bacteroidetes;Bacteroidales;Bacteroidaceae;Bacteroides	100;100;100;100;100;100
			EF399038	uncultured bacterium	Bacteria;Bacteroidetes;Bacteroidetes;Bacteroidales;Bacteroidaceae;Bacteroides	100;100;100;100;100;100
			EF399012	uncultured bacterium	Bacteria;Bacteroidetes;Bacteroidetes;Bacteroidales;Bacteroidaceae;Bacteroides	100;100;100;100;100;100
			EF398649	uncultured bacterium	Bacteria;Bacteroidetes;Bacteroidetes;Bacteroidales;Bacteroidaceae;Bacteroides	100;100;100;100;100;100
			EF398582	uncultured bacterium	Bacteria;Bacteroidetes;Bacteroidetes;Bacteroidales;Bacteroidaceae;Bacteroides	100;100;100;100;100;100
			EF398967	uncultured bacterium	Bacteria;Bacteroidetes;Bacteroidetes;Bacteroidales;Bacteroidaceae;Bacteroides	100;100;100;100;100;100
			EF398935	uncultured bacterium	Bacteria;Bacteroidetes;Bacteroidetes;Bacteroidales;Bacteroidaceae;Bacteroides	100;100;100;100;100;100
			EF398529	uncultured bacterium	Bacteria;Bacteroidetes;Bacteroidetes;Bacteroidales;Bacteroidaceae;Bacteroides	100;100;100;100;100;100
			EF398892	uncultured bacterium	Bacteria;Bacteroidetes;Bacteroidetes;Bacteroidales;Bacteroidaceae;Bacteroides	100;100;100;100;100;100
			EF398818	uncultured bacterium	Bacteria;Bacteroidetes;Bacteroidetes;Bacteroidales;Bacteroidaceae;Bacteroides	100;100;100;100;100;100
			EF398395	uncultured bacterium	Bacteria;Bacteroidetes;Bacteroidetes;Bacteroidales;Bacteroidaceae;Bacteroides	100;100;100;100;100;100
			EF398369	uncultured bacterium	Bacteria;Bacteroidetes;Bacteroidetes;Bacteroidales;Bacteroidaceae;Bacteroides	100;100;100;100;100;100
			EF398759	uncultured bacterium	Bacteria;Bacteroidetes;Bacteroidetes;Bacteroidales;Bacteroidaceae;Bacteroides	100;100;100;100;100;100
			EF398351	uncultured bacterium	Bacteria;Bacteroidetes;Bacteroidetes;Bacteroidales;Bacteroidaceae;Bacteroides	100;100;100;100;100;100
			EF398693	uncultured bacterium	Bacteria;Bacteroidetes;Bacteroidetes;Bacteroidales;Bacteroidaceae;Bacteroides	100;100;100;100;100;100
			EF398548	uncultured bacterium	Bacteria;Bacteroidetes;Bacteroidetes;Bacteroidales;Bacteroidaceae;Bacteroides	100;100;100;100;100;100
			EF398521	uncultured bacterium	Bacteria;Bacteroidetes;Bacteroidetes;Bacteroidales;Bacteroidaceae;Bacteroides	100;100;100;100;100;100
			EF398485	uncultured bacterium	Bacteria;Bacteroidetes;Bacteroidetes;Bacteroidales;Bacteroidaceae;Bacteroides	100;100;100;100;100;100
			EF398461	uncultured bacterium	Bacteria;Bacteroidetes;Bacteroidetes;Bacteroidales;Bacteroidaceae;Bacteroides	100;100;100;100;100;100
			EF398305	uncultured bacterium	Bacteria;Bacteroidetes;Bacteroidetes;Bacteroidales;Bacteroidaceae;Bacteroides	100;100;100;100;100;100
			EF405046	uncultured bacterium	Bacteria;Bacteroidetes;Bacteroidetes;Bacteroidales;Bacteroidaceae;Bacteroides	100;100;100;100;100;100
			EF399558	uncultured bacterium	Bacteria;Bacteroidetes;Bacteroidetes;Bacteroidales;Bacteroidaceae;Bacteroides	100;100;100;100;100;100
			EF399519	uncultured bacterium	Bacteria;Bacteroidetes;Bacteroidetes;Bacteroidales;Bacteroidaceae;Bacteroides	100;100;100;100;100;100
			EF399491	uncultured bacterium	Bacteria;Bacteroidetes;Bacteroidetes;Bacteroidales;Bacteroidaceae;Bacteroides	100;100;100;100;100;100
			EF399452	uncultured bacterium	Bacteria;Bacteroidetes;Bacteroidetes;Bacteroidales;Bacteroidaceae;Bacteroides	100;100;100;100;100;100
			EF398526	uncultured bacterium	Bacteria;Bacteroidetes;Bacteroidetes;Bacteroidales;Bacteroidaceae;Bacteroides	100;100;100;100;100;100
			EF399426	uncultured bacterium	Bacteria;Bacteroidetes;Bacteroidetes;Bacteroidales;Bacteroidaceae;Bacteroides	100;100;100;100;100;100
			EF399401	uncultured bacterium	Bacteria;Bacteroidetes;Bacteroidetes;Bacteroidales;Bacteroidaceae;Bacteroides	100;100;100;100;100;100
			EF399250	uncultured bacterium	Bacteria;Bacteroidetes;Bacteroidetes;Bacteroidales;Bacteroidaceae;Bacteroides	100;100;100;100;100;100
			EF399190	uncultured bacterium	Bacteria;Bacteroidetes;Bacteroidetes;Bacteroidales;Bacteroidaceae;Bacteroides	100;100;100;100;100;100
			EF399028	uncultured bacterium	Bacteria;Bacteroidetes;Bacteroidetes;Bacteroidales;Bacteroidaceae;Bacteroides	100;100;100;100;100;100
			EF398994	uncultured bacterium	Bacteria;Bacteroidetes;Bacteroidetes;Bacteroidales;Bacteroidaceae;Bacteroides	100;100;100;100;100;100
			EF399540	uncultured bacterium	Bacteria;Bacteroidetes;Bacteroidetes;Bacteroidales;Bacteroidaceae;Bacteroides	100;100;100;100;100;100
			EF399500	uncultured bacterium	Bacteria;Bacteroidetes;Bacteroidetes;Bacteroidales;Bacteroidaceae;Bacteroides	100;100;100;100;100;100
			EF398920	uncultured bacterium	Bacteria;Bacteroidetes;Bacteroidetes;Bacteroidales;Bacteroidaceae;Bacteroides	100;100;100;100;100;100
			EF399435	uncultured bacterium	Bacteria;Bacteroidetes;Bacteroidetes;Bacteroidales;Bacteroidaceae;Bacteroides	100;100;100;100;100;100
			EF398865	uncultured bacterium	Bacteria;Bacteroidetes;Bacteroidetes;Bacteroidales;Bacteroidaceae;Bacteroides	100;100;100;100;100;100
			EF399404	uncultured bacterium	Bacteria;Bacteroidetes;Bacteroidetes;Bacteroidales;Bacteroidaceae;Bacteroides	100;100;100;100;100;100
			EF398830	uncultured bacterium	Bacteria;Bacteroidetes;Bacteroidetes;Bacteroidales;Bacteroidaceae;Bacteroides	100;100;100;100;100;100
			EF398729	uncultured bacterium	Bacteria;Bacteroidetes;Bacteroidetes;Bacteroidales;Bacteroidaceae;Bacteroides	100;100;100;100;100;100
			EF399290	uncultured bacterium	Bacteria;Bacteroidetes;Bacteroidetes;Bacteroidales;Bacteroidaceae;Bacteroides	100;100;100;100;100;100
			EF398667	uncultured bacterium	Bacteria;Bacteroidetes;Bacteroidetes;Bacteroidales;Bacteroidaceae;Bacteroides	100;100;100;100;100;100
			EF398651	uncultured bacterium	Bacteria;Bacteroidetes;Bacteroidetes;Bacteroidales;Bacteroidaceae;Bacteroides	100;100;100;100;100;100
			EF399267	uncultured bacterium	Bacteria;Bacteroidetes;Bacteroidetes;Bacteroidales;Bacteroidaceae;Bacteroides	100;100;100;100;100;100
			EF399235	uncultured bacterium	Bacteria;Bacteroidetes;Bacteroidetes;Bacteroidales;Bacteroidaceae;Bacteroides	100;100;100;100;100;100
			EF398613	uncultured bacterium	Bacteria;Bacteroidetes;Bacteroidetes;Bacteroidales;Bacteroidaceae;Bacteroides	100;100;100;100;100;100
			EF399199	uncultured bacterium	Bacteria;Bacteroidetes;Bacteroidetes;Bacteroidales;Bacteroidaceae;Bacteroides	100;100;100;100;100;100
			EF399175	uncultured bacterium	Bacteria;Bacteroidetes;Bacteroidetes;Bacteroidales;Bacteroidaceae;Bacteroides	100;100;100;100;100;100
			EF399061	uncultured bacterium	Bacteria;Bacteroidetes;Bacteroidetes;Bacteroidales;Bacteroidaceae;Bacteroides	100;100;100;100;100;100
			EF399011	uncultured bacterium	Bacteria;Bacteroidetes;Bacteroidetes;Bacteroidales;Bacteroidaceae;Bacteroides	100;100;100;100;100;100
			EF398371	uncultured bacterium	Bacteria;Bacteroidetes;Bacteroidetes;Bacteroidales;Bacteroidaceae;Bacteroides	100;100;100;100;100;100
			EF398981	uncultured bacterium	Bacteria;Bacteroidetes;Bacteroidetes;Bacteroidales;Bacteroidaceae;Bacteroides	100;100;100;100;100;100
			EF398352	uncultured bacterium	Bacteria;Bacteroidetes;Bacteroidetes;Bacteroidales;Bacteroidaceae;Bacteroides	100;100;100;100;100;100
			EF398927	uncultured bacterium	Bacteria;Bacteroidetes;Bacteroidetes;Bacteroidales;Bacteroidaceae;Bacteroides	100;100;100;100;100;100
			EF398907	uncultured bacterium	Bacteria;Bacteroidetes;Bacteroidetes;Bacteroidales;Bacteroidaceae;Bacteroides	100;100;100;100;100;100
			EF398890	uncultured bacterium	Bacteria;Bacteroidetes;Bacteroidetes;Bacteroidales;Bacteroidaceae;Bacteroides	100;100;100;100;100;100
			EF398875	uncultured bacterium	Bacteria;Bacteroidetes;Bacteroidetes;Bacteroidales;Bacteroidaceae;Bacteroides	100;100;100;100;100;100
			EF398843	uncultured bacterium	Bacteria;Bacteroidetes;Bacteroidetes;Bacteroidales;Bacteroidaceae;Bacteroides	100;100;100;100;100;100
			EF398781	uncultured bacterium	Bacteria;Bacteroidetes;Bacteroidetes;Bacteroidales;Bacteroidaceae;Bacteroides	100;100;100;100;100;100
			EF398685	uncultured bacterium	Bacteria;Bacteroidetes;Bacteroidetes;Bacteroidales;Bacteroidaceae;Bacteroides	100;100;100;100;100;100
			EF398658	uncultured bacterium	Bacteria;Bacteroidetes;Bacteroidetes;Bacteroidales;Bacteroidaceae;Bacteroides	100;100;100;100;100;100
			EF398598	uncultured bacterium	Bacteria;Bacteroidetes;Bacteroidetes;Bacteroidales;Bacteroidaceae;Bacteroides	100;100;100;100;100;100
			EF398567	uncultured bacterium	Bacteria;Bacteroidetes;Bacteroidetes;Bacteroidales;Bacteroidaceae;Bacteroides	100;100;100;100;100;100
			EF398517	uncultured bacterium	Bacteria;Bacteroidetes;Bacteroidetes;Bacteroidales;Bacteroidaceae;Bacteroides	100;100;100;100;100;100
			EF398483	uncultured bacterium	Bacteria;Bacteroidetes;Bacteroidetes;Bacteroidales;Bacteroidaceae;Bacteroides	100;100;100;100;100;100
			EF398425	uncultured bacterium	Bacteria;Bacteroidetes;Bacteroidetes;Bacteroidales;Bacteroidaceae;Bacteroides	100;100;100;100;100;100
			EF398403	uncultured bacterium	Bacteria;Bacteroidetes;Bacteroidetes;Bacteroidales;Bacteroidaceae;Bacteroides	100;100;100;100;100;100
			EF398380	uncultured bacterium	Bacteria;Bacteroidetes;Bacteroidetes;Bacteroidales;Bacteroidaceae;Bacteroides	100;100;100;100;100;100
			EF398356	uncultured bacterium	Bacteria;Bacteroidetes;Bacteroidetes;Bacteroidales;Bacteroidaceae;Bacteroides	100;100;100;100;100;100
			EF398627	uncultured bacterium	Bacteria;Bacteroidetes;Bacteroidetes;Bacteroidales;Bacteroidaceae;Bacteroides	100;100;100;100;100;100
			EF399457	uncultured bacterium	Bacteria;Bacteroidetes;Bacteroidetes;Bacteroidales;Bacteroidaceae;Bacteroides	100;100;100;100;100;100
			EF400416	uncultured bacterium	Bacteria;Bacteroidetes;Bacteroidetes;Bacteroidales;Bacteroidaceae;Bacteroides	100;100;100;100;100;100
			EF399580	uncultured bacterium	Bacteria;Bacteroidetes;Bacteroidetes;Bacteroidales;Bacteroidaceae;Bacteroides	100;100;100;100;100;100
			EF399542	uncultured bacterium	Bacteria;Bacteroidetes;Bacteroidetes;Bacteroidales;Bacteroidaceae;Bacteroides	100;100;100;100;100;100
			EF399509	uncultured bacterium	Bacteria;Bacteroidetes;Bacteroidetes;Bacteroidales;Bacteroidaceae;Bacteroides	100;100;100;100;100;100
			EF399483	uncultured bacterium	Bacteria;Bacteroidetes;Bacteroidetes;Bacteroidales;Bacteroidaceae;Bacteroides	100;100;100;100;100;100
			EF399463	uncultured bacterium	Bacteria;Bacteroidetes;Bacteroidetes;Bacteroidales;Bacteroidaceae;Bacteroides	100;100;100;100;100;100
			EF399385	uncultured bacterium	Bacteria;Bacteroidetes;Bacteroidetes;Bacteroidales;Bacteroidaceae;Bacteroides	100;100;100;100;100;100
			EF399308	uncultured bacterium	Bacteria;Bacteroidetes;Bacteroidetes;Bacteroidales;Bacteroidaceae;Bacteroides	100;100;100;100;100;100
			EF399292	uncultured bacterium	Bacteria;Bacteroidetes;Bacteroidetes;Bacteroidales;Bacteroidaceae;Bacteroides	100;100;100;100;100;100
			EF399153	uncultured bacterium	Bacteria;Bacteroidetes;Bacteroidetes;Bacteroidales;Bacteroidaceae;Bacteroides	100;100;100;100;100;100
			EF399098	uncultured bacterium	Bacteria;Bacteroidetes;Bacteroidetes;Bacteroidales;Bacteroidaceae;Bacteroides	100;100;100;100;100;100
			EF399069	uncultured bacterium	Bacteria;Bacteroidetes;Bacteroidetes;Bacteroidales;Bacteroidaceae;Bacteroides	100;100;100;100;100;100
			EF399014	uncultured bacterium	Bacteria;Bacteroidetes;Bacteroidetes;Bacteroidales;Bacteroidaceae;Bacteroides	100;100;100;100;100;100
			EF398986	uncultured bacterium	Bacteria;Bacteroidetes;Bacteroidetes;Bacteroidales;Bacteroidaceae;Bacteroides	100;100;100;100;100;100
			EF398916	uncultured bacterium	Bacteria;Bacteroidetes;Bacteroidetes;Bacteroidales;Bacteroidaceae;Bacteroides	100;100;100;100;100;100
			EF398880	uncultured bacterium	Bacteria;Bacteroidetes;Bacteroidetes;Bacteroidales;Bacteroidaceae;Bacteroides	100;100;100;100;100;100
			EF398846	uncultured bacterium	Bacteria;Bacteroidetes;Bacteroidetes;Bacteroidales;Bacteroidaceae;Bacteroides	100;100;100;100;100;100
			EF398821	uncultured bacterium	Bacteria;Bacteroidetes;Bacteroidetes;Bacteroidales;Bacteroidaceae;Bacteroides	100;100;100;100;100;100
			EF398743	uncultured bacterium	Bacteria;Bacteroidetes;Bacteroidetes;Bacteroidales;Bacteroidaceae;Bacteroides	100;100;100;100;100;100
			EF398720	uncultured bacterium	Bacteria;Bacteroidetes;Bacteroidetes;Bacteroidales;Bacteroidaceae;Bacteroides	100;100;100;100;100;100
			EF398696	uncultured bacterium	Bacteria;Bacteroidetes;Bacteroidetes;Bacteroidales;Bacteroidaceae;Bacteroides	100;100;100;100;100;100
			EF398661	uncultured bacterium	Bacteria;Bacteroidetes;Bacteroidetes;Bacteroidales;Bacteroidaceae;Bacteroides	100;100;100;100;100;100
			EF398551	uncultured bacterium	Bacteria;Bacteroidetes;Bacteroidetes;Bacteroidales;Bacteroidaceae;Bacteroides	100;100;100;100;100;100
			EF398522	uncultured bacterium	Bacteria;Bacteroidetes;Bacteroidetes;Bacteroidales;Bacteroidaceae;Bacteroides	100;100;100;100;100;100
			EF398488	uncultured bacterium	Bacteria;Bacteroidetes;Bacteroidetes;Bacteroidales;Bacteroidaceae;Bacteroides	100;100;100;100;100;100
			EF398467	uncultured bacterium	Bacteria;Bacteroidetes;Bacteroidetes;Bacteroidales;Bacteroidaceae;Bacteroides	100;100;100;100;100;100
			EF398428	uncultured bacterium	Bacteria;Bacteroidetes;Bacteroidetes;Bacteroidales;Bacteroidaceae;Bacteroides	100;100;100;100;100;100
			EF398405	uncultured bacterium	Bacteria;Bacteroidetes;Bacteroidetes;Bacteroidales;Bacteroidaceae;Bacteroides	100;100;100;100;100;100
			EF398365	uncultured bacterium	Bacteria;Bacteroidetes;Bacteroidetes;Bacteroidales;Bacteroidaceae;Bacteroides	100;100;100;100;100;100
			EF398347	uncultured bacterium	Bacteria;Bacteroidetes;Bacteroidetes;Bacteroidales;Bacteroidaceae;Bacteroides	100;100;100;100;100;100
			EF398308	uncultured bacterium	Bacteria;Bacteroidetes;Bacteroidetes;Bacteroidales;Bacteroidaceae;Bacteroides	100;100;100;100;100;100
			EF398372	uncultured bacterium	Bacteria;Bacteroidetes;Bacteroidetes;Bacteroidales;Bacteroidaceae;Bacteroides	100;100;100;100;100;100
			DQ799040	uncultured bacterium	Bacteria;Bacteroidetes;Bacteroidetes;Bacteroidales;Bacteroidaceae;Bacteroides	100;100;100;100;100;100
			DQ793260	uncultured bacterium	Bacteria;Bacteroidetes;Bacteroidetes;Bacteroidales;Bacteroidaceae;Bacteroides	100;100;100;100;100;100
			DQ799341	uncultured bacterium	Bacteria;Bacteroidetes;Bacteroidetes;Bacteroidales;Bacteroidaceae;Bacteroides	100;100;100;100;100;100
			DQ794205	uncultured bacterium	Bacteria;Bacteroidetes;Bacteroidetes;Bacteroidales;Bacteroidaceae;Bacteroides	100;100;100;100;100;100
			DQ804149	uncultured bacterium	Bacteria;Bacteroidetes;Bacteroidetes;Bacteroidales;Bacteroidaceae;Bacteroides	100;100;100;100;100;100
			DQ794024	uncultured bacterium	Bacteria;Bacteroidetes;Bacteroidetes;Bacteroidales;Bacteroidaceae;Bacteroides	100;100;100;100;100;100
			DQ803901	uncultured bacterium	Bacteria;Bacteroidetes;Bacteroidetes;Bacteroidales;Bacteroidaceae;Bacteroides	100;100;100;100;100;100
			DQ798793	uncultured bacterium	Bacteria;Bacteroidetes;Bacteroidetes;Bacteroidales;Bacteroidaceae;Bacteroides	100;100;100;100;100;100
			DQ793543	uncultured bacterium	Bacteria;Bacteroidetes;Bacteroidetes;Bacteroidales;Bacteroidaceae;Bacteroides	100;100;100;100;100;100
			DQ794028	uncultured bacterium	Bacteria;Bacteroidetes;Bacteroidetes;Bacteroidales;Bacteroidaceae;Bacteroides	100;100;100;100;100;100
			DQ801182	uncultured bacterium	Bacteria;Bacteroidetes;Bacteroidetes;Bacteroidales;Bacteroidaceae;Bacteroides	100;100;100;100;100;100
			DQ798821	uncultured bacterium	Bacteria;Bacteroidetes;Bacteroidetes;Bacteroidales;Bacteroidaceae;Bacteroides	100;100;100;100;100;100
			AF371835	uncultured bacterium	Bacteria;Firmicutes;Clostridia;Clostridiales;Clostridiaceae;Clostridium	100;100;100;100;100;99
			AY850532	uncultured bacterium	Bacteria;Firmicutes;Clostridia;Clostridiales;Clostridiaceae;Clostridium	100;100;100;100;100;100
			DQ238608	uncultured bacterium	Bacteria;Firmicutes;Clostridia;Clostridiales;Clostridiaceae;Clostridium	100;100;100;100;100;100
			DQ238613	uncultured bacterium	Bacteria;Firmicutes;Clostridia;Clostridiales;Clostridiaceae;Clostridium	100;100;100;100;100;99
			DQ325569	uncultured bacterium	Bacteria;Firmicutes;Clostridia;Clostridiales;Clostridiaceae;Clostridium	100;100;100;100;100;100
			DQ325694	uncultured bacterium	Bacteria;Firmicutes;Clostridia;Clostridiales;Clostridiaceae;Clostridium	100;100;100;100;100;99
			DQ327052	uncultured bacterium	Bacteria;Firmicutes;Clostridia;Clostridiales;Clostridiaceae;Clostridium	100;100;100;100;100;100
			DQ327073	uncultured bacterium	Bacteria;Firmicutes;Clostridia;Clostridiales;Clostridiaceae;Clostridium	100;100;100;100;100;100
			AB281071	uncultured bacterium	Bacteria;Firmicutes;Clostridia;Clostridiales;Clostridiaceae;Clostridium	100;100;100;100;100;97
			DQ796728	uncultured bacterium	Bacteria;Firmicutes;Clostridia;Clostridiales;Clostridiaceae;Clostridium	100;100;100;100;100;96
			DQ796928	uncultured bacterium	Bacteria;Firmicutes;Clostridia;Clostridiales;Clostridiaceae;Clostridium	100;100;100;100;100;100
			DQ793587	uncultured bacterium	Bacteria;Firmicutes;Clostridia;Clostridiales;Clostridiaceae;Clostridium	100;100;100;100;100;100
			EF532780	uncultured bacterium	Bacteria;Firmicutes;Clostridia;Clostridiales;Clostridiaceae;Clostridium	100;100;100;100;100;99
			EF532742	uncultured bacterium	Bacteria;Firmicutes;Clostridia;Clostridiales;Clostridiaceae;Clostridium	100;100;100;100;100;93
			EF532745	uncultured bacterium	Bacteria;Firmicutes;Clostridia;Clostridiales;Clostridiaceae;Clostridium	100;100;100;100;100;98
			EF436397	uncultured rumen bacterium	Bacteria;Firmicutes;Clostridia;Clostridiales;Clostridiaceae;Clostridium	100;100;100;100;100;100
V6tg5	0	14493					TGGTCTTGACATCCCTATGAATAACGGGCAATGCCGTTAGTACTTCGGTACATAGGAGAC
			AF371568	uncultured bacterium	Bacteria;Firmicutes;Clostridia;Clostridiales;Lachnospiraceae;Butyrivibrio	100;100;100;100;73;50
			AJ409005	uncultured bacterium	Bacteria;Firmicutes;Clostridia;Clostridiales;Lachnospiraceae;Butyrivibrio	100;100;100;100;72;62
			AY850452	uncultured bacterium	Bacteria;Firmicutes;Clostridia;Clostridiales;Lachnospiraceae;Butyrivibrio	100;100;100;100;77;26
			AY911430	uncultured low G+C Gram-positive bacterium	Bacteria;Firmicutes;Clostridia;Clostridiales;Lachnospiraceae;Butyrivibrio	100;100;100;100;68;20
			AY920013	uncultured bacterium	Bacteria;Firmicutes;Clostridia;Clostridiales;Clostridiaceae;Hespellia	100;100;100;100;83;76
			AY920043	uncultured bacterium	Bacteria;Firmicutes;Clostridia;Clostridiales;Clostridiaceae;Hespellia	100;100;100;100;86;48
			AY975909	uncultured bacterium	Bacteria;Firmicutes;Clostridia;Clostridiales;Lachnospiraceae;Butyrivibrio	100;100;98;98;71;35
			AY975923	uncultured bacterium	Bacteria;Firmicutes;Clostridia;Clostridiales;Lachnospiraceae;Butyrivibrio	100;100;98;98;62;19
			AY976619	uncultured bacterium	Bacteria;Firmicutes;Clostridia;Clostridiales;Lachnospiraceae;Pseudobutyrivibrio	100;100;100;100;71;18
			AY976697	uncultured bacterium	Bacteria;Firmicutes;Clostridia;Clostridiales;Lachnospiraceae;Butyrivibrio	100;100;100;100;81;25
			AY976847	uncultured bacterium	Bacteria;Firmicutes;Clostridia;Clostridiales;Lachnospiraceae;Pseudobutyrivibrio	100;100;100;100;66;25
			AY977857	uncultured bacterium	Bacteria;Firmicutes;Clostridia;Clostridiales;Lachnospiraceae;Butyrivibrio	100;100;100;100;66;21
			AY978181	uncultured bacterium	Bacteria;Firmicutes;Clostridia;Clostridiales;Lachnospiraceae;Butyrivibrio	100;100;100;100;76;28
			AY978706	uncultured bacterium	Bacteria;Firmicutes;Clostridia;Clostridiales;Lachnospiraceae;Butyrivibrio	100;100;100;100;57;21
			AY978732	uncultured bacterium	Bacteria;Firmicutes;Clostridia;Clostridiales;Lachnospiraceae;Butyrivibrio	100;100;100;100;68;29
			AY979556	uncultured bacterium	Bacteria;Firmicutes;Clostridia;Clostridiales;Lachnospiraceae;Butyrivibrio	100;100;100;100;71;27
			AY980680	uncultured bacterium	Bacteria;Firmicutes;Clostridia;Clostridiales;Lachnospiraceae;Butyrivibrio	100;100;100;100;66;28
			AY982254	uncultured bacterium	Bacteria;Firmicutes;Clostridia;Clostridiales;Lachnospiraceae;Butyrivibrio	100;100;99;99;71;35
			AY982816	uncultured bacterium	Bacteria;Firmicutes;Clostridia;Clostridiales;Lachnospiraceae;Pseudobutyrivibrio	100;100;99;99;61;25
			AY982938	uncultured bacterium	Bacteria;Firmicutes;Clostridia;Clostridiales;Lachnospiraceae;Butyrivibrio	100;100;100;100;66;25
			AY984141	uncultured bacterium	Bacteria;Firmicutes;Clostridia;Clostridiales;Lachnospiraceae;Butyrivibrio	100;100;100;100;74;22
			AY984337	uncultured bacterium	Bacteria;Firmicutes;Clostridia;Clostridiales;Lachnospiraceae;Pseudobutyrivibrio	100;100;99;99;72;30
			AY984338	uncultured bacterium	Bacteria;Firmicutes;Clostridia;Clostridiales;Lachnospiraceae;Pseudobutyrivibrio	100;100;100;100;63;20
			AY984416	uncultured bacterium	Bacteria;Firmicutes;Clostridia;Clostridiales;Lachnospiraceae;Butyrivibrio	100;100;100;100;62;21
			AY984609	uncultured bacterium	Bacteria;Firmicutes;Clostridia;Clostridiales;Lachnospiraceae;Butyrivibrio	100;100;100;100;68;28
			AY985111	uncultured bacterium	Bacteria;Firmicutes;Clostridia;Clostridiales;Lachnospiraceae;Butyrivibrio	100;100;100;100;68;27
			AY985312	uncultured bacterium	Bacteria;Firmicutes;Clostridia;Clostridiales;Lachnospiraceae;Butyrivibrio	100;100;100;100;69;31
			AY985707	uncultured bacterium	Bacteria;Firmicutes;Clostridia;Clostridiales;Lachnospiraceae;Butyrivibrio	100;100;100;100;72;34
			AY985791	uncultured bacterium	Bacteria;Firmicutes;Clostridia;Clostridiales;Lachnospiraceae;Butyrivibrio	100;100;99;99;71;26
			DQ144084	uncultured Clostridiales bacterium	Bacteria;Firmicutes;Clostridia;Clostridiales;Clostridiaceae;Hespellia	100;100;100;100;49;28
			DQ144086	uncultured Clostridiales bacterium	Bacteria;Firmicutes;Clostridia;Clostridiales;Clostridiaceae;Hespellia	100;100;100;100;51;31
			DQ339788	uncultured bacterium	Bacteria;Firmicutes;Clostridia;Clostridiales;Clostridiaceae;Hespellia	100;100;100;100;74;59
			DQ339855	uncultured bacterium	Bacteria;Firmicutes;Clostridia;Clostridiales;Clostridiaceae;Dorea	100;100;100;100;70;40
			DQ339859	uncultured bacterium	Bacteria;Firmicutes;Clostridia;Clostridiales;Clostridiaceae;Hespellia	100;100;100;100;91;74
			DQ441326	uncultured bacterium	Bacteria;Firmicutes;Clostridia;Clostridiales;Lachnospiraceae;Butyrivibrio	100;100;100;100;60;26
			DQ905027	uncultured bacterium	Bacteria;Firmicutes;Clostridia;Clostridiales;Lachnospiraceae;Butyrivibrio	100;100;100;100;87;66
			DQ905051	uncultured bacterium	Bacteria;Firmicutes;Clostridia;Clostridiales;Lachnospiraceae;Butyrivibrio	100;100;100;100;80;61
			DQ905057	uncultured bacterium	Bacteria;Firmicutes;Clostridia;Clostridiales;Lachnospiraceae;Butyrivibrio	100;100;100;100;86;73
			DQ905180	uncultured bacterium	Bacteria;Firmicutes;Clostridia;Clostridiales;Lachnospiraceae;Butyrivibrio	100;100;100;100;64;38
			DQ905547	uncultured bacterium	Bacteria;Firmicutes;Clostridia;Clostridiales;Lachnospiraceae;Butyrivibrio	100;100;100;100;86;69
			DQ905577	uncultured bacterium	Bacteria;Firmicutes;Clostridia;Clostridiales;Lachnospiraceae;Butyrivibrio	100;100;100;100;83;68
			EF404800	uncultured bacterium	Bacteria;Firmicutes;Clostridia;Clostridiales;Lachnospiraceae;Butyrivibrio	100;100;100;100;81;71
			EF404506	uncultured bacterium	Bacteria;Firmicutes;Clostridia;Clostridiales;Lachnospiraceae;Butyrivibrio	100;100;100;100;77;68
			EF404403	uncultured bacterium	Bacteria;Firmicutes;Clostridia;Clostridiales;Lachnospiraceae;Butyrivibrio	100;100;100;100;75;65
			EF404309	uncultured bacterium	Bacteria;Firmicutes;Clostridia;Clostridiales;Lachnospiraceae;Butyrivibrio	100;100;100;100;79;70
			EF404212	uncultured bacterium	Bacteria;Firmicutes;Clostridia;Clostridiales;Lachnospiraceae;Butyrivibrio	100;100;100;100;73;66
			EF404007	uncultured bacterium	Bacteria;Firmicutes;Clostridia;Clostridiales;Lachnospiraceae;Butyrivibrio	100;100;100;100;81;68
			EF403861	uncultured bacterium	Bacteria;Firmicutes;Clostridia;Clostridiales;Lachnospiraceae;Butyrivibrio	100;100;100;100;80;67
			EF403500	uncultured bacterium	Bacteria;Firmicutes;Clostridia;Clostridiales;Lachnospiraceae;Butyrivibrio	100;100;100;100;76;69
			EF402585	uncultured bacterium	Bacteria;Firmicutes;Clostridia;Clostridiales;Lachnospiraceae;Butyrivibrio	100;100;100;100;77;66
			EF402527	uncultured bacterium	Bacteria;Firmicutes;Clostridia;Clostridiales;Lachnospiraceae;Butyrivibrio	100;100;100;100;77;66
			EF400156	uncultured bacterium	Bacteria;Firmicutes;Clostridia;Clostridiales;Lachnospiraceae;Butyrivibrio	100;100;100;100;85;63
			EF404882	uncultured bacterium	Bacteria;Firmicutes;Clostridia;Clostridiales;Lachnospiraceae;Butyrivibrio	100;100;100;100;70;44
			EF404780	uncultured bacterium	Bacteria;Firmicutes;Clostridia;Clostridiales;Lachnospiraceae;Butyrivibrio	100;100;100;100;79;67
			EF404635	uncultured bacterium	Bacteria;Firmicutes;Clostridia;Clostridiales;Lachnospiraceae;Butyrivibrio	100;100;100;100;63;53
			EF404391	uncultured bacterium	Bacteria;Firmicutes;Clostridia;Clostridiales;Lachnospiraceae;Butyrivibrio	100;100;100;100;75;60
			EF404300	uncultured bacterium	Bacteria;Firmicutes;Clostridia;Clostridiales;Lachnospiraceae;Butyrivibrio	100;100;100;100;85;70
			EF403995	uncultured bacterium	Bacteria;Firmicutes;Clostridia;Clostridiales;Lachnospiraceae;Butyrivibrio	100;100;100;100;78;62
			EF403438	uncultured bacterium	Bacteria;Firmicutes;Clostridia;Clostridiales;Lachnospiraceae;Butyrivibrio	100;100;100;100;65;46
			EF403009	uncultured bacterium	Bacteria;Firmicutes;Clostridia;Clostridiales;Lachnospiraceae;Butyrivibrio	100;100;100;100;78;59
			EF402531	uncultured bacterium	Bacteria;Firmicutes;Clostridia;Clostridiales;Lachnospiraceae;Butyrivibrio	100;100;100;100;76;60
			EF402192	uncultured bacterium	Bacteria;Firmicutes;Clostridia;Clostridiales;Lachnospiraceae;Butyrivibrio	100;100;100;100;80;68
			EF401946	uncultured bacterium	Bacteria;Firmicutes;Clostridia;Clostridiales;Lachnospiraceae;Butyrivibrio	100;100;100;100;77;61
			EF405510	uncultured bacterium	Bacteria;Firmicutes;Clostridia;Clostridiales;Lachnospiraceae;Butyrivibrio	100;100;100;100;80;55
			EF402079	uncultured bacterium	Bacteria;Firmicutes;Clostridia;Clostridiales;Lachnospiraceae;Butyrivibrio	100;100;100;100;82;63
			EF405364	uncultured bacterium	Bacteria;Firmicutes;Clostridia;Clostridiales;Lachnospiraceae;Butyrivibrio	100;100;100;100;71;62
			EF404827	uncultured bacterium	Bacteria;Firmicutes;Clostridia;Clostridiales;Lachnospiraceae;Butyrivibrio	100;100;100;100;81;63
			EF404736	uncultured bacterium	Bacteria;Firmicutes;Clostridia;Clostridiales;Lachnospiraceae;Butyrivibrio	100;100;100;100;84;72
			EF404592	uncultured bacterium	Bacteria;Firmicutes;Clostridia;Clostridiales;Lachnospiraceae;Butyrivibrio	100;100;100;100;69;56
[truncated: 12,851 more rows]

## Sheet: V3 tags
Tag_ID	RefDB Distance	Tag Abundance	Accession	EMBL/Silva Name	RDP Classification	RDP Confidence	Tag	Notes
[truncated: 19,322 more rows]
