# Supplementary material for: The Pervasive Effects of an Antibiotic on the Human Gut Microbiota, as Revealed by Deep 16S rRNA Sequencing
Source: PLoS Biol. 2008 Nov 18;6(11):e280. doi: 10.1371/journal.pbio.0060280 (PMC2586385; doi:10.1371/journal.pbio.0060280)
Supplement: Dataset S2 — The file implements the G test to compare the sample distribution of the dominant tag in the 10 most abundant V6 and V3 refOTUs to the sample distribution of less-abundant tags in the same refOTU. By identifying significant differences in the sample distribution, the test can distinguish some genuine low-abundance tags from pyrosequencing error products. (327 KB XLS) [file pbio.0060280.sd002.xls]

## Sheet: V6 Gtest
			Observed Tag Frequency																Expected Nondominant Tag Frequency															Expected Nondominant Tag Frequency - low expected frequency categories combined															Observed Nondominant Tag Frequency - low expected frequency categories combined
refOTU_ID	Tag_ID	refDB dist	A1	A2	A3	A4	A5	B1	B2	B3	B4	B5	C1	C2	C3	C4	C5	Total	A1	A2	A3	A4	A5	B1	B2	B3	B4	B5	C1	C2	C3	C4	C5	A1	A2	A3	A4	A5	B1	B2	B3	B4	B5	C1	C2	C3	C4	C5	A1
																																																	observed
V6_Bacteroides_refOTU_1			1710	3047	3910	1531	4242	0	0	0	0	0	4327	3261	3724	2525	4693	32970
	V6tg1	0	1652	2952	3791	1489	4086	0	0	0	0	0	4159	3136	3577	2423	4523	31788	dominant															dominant															dominant
	V6tg362	0.017	1	7	5	3	8	0	0	0	0	0	8	4	7	6	11	60	3.11816	5.57191	7.15553	2.81049	7.71234	0	0	0	0	0	7.85013	5.91921	6.7516	4.57342	8.53718	8.69007		7.15553	10.5228		0					7.85013	5.91921	6.7516	4.57342	8.53718	8
	V6tg383	0.017	4	3	6	1	10	0	0	0	0	0	6	6	6	6	6	54	2.80634	5.01472	6.43998	2.52945	6.94111	0	0	0	0	0	7.06512	5.32729	6.07644	4.11608	7.68347	7.82106		6.43998	9.47055		0					7.06512	5.32729	6.07644	11.7995		7
	V6tg384	0.017	0	3	6	4	7	0	0	0	0	0	8	4	4	7	11	54	2.80634	5.01472	6.43998	2.52945	6.94111	0	0	0	0	0	7.06512	5.32729	6.07644	4.11608	7.68347	7.82106		6.43998	9.47055		0					7.06512	5.32729	6.07644	11.7995		3
	V6tg432	0.017	2	3	2	2	3	0	0	0	0	0	7	6	3	6	9	43	2.23468	3.9932	5.12813	2.01419	5.52718	0	0	0	0	0	5.62593	4.2421	4.83865	3.27762	6.11832	6.22788		5.12813	7.54137		0					9.86803		4.83865	9.39594		5
	V6tg528	0.0167	0	2	2	1	1	0	0	0	0	0	4	4	4	2	7	27	1.40317	2.50736	3.21999	1.26472	3.47055	0	0	0	0	0	3.53256	2.66365	3.03822	2.05804	3.84173	11.8658					0					6.19621		8.938			6
	V6tg530	0.017	0	4	1	1	2	0	0	0	0	0	6	3	4	2	4	27	1.40317	2.50736	3.21999	1.26472	3.47055	0	0	0	0	0	3.53256	2.66365	3.03822	2.05804	3.84173	11.8658					0					6.19621		8.938			8
	V6tg531	0.017	2	1	5	2	3	0	0	0	0	0	3	3	4	1	3	27	1.40317	2.50736	3.21999	1.26472	3.47055	0	0	0	0	0	3.53256	2.66365	3.03822	2.05804	3.84173	11.8658					0					6.19621		8.938			13
	V6tg550	0.0167	2	3	2	1	5	0	0	0	0	0	3	2	2	1	4	25	1.29923	2.32163	2.98147	1.17104	3.21348	0	0	0	0	0	3.27089	2.46634	2.81317	1.90559	3.55716	10.9869					0					5.73723		8.27592			13
V6_Bacteroides_refOTU_2			743	3569	1118	3470	2844	247	156	0	142	322	2084	2799	2936	6752	3571	30753
	V6tg2	0	704	3405	1072	3292	2719	235	149	0	136	302	1990	2661	2768	6401	3402	29236	dominant															dominant															dominant
	V6tg355	0.0175	1	4	2	10	7	0	0	0	1	1	2	5	6	15	9	63	1.51703	7.33736	2.31003	7.09386	5.85911	0.506396	0.321077	0	0.293063	0.650773	4.28821	5.73413	5.9647	13.7934	7.33089	8.85439		15.263			1.77131					10.0223		5.9647	13.7934	7.33089	5
	V6tg382	0.0526	1	6	1	13	0	0	0	0	0	0	1	3	6	23	0	54	1.30031	6.28916	1.98002	6.08045	5.0221	0.434054	0.275209	0	0.251197	0.557805	3.67561	4.91497	5.1126	11.8229	6.28362	7.58948		13.0826			1.51827					8.59057		5.1126	11.8229	6.28362	7
	V6tg436	0.0175	1	2	0	4	2	1	0	0	0	1	0	6	7	13	5	42	1.01136	4.89157	1.54002	4.72924	3.90607	0.337597	0.214051	0	0.195376	0.433849	2.8588	3.82275	3.97647	9.19558	4.88726	5.90293		10.1753			1.18087					6.68156		18.0593			3
	V6tg452	0.0175	1	0	0	3	5	3	0	0	0	2	1	7	5	4	7	38	0.915036	4.42571	1.39335	4.27883	3.53407	0.305445	0.193665	0	0.176768	0.39253	2.58654	3.45868	3.59776	8.31981	4.42181	5.34074		9.20625			1.06841					6.04522		16.3394			1
	V6tg460	0.0175	1	3	1	1	4	0	0	0	0	1	1	1	6	10	8	37	0.890956	4.30924	1.35668	4.16623	3.44107	0.297407	0.188569	0	0.172117	0.3822	2.51847	3.36766	3.50308	8.10087	4.30545	5.2002		8.96398			1.04029					5.88613		15.9094			4
	V6tg473	0.0172	1	5	1	5	3	0	0	0	0	0	1	2	4	11	2	35	0.842797	4.07631	1.28335	3.94103	3.25506	0.281331	0.178376	0	0.162813	0.361541	2.38234	3.18563	3.31372	7.66298	4.07272	4.91911		8.47944			0.984061					5.56796		15.0494			6
	V6tg489	0.0678	0	2	0	11	1	0	0	0	0	0	1	2	5	10	0	32	0.770557	3.72691	1.17335	3.60323	2.97606	0.257217	0.163087	0	0.148858	0.330551	2.17814	2.91257	3.02969	7.00616	3.72363	12.2501					0.899713					5.09071		13.7595			14
	V6tg518	0.0172	1	7	0	3	2	0	0	0	0	0	2	1	6	4	2	28	0.674237	3.26105	1.02668	3.15283	2.60405	0.225065	0.142701	0	0.13025	0.289232	1.90587	2.5485	2.65098	6.13039	3.25817	10.7188					0.787249					16.4939					13
	V6tg519	0.0175	1	5	0	2	0	0	0	0	0	0	3	5	2	6	4	28	0.674237	3.26105	1.02668	3.15283	2.60405	0.225065	0.142701	0	0.13025	0.289232	1.90587	2.5485	2.65098	6.13039	3.25817	10.7188					0.787249					16.4939					8
	V6tg527	0.0172	2	6	0	2	3	0	0	0	0	0	1	5	4	3	1	27	0.650157	3.14458	0.990012	3.04022	2.51105	0.217027	0.137604	0	0.125599	0.278903	1.8378	2.45748	2.5563	5.91144	3.14181	10.336					0.759133					15.9048					13
	V6tg539	0.0175	0	4	0	7	0	0	0	0	0	0	0	1	2	7	5	26	0.626077	3.02812	0.953345	2.92762	2.41805	0.208989	0.132508	0	0.120947	0.268573	1.76974	2.36647	2.46162	5.6925	3.02545	9.95321					0.731017					15.3158					11
	V6tg542	0.0175	0	8	1	4	2	0	0	0	0	0	0	2	2	7	0	26	0.626077	3.02812	0.953345	2.92762	2.41805	0.208989	0.132508	0	0.120947	0.268573	1.76974	2.36647	2.46162	5.6925	3.02545	9.95321					0.731017					15.3158					15
V6_Bacteroides_refOTU_3			2136	6973	2025	1186	1074	0	0	6	1	0	1969	1489	5444	1500	652	24455
	V6tg3	0	2038	6610	1921	1123	1023	0	0	4	1	0	1841	1381	5141	1416	622	23121	dominant															dominant															dominant
	V6tg412	0.0172	3	18	4	0	3	0	0	0	0	0	6	4	7	2	0	47	4.14281	13.4367	3.90498	2.28282	2.07954	0	0	0.00813114	0.00203278	0	3.74236	2.80727	10.4505	2.87842	1.26439	17.5795		8.26733			0.0101639					6.54963		14.5934			21
	V6tg413	0.0175	0	10	9	1	3	0	0	0	0	0	1	9	13	1	0	47	4.14281	13.4367	3.90498	2.28282	2.07954	0	0	0.00813114	0.00203278	0	3.74236	2.80727	10.4505	2.87842	1.26439	17.5795		8.26733			0.0101639					6.54963		14.5934			10
	V6tg416	0.0172	4	10	2	3	1	0	0	0	0	0	10	4	8	1	3	46	4.05467	13.1508	3.82189	2.23425	2.03529	0	0	0.00795813	0.00198953	0	3.66273	2.74755	10.2282	2.81718	1.23749	17.2055		8.09143			0.00994767					6.41028		14.2829			14
	V6tg426	0.0175	4	8	2	3	2	0	0	0	0	0	4	5	10	4	2	44	3.87838	12.579	3.65572	2.1371	1.9468	0	0	0.00761213	0.00190303	0	3.50348	2.62809	9.78349	2.69469	1.18369	16.4574		7.73963			0.00951516					6.13157		13.6619			12
	V6tg502	0.0175	0	8	1	5	1	0	0	0	0	0	2	1	8	4	0	30	2.64435	8.57662	2.49254	1.45712	1.32736	0	0	0.00519009	0.00129752	0	2.38874	1.79188	6.67056	1.83729	0.807059	11.221		5.27702			0.00648761					13.4955					8
	V6tg517	0.0175	4	10	2	1	1	0	0	0	0	0	1	2	4	1	2	28	2.46806	8.00484	2.32637	1.35998	1.23887	0	0	0.00484408	0.00121102	0	2.22949	1.67242	6.22586	1.7148	0.753255	10.4729		4.92522			0.0060551					12.5958					14
	V6tg529	0.0175	2	7	1	2	1	0	0	0	0	0	1	3	8	2	0	27	2.37991	7.71896	2.24329	1.31141	1.19463	0	0	0.00467108	0.00116777	0	2.14986	1.61269	6.0035	1.65356	0.726353	10.0989		4.74932			0.00583885					12.146					9
	V6tg553	0.0172	1	7	4	3	0	0	0	0	0	0	2	2	4	2	0	25	2.20362	7.14718	2.07712	1.21426	1.10614	0	0	0.00432507	0.00108127	0	1.99061	1.49323	5.5588	1.53108	0.672549	13.7483					0.00540634					11.2463					15
V6_Bacteroides_refOTU_4			99	443	0	645	308	102	185	12937	1951	167	367	347	302	1168	361	19382
	V6tg4	0	97	414	0	613	292	98	178	12337	1854	157	345	331	291	1116	346	18469	dominant															dominant															dominant
	V6tg314	0.0175	5	3	0	2	0	1	0	52	5	1	1	2	2	6	4	84	0.441172	1.88294	0	2.78802	1.32806	0.44572	0.809573	56.1107	8.43229	0.714061	1.56912	1.50544	1.32352	5.07575	1.57366	6.4402					66.5123					11.0475					10
	V6tg328	0.0175	1	1	0	2	1	0	0	41	25	0	0	1	1	3	1	77	0.404407	1.72603	0	2.55569	1.21739	0.408577	0.742108	51.4348	7.7296	0.654556	1.43836	1.37999	1.21322	4.65277	1.44253	5.90351					60.9696					10.1269					5
	V6tg361	0.0172	0	1	0	3	1	0	0	36	15	0	1	2	0	1	0	60	0.315123	1.34496	0	1.99145	0.948617	0.318371	0.578266	40.0791	6.02307	0.510044	1.1208	1.07532	0.945368	3.62553	1.12405	4.60014					47.5088					7.89106					5
	V6tg377	0.0172	0	3	0	0	2	0	1	40	4	0	1	1	0	3	1	56	0.294114	1.25529	0	1.85868	0.885375	0.297147	0.539715	37.4071	5.62153	0.476041	1.04608	1.00363	0.882343	3.38383	1.04911	4.29346					44.3415					7.36499					5
	V6tg405	0.0351	0	0	0	2	0	0	0	33	5	1	2	1	1	3	1	49	0.25735	1.09838	0	1.62635	0.774704	0.260003	0.472251	32.7312	4.91884	0.416536	0.915318	0.878174	0.77205	2.96085	0.917971	3.75678					38.7989					6.44437					2
	V6tg444	0.0175	0	0	0	1	0	0	0	30	8	0	0	1	0	0	0	40	0.210082	0.896638	0	1.32763	0.632411	0.212248	0.385511	26.7194	4.01538	0.340029	0.747198	0.716877	0.630245	2.41702	0.749364	3.06676					31.6725					5.26071					1
	V6tg474	0.0175	0	2	0	0	0	0	0	25	2	1	1	0	0	1	3	35	0.183822	0.784558	0	1.16168	0.55336	0.185717	0.337322	23.3794	3.51345	0.297526	0.653798	0.627267	0.551465	2.1149	0.655693	2.68342					27.7135					4.60312					2
	V6tg541	0.0345	0	0	0	2	0	0	0	15	2	1	0	2	0	2	2	26	0.136553	0.582814	0	0.86296	0.411067	0.137961	0.250582	17.3676	2.61	0.221019	0.485679	0.46597	0.409659	1.57107	0.487086	1.99339					20.5871					3.41946					2
	V6tg551	0.0172	0	0	0	1	0	0	0	19	1	0	2	1	0	1	0	25	0.131301	0.560399	0	0.829769	0.395257	0.132655	0.240944	16.6996	2.50961	0.212518	0.466999	0.448048	0.393903	1.51064	0.468352	1.91673					19.7953					3.28794					1
V6_Clostridiales_refOTU_1			58	6	27	42	15	4982	5284	459	1037	3134	29	32	13	42	27	15187
	V6tg5	0	53	6	25	40	15	4743	5059	435	983	2999	27	28	13	40	27	14493	dominant															dominant															dominant
	V6tg481	0.0167	0	0	0	0	0	13	10	1	2	8	0	0	0	0	0	34	0.124336	0.0140758	0.058649	0.0938384	0.0351894	11.1269	11.8682	1.02049	2.30608	7.03553	0.0633409	0.0656869	0.0304975	0.0938384	0.0633409	0.326088					11.1269	11.8682	10.3621			0.316705					0
V6_Bacteroides_refOTU_5			570	316	493	369	514	1045	1250	3686	1025	1274	556	593	215	729	488	13123
	V6tg6	0	543	303	470	358	490	991	1192	3486	971	1207	530	561	203	700	459	12464	dominant															dominant															dominant
	V6tg414	0.0175	1	3	3	1	2	1	3	20	3	3	3	0	0	2	2	47	2.04758	1.14257	1.7723	1.34997	1.84772	3.73692	4.49487	13.1452	3.66151	4.55143	1.99856	2.11545	0.765485	2.6396	1.73082	8.16014					8.23179		13.1452	8.21293		9.24992					10
	V6tg492	0.0175	2	0	3	0	4	3	1	4	3	5	1	1	1	3	0	31	1.35053	0.75361	1.16897	0.890404	1.21871	2.46478	2.9647	8.67025	2.41504	3.00201	1.3182	1.3953	0.504894	1.74101	1.14161	5.38222					5.42948		8.67025	5.41704		6.10101					9
V6_Clostridiales_refOTU_2 and V6_Faecalibacterium_refOTU_1, the7th and 8th most abundant V6 refOTUs, have no nondominant tags of abundance 25 or greater.
V6_Bacteroides_refOTU_6			0	0	0	0	0	1533	1816	4666	2046	1413	0	0	0	0	0	11474
	V6tg9	0	0	0	0	0	0	1505	1786	4547	2015	1388	0	0	0	0	0	11241	dominant															dominant															dominant
	V6tg501	0.0175	0	0	0	0	0	2	1	19	7	1	0	0	0	0	0	30	0	0	0	0	0	4.01655	4.76648	12.135	5.37764	3.7043	0	0	0	0	0	0					8.78303		12.135	9.08193		0					0
V6_Bacteroides_refOTU_7			0	0	0	0	0	2792	1617	1	1649	2185	0	0	0	0	0	8244
	V6tg10	0	0	0	0	0	0	2654	1529	1	1546	2091	0	0	0	0	0	7821	dominant															dominant															dominant
	V6tg552	0.0175	0	0	0	0	0	8	5	0	4	8	0	0	0	0	0	25	0	0	0	0	0	8.48357	4.88748	0.00319652	4.94182	6.68393	0	0	0	0	0	0					8.48357	4.88748	11.6289			0					0
[truncated: 36 more columns]

## Sheet: V3 Gtest
			Observed Tag Frequency																			Expected Nondominant Tag Frequency																		Expected Nondominant Tag Frequency - low expected frequency categories combined
refOTU_ID	Tag_ID	refDB dist	A1	A2a	2b	A2c	A3a	A3b	A4	A5	B1	B2	B3	B4	B5	C1	C2	C3	C4	C5	Total	A1	A2a	2b	A2c	A3a	A3b	A4	A5	B1	B2	B3	B4	B5	C1	C2	C3	C4	C5	A1	A2a	2b	A2c	A3a	A3b	A4	A5	B1	B2
																						expected								expected					expected					expected								expected
V3_Bacteroides_refOTU_1			1516	2299	4274	2608	5135	9749	1119	2284	0	0	2	0	92	3124	3113	2979	964	6605	45863
	V3Tg1	0	1338	2033	3850	2332	4650	8790	1029	2077	0	0	2	0	85	2775	2786	2650	854	5902	41153	dominant																		dominant
	V3Tg119	0.0065	16	16	30	20	28	77	4	15	0	0	0	0	0	38	24	39	6	54	367	11.9322	18.1302	34.3341	20.7966	41.4684	78.3887	9.17656	18.5226	0	0	0.0178359	0	0.758025	24.7473	24.8454	23.6325	7.61592	52.6337	11.9322	18.1302	34.3341	20.7966	41.4684	78.3887	9.17656	18.5226	0.775861
	V3Tg135	0.0065	14	10	14	28	10	64	1	16	0	0	0	0	0	29	23	28	9	17	263	8.55087	12.9925	24.6045	14.9033	29.7172	56.175	6.57612	13.2737	0	0	0.0127816	0	0.543217	17.7344	17.8047	16.9356	5.45773	37.7184	8.55087	12.9925	24.6045	14.9033	29.7172	56.175	6.57612	13.2737	0.555998
	V3Tg140	0.0066	12	17	27	15	45	38	7	8	0	0	0	0	0	18	26	7	4	27	251	8.16072	12.3997	23.4819	14.2233	28.3612	53.6119	6.27607	12.668	0	0	0.0121984	0	0.518431	16.9253	16.9923	16.1629	5.20871	35.9974	8.16072	12.3997	23.4819	14.2233	28.3612	53.6119	6.27607	12.668	0.53063
	V3Tg146	0.0065	9	12	14	14	18	58	5	13	0	0	0	0	0	22	17	18	2	24	226	7.3479	11.1646	21.1431	12.8066	25.5364	48.2721	5.65096	11.4063	0	0	0.0109834	0	0.466795	15.2395	15.2999	14.553	4.68991	32.412	7.3479	11.1646	21.1431	12.8066	25.5364	48.2721	5.65096	11.4063	0.477778
	V3Tg174	0.0066	10	13	18	2	20	10	4	7	0	0	0	0	0	19	13	8	1	31	156	5.072	7.70656	14.5943	8.83999	17.6269	33.3205	3.90066	7.87335	0	0	0.00758146	0	0.322212	10.5193	10.561	10.0454	3.23729	22.3729	5.072	7.70656	14.5943	8.83999	17.6269	33.3205	11.774		0.329794
	V3Tg175	0.0066	4	7	16	8	20	25	2	6	0	0	0	0	1	8	25	2	14	17	155	5.03949	7.65716	14.5008	8.78332	17.5139	33.1069	3.87566	7.82288	0	0	0.00753287	0	0.320147	10.4519	10.4933	9.98105	3.21653	22.2295	5.03949	7.65716	14.5008	8.78332	17.5139	33.1069	11.6985		0.32768
	V3Tg177	0.0066	2	7	20	20	12	29	3	3	0	0	0	0	0	15	7	14	1	18	151	4.90944	7.45955	14.1266	8.55665	17.0619	32.2526	3.77564	7.621	0	0	0.00733847	0	0.311885	10.1821	10.2225	9.72347	3.13353	21.6558	4.90944	7.45955	14.1266	8.55665	17.0619	32.2526	11.3966		0.319223
	V3Tg191	0.0066	2	20	16	4	8	29	1	5	0	0	0	0	0	13	13	8	0	16	135	4.38923	6.66914	12.6297	7.64999	15.2541	28.8351	3.37557	6.81348	0	0	0.00656088	0	0.278838	9.10322	9.13931	8.69317	2.8015	19.3612	11.0584		12.6297	7.64999	15.2541	28.8351	10.1891		0.285398
	V3Tg262	0.0065	1	10	10	0	15	1	0	3	0	0	0	0	0	0	0	0	0	28	68	2.21087	3.35927	6.36163	3.85333	7.68352	14.5243	1.70029	3.43197	0	0	0.00330474	0	0.140451	4.58533	4.6035	4.37878	1.41112	9.75229	5.57014		10.215		7.68352	14.5243	5.13226		0.143756
	V3Tg284	0.0066	0	0	0	0	0	5	0	0	0	0	0	0	0	0	1	0	0	53	59	1.91826	2.91466	5.51965	3.34333	6.66659	12.602	1.47525	2.97774	0	0	0.00286735	0	0.121862	3.97845	3.99422	3.79924	1.22436	8.46155	4.83292		8.86297		6.66659	17.055			0.12473
	V3Tg290	0.0065	1	2	5	6	9	10	1	4	0	0	0	0	1	4	5	4	2	3	57	1.85323	2.81586	5.33254	3.23	6.4406	12.1748	1.42524	2.8768	0	0	0.00277015	0	0.117731	3.84358	3.85882	3.67045	1.18285	8.17471	4.66909		8.56253		6.4406	16.4769			0.120502
	V3Tg293	0.0065	2	6	10	5	5	8	0	1	0	0	0	0	0	4	2	2	0	11	56	1.82072	2.76646	5.23899	3.17333	6.32761	11.9612	1.40024	2.82633	0	0	0.00272155	0	0.115666	3.77615	3.79112	3.60606	1.1621	8.0313	4.58717		8.41232		6.32761	16.1878			0.118387
	V3Tg347	0.0196	1	2	5	3	6	13	0	0	0	0	0	0	0	3	4	3	1	3	44	1.43056	2.17364	4.11635	2.49333	4.97169	9.3981	1.10019	2.22069	0	0	0.00213836	0	0.0908804	2.96698	2.97874	2.83333	0.91308	6.31031	10.2139				4.97169	12.719			0.0930187
	V3Tg397	0.0066	0	2	5	2	2	9	0	1	0	0	0	0	0	1	0	7	0	8	37	1.20297	1.82784	3.46147	2.09666	4.18074	7.90295	0.925157	1.8674	0	0	0.00179817	0	0.0764221	2.49496	2.50485	2.38257	0.767818	5.30639	8.58895				14.8762				0.0782203
	V3Tg422	0.0065	1	2	6	3	7	1	0	0	0	0	0	0	0	0	3	2	0	9	34	1.10544	1.67963	3.18081	1.92666	3.84176	7.26217	0.850145	1.71599	0	0	0.00165237	0	0.0702257	2.29266	2.30175	2.18939	0.705562	4.87615	7.89255				13.6701				0.0718781
	V3Tg424	0.0066	2	0	1	4	1	8	1	1	0	0	0	0	0	2	3	5	2	4	34	1.10544	1.67963	3.18081	1.92666	3.84176	7.26217	0.850145	1.71599	0	0	0.00165237	0	0.0702257	2.29266	2.30175	2.18939	0.705562	4.87615	7.89255				13.6701				0.0718781
	V3Tg427	0.0066	5	2	2	1	6	13	0	1	0	0	0	0	0	0	1	2	0	1	34	1.10544	1.67963	3.18081	1.92666	3.84176	7.26217	0.850145	1.71599	0	0	0.00165237	0	0.0702257	2.29266	2.30175	2.18939	0.705562	4.87615	7.89255				13.6701				0.0718781
	V3Tg464	0.0066	1	1	3	4	5	4	1	0	0	0	0	0	0	0	5	1	2	4	31	1.0079	1.53143	2.90015	1.75666	3.50278	6.62139	0.775132	1.56458	0	0	0.00150657	0	0.0640294	2.09037	2.09866	1.99621	0.643307	4.4459	7.19615				12.4639				0.0655359
	V3Tg466	0.0066	1	1	1	3	8	6	1	2	0	0	0	0	0	1	1	0	1	4	30	0.975385	1.48203	2.8066	1.7	3.38979	6.4078	0.750128	1.51411	0	0	0.00145797	0	0.0619639	2.02294	2.03096	1.93182	0.622555	4.30248	6.96401				12.0618				0.0634219
	V3Tg467	0.0066	1	2	6	2	2	8	1	0	0	0	0	0	0	2	0	1	1	4	30	0.975385	1.48203	2.8066	1.7	3.38979	6.4078	0.750128	1.51411	0	0	0.00145797	0	0.0619639	2.02294	2.03096	1.93182	0.622555	4.30248	6.96401				12.0618				0.0634219
	V3Tg480	0.0066	0	1	2	1	6	5	0	1	0	0	0	0	0	2	1	2	0	9	30	0.975385	1.48203	2.8066	1.7	3.38979	6.4078	0.750128	1.51411	0	0	0.00145797	0	0.0619639	2.02294	2.03096	1.93182	0.622555	4.30248	6.96401				12.0618				0.0634219
	V3Tg484	0.0066	5	2	1	0	4	11	1	0	0	0	0	0	0	1	1	0	0	3	29	0.942872	1.43263	2.71305	1.64333	3.2768	6.1942	0.725123	1.46364	0	0	0.00140937	0	0.0598984	1.95551	1.96326	1.86742	0.601803	4.15906	6.73188				11.6598				0.0613078
	V3Tg487	0.0066	2	2	1	1	3	7	0	1	0	0	0	0	0	2	2	1	1	6	29	0.942872	1.43263	2.71305	1.64333	3.2768	6.1942	0.725123	1.46364	0	0	0.00140937	0	0.0598984	1.95551	1.96326	1.86742	0.601803	4.15906	6.73188				11.6598				0.0613078
	V3Tg488	0.0066	0	0	2	2	7	7	1	0	0	0	0	0	0	1	1	1	0	7	29	0.942872	1.43263	2.71305	1.64333	3.2768	6.1942	0.725123	1.46364	0	0	0.00140937	0	0.0598984	1.95551	1.96326	1.86742	0.601803	4.15906	6.73188				11.6598				0.0613078
	V3Tg499	0.0066	0	1	2	0	6	7	0	0	0	0	0	0	0	2	2	3	0	5	28	0.910359	1.38323	2.61949	1.58666	3.1638	5.98061	0.700119	1.41317	0	0	0.00136078	0	0.057833	1.88808	1.89556	1.80303	0.581051	4.01565	6.49974				11.2577				0.0591937
	V3Tg509	0.0066	4	0	0	0	1	4	0	2	0	0	0	0	0	2	1	0	0	13	27	0.877846	1.33383	2.52594	1.53	3.05081	5.76702	0.675115	1.3627	0	0	0.00131218	0	0.0557675	1.82064	1.82786	1.73863	0.560299	3.87223	6.26761				10.8556				0.0570797
	V3Tg511	0.0065	3	1	1	2	2	7	2	2	0	0	0	0	0	0	2	3	1	1	27	0.877846	1.33383	2.52594	1.53	3.05081	5.76702	0.675115	1.3627	0	0	0.00131218	0	0.0557675	1.82064	1.82786	1.73863	0.560299	3.87223	6.26761				10.8556				0.0570797
	V3Tg527	0.0066	0	0	4	0	1	8	1	1	0	0	0	0	0	3	4	0	1	3	26	0.845333	1.28443	2.43239	1.47333	2.93782	5.55342	0.650111	1.31223	0	0	0.00126358	0	0.053702	1.75321	1.76016	1.67424	0.539548	3.72882	6.03548				10.4536				0.0549656
	V3Tg534	0.0066	1	1	2	7	1	3	0	1	0	0	0	0	0	0	5	0	1	4	26	0.845333	1.28443	2.43239	1.47333	2.93782	5.55342	0.650111	1.31223	0	0	0.00126358	0	0.053702	1.75321	1.76016	1.67424	0.539548	3.72882	6.03548				10.4536				0.0549656
	V3Tg551	0.0065	1	1	3	4	3	5	0	1	0	0	0	0	0	0	1	1	2	3	25	0.81282	1.23503	2.33883	1.41666	2.82482	5.33983	0.625106	1.26175	0	0	0.00121498	0	0.0516366	1.68578	1.69246	1.60985	0.518796	3.5854	5.80334				10.0515				0.0528516
	V3Tg555	0.0065	1	2	2	0	2	6	1	1	0	0	0	0	0	1	4	4	0	1	25	0.81282	1.23503	2.33883	1.41666	2.82482	5.33983	0.625106	1.26175	0	0	0.00121498	0	0.0516366	1.68578	1.69246	1.60985	0.518796	3.5854	5.80334				10.0515				0.0528516
V3_Faecalibacterium_refOTU_1			1302	2056	3488	1808	0	3	1017	1338	1233	862	87	1227	739	2852	1253	473	1138	1839	22715
	V3Tg2	0	1270	2021	3425	1763	0	3	974	1316	1210	847	83	1188	715	2773	1229	459	1103	1809	22188	dominant																		dominant
	V3Tg282	0.0075	3	3	6	4	0	0	15	2	3	2	1	8	6	4	1	2	1	0	61	3.49153	5.5562	9.41613	4.8469	0	0.0082477	2.67775	3.61799	3.32657	2.3286	0.228186	3.26609	1.9657	7.62363	3.37881	1.2619	3.0324	4.97336	9.04773		9.41613	4.8469	6.30399				5.65517
	V3Tg358	0.0076	2	0	1	0	0	0	5	3	0	0	0	1	0	20	0	4	6	1	43	2.46124	3.91667	6.6376	3.41667	0	0.00581395	1.8876	2.55039	2.34496	1.64147	0.160853	2.30233	1.38566	5.37403	2.38178	0.889535	2.1376	3.50581	20.876								7.83527
V3_Bacteroides_refOTU_2			553	1758	1333	2044	20	1612	2069	1302	165	169	0	171	324	1238	2029	1883	1963	3763	22396
	V3Tg3	0	473	1526	1204	1804	14	1428	1860	1135	145	147	0	146	276	1065	1801	1598	1728	3232	19582	dominant																		dominant
	V3Tg164	0.0065	7	7	3	22	0	14	3	14	1	4	0	4	2	18	16	36	17	13	181	4.37203	14.1051	11.1288	16.6747	0.129405	13.1993	17.1923	10.491	1.34026	1.35875	0	1.3495	2.55112	9.84399	16.647	14.7706	15.9722	29.874	18.4771		11.1288	16.6747	13.3287		27.6833		6.59963
	V3Tg190	0.0065	7	4	0	16	0	15	9	9	2	1	0	1	10	10	11	15	10	15	135	3.2609	10.5204	8.30048	12.4369	0.0965172	9.84476	12.823	7.82479	0.999643	1.01343	0	1.00654	1.90277	7.3422	12.4162	11.0168	11.913	22.2817	13.7813		8.30048	12.4369	9.94127		20.6478		4.92238
	V3Tg198	0.0066	8	15	9	8	0	9	10	11	1	0	0	1	1	5	9	9	5	28	129	3.11597	10.0528	7.93157	11.8842	0.0922276	9.40721	12.2531	7.47702	0.955214	0.968389	0	0.961802	1.8182	7.01588	11.8644	10.5271	11.3835	21.2914	13.1688		7.93157	11.8842	9.49944		19.7301		4.70361
	V3Tg242	0.0066	2	3	3	8	0	1	6	3	0	1	0	0	0	2	19	0	29	7	84	2.02901	6.54601	5.16474	7.73854	0.0600552	6.12563	7.97876	4.86876	0.622	0.630579	0	0.626289	1.18394	4.56848	7.72567	6.85487	7.41252	13.8642	8.57502		5.16474	7.73854	6.18568		12.8475		3.06281
	V3Tg245	0.0066	5	6	6	3	0	4	4	5	1	0	0	0	2	5	5	17	3	17	83	2.00485	6.46808	5.10326	7.64641	0.0593402	6.0527	7.88377	4.8108	0.614595	0.623072	0	0.618834	1.16985	4.51409	7.63369	6.77326	7.32428	13.6991	8.47293		5.10326	7.64641	6.11204		12.6946		3.02635
	V3Tg297	0.0065	2	3	0	9	0	2	9	3	0	0	0	0	0	3	3	10	6	6	56	1.35267	4.36401	3.44316	5.15902	0.0400368	4.08375	5.31917	3.24584	0.414667	0.420386	0	0.417526	0.789296	3.04565	5.15044	4.56991	4.94168	9.24277	5.71668		8.60219		12.6888				2.04188
	V3Tg355	0.0066	0	0	0	0	0	0	0	0	0	0	0	0	0	0	0	0	0	43	43	1.03866	3.35093	2.64386	3.96139	0.0307425	3.13574	4.08436	2.49234	0.318405	0.322796	0	0.320601	0.606067	2.33863	3.95481	3.50904	3.79451	7.09713	10.9948				9.74318				1.56787
	V3Tg360	0.0066	4	1	2	5	0	1	5	2	0	0	0	1	1	2	5	4	1	8	42	1.0145	3.27301	2.58237	3.86927	0.0300276	3.06281	3.98938	2.43438	0.311	0.31529	0	0.313145	0.591972	2.28424	3.86283	3.42743	3.70626	6.93208	10.7391				9.5166				1.53141
	V3Tg414	0.0065	0	7	4	0	0	0	0	1	0	0	0	0	0	1	0	0	1	21	35	0.845419	2.7275	2.15198	3.22439	0.025023	2.55234	3.32448	2.02865	0.259167	0.262741	0	0.260954	0.49331	1.90353	3.21903	2.85619	3.08855	5.77673	8.94929				7.9305				1.27617
	V3Tg448	0.0066	1	2	4	4	0	2	4	1	0	0	0	0	1	0	0	1	7	5	32	0.772955	2.49372	1.96752	2.94801	0.0228782	2.33357	3.03953	1.85476	0.236952	0.240221	0	0.238586	0.451026	1.74037	2.94311	2.61138	2.82382	5.28159	8.18221				7.25074				1.16679
	V3Tg451	0.0066	1	3	0	3	2	2	0	0	0	0	0	0	2	5	2	1	5	5	31	0.7488	2.41579	1.90604	2.85589	0.0221632	2.26065	2.94454	1.7968	0.229548	0.232714	0	0.231131	0.436932	1.68599	2.85114	2.52977	2.73557	5.11654	7.92651				7.02415				1.13032
	V3Tg550	0.0065	0	2	1	3	0	3	0	0	0	0	0	1	0	1	2	5	1	6	25	0.603871	1.94822	1.53713	2.30314	0.0178736	1.8231	2.37463	1.44903	0.185119	0.187672	0	0.186396	0.352364	1.35967	2.29931	2.04014	2.20611	4.12624	6.39235				5.66464				0.911551
V3_Clostridiales_refOTU_1			1277	1604	1131	2057	0	2	1737	1653	885	158	99	237	28	1966	1542	603	1388	3111	19478
	V3Tg4	0	1240	1546	1109	1995	0	2	1689	1604	864	154	98	220	25	1907	1493	588	1340	3023	18897	dominant																		dominant
	V3Tg229	0.0075	7	9	2	17	0	0	2	6	4	2	0	2	0	12	6	1	12	10	92	6.03694	7.5267	5.39916	9.71265	0	0.009737	8.22289	7.80907	4.20638	0.749749	0.477113	1.07107	0.121712	9.28423	7.26867	2.86268	6.52379	14.7175	6.03694	7.5267	5.39916	9.71265	16.0417				6.62603
	V3Tg366	0.0076	5	1	1	3	0	0	6	4	2	0	0	2	0	5	4	1	5	2	41	2.69037	3.35429	2.40615	4.32846	0	0.00433931	3.66455	3.48013	1.87458	0.334127	0.212626	0.477324	0.0542414	4.13754	3.2393	1.27576	2.90734	6.55887	6.04466		6.73461		7.14902				2.9529
V3_Roseburia_refOTU_1			540	1044	918	668	0	8	284	499	1742	4340	2736	1626	526	725	441	536	629	648	17910
	V3Tg5	0	62	651	12	12	0	0	26	21	3035	6983	192	1509	3196	39	55	11	21	34	15859	dominant																		dominant
	V3Tg166	0.0075	0	12	0	1	0	0	1	2	26	71	1	23	35	1	1	0	0	0	174	0.680245	7.14257	0.13166	0.13166	0	0	0.285264	0.230405	33.2991	76.6153	2.10656	16.5563	35.0655	0.427896	0.603443	0.120689	0.230405	0.373037	8.6018								33.2991	76.6153
	V3Tg239	0.0076	0	5	0	0	0	0	0	0	12	32	1	12	23	0	0	0	0	1	86	0.336213	3.53024	0.0650735	0.0650735	0	0	0.140992	0.113879	16.4582	37.8673	1.04118	8.18299	17.3312	0.211489	0.298253	0.0596507	0.113879	0.184375	4.25147								16.4582	37.8673
	V3Tg252	0.0075	0	1	0	0	0	0	0	0	17	26	2	5	27	0	0	0	0	0	78	0.304937	3.20184	0.0590201	0.0590201	0	0	0.127877	0.103285	14.9272	34.3448	0.944322	7.42178	15.719	0.191815	0.270509	0.0541018	0.103285	0.167224	3.85598								14.9272	34.3448
	V3Tg264	0.0075	0	1	0	0	0	0	0	0	13	26	0	9	16	1	1	0	0	0	67	0.261933	2.7503	0.0506968	0.0506968	0	0	0.109843	0.0887193	12.8221	29.5013	0.811148	6.37512	13.5022	0.164764	0.23236	0.046472	0.0887193	0.143641	3.31219								12.8221	29.5013
	V3Tg323	0.0076	0	0	0	0	0	0	0	0	9	16	1	6	17	0	0	0	0	0	49	0.191563	2.01141	0.0370767	0.0370767	0	0	0.0803329	0.0648843	9.37733	21.5756	0.593228	4.6624	9.87477	0.120499	0.169935	0.033987	0.0648843	0.105051	2.42235								9.37733	21.5756
	V3Tg359	0.0075	0	2	0	0	0	0	0	0	9	13	0	7	10	0	1	0	0	0	42	0.164197	1.72407	0.0317801	0.0317801	0	0	0.0688568	0.0556151	8.03771	18.4933	0.508481	3.99634	8.46409	0.103285	0.145659	0.0291317	0.0556151	0.0900435	2.0763								8.03771	18.4933
	V3Tg479	0.0075	0	0	0	0	0	0	0	0	5	15	1	1	6	0	0	0	0	1	29	0.113374	1.19043	0.0219434	0.0219434	0	0	0.047544	0.0384009	5.54985	12.7692	0.351094	2.75938	5.84425	0.071316	0.100574	0.0201148	0.0384009	0.0621729	1.43363								5.54985	12.7692
	V3Tg489	0.0076	0	2	0	0	0	0	0	0	3	13	1	3	5	0	0	1	0	0	28	0.109465	1.14938	0.0211867	0.0211867	0	0	0.0459045	0.0370767	5.35847	12.3289	0.338987	2.66423	5.64273	0.0688568	0.0971057	0.0194211	0.0370767	0.060029	1.3842								5.35847	12.3289
V3_Clostridiales_refOTU_2			64	713	13	13	0	0	31	23	3333	7646	215	1655	3551	42	63	12	21	40	17435
	V3Tg6	0	481	848	717	540	0	6	257	462	1503	3781	2259	1388	464	649	371	500	574	594	15394	dominant																		dominant
	V3Tg84	0.0075	0	0	0	1	0	0	0	1	120	257	258	117	22	0	0	0	0	0	776	24.2468	42.747	36.1434	27.221	0	0.302456	12.9552	23.2891	75.7651	190.597	113.874	69.968	23.3899	32.7156	18.7018	25.2046	28.9349	29.9431	24.2468	42.747	36.1434	27.221	36.5467				75.7651	190.597
	V3Tg108	0.0075	14	125	144	84	0	1	0	0	1	3	0	1	0	35	31	0	3	2	444	13.8732	24.4584	20.68	15.5749	0	0.173054	7.4125	13.3252	43.3501	109.053	65.155	40.0333	13.3829	18.7187	10.7005	14.4212	16.5555	17.1324	13.8732	24.4584	20.68	15.5749	20.9107				43.3501	109.053
	V3Tg188	0.0074	6	8	4	4	0	0	3	7	13	28	28	11	4	2	1	5	5	9	138	4.31194	7.60192	6.42757	4.84085	0	0.0537872	2.30388	4.14161	13.4737	33.8949	20.2509	12.4428	4.15954	5.81798	3.32584	4.48227	5.14564	5.32493	11.9139		11.2684		6.49929				13.4737	33.8949
	V3Tg214	0.0074	10	4	3	7	0	0	7	0	4	19	29	8	0	2	1	3	2	2	101	3.15584	5.56373	4.70424	3.54294	0	0.039366	1.68618	3.03118	9.86118	24.8071	14.8213	9.10666	3.0443	4.25809	2.43413	3.2805	3.76601	3.89723	8.71957		8.24717		4.75672				9.86118	24.8071
	V3Tg249	0.0074	3	4	7	3	0	0	0	0	9	16	10	10	6	2	1	2	4	2	79	2.46843	4.35183	3.67955	2.77121	0	0.0307912	1.31889	2.37092	7.7132	19.4036	11.5929	7.12303	2.38119	3.33058	1.90392	2.56593	2.94569	3.04833	16.9916								7.7132	19.4036
	V3Tg320	0.0075	2	2	0	0	0	0	1	2	3	10	7	4	4	0	3	3	3	5	49	1.53105	2.69923	2.28225	1.71885	0	0.0190984	0.818046	1.47057	4.78414	12.0351	7.19053	4.41808	1.47694	2.0658	1.18091	1.59153	1.82708	1.89074	10.5391								4.78414	12.0351
	V3Tg538	0.0075	0	0	1	0	0	0	0	0	1	8	9	2	0	0	1	4	0	0	26	0.812394	1.43225	1.21099	0.912044	0	0.0101338	0.434065	0.780304	2.53852	6.38599	3.81538	2.34429	0.783682	1.09614	0.626608	0.844485	0.969469	1.00325	5.59218								8.92452
V3_Bacteroides_refOTU_4			670	316	273	362	0	3	404	490	1164	1920	2308	936	1708	680	760	280	402	1077	13753
	V3Tg7	0	543	1168	751	730	2	39	446	1367	1168	1394	397	405	767	754	483	144	326	1817	12701	dominant																		dominant
	V3Tg199	0.0075	9	16	8	8	0	0	5	17	12	14	1	1	10	2	2	1	3	18	127	5.42957	11.6791	7.50941	7.29943	0.0199984	0.389969	4.45965	13.6689	11.6791	13.9389	3.96969	4.04968	7.6694	7.53941	4.82962	1.43989	3.25974	18.1686	17.1087		7.50941	7.29943	18.5385				11.6791	13.9389
	V3Tg258	0.0076	0	0	2	0	0	0	0	1	10	4	46	0	4	0	2	0	1	2	72	3.07818	6.62121	4.2573	4.13826	0.0113377	0.221085	2.5283	7.74931	6.62121	7.90237	2.25053	2.29588	4.348	4.27431	2.73805	0.816314	1.84804	10.3003	9.69939		8.39556		10.51				6.62121	7.90237
	V3Tg330	0.0075	2	7	1	3	0	0	1	2	4	4	0	2	2	5	5	1	2	6	47	2.00937	4.32218	2.77907	2.70136	0.00740099	0.144319	1.65042	5.05858	4.32218	5.15849	1.4691	1.4987	2.83828	2.79017	1.78734	0.532871	1.20636	6.7238	6.33155		5.48043		6.86072				9.48067
	V3Tg370	0.0075	1	1	5	6	0	0	2	2	4	3	0	1	5	3	1	0	1	5	40	1.7101	3.67845	2.36517	2.29903	0.00629872	0.122825	1.40461	4.30517	3.67845	4.39021	1.2503	1.27549	2.41556	2.37462	1.52114	0.453508	1.02669	5.72238	5.38855		4.6642		5.83891				8.06866
	V3Tg391	0.0076	1	4	2	7	0	0	0	5	1	3	1	0	4	2	1	0	1	5	37	1.58184	3.40257	2.18778	2.1266	0.00582631	0.113613	1.29927	3.98228	3.40257	4.06094	1.15652	1.17983	2.23439	2.19652	1.40705	0.419495	0.949689	5.29321	9.2988				5.40099				7.46351
	V3Tg462	0.0076	1	0	2	2	0	1	0	1	7	6	1	1	1	1	0	1	0	6	31	1.32533	2.8508	1.83301	1.78175	0.00488151	0.0951894	1.08858	3.33651	2.8508	3.40241	0.968979	0.988505	1.87206	1.84033	1.17888	0.351468	0.795685	4.43485	12.316								10.0827
V3_Subdoligranulum_refOTU_1			588	1255	805	797	2	40	489	1440	1261	1490	462	433	834	795	518	149	347	1937	13642
	V3Tg8	0	617	292	248	339	0	3	349	439	1064	1745	2043	851	1543	609	708	257	364	970	12441	dominant																		dominant
	V3Tg181	0.0066	4	2	4	4	0	0	3	4	11	28	19	15	23	11	2	1	7	8	146	7.24074	3.42673	2.91038	3.9783	0	0.0352062	4.09565	5.15184	12.4865	20.4783	23.9754	9.98682	18.1077	7.14685	8.30866	3.016	4.27168	11.3833	10.6675		6.88867		9.28269				12.4865	20.4783
	V3Tg241	0.0066	1	0	3	1	0	0	1	1	2	1	58	3	0	4	3	2	1	4	85	4.2155	1.99502	1.6944	2.31613	0	0.0204967	2.38445	2.99936	7.26951	11.9223	13.9583	5.81424	10.5422	4.16084	4.83723	1.75589	2.48694	6.62728	15.6254				5.40431				7.26951	11.9223
	V3Tg244	0.0065	5	1	0	2	0	0	1	1	7	12	16	4	17	6	2	4	2	3	83	4.11631	1.94807	1.65453	2.26163	0	0.0200145	2.32835	2.92878	7.09846	11.6417	13.6299	5.67744	10.2941	4.06294	4.72341	1.71457	2.42842	6.47134	15.2577				5.27715				7.09846	11.6417
	V3Tg353	0.0066	8	0	1	3	0	0	2	2	3	4	6	1	4	6	1	1	0	1	43	2.13255	1.00924	0.857166	1.17169	0	0.0103689	1.20625	1.51732	3.67752	6.03127	7.06125	2.94132	5.33309	2.1049	2.44707	0.888273	1.2581	3.35262	7.90459								9.70879
	V3Tg392	0.0065	1	0	0	2	0	0	1	2	4	6	2	4	10	2	1	0	1	1	37	1.83498	0.868419	0.737561	1.0082	0	0.00892211	1.03794	1.3056	3.16438	5.1897	6.07596	2.53091	4.58894	1.81119	2.10562	0.764328	1.08255	2.88482	6.80162								8.35407
	V3Tg403	0.0066	3	0	0	0	0	0	2	2	5	6	5	1	3	1	3	1	2	2	36	1.78539	0.844948	0.717627	0.98095	0	0.00868097	1.00989	1.27032	3.07885	5.04943	5.91174	2.4625	4.46491	1.76224	2.04871	0.74367	1.05329	2.80685	6.6178								8.12829
V3_Bacteroides_refOTU_3			1729	1	1	0	3	1	762	626	0	0	5	0	10	1346	1283	5100	516	820	12203
	V3Tg9	0	1539	1	1	0	1	1	671	528	0	0	5	0	10	1180	1092	4525	450	689	10693	dominant																		dominant
	V3Tg281	0.0066	9	0	0	0	0	0	2	3	0	0	0	0	0	9	8	21	6	4	62	8.92341	0.00579819	0.00579819	0	0.00579819	0.00579819	3.89058	3.06144	0	0	0.0289909	0	0.0579819	6.84186	6.33162	26.2368	2.60918	3.99495	8.935				6.96362				0.0869728
	V3Tg299	0.0066	5	0	0	0	0	0	2	1	0	0	0	0	0	3	7	24	1	12	55	7.91593	0.00514355	0.00514355	0	0.00514355	0.00514355	3.45132	2.7158	0	0	0.0257178	0	0.0514355	6.06939	5.61676	23.2746	2.3146	3.54391	7.92621				6.17741				0.0771533
	V3Tg300	0.0066	3	0	0	0	0	0	3	2	0	0	0	0	0	7	26	8	3	3	55	7.91593	0.00514355	0.00514355	0	0.00514355	0.00514355	3.45132	2.7158	0	0	0.0257178	0	0.0514355	6.06939	5.61676	23.2746	2.3146	3.54391	7.92621				6.17741				0.0771533
	V3Tg331	0.0065	8	0	0	0	0	0	2	3	0	0	0	0	0	7	3	16	4	4	47	6.76452	0.0043954	0.0043954	0	0.0043954	0.0043954	2.94931	2.32077	0	0	0.021977	0	0.043954	5.18657	4.79978	19.8892	1.97793	3.02843	6.77331				5.27887				0.065931
	V3Tg373	0.0066	2	0	0	0	0	0	1	0	0	0	0	0	0	3	4	26	2	2	40	5.75704	0.00374076	0.00374076	0	0.00374076	0.00374076	2.51005	1.97512	0	0	0.0187038	0	0.0374076	4.4141	4.08492	16.927	1.68334	2.57739	10.2572								0.0561115
	V3Tg419	0.0065	6	0	0	0	0	0	1	1	0	0	0	0	0	0	6	9	4	7	34	4.89348	0.00317965	0.00317965	0	0.00317965	0.00317965	2.13355	1.67886	0	0	0.0158983	0	0.0317965	3.75199	3.47218	14.3879	1.43084	2.19078	8.7186								0.0476948
	V3Tg436	0.0066	3	0	0	0	2	0	1	0	0	0	0	0	0	3	5	17	0	2	33	4.74956	0.00308613	0.00308613	0	0.00308613	0.00308613	2.07079	1.62948	0	0	0.0154307	0	0.0308613	3.64163	3.37006	13.9647	1.38876	2.12634	8.46217								0.046292
	V3Tg531	0.0066	5	0	0	0	0	0	5	0	0	0	0	0	0	2	2	11	1	0	26	3.74207	0.0024315	0.0024315	0	0.0024315	0.0024315	1.63153	1.28383	0	0	0.0121575	0	0.024315	2.86917	2.65519	11.0025	1.09417	1.6753	6.66717								0.0364725
V3_Bacteroides_refOTU_5			0	0	0	1	0	0	1	3	2723	2392	3	2926	3058	1	0	0	0	1	11109
	V3Tg10	0	125	249	404	256	4582	2239	117	342	42	34	77	14	148	152	165	629	131	374	10080	dominant																		dominant
	V3Tg185	0.0076	4	1	8	1	31	73	2	1	0	0	0	0	0	3	1	14	1	0	140	1.73611	3.45833	5.61111	3.55556	63.6389	31.0972	1.625	4.75	0.583333	0.472222	1.06944	0.194444	2.05556	2.11111	2.29167	8.73611	1.81944	5.19444	5.19444		9.16667		63.6389	31.0972	6.375		4.375
	V3Tg237	0.0075	1	1	3	2	39	23	1	3	0	1	2	0	0	1	1	5	0	4	87	1.07887	2.14911	3.4869	2.20952	39.547	19.3247	1.00982	2.95179	0.3625	0.293452	0.664583	0.120833	1.27738	1.3119	1.42411	5.42887	1.13065	3.22798	8.9244				39.547	23.2863			2.71875
	V3Tg318	0.0076	0	0	4	1	4	22	0	3	0	0	1	0	0	4	0	8	0	2	49	0.607639	1.21042	1.96389	1.24444	22.2736	10.884	0.56875	1.6625	0.204167	0.165278	0.374306	0.0680556	0.719444	0.738889	0.802083	3.05764	0.636806	1.81806	5.02639				22.2736	13.1153			1.53125
	V3Tg435	0.0075	0	0	3	0	13	7	3	1	0	0	1	0	0	1	0	2	0	2	33	0.409226	0.815179	1.32262	0.838095	15.0006	7.33006	0.383036	1.11964	0.1375	0.11131	0.252083	0.0458333	0.484524	0.497619	0.540179	2.05923	0.428869	1.2244	27.2185								1.03125
	V3Tg521	0.0075	0	0	1	0	10	9	0	1	0	0	0	0	1	0	0	3	0	2	27	0.334821	0.666964	1.08214	0.685714	12.2732	5.99732	0.313393	0.916071	0.1125	0.0910714	0.20625	0.0375	0.396429	0.407143	0.441964	1.68482	0.350893	1.00179	22.2696								0.84375
[truncated: 51 more columns]
