# Supplementary material for: The Pervasive Effects of an Antibiotic on the Human Gut Microbiota, as Revealed by Deep 16S rRNA Sequencing
Source: PLoS Biol. 2008 Nov 18;6(11):e280. doi: 10.1371/journal.pbio.0060280 (PMC2586385; doi:10.1371/journal.pbio.0060280)
Supplement: Dataset S3 — The file gives the sample distribution and taxonomic classification of all V6 and V3 refOTUs. (2.84 MB XLS) [file pbio.0060280.sd003.xls]

## Sheet: V3 refOTUs
refOTU designation	A1	A2a	A2b	A2c	A3a	A3b	A4	A5	B1	B2	B3	B4	B5	C1	C2	C3	C4	C5	Total	Phylum	Class	Order	Family	Genus	Dominant TagID	Distance	Dominant Tag in refOTU
V3_Gp1_refOTU_1	0	0	3.19178	0	0	6.14338	0	0	0	0	0	0	0	0	0	0	0	0	9.33515	Acidobacteria	Acidobacteria	Acidobacteriales	Acidobacteriaceae	Gp1	V3Tg7377	0.0211	TGGGGAATTTTCCGCAATGGGCGAAAGCCTGACGGAGCAATGCCGCGTGGAGGTAGAAGGCCTACGGGTCCTGAACTTCTTTTCCCAGAGAAGAAGCAATGACGGTATCTGGGGAATAAGCATCGGCTAACTCC
V3_Gp3_refOTU_1	1.60314	0	0	0	0	0	0	0	0	0	0	0	0	0	0	0	0	0	1.60314	Acidobacteria	Acidobacteria	Acidobacteriales	Acidobacteriaceae	Gp3	V3Tg14057	0.0588	TGGGGAATATTGCACAATGGGGGAAACCCTGATGCAGCGACGCCGCGTGAGTGATGACGCCCTTCGGGGTGTAAAGGTCTGTCAGTAGGGACGAATTTTGACGGTACCTACAGAGGAAGCACCGGCTAACTCC
V3_Actinobaculum_refOTU_1	0	0	0	5.9017	0	0	0	0	0	0	0	0	0	0	0	0	0	0	5.9017	Actinobacteria	Actinobacteria	Actinomycetales	Actinomycetaceae	Actinobaculum	V3Tg5447	0	TGGGGGATATTGCACAATGGGCGCAAGCCTGATGCAGCGACGCCGCGTGGGGGATGACGGCTTTCGGGTTGTAAACCTCTTTCGTCGGGGGACAAGGCTCTGCTTGGTGGTGGGGTTGAGGGTACCCGGTGAAGAAGCGCCGGCTAACTAC
V3_Actinomyces_refOTU_1	0	0	0	0	2.08668	2.04779	0	0	0	0	0	0	1.35071	0	0	0	0	0	5.48518	Actinobacteria	Actinobacteria	Actinomycetales	Actinomycetaceae	Actinomyces	V3Tg15561	0	TGGGGAATATTGCACAATGGGCGCAAGCCTGATGCAGCGACGCCGCGTGAGGGATGGAGGCCTTCGGGTTGTGAACCTCTTTCGCCAGTGAAGCAGGCCTGTCCCTGTGTGGGTGGGTTGACGGTAGCTGGATAAGAAGCGCCGGCTAACTAC
V3_Actinomyces_refOTU_2	0	0	0	0	2.08668	2.04779	0	0	0	0	0	0	0	0	0	0	0	0	4.13447	Actinobacteria	Actinobacteria	Actinomycetales	Actinomycetaceae	Actinomyces	V3Tg8733	0	TGGGGAATATTGCACAATGGGCGAAAGCCTGATGCAGCGACGCCGCGTGAGGGATGAAGGCCTTCGGGTTGTAAACCTCTTTCGCTCATGGTCAAGCCGCAACTTTGGGTTGTGGTGAGGGTAGTGGGTAAAGAAGCACCGGCTAACTAC
V3_Actinomyces_refOTU_3	0	0	0	0	2.08668	0	0	0	0	0	0	0	0	0	1.4742	0	0	0	3.56088	Actinobacteria	Actinobacteria	Actinomycetales	Actinomycetaceae	Actinomyces	V3Tg8226	0.0067	TGGGGAATATTGCACAATGGGCGAAAGCCTGATGCAGCGACGCCGCGTGAGGGATGGAGGCCTTCGGGTTGTAAACCTCTTTCGCTCATGGTCAAGCCGCAGCTGTGGGTTGTGGTGAGGGTAGTGGGTAAAGAAGCGCCGGCTAACTAC
V3_Actinomyces_refOTU_4	0	3.51315	0	0	0	0	0	0	0	0	0	0	0	0	0	0	0	0	3.51315	Actinobacteria	Actinobacteria	Actinomycetales	Actinomycetaceae	Actinomyces	V3Tg8684	0	TGGGGGGTATTGCACAATGGGCGGAAGCCTGATGCAGCGACGTCGCGTGAGGGATGGAGGCCTTCGGGTTGTGAACCTCTTTCTCCGGTGGTGAAGGCCCTGTCCGTTGCGGCGGGGTTGACGGTAGCCGGGTATGAAGCGCCGGCTAACTAC
V3_Actinomyces_refOTU_5	0	0	0	0	2.08668	0	0	0	0	0	0	0	0	0	0	0	0	0	2.08668	Actinobacteria	Actinobacteria	Actinomycetales	Actinomycetaceae	Actinomyces	V3Tg21434	0	TGGGGAATATTGCACAATGGGCGAAAGCCTGATGCAGCGACGCCGCGTGAGGGATGGAGGCCTTCGGGTTGTAAACCTCTTTCGCTCATGGTCAAGCCGCAACAGTGGTTGTGGTGAGGGTAGTGGGTAAAGAAGCGCCGGCTAACTAC
V3_Actinomyces_refOTU_6	0	0	0	0	0	2.04779	0	0	0	0	0	0	0	0	0	0	0	0	2.04779	Actinobacteria	Actinobacteria	Actinomycetales	Actinomycetaceae	Actinomyces	V3Tg15833	0.0065	TGGGGAATATTGCACAATGGGCGCAAGCCTGATGCAGCGACGCCGCGTGAGGGATGGAGGCCTTCGGGTTGTAAACCTCTTTCGCCAGTGAAGCAGGCCCGCCTCGTTTGTGGGTGGGTTGACGGTAGCTGGATAAGAAGCGCCGGCTAACTAC
V3_Actinomyces_refOTU_7	0	0	0	0	0	2.04779	0	0	0	0	0	0	0	0	0	0	0	0	2.04779	Actinobacteria	Actinobacteria	Actinomycetales	Actinomycetaceae	Actinomyces	V3Tg10937	0	TGGGGAATATTGCACAATGGGCGAAAGCCTGATGCAGCGACGCCGCGTGAGGGATGGAGGCCTTCGGGTTGTAAACCTCTTTCGCTCATGGTCAAGCCGCAGCTTTGGGTTGTGGTGAGGGTAGTGGGTAAAGAAGCGCCGGCTAACTAC
V3_Actinomyces_refOTU_8	0	0	0	0	0	2.04779	0	0	0	0	0	0	0	0	0	0	0	0	2.04779	Actinobacteria	Actinobacteria	Actinomycetales	Actinomycetaceae	Actinomyces	V3Tg20106	0	TGGGGAATATTGCACAATGGGCGAAAGCCTGATGCAGCGACGCCGCGTGAGGGATGACGGCCTTCGGGTTGTAAACCTCTTTCGCTCATGGTCAAGCCGCAACAATGGTTGTGGTGAGGGTAGTGGGTAAAGAAGCGCCGGCTAACTAC
V3_Actinomyces_refOTU_9	0	0	0	1.96723	0	0	0	0	0	0	0	0	0	0	0	0	0	0	1.96723	Actinobacteria	Actinobacteria	Actinomycetales	Actinomycetaceae	Actinomyces	V3Tg13327	0.0133	TGGGGAATATTGCACAATGGGCGCAAGCCTGATGCAGCGACGCCGCGTGAGGGATGGAGGCCTGGTTGTAACCTCTTTCGCCAGTGAAGCAGGCCTGCTCCTTGTGGGTGGGTTGACGGTAGCTGGATAAGAAGCGCCGGCTAACTAC
V3_Actinomyces_refOTU_10	0	0	0	0	0	0	0	0	1.49848	0	0	0	0	0	0	0	0	0	1.49848	Actinobacteria	Actinobacteria	Actinomycetales	Actinomycetaceae	Actinomyces	V3Tg12215	0.0267	TGGGGAATATTGCACAATGGGCGCAAGCCTGATGCAGCGACGCCGCGTGAGGGATGGAGGCCTTCGGGTTGTGAACCTCTTTCGCTCATGGTCAAACCGCAACTCATGGTTGTGGTGAGGGTAGTGGGTAAAGAAGCGCCGGCTAACTAC
V3_Corynebacterium_refOTU_1	0	0	0	0	4.17336	0	0	0	0	0	0	0	0	0	0	0	0	0	4.17336	Actinobacteria	Actinobacteria	Actinomycetales	Corynebacteriaceae	Corynebacterium	V3Tg7660	0	TGGGGAATATTGCACAATGGGCGCAAGCCTGATGCAGCGACGCCGCGTGGGGGATGACGGCCTTCGGGTTGTAAACTCCTTTCGTCAGGGACGAAGCGAAAGTGACGGTACCTGGATAAGAAGCACCGGCTAACTAC
V3_Dietzia_refOTU_1	0	0	0	0	0	0	1.98088	0	0	0	0	0	0	0	0	0	0	0	1.98088	Actinobacteria	Actinobacteria	Actinomycetales	Dietziaceae	Dietzia	V3Tg20038	0.1022	TGGGGAATATTGCACAATGGGCGGAAGCCTGATGCAGCGACGCCGCGTGAGGGAAGACGGTCCTCTGGATTGTAAACCTCTGTCGGAAGGGACGAAGAACGTGACGGTACCTTCCGAGGAAGCTCCGGCTAACTAC
V3_Rathayibacter_refOTU_1	0	0	0	0	0	0	0	0	0	0	0	1.71	0	0	0	0	0	0	1.71	Actinobacteria	Actinobacteria	Actinomycetales	Microbacteriaceae	Rathayibacter	V3Tg20107	0.0706	TGGGGAATATTGCACAATGGGGGAAACCCTGATGCAGCAACGCCGCGTGAGGGAAGACGGCCCTACGGGTTGTAAACCTCTTTTGTCGGAGAGTAAAGTACGCTACGCGTAGTGTATTGCAAGTATCCGAAGAAAAAGCATCGGCTAACTCC
V3_Arthrobacter_refOTU_1	0	0	0	0	0	0	0	1.87778	0	0	0	0	0	0	0	0	0	1	2.87778	Actinobacteria	Actinobacteria	Actinomycetales	Micrococcaceae	Arthrobacter	V3Tg5937	0.0256	TGGGGAATATTGCACAATGGGCGCAAGCCTGATGCAGCGACGCCGCGTGAGTGATGACGGCCTTCGGGTTGTAAAACTCTGTGATCCGGGACGAAAAGGCAGAGTGCGAAGAACAAACTGCATTGACGGTACCGGAAAAGCAAGCCACGGCTAACTAC
V3_Rothia_refOTU_1	0	0	0	0	2.08668	0	0	0	0	0	0	0	0	0	0	0	0	0	2.08668	Actinobacteria	Actinobacteria	Actinomycetales	Micrococcaceae	Rothia	V3Tg25950	0	TGGGGAATATTGCACAATGGGCGCAAGCCTGATGCAGCGACGCCGCGTGAGGGATGACGGCCTTCGGGTTGTAAACCTCTGTTAGCAGGGAAGAAGAGAGATTGACGGTACCTGCAGAGAAAGCGCCGGCTAACTAC
V3_Actinomycetales_refOTU_1	1.60314	0	0	0	0	0	0	0	0	0	0	0	0	0	0	0	0	0	1.60314	Actinobacteria	Actinobacteria	Actinomycetales			V3Tg26787	0.0543	TGGGGAATATTGCACAATGGGGGAAACCCTGATGCAGCGACGCCGCGTGCGGGATGAAGGCCTGGTTGTAACGCTTCAGCAGGGAAGATAGTGACGGTACCTGCAGAAGAAGCCCCGGCTAACTAC
V3_Bifidobacterium_refOTU_1	30.4596	91.342	127.671	180.985	0	0	75.2734	610.28	0	0	0	0	0	12.9614	79.607	46.9692	77.919	324	1657.47	Actinobacteria	Actinobacteria	Bifidobacteriales	Bifidobacteriaceae	Bifidobacterium	V3Tg71	0	TGGGGAATATTGCACAATGGGCGCAAGCCTGATGCAGCGACGCCGCGTGCGGGATGACGGCCTTCGGGTTGTAAACCGCTTTTGACTGGGAGCAAGCCCTTCGGGGTGAGTGTACCTTTCGAATAAGCACCGGCTAACTAC
V3_Bifidobacterium_refOTU_2	9.61884	31.6184	19.1507	37.3774	50.0803	303.073	37.6367	276.034	0	0	0	0	0	20.1622	20.6389	46.9692	41.01	140	1033.37	Actinobacteria	Actinobacteria	Bifidobacteriales	Bifidobacteriaceae	Bifidobacterium	V3Tg110	0	TGGGGAATATTGCACAATGGGCGCAAGCCTGATGCAGCGACGCCGCGTGAGGGATGGAGGCCTTCGGGTTGTAAACCTCTTTTATCGGGGAGCAAGCGTGAGTGAGTTTACCCGTTGAATAAGCACCGGCTAACTAC
V3_Bifidobacterium_refOTU_3	56.1099	1.75658	3.19178	11.8034	0	0	81.216	78.867	14.9848	0	1.58078	1.71	4.05212	53.2859	42.7519	30.7107	34.8585	89	505.879	Actinobacteria	Actinobacteria	Bifidobacteriales	Bifidobacteriaceae	Bifidobacterium	V3Tg136	0	TGGGGAATATTGCACAATGGGCGCAAGCCTGATGCAGCGACGCCGCGTGAGGGATGGAGGCCTTCGGGTTGTAAACCTCTTTTATCGGGGAGCAAGCGAGAGTGAGTTTACCCGTTGAATAAGCACCGGCTAACTAC
V3_Bifidobacterium_refOTU_4	30.4596	61.4802	35.1096	41.3119	0	0	89.1395	16.9001	0	0	1.58078	0	0	67.6875	42.7519	7.22604	36.909	43	473.556	Actinobacteria	Actinobacteria	Bifidobacteriales	Bifidobacteriaceae	Bifidobacterium	V3Tg138	0	TGGGGAATATTGCACAATGGGCGCAAGCCTGATGCAGCGACGCCGCGTGCGGGATGACGGCCTTCGGGTTGTAAACCGCTTTTGATCGGGAGCAAGCCTTCGGGTGAGTGTACCTTTCGAATAAGCACCGGCTAACTAC
V3_Bifidobacterium_refOTU_5	0	0	0	3.93446	0	0	3.96176	7.51114	0	0	0	0	1.35071	11.5213	0	0	0	2	30.2794	Actinobacteria	Actinobacteria	Bifidobacteriales	Bifidobacteriaceae	Bifidobacterium	V3Tg2923	0.0219	TGGGGAATATTGCACAATGGGCGCAAGCCTGATGCAGCGACGCCGCGTGAGGGATGGAGGCCTTCGGTTGTAAACCTCTTTATCGGGAGCAAGCGAGAGTGAGTTTACCCGTTGAATAAGCACCGGCTAACTAC
V3_Bifidobacterium_refOTU_6	1.60314	0	1.59589	1.96723	0	0	0	7.51114	0	0	0	0	0	0	0	1.80651	0	6	20.4839	Actinobacteria	Actinobacteria	Bifidobacteriales	Bifidobacteriaceae	Bifidobacterium	V3Tg2310	0.0097	TGGGGAATATTGCACAATGGGGGAAACCCTGATGCAGCGACGCCGCGTGCGGGATGACGGCCTTCGGGTTGTAAACCGCTTTTGACTGGGAGCAAGCCCTTCGGGGTGAGTGTACCTTTCGAATAAGCACCGGCTAACTAC
V3_Bifidobacterium_refOTU_7	3.20628	0	0	1.96723	0	0	1.98088	5.63335	0	0	0	0	0	0	0	0	4.101	0	16.8887	Actinobacteria	Actinobacteria	Bifidobacteriales	Bifidobacteriaceae	Bifidobacterium	V3Tg2595	0.0373	TGGGGAATATTGCACAATGGGCGCAAGCCTGATGCAGCGACGCCGCGTGAGGGATGGAGGCCTGGTTGTAACCTCTTTATCGGGGAGCAAGCGAGAGTGAGTTTACCCGTTGAATAAGCACCGGCTAACTAC
V3_Bifidobacterium_refOTU_8	0	0	0	3.93446	0	0	0	5.63335	0	0	0	0	0	0	0	0	4.101	3	16.6688	Actinobacteria	Actinobacteria	Bifidobacteriales	Bifidobacteriaceae	Bifidobacterium	V3Tg1840	0.0094	TGGGGAATATTGCACAATGGGCGCAAGCCTGATGCAGCGACGCCGCGTGCGGGATGACGGCCTTCGGGTTGTAAACCGCTTTTGACTGGGAGCAAGCCCTTCGGGTGAGTGTACCTTTCGAATAAGCACCGGCTAACTAC
V3_Bifidobacterium_refOTU_9	0	0	0	0	0	2.04779	0	9.38892	0	0	0	0	0	0	0	1.80651	2.0505	0	15.2937	Actinobacteria	Actinobacteria	Bifidobacteriales	Bifidobacteriaceae	Bifidobacterium	V3Tg3171	0.0089	TGGGGAATATTGCACAATGGGCGCAAGCCTGATGCAGCGACGCCGCGTGAGGGATGGAGGCCTTCGGGTTGTAAACCTCTTTTATCGGGGAGCAAGCGTGAGTGAGTTTACCCCGTTGAATAAGCACCGGCTAACTAC
V3_Bifidobacterium_refOTU_10	0	0	1.59589	0	0	0	0	9.38892	0	0	0	0	0	0	0	0	0	3	13.9848	Actinobacteria	Actinobacteria	Bifidobacteriales	Bifidobacteriaceae	Bifidobacterium	V3Tg2691	0.0079	TGGGAATATTGCACAATGGGCGCAAGCCTGATGCAGCGACGCCGCGTGCGGGATGACGGCCTTCGGGTTGTAAACCGCTTTTGACTGGGAGCAAGCCCTTCGGGGTGAGTGTACCTTTCGAATAAGCACCGGCTAACTAC
V3_Bifidobacterium_refOTU_11	0	0	0	0	0	2.04779	0	0	0	0	0	0	0	1.44016	0	1.80651	2.0505	0	7.34496	Actinobacteria	Actinobacteria	Bifidobacteriales	Bifidobacteriaceae	Bifidobacterium	V3Tg10890	0.039	TGAGGAATATTGGTCAATGGACGAGAGTCTGAACCAGCCAAGTAGCGTGAAGGATGAAGGTCCTACGGATTGTAAACCTCTTTTATCGGGGAGCAAGCGAGAGTGAGTTTACCCGTTGAATAAGCACCGGCTAACTAC
V3_Bifidobacterium_refOTU_12	0	1.75658	0	0	0	0	1.98088	1.87778	0	0	0	0	0	0	1.4742	0	0	0	7.08944	Actinobacteria	Actinobacteria	Bifidobacteriales	Bifidobacteriaceae	Bifidobacterium	V3Tg5715	0	TGGGGAATATTGCACAATGGGCGCAAGCCTGATGCAGCGACGCCGCGTGCGGGATGACGGCTTCGGGTTGTAAACCGCTTTTGACTGGGAGCAAGCCCTTCGGGGTGAGTGTACCTTTCGAATAAGCACCGGCTAACTAC
V3_Bifidobacterium_refOTU_13	4.80942	0	0	0	0	0	0	0	0	0	0	0	0	0	1.4742	0	0	0	6.28362	Actinobacteria	Actinobacteria	Bifidobacteriales	Bifidobacteriaceae	Bifidobacterium	V3Tg5430	0	TGGGGAATATTGCACAATGGGCGCAAGCCTGATGCAGCGACGCCGCGTGAGGGATGGAGGCCTTCGGGTTGTAAACCTCTTTTGTTTGGGAGCAAGCCTTCGGGTGAGTGTACCTTTCGAATAAGCGCCGGCTAACTAC
V3_Bifidobacterium_refOTU_14	0	0	0	0	0	0	5.94263	0	0	0	0	0	0	0	0	0	0	0	5.94263	Actinobacteria	Actinobacteria	Bifidobacteriales	Bifidobacteriaceae	Bifidobacterium	V3Tg4641	0.0128	TCGGGAATATTGCGCAATGGAGGAAACTCTGATGCAGCGACGCCGCGTGCGGGATGACGGCCTTCGGGTTGTAAACCGCTTTTGATCGGGAGCAAGCCTTCGGGTGAGTGTACCTTTCGAATAAGCACCGGCTAACTAC
V3_Bifidobacterium_refOTU_15	0	0	0	0	0	2.04779	1.98088	1.87778	0	0	0	0	0	0	0	0	0	0	5.90646	Actinobacteria	Actinobacteria	Bifidobacteriales	Bifidobacteriaceae	Bifidobacterium	V3Tg9046	0.0074	TGGGAATATTGCACAATGGGCGCAAGCCTGATGCAGCGACGCCGCGTGAGGGATGGAGGCCTTCGGGTTGTAAACCTCTTTTATCGGGGAGCAAGCGTGAGTGAGTTTACCCGTTGAATAAGCACCGGCTAACTAC
V3_Bifidobacterium_refOTU_16	0	0	0	0	0	0	0	3.75557	0	0	0	0	0	0	0	0	0	1	4.75557	Actinobacteria	Actinobacteria	Bifidobacteriales	Bifidobacteriaceae	Bifidobacterium	V3Tg4568	0	TGGGGGATATTGCACAATGGGCGCAAGCCTGATGCAGCGACGCCGCGTGCGGGATGACGGCCTTCGGGTTGTAAACCGCTTTTGACTGGGAGCAAGCCCTTCGGGGTGAGTGTACCTTTCGAATAAGCACCGGCTAACTAC
V3_Bifidobacterium_refOTU_17	0	0	0	0	0	0	0	0	0	0	0	0	0	1.44016	0	0	0	3	4.44016	Actinobacteria	Actinobacteria	Bifidobacteriales	Bifidobacteriaceae	Bifidobacterium	V3Tg10034	0.0086	TGGGGAATATTGCACAATGGGCGCAAGCCTGATGCAGCGACGCCGCGTGCGGGATGACGGCCTTCGGGTTGTAAACCGCTTTTGACTGGGAGCAAGCCCTTCGGGGTGAGTGTACCTTTGAATAAGCACCGGCTAACTAC
V3_Bifidobacterium_refOTU_18	0	0	0	0	0	0	1.98088	0	0	0	0	0	0	0	0	0	0	2	3.98088	Actinobacteria	Actinobacteria	Bifidobacteriales	Bifidobacteriaceae	Bifidobacterium	V3Tg10240	0.021	TGGGGAATATTGCACAATGGGCGCAAGCCTGATGCAGCGACGCCGCGTGCGGGATGACGGCCTTCGGGGTTGTAAAACCGCTTTTGACTGGGAGCAAGCCCTTCGGGGTGAGTGTACCTTTCGAATAAGCACCGGCTAACTAC
V3_Bifidobacterium_refOTU_19	0	0	0	3.93446	0	0	0	0	0	0	0	0	0	0	0	0	0	0	3.93446	Actinobacteria	Actinobacteria	Bifidobacteriales	Bifidobacteriaceae	Bifidobacterium	V3Tg6342	0.0071	TGGGGAATATTGCACAATGGGCGCAAGCCTGATGCAGCGACGCCGCGTGCGGGATGACGGTCTTCGGGTTGTAAACCGCTTTTGACTGGGAGCAAGCCCTTCGGGGTGAGTGTACCTTTCGAATAAGCACCGGCTAACTAC
V3_Bifidobacterium_refOTU_20	0	0	0	0	0	0	0	0	0	0	0	0	0	2.88032	0	0	0	1	3.88032	Actinobacteria	Actinobacteria	Bifidobacteriales	Bifidobacteriaceae	Bifidobacterium	V3Tg8719	0.0073	TGGGGGAATATTGCACAATGGGCGCAAGCCTGATGCAGCGACGCCGCGTGAGGGATGGAGGCCTTCGGGTTGTAAACCTCTTTTATCGGGGAGCAAGCGAGAGTGAGTTTACCCGTTGAATAAGCACCGGCTAACTAC
V3_Bifidobacterium_refOTU_21	0	0	0	0	0	0	0	3.75557	0	0	0	0	0	0	0	0	0	0	3.75557	Actinobacteria	Actinobacteria	Bifidobacteriales	Bifidobacteriaceae	Bifidobacterium	V3Tg19236	0.0099	TGGGGAATATTGCACAATGGGCGCAAGCCTGATGCAGCGACGCCGCGTGCGGGATGACGGCCTTCGGGTTGTAAACCGCTTTTGACTGGGAGCAAGCCCTTTGGGGTGAGTGTACCTCTCGAATAAGCACCGGCTAACTAC
V3_Bifidobacterium_refOTU_22	0	0	1.59589	0	0	2.04779	0	0	0	0	0	0	0	0	0	0	0	0	3.64368	Actinobacteria	Actinobacteria	Bifidobacteriales	Bifidobacteriaceae	Bifidobacterium	V3Tg10137	0.0645	TGGGGAATCTTGCGCAATGGGGGGAACCCTGACGCAGCGACGCCGCGTGCGGGACGGAGGCCTTCGGGTCGTAAACCTCTTTTATCGGGGAGCAAGCGTGAGTGAGTTTACCCGTTGAATAAGCACCGGCTAACTAC
V3_Bifidobacterium_refOTU_23	0	0	1.59589	0	0	0	0	1.87778	0	0	0	0	0	0	0	0	0	0	3.47367	Actinobacteria	Actinobacteria	Bifidobacteriales	Bifidobacteriaceae	Bifidobacterium	V3Tg15213	0.0076	TGGGGAATATTGCACAATGGGCGCAAGCCTGATGCAGCGACGCCGCGTGCGGGATGACGGCCTTCGGGTTGTAAACCGCTTTTGACTGGGAGCAAGCCCTTCGGGGTGAGTGTACCTTTCGAATAAGCACCCGCTAACTAC
V3_Bifidobacterium_refOTU_24	0	0	0	0	0	0	0	0	0	0	0	0	0	0	0	1.80651	0	1	2.80651	Actinobacteria	Actinobacteria	Bifidobacteriales	Bifidobacteriaceae	Bifidobacterium	V3Tg14308	0.0891	TGGGGAATATTGCACAATGGGCGCAAGCCTGATGCAGCGACGCCGCGTGAGGGATGGAGGCCTTCGGGTTGTAAACCTCTTTTATATGGGAATAAAGTTTTCCACGTGTGGAATTTTGTATGTACCATATGAATAAGGATCGGCTAACTCC
V3_Bifidobacterium_refOTU_25	0	0	0	0	0	0	0	0	0	0	0	0	0	0	0	0	2.0505	0	2.0505	Actinobacteria	Actinobacteria	Bifidobacteriales	Bifidobacteriaceae	Bifidobacterium	V3Tg10893	0.0158	TGAGGAATATTGGTCAATGGGCGCAAGCCTGATGCAGCGACGCCGCGTGCGGGATGACGGCCTTCGGGTTGTAAACCGCTTTTGATCGGGAGCAAGCCTTCGGGTGAGTGTACCTTTCGAATAAGCACCGGCTAACTAC
V3_Bifidobacterium_refOTU_26	0	0	0	0	0	2.04779	0	0	0	0	0	0	0	0	0	0	0	0	2.04779	Actinobacteria	Actinobacteria	Bifidobacteriales	Bifidobacteriaceae	Bifidobacterium	V3Tg21495	0.0073	TGGGGAATATTGCACAATGGGCGCAAGCCTGATGCAGCGACGCCGCGTGAGGGATGGAGGCCTTCGGGTTGTAAACCTCTTTTATCGGGGAGCAAGCGCGAGTGAGTTTACCCGTTGAATAAGCACCGGCTAACTAC
V3_Bifidobacterium_refOTU_27	0	0	0	0	0	0	0	0	0	0	0	0	0	0	0	0	0	2	2	Actinobacteria	Actinobacteria	Bifidobacteriales	Bifidobacteriaceae	Bifidobacterium	V3Tg6143	0.0077	TGGGGAATATTGCACAATGGGCGCAAGCCTGATGCAGCGACGCCGCGTGCGGGATGACGGCCTTCGGGTTGTAAACCGCTTTTGACTGGGAGCAAGCCCTTCGGGGTGAGTGTACCTTTCGAATAAGCATCGGCTAACTCC
V3_Bifidobacterium_refOTU_28	0	0	0	0	0	0	1.98088	0	0	0	0	0	0	0	0	0	0	0	1.98088	Actinobacteria	Actinobacteria	Bifidobacteriales	Bifidobacteriaceae	Bifidobacterium	V3Tg21545	0.0189	TGGGGAATATTGCACAATGGGCGCAAGCCTGATGCAGCGACGCCGCGTGAGGGATGGAGGCCTTCGGGTTGTAAACCTCTTTTATCGGGGAGCAAGCGTGAGTGAGGTTTACCCCGTTGAATAAGCACCGGCTAACTAC
V3_Bifidobacterium_refOTU_29	0	0	0	0	0	0	0	1.87778	0	0	0	0	0	0	0	0	0	0	1.87778	Actinobacteria	Actinobacteria	Bifidobacteriales	Bifidobacteriaceae	Bifidobacterium	V3Tg19124	0.009	TGGGGAATATTGCACAATGGGCGCAAGCCTGATGCAGCGACGCCGCGTGCGGGATGACGGCCTTCGGGTTGTAAACCGCTTTTGACTGGGAGCAAGCCCTTCGGGGTGAGTATACCTTTCGAATAAGCACCGGCTAACTAC
V3_Bifidobacterium_refOTU_30	0	0	0	0	0	0	0	1.87778	0	0	0	0	0	0	0	0	0	0	1.87778	Actinobacteria	Actinobacteria	Bifidobacteriales	Bifidobacteriaceae	Bifidobacterium	V3Tg15309	0.0071	TGGGGAATATTGCACAATGGGCGCAAGCCTGATGCAGCGACGCCGCGTGCGGGATGACGGCCTTCGGGTTGTAAACCGCTTTTGACTGGGAGCAAGCCCTCGGGGTGAGTGTACCTTTCGAATAAGCACCGGCTAACTAC
V3_Bifidobacterium_refOTU_31	0	0	0	0	0	0	0	1.87778	0	0	0	0	0	0	0	0	0	0	1.87778	Actinobacteria	Actinobacteria	Bifidobacteriales	Bifidobacteriaceae	Bifidobacterium	V3Tg15562	0.035	TGGGGAATATTGCACAATGGGCGCAAGCCTGATGCAGCGACGCCGCGTGCGGGATGACGGTCCTTCGGGTTGTAAACCGCTTTTGACTGGGAGCAAGTCCCTTCGGGGTGAGTGTACCTTTCGAATAAGCACCGGCTAACTAC
V3_Bifidobacterium_refOTU_32	0	0	0	0	0	0	0	1.87778	0	0	0	0	0	0	0	0	0	0	1.87778	Actinobacteria	Actinobacteria	Bifidobacteriales	Bifidobacteriaceae	Bifidobacterium	V3Tg14302	0	TGGGGAATATTGCACAATGGGCGCAAGCTGATGCAGCGACGCCGCGTGAGGGATGGAGGCCTTCGGGTTGTAAACCTCTTTTATCGGGGAGCAAGCGAGAGTGAGTTTACCCGTTGAATAAGCACCGGCTAACTAC
V3_Bifidobacterium_refOTU_33	0	0	0	0	0	0	0	0	0	0	0	0	0	0	0	1.80651	0	0	1.80651	Actinobacteria	Actinobacteria	Bifidobacteriales	Bifidobacteriaceae	Bifidobacterium	V3Tg24982	0.0448	TGGGGAATATTGCACAATGGGCGCAAGCCTGATGCAGCGACGCCGCGTGAGGGATGGAGGCCTGGTTGTAACCTCTTTATCGGGAGCAAGCGAGAGTGAGTTTACCCGTTGAATAAGCACCGGCTAACTAC
V3_Bifidobacterium_refOTU_34	1.60314	0	0	0	0	0	0	0	0	0	0	0	0	0	0	0	0	0	1.60314	Actinobacteria	Actinobacteria	Bifidobacteriales	Bifidobacteriaceae	Bifidobacterium	V3Tg24202	0.0083	TGGGGGATATTGGACAATGGGCGCAAGCCTGATGCAGCGACGCCGCGTGAGGGATGGAGGCCTTCGGGTTGTAAACCTCTTTTATCGGGGAGCAAGCGAGAGTGAGTTTACCCGTTGAATAAGCACCGGCTAACTAC
V3_Bifidobacterium_refOTU_35	0	0	1.59589	0	0	0	0	0	0	0	0	0	0	0	0	0	0	0	1.59589	Actinobacteria	Actinobacteria	Bifidobacteriales	Bifidobacteriaceae	Bifidobacterium	V3Tg14159	0.0071	TGGGGAATATTGCACAATGGGCGCAAGCCTGATGCAGCGACGCCGCGTGCGGGATGACGGCCTTCGGGTTGTAAACCGCTTTTGACTAGGAGCAAGCCCTTCGGGGTGAGTGTACCTTTCGAATAAGCACCGGCTAACTAC
V3_Bifidobacterium_refOTU_36	0	0	1.59589	0	0	0	0	0	0	0	0	0	0	0	0	0	0	0	1.59589	Actinobacteria	Actinobacteria	Bifidobacteriales	Bifidobacteriaceae	Bifidobacterium	V3Tg9418	0.0432	TGGGGAATATTGCACAATGGAGGAAACTCTGATGCAGCGACGCCGCGTGCGGGATGACGGCCTTCGGGTTGTAAACCGCTTTTGATCGGGAGCAAGCCTTCGGGTGAGTGTACCTTTCGAATAAGTACCGGCTAACTAC
V3_Bifidobacterium_refOTU_37	0	0	1.59589	0	0	0	0	0	0	0	0	0	0	0	0	0	0	0	1.59589	Actinobacteria	Actinobacteria	Bifidobacteriales	Bifidobacteriaceae	Bifidobacterium	V3Tg21525	0	TGGGGAATATTGCACAATGGGCGCAAGCCTGATGCAGCGACGCCGCGTGCGGGATGACGGCCTTCGGGTTGTAAACCGCTTTTGACTGGGAGCAAGCCCTTCGGGGTGAGTGTACCTTTCGAATAAGCACCGGCTAACTA
V3_Bifidobacterium_refOTU_38	0	0	0	0	0	0	0	0	0	0	0	0	0	0	1.4742	0	0	0	1.4742	Actinobacteria	Actinobacteria	Bifidobacteriales	Bifidobacteriaceae	Bifidobacterium	V3Tg23231	0.0079	TGGGGAATATTGCACAATGGGCGCAAGCCTGATGCAGCGACGCCGCGTGCGGGATGACGGCCTTCGGGTTGTAAACCGCTTTTGATCGGGAGCAAGCCTTCGGGTGAGTGTACCTTTCGAATAAGGATCGGCTAACTCC
V3_Bifidobacterium_refOTU_39	0	0	0	0	0	0	0	0	0	0	0	0	0	0	1.4742	0	0	0	1.4742	Actinobacteria	Actinobacteria	Bifidobacteriales	Bifidobacteriaceae	Bifidobacterium	V3Tg26691	0	TGGGGAATATTGCACAATGGGCGCAAGCCTGATGCAGCGACGCCGCGTGCGGGATGGAGGCCTTCGGGTTGTAAACCGCTTTTGATCGGGAGCAAGCCCTTCGGGGTGAGTGTACCTTTCGAATAAGCACCGGCTAACTAC
V3_Bifidobacterium_refOTU_40	0	0	0	0	0	0	0	0	0	0	0	0	0	1.44016	0	0	0	0	1.44016	Actinobacteria	Actinobacteria	Bifidobacteriales	Bifidobacteriaceae	Bifidobacterium	V3Tg26593	0.0072	TGGGGAATATTGCACAATGGGCGCAAGCCTGATGCAGCGACGCCGCGTGCGGATGACGGCCTTCGGGTTGTAAACCGCTTTTGATCGGGAGCAAGCCTTCGGGTGAGTGTACCTTTCGAATAAGCACCGGCTAACTAC
V3_Bifidobacterium_refOTU_41	0	0	0	0	0	0	0	0	0	0	0	0	0	1.44016	0	0	0	0	1.44016	Actinobacteria	Actinobacteria	Bifidobacteriales	Bifidobacteriaceae	Bifidobacterium	V3Tg20400	0.0088	TGGGGAATATTGCACAATGGGCGCAAGCCTGATGCAGCGACGCCGCGTGCGGGATGACGGCCTTCGGGTTGTAAACCGCTTTTGACTGGGAGCAAGCCCTTCGGGGTGAGTGTGCCTTTCGAATAAGCACCGGCTAACTAC
V3_Bifidobacterium_refOTU_42	0	0	0	0	0	0	0	0	0	0	0	0	0	0	0	0	0	1	1	Actinobacteria	Actinobacteria	Bifidobacteriales	Bifidobacteriaceae	Bifidobacterium	V3Tg24486	0.0073	CGGGGAATATTGCACAATGGGCGCAAGCCTGATGCAGCGACGCCGCGTGAGGGATGGAGGCCTTCGGGTTGTAAACCTCTTTTATCGGGGAGCAAGCGTGAGTGAGTTTACCCGTTGAATAAGCACCGGCTAACTAC
V3_Bifidobacterium_refOTU_43	0	0	0	0	0	0	0	0	0	0	0	0	0	0	0	0	0	1	1	Actinobacteria	Actinobacteria	Bifidobacteriales	Bifidobacteriaceae	Bifidobacterium	V3Tg9970	0.025	TGGGGAATATTGCACAATGGGCGCAAGCCTGATGCAGCGACGCCGCGTGCGGGATGACGGCCTTCGGGTTATAAACCGCTTTTGACTGGGGAGCAAGCCCTTCGGGGTGAGTGTACCTTTGAATAAGCACCGGCTAACTAC
V3_Gardnerella_refOTU_1	0	0	1.59589	0	0	0	0	0	0	0	0	0	0	0	0	0	0	0	1.59589	Actinobacteria	Actinobacteria	Bifidobacteriales	Bifidobacteriaceae	Gardnerella	V3Tg18297	0.0851	TGGGGAATATTGCACAATGGGGGAAACCCTGATGGCAGCGACGCCGCGTGGAGGAAGAAGGTCTTCGGGTTGTAAACCGCTTTTGACTGGGAGCAAGCCCTTGGGTGAGTGTACCTTTCGAATAAGCACCGGCTAACTAC
V3_Collinsella_refOTU_1	22.444	54.4539	183.527	179.018	0	0	170.356	315.468	95.9028	19.2892	0	32.4901	71.5875	53.2859	76.6586	63.2278	149.687	139	1626.4	Actinobacteria	Actinobacteria	Coriobacteriales	Coriobacteriaceae	Collinsella	V3Tg75	0	TGGGGAATCTTGCGCAATGGGGGGAACCCTGACGCAGCGACGCCGCGTGCGGGACGGAGGCCTTCGGGTCGTAAACCGCTTTCAGCAGGGAAGAGTCAAGACTGTACCTGCAGAAGAAGCCCCGGCTAACTAC
V3_Collinsella_refOTU_2	0	8.78288	20.7466	5.9017	0	0	7.92351	5.63335	1.49848	0	0	0	2.70142	7.2008	4.42261	1.80651	4.101	17	87.7188	Actinobacteria	Actinobacteria	Coriobacteriales	Coriobacteriaceae	Collinsella	V3Tg356	0.015	TGGGGAATCTTGCGCAATGGGGGGAACCCTGACGCAGCGACGCCGCGTGCGGGACGGAGGCCTTGGGTCGTAAACCGCTTTCAGCAGGGAAGAGTCAAGACTGTACCTGCAGAAGAAGCCCCGGCTAACTAC
V3_Collinsella_refOTU_3	0	0	0	0	0	0	0	0	13.4863	3.21487	0	3.42001	16.2085	0	0	0	0	0	36.3297	Actinobacteria	Actinobacteria	Coriobacteriales	Coriobacteriaceae	Collinsella	V3Tg593	0	TGGGGAATCTTGCGCAATGGGGGCAACCCTGACGCAGCGACGCCGCGTGCGGGACGGAGGCCTTCGGGTCGTAAACCGCTTTCAGCAGGGAAGAGACAAGACTGTACCTGCAGAAGAAGCCCCGGCTAACTAC
V3_Collinsella_refOTU_4	0	0	4.78767	1.96723	0	0	3.96176	5.63335	0	0	0	1.71	0	1.44016	1.4742	1.80651	4.101	1	27.8819	Actinobacteria	Actinobacteria	Coriobacteriales	Coriobacteriaceae	Collinsella	V3Tg1033	0.0075	TGGGGAATCTTGCGCAATGGGGGGAACCCTGACGCAGCGACGCCGCGTGCGGGACGGAGGCCTTCGGTCGTAAACCGCTTTCAGCAGGGAAGAGTCAAGACTGTACCTGCAGAAGAAGCCCCGGCTAACTAC
V3_Collinsella_refOTU_5	0	0	0	0	0	0	0	3.75557	0	0	0	0	1.35071	0	1.4742	0	4.101	0	10.6815	Actinobacteria	Actinobacteria	Coriobacteriales	Coriobacteriaceae	Collinsella	V3Tg3487	0.0075	TGGGGAATCTTGCGCAATGGGGGGAACCCTGACGCAGCGACGCCGCGTGCGGGACGGAGGCCTTCGGGTCGTAAACCGCTTTCAGCAGGGAAGAGTCAAGACTGTACCTGCAGAAGAAGCCCGGCTAACTAC
V3_Collinsella_refOTU_6	0	0	1.59589	1.96723	0	0	0	1.87778	1.49848	0	0	0	0	0	0	0	0	0	6.93939	Actinobacteria	Actinobacteria	Coriobacteriales	Coriobacteriaceae	Collinsella	V3Tg3979	0.0075	TGGGGAATCTTGCGCAATGGGGGGAACCCTGACGCAGCGACGCCGCGTGCGGGACGGAGGCCTTCGGGTCGTAAACCGCTTTCAGCAGGGAAGAGTCAAGACTGTACCTGCAGAAGAAGCCCCGGCTAACTCC
V3_Collinsella_refOTU_7	0	0	0	0	0	0	3.96176	0	0	0	0	0	0	0	0	0	0	1	4.96176	Actinobacteria	Actinobacteria	Coriobacteriales	Coriobacteriaceae	Collinsella	V3Tg7132	0.0075	TGGGGGATATTGCGCAATGGGGGGAACCCTGACGCAGCGACGCCGCGTGCGGGACGGAGGCCTTCGGGTCGTAAACCGCTTTCAGCAGGGAAGAGTCAAGACTGTACCTGCAGAAGAAGCCCCGGCTAACTAC
V3_Collinsella_refOTU_8	0	0	0	0	0	0	1.98088	0	0	0	0	0	0	0	0	1.80651	0	1	4.78739	Actinobacteria	Actinobacteria	Coriobacteriales	Coriobacteriaceae	Collinsella	V3Tg11392	0.0106	TGGGGAATCTTGCGCAATGGGGGGAACCCTGACGCAGCGACGCCGCGTGCGGGACGGAGGCCTTCGGGTCGTAAACCGCTTTCAGCAGGGAAGATAATGACGGTACCTGACTAAGAAGCACCGGCTAAATAC
V3_Collinsella_refOTU_9	0	0	0	0	0	0	1.98088	1.87778	0	0	0	0	0	0	0	0	0	0	3.85866	Actinobacteria	Actinobacteria	Coriobacteriales	Coriobacteriaceae	Collinsella	V3Tg6159	0.0303	TGGGGAATCTTGCGCAATGGGGGGAACCCTGACGCAGCGACGCCGCGTGCGGGACGGAGGCCTGGTCGTAACCGCTTCAGCAGGGAAGAGTCAAGACTGTACCTGCAGAAGAAGCCCCGGCTAACTAC
V3_Collinsella_refOTU_10	0	0	0	0	0	0	1.98088	0	0	0	0	0	1.35071	0	0	0	0	0	3.33159	Actinobacteria	Actinobacteria	Coriobacteriales	Coriobacteriaceae	Collinsella	V3Tg6113	0.015	TGGGGAATCTTGCGCAATGGGGGGAACCCTGACGCAGCGACGCCGCGTGCGGGACGGAGGCCTCGGGTCGTAAACCGCTTTCAGCAGGGAAGAGTCAAGACTGTACCTGCAGAAGAAGCCCCGGCTAACTAC
V3_Collinsella_refOTU_11	0	0	0	0	0	0	1.98088	0	0	0	0	0	1.35071	0	0	0	0	0	3.33159	Actinobacteria	Actinobacteria	Coriobacteriales	Coriobacteriaceae	Collinsella	V3Tg20459	0.0075	TGGGGAATCTGCGCAATGGGGGGAACCCTGACGCAGCGACGCCGCGTGCGGGACGGAGGCCTTCGGGTCGTAAACCGCTTTCAGCAGGGAAGAGTCAAGACTGTACCTGCAGAAGAAGCCCCGGCTAACTAC
V3_Collinsella_refOTU_12	0	0	1.59589	0	0	0	0	0	1.49848	0	0	0	0	0	0	0	0	0	3.09437	Actinobacteria	Actinobacteria	Coriobacteriales	Coriobacteriaceae	Collinsella	V3Tg19847	0.0165	TGGGGAATCTTGCGCAATGGGGGGAACCCTGACGCAGCGACGCCGCGTGCGGGACGGAGGCCTTGGGTCGTAAACCGCTTTCAGCAGGGAAGAGTCAAGACTGTACCTGCAGAAGAAGCACCGGCTAAATAC
V3_Collinsella_refOTU_13	0	0	1.59589	0	0	0	0	0	1.49848	0	0	0	0	0	0	0	0	0	3.09437	Actinobacteria	Actinobacteria	Coriobacteriales	Coriobacteriaceae	Collinsella	V3Tg10057	0.0227	TGGGGAATCTTGCGCAATGGGGGGAACCCTGACGCAGCGACGCCGCGTGCGGGACGGAGGCTTCGGTCGTAAACCGCTTCAGCAGGGAAGAGTCAAGACTGTACCTGCAGAAGAAGCCCCGGCTAACTAC
V3_Collinsella_refOTU_14	0	0	1.59589	0	0	0	0	0	0	0	0	0	0	1.44016	0	0	0	0	3.03605	Actinobacteria	Actinobacteria	Coriobacteriales	Coriobacteriaceae	Collinsella	V3Tg5871	0	TGGGGAATCTTGCGCAATGGGGGGAACCCTGACGCAGCGACGCCGCGTGCGGGACGGAGGTCTTCGGGTCGTAAACCGCTTTCAGCAGGGAAGAGTCAAGACTGTACCTGCAGAAGAAGCCCCGGCTAACTAC
V3_Collinsella_refOTU_15	0	0	0	0	0	0	1.98088	0	0	0	0	0	0	0	0	0	0	1	2.98088	Actinobacteria	Actinobacteria	Coriobacteriales	Coriobacteriaceae	Collinsella	V3Tg9964	0.0149	TGGGGAATCTTGCGCAAGTGGGGGGAACCCTGGCGCAGCGACGCCGCGTGCGGGACGGAGGCCTTCGGGTCGTAAACCGCTTTCAGCAGGGAAGAGTCAAGACTGTACCTGCAGAAGAAGCCCCGGCTAACTAC
V3_Collinsella_refOTU_16	0	0	0	0	0	0	0	0	0	0	0	0	2.70142	0	0	0	0	0	2.70142	Actinobacteria	Actinobacteria	Coriobacteriales	Coriobacteriaceae	Collinsella	V3Tg7355	0.0075	TGGGGAATCTTGCGCAATGGGGGGAACCCTGACGCAGCGACGCCGCGTGCGGGACGGAGGCCTTCGGGTCGTAAACCGCTTTCAGCAGGGAAGAGACAAGACTGTACCTGCAGAAGAAGCCCCGGCTAACTAC
V3_Collinsella_refOTU_17	0	0	1.59589	0	0	0	0	0	0	0	0	0	0	0	0	0	0	1	2.59589	Actinobacteria	Actinobacteria	Coriobacteriales	Coriobacteriaceae	Collinsella	V3Tg7304	0.0238	TGAGGAATATTGGTCAATGGGGGGAACCCTGACGCAGCGACGCCGCGTGCGGGACGGAGGCCTTCGGGTCGTAAACCGCTTTCAGCAGGGAAGAGTCAAGACTGTACCTGCAGAAGAAGCCCCGGCTAACTAC
V3_Collinsella_refOTU_18	0	0	0	0	0	0	0	0	0	0	0	0	0	0	1.4742	0	0	1	2.4742	Actinobacteria	Actinobacteria	Coriobacteriales	Coriobacteriaceae	Collinsella	V3Tg6236	0.0076	TGGGGAATCTTGCGCAATGGGGGGAACCCTGACGCAGCGACGCCGCGTGCGGGACGGAGGCCTGGTCGTAAACCGCTTTCAGCAGGGAAGAGTCAAGACTGTACCTGCAGAAGAAGCCCCGGCTAACTAC
V3_Collinsella_refOTU_19	0	0	0	0	0	0	0	0	0	0	0	0	0	1.44016	0	0	0	1	2.44016	Actinobacteria	Actinobacteria	Coriobacteriales	Coriobacteriaceae	Collinsella	V3Tg8959	0	TGGGGAATCTTGCGCAATGGGGGGAACCCTGACGCAGCGACGCCGCGTGCGGGACGGAGGCCTTCGGGTTGTAAACCGCTTTCAGCAGGGAAGAGTCAAGACTGTACCTGCAGAAGAAGCCCCGGCTAACTAC
V3_Collinsella_refOTU_20	0	0	0	0	0	0	0	0	0	0	0	0	0	0	0	0	2.0505	0	2.0505	Actinobacteria	Actinobacteria	Coriobacteriales	Coriobacteriaceae	Collinsella	V3Tg20364	0.0222	TGGGGAAGTCTTGCGCAATGGGGGGAACCCGTCGACGCAGCGACGCCGCGTGCGGGACGGAGGCCTTCGGGTCGTAAACCGCTTTCAGCAGGGAAGAGTCAAGACTGTACCTGCAGAAGAAGCCCCGGCTAACTAC
V3_Collinsella_refOTU_21	0	0	0	1.96723	0	0	0	0	0	0	0	0	0	0	0	0	0	0	1.96723	Actinobacteria	Actinobacteria	Coriobacteriales	Coriobacteriaceae	Collinsella	V3Tg12965	0.0085	TGGGGAATCTTGCGCAATGGGGGGAACCCTGACGCAGCGACGCCGCGTGCGGGACGGAGGCCTTCGGGTCGTAAACCGCTTTCAGCAGGGAAGAGTCAAGACTGTACCTGCAGAAGAGCCCGGCTAACTAC
V3_Collinsella_refOTU_22	0	0	0	1.96723	0	0	0	0	0	0	0	0	0	0	0	0	0	0	1.96723	Actinobacteria	Actinobacteria	Coriobacteriales	Coriobacteriaceae	Collinsella	V3Tg20088	0.015	TGGGGAATCTTGCGCAATGGGGGAACCCTGACGCAGCGACGCCTCGTGCGGGACGGAGGCCTTCGGGTCGTAAACCGCTTTCAGCAGGGAAGAGTCAAGACTGTACCTGCAGAAGAAGCCCCGGCTAACTAC
V3_Collinsella_refOTU_23	0	0	0	1.96723	0	0	0	0	0	0	0	0	0	0	0	0	0	0	1.96723	Actinobacteria	Actinobacteria	Coriobacteriales	Coriobacteriaceae	Collinsella	V3Tg16584	0.0075	TGGGGAATCTTGCGCAATGGGGGGAACCCTGACGCAGCGACGCCGCGTGCGGGACGGAGGCCTTCGGGTCGTAAACCGCTTTCAGCAGGGAAGAGTCAAGACTGTACCTGCAGAAGAAGCCCCGGCTAACTACG
V3_Collinsella_refOTU_24	0	0	0	1.96723	0	0	0	0	0	0	0	0	0	0	0	0	0	0	1.96723	Actinobacteria	Actinobacteria	Coriobacteriales	Coriobacteriaceae	Collinsella	V3Tg18624	0.0075	TGGGGAATCTTGCGCAATGGGGGGAACCCTGACGCAGCGACGCCGCGTGCGGGACGGGGGCCTTCGGGTCGTAAACCGCTTTCAGCAGGGAAGAGTCAAGACTGTACCTGCAGAAGAAGCCCCGGCTAACTAC
V3_Collinsella_refOTU_25	0	0	0	0	0	0	0	1.87778	0	0	0	0	0	0	0	0	0	0	1.87778	Actinobacteria	Actinobacteria	Coriobacteriales	Coriobacteriaceae	Collinsella	V3Tg17811	0.0221	TGGGGGAATCTTGCGCAATGGGGGGGAACCCTGACGCAGCGACGCCGCGTGCGGGACGGAGGCCTTCGGGTCGTAAAACCGCTTTCAGCAGGGAAGAGTCAAGACTGTACCTGCAGAAGAAGCCCCGGCTAACTAC
V3_Collinsella_refOTU_26	0	0	0	0	0	0	0	1.87778	0	0	0	0	0	0	0	0	0	0	1.87778	Actinobacteria	Actinobacteria	Coriobacteriales	Coriobacteriaceae	Collinsella	V3Tg10896	0.0075	TGGGGAATCTTGCGCAATGGGGGGAACCCTGACGCAGCGACGCCGCGTGCGGGACGGAGGCCTTCGGGTCGTAAAACCGCTTTCAGCAGGGAAGAGTCAAGACTGTACCTGCAGAAGAAGCCCCGGCTAACTAC
V3_Collinsella_refOTU_27	0	0	0	0	0	0	0	1.87778	0	0	0	0	0	0	0	0	0	0	1.87778	Actinobacteria	Actinobacteria	Coriobacteriales	Coriobacteriaceae	Collinsella	V3Tg16940	0.0075	TGGGGAATCTTGCGCAATGGGGGGAACCCTGACGCAGCGACGCCGCGTGCGGGACGGAGGCCTTCGGGTCGTAAACCGCTTTCAGCAGGGAAGAGTCAAGACTGTACCTCGCAGAAGAAGCCCCGGCTAACTAC
V3_Collinsella_refOTU_28	0	0	0	0	0	0	0	1.87778	0	0	0	0	0	0	0	0	0	0	1.87778	Actinobacteria	Actinobacteria	Coriobacteriales	Coriobacteriaceae	Collinsella	V3Tg27643	0.0154	TGGGGAATCTTGCGCAATGGGGGGAACCCTGACGCAGCGACGCCGCGTGCGGGACGGAGGCCTTCGGTCGTAAACCGCTTTCAGCAGGGAAGAGTCAAGACTGTACCTGCAGAAGAAGCCCCGGCTAATACC
V3_Collinsella_refOTU_29	0	0	1.59589	0	0	0	0	0	0	0	0	0	0	0	0	0	0	0	1.59589	Actinobacteria	Actinobacteria	Coriobacteriales	Coriobacteriaceae	Collinsella	V3Tg10345	0.0075	TGGGGAATCTTGCGCGATGGGGGGAACCCTGACGCAGCGACGCCGCGTGCGGGACGGAGGCCTTCGGGTCGTAAACCGCTTTCAGCAGGGAAGAGTCAAGACTGTACCTGCAGAAGAAGCCCCGGCTAACTAC
V3_Collinsella_refOTU_30	0	0	0	0	0	0	0	0	1.49848	0	0	0	0	0	0	0	0	0	1.49848	Actinobacteria	Actinobacteria	Coriobacteriales	Coriobacteriaceae	Collinsella	V3Tg14889	0.0075	TGGGGGAATCTTGCGCAATGGGGGGAACCCTGACGCAGCGACGCCGCGTGCGGGACGGAGGCCTTCGGGTCGTAAACCGCTTTCAGCAGGGAAGAGTCAAGACTGTACCTGCAGAAGAAGCCCCGGCTAACTAC
V3_Collinsella_refOTU_31	0	0	0	0	0	0	0	0	1.49848	0	0	0	0	0	0	0	0	0	1.49848	Actinobacteria	Actinobacteria	Coriobacteriales	Coriobacteriaceae	Collinsella	V3Tg21582	0	TGGGGAATCTTGCGTAATGGGGGGAACCCTGACGCAGCGACGCCGCGTGCGGGACGGAGGCCTTCGGGTCGTAAACCGCTTTCAGCAGGGAAGAGTCAAGACTGTACCTGCAGAAGAAGCCCCGGCTAACTAC
V3_Collinsella_refOTU_32	0	0	0	0	0	0	0	0	0	0	0	0	0	0	1.4742	0	0	0	1.4742	Actinobacteria	Actinobacteria	Coriobacteriales	Coriobacteriaceae	Collinsella	V3Tg22523	0	TGGGGAATCTTGCGCAATGGGGGGAACCCTGACGCAGCGACGCCGCGTGCGGGACGGAGGCCTTCGGGTCGTAAACCGCTTTCAGCAGGGAAGAGTCAAGACTGTACCTGCAGAAAGAAGCCCCGGCTAACTAC
V3_Collinsella_refOTU_33	0	0	0	0	0	0	0	0	0	0	0	0	0	1.44016	0	0	0	0	1.44016	Actinobacteria	Actinobacteria	Coriobacteriales	Coriobacteriaceae	Collinsella	V3Tg14167	0.0168	TGGGGAATCTTGCGCAATGGGGGGAACCCTGACGCAGCGACGCCGCGTGCGGGACGGAGGCCTTGGGTCGTAAACCGCTTTCAGCAGGGAAGAGTCAAGACTGTACCTGCAGAAGAAACCCCGGCTAACTA
V3_Collinsella_refOTU_34	0	0	0	0	0	0	0	0	0	1.07162	0	0	0	0	0	0	0	0	1.07162	Actinobacteria	Actinobacteria	Coriobacteriales	Coriobacteriaceae	Collinsella	V3Tg13076	0.0827	TGGGGAATCTTCCGCAATGGGCGAAAGCCTGACGGAGCAACGCCGCGTGAGTGATGACGGCCTTCGGGTCGTAAACCGCTTTCAGCAGGGAAGAGTCAAGACTGTACCTGCAGAAGAAGCCCCGGCTAACTAC
V3_Collinsella_refOTU_35	0	0	0	0	0	0	0	0	0	0	0	0	0	0	0	0	0	1	1	Actinobacteria	Actinobacteria	Coriobacteriales	Coriobacteriaceae	Collinsella	V3Tg18188	0	TGGGAAATCTTGCGCAATGGGGGGAACCCTGACGCAGCGACGCCGCGTGCGGGACGGAGGCCTTCGGGTCGTAAACCGCTTTCAGCAGGGAAGAGTCAAGACTGTACCTGCAGAAGAAGCCCCGGCTAACTAC
V3_Collinsella_refOTU_36	0	0	0	0	0	0	0	0	0	0	0	0	0	0	0	0	0	1	1	Actinobacteria	Actinobacteria	Coriobacteriales	Coriobacteriaceae	Collinsella	V3Tg21930	0.0075	TGGGGAATCTTGCGCAATGGGGGGAACCCTGACGCAGCGACGCCGCGTGCGGGACGGAGGCCTTCGGGTCGTAAACCGCTTTCGGCAGGGAAGAGTCAAGACTGTACCTGCAGAAGAAGCCCCGGCTAACTAC
V3_Collinsella_refOTU_37	0	0	0	0	0	0	0	0	0	0	0	0	0	0	0	0	0	1	1	Actinobacteria	Actinobacteria	Coriobacteriales	Coriobacteriaceae	Collinsella	V3Tg17320	0.0153	TGGGGAATCTTGCGCAATGGGGGGAACCCTGACGCAGCGACGCCGCGTGCGGGACGGAGGCCTGGTCGTAAACCGCTTTCAGCAGGGAAGAGTTAAGACTGTACCTGCAGAAGAAGCCCCGGCTAACTAC
V3_Collinsella_refOTU_38	0	0	0	0	0	0	0	0	0	0	0	0	0	0	0	0	0	1	1	Actinobacteria	Actinobacteria	Coriobacteriales	Coriobacteriaceae	Collinsella	V3Tg13479	0.0103	TGGGGAATCTTGCGCAATGGGGGGAACCCTGACGCAGCGACGCCGCGTGCGGGACGGAGGCCTTCGGGTCGTAAACCGCTTTCAGCAGGGAAGAGTTAAGACTGTACCTGCAGAAGAAGCACCGGCTAACTCC
V3_Collinsella_refOTU_39	0	0	0	0	0	0	0	0	0	0	0	0	0	0	0	0	0	1	1	Actinobacteria	Actinobacteria	Coriobacteriales	Coriobacteriaceae	Collinsella	V3Tg23711	0	TGGGAATCTTGCGCAATGGGGGGAACCCTGACGCAGCGACGCCGCGTGCGGGACGGAGGCCTTCGGGTCGTAAACCGCTTTCAGCAGGGAAGAGTCAAGACTGTACCTGCAGAAGAAGCCCCGGCTAACTAC
V3_Collinsella_refOTU_40	0	0	0	0	0	0	0	0	0	0	0	0	0	0	0	0	0	1	1	Actinobacteria	Actinobacteria	Coriobacteriales	Coriobacteriaceae	Collinsella	V3Tg16313	0.0086	TGGGGAATCTTGCGCAATGGGGGGAACCCTGACGCAGCGACGCCGCGTGCGGGACGGAGGCCTTCGGGTCGTAAACCGCTTTCAGCAGGGAAGAGTCAAGACTGTACCTGCAGAATAAGCACCGGCTAACTAC
V3_Eggerthella_refOTU_1	6.41256	0	0	0	0	0	0	18.7778	0	0	0	0	0	0	7.37102	0	4.101	2	38.6624	Actinobacteria	Actinobacteria	Coriobacteriales	Coriobacteriaceae	Eggerthella	V3Tg639	0	TGGGGAATTTTGCGCAATGGGGGAAACCCTGACGCAGCAACGCCGCGTGCGGGACGACGGCCTTCGGGTTGTAAACCGCTTTCAGCAGGGAAGAAATTCGACGGTACCTGCAGAAGAAGCTCCGGCTAACTAC
V3_Eggerthella_refOTU_2	1.60314	0	0	0	0	0	1.98088	0	0	3.21487	0	5.13001	13.5071	0	0	0	6.1515	0	31.5875	Actinobacteria	Actinobacteria	Coriobacteriales	Coriobacteriaceae	Eggerthella	V3Tg850	0	TGGGGAATTTTGCGCAATGGGGGAAACCCTGACGCAGCAACGCCGCGTGCGGGACGAAGGCCTTCGGGTTGTAAACCGCTTTCAGCAGGGAAGACATAGACGGTACCTGCAGAAGAAGCTCCGGCTAACTAC
V3_Eggerthella_refOTU_3	0	0	0	0	0	0	0	0	4.49544	4.28649	1.58078	3.42001	9.45496	0	0	0	0	0	23.2377	Actinobacteria	Actinobacteria	Coriobacteriales	Coriobacteriaceae	Eggerthella	V3Tg959	0	TGGGGAATTTTGCGCAATGGGGGAAACCCTGACGCAGCAACGCCGCGTGCGGGACGAAGGCCTTCGGGTTGTAAACCGCTTTCAGCAGGGAATATAGTGAAGGTACCTGCAGAAGAAGCTCCGGCTAACTAC
V3_Eggerthella_refOTU_4	9.61884	0	0	0	0	0	1.98088	0	0	0	0	0	0	5.76064	1.4742	0	2.0505	0	20.8851	Actinobacteria	Actinobacteria	Coriobacteriales	Coriobacteriaceae	Eggerthella	V3Tg1119	0	TGGGGAATTTTGCGCAATGGGCGAAAGCCTGACGCAGCAACGCCGCGTGCGGGATGACGGCCTTCGGGTTGTAAACCGCTTTCAGTGGGAAAGATAATGACGGTACCCACACAAGAAGCTCCGGCTAAATAC
V3_Eggerthella_refOTU_5	1.60314	0	0	0	0	0	5.94263	1.87778	0	0	0	0	0	0	1.4742	3.61302	2.0505	2	18.5613	Actinobacteria	Actinobacteria	Coriobacteriales	Coriobacteriaceae	Eggerthella	V3Tg1615	0	TGGGGAATTTTGCGCAATGGGGGCAACCCTGACGCAGCAACGCCGCGTGCGGGACGACGGCCTTCGGGTTGTAAACCGCTTTCAGCAGGGAAGAAATTCGACGGTACCTGCAGAAGAAGCTCCGGCTAACTAC
V3_Eggerthella_refOTU_6	1.60314	0	7.97945	1.96723	0	0	0	0	0	0	0	0	0	2.88032	0	0	0	0	14.4301	Actinobacteria	Actinobacteria	Coriobacteriales	Coriobacteriaceae	Eggerthella	V3Tg2488	0.0076	TGGGGAATTTTGCGCAATGGGGGGAACCCTGACGCAGCAACGCCGCGTGCGGGACGAAGGCCTTCGGGTTGTAAACCGCTTTCAGCAGGGAAGATTCAGACGGTACCTGCAGAAGAAGCTCCGGCTAACTAC
V3_Eggerthella_refOTU_7	4.80942	0	0	0	0	0	1.98088	0	0	0	0	0	0	0	1.4742	0	0	1	9.2645	Actinobacteria	Actinobacteria	Coriobacteriales	Coriobacteriaceae	Eggerthella	V3Tg3131	0	TGGGGAATTTTGCGCAATGGGGGGAACCCTGACGCAGCAACGCCGCGTGCGGGACGAAGGCCTTCGGGTTGTAAACCGCTTTCAGCAGGGAAGACATAGACGGTACCTGCAGAAGAAGCTCCGGCTAACTAC
V3_Eggerthella_refOTU_8	0	0	3.19178	0	0	0	0	0	0	0	0	0	0	2.88032	0	0	0	0	6.0721	Actinobacteria	Actinobacteria	Coriobacteriales	Coriobacteriaceae	Eggerthella	V3Tg3931	0	TGGGGAATTTTGCGCAATGGGGGGAACCCTGACGCAGCAACGCCGCGTGCGGGACGAAGGCCTTCGGGTTGTAAACCGCTTTCAGCAGGGAAGAAGTTGACGGTACCTGCAGAAGAAGCCCCGGCTAACTAC
V3_Eggerthella_refOTU_9	0	0	0	0	0	0	0	0	0	0	0	0	0	0	4.42261	0	0	1	5.42261	Actinobacteria	Actinobacteria	Coriobacteriales	Coriobacteriaceae	Eggerthella	V3Tg4650	0	TGGGGAATTTTGCGCAATGGGGGGAACCCTGACGCAGCAACGCCGCGTGCGGGATGAAGGCCTTCGGGTTGTAAACCGCTTTCAGCAGGGAAGATAGTGACGGTACCTGCAGAAGAAGCCCCGGCTAACTAC
V3_Eggerthella_refOTU_10	0	0	0	0	0	0	0	1.87778	0	0	0	0	0	1.44016	0	0	0	0	3.31795	Actinobacteria	Actinobacteria	Coriobacteriales	Coriobacteriaceae	Eggerthella	V3Tg20809	0.0532	TGGGGAATTTTGCGCAATGGGGGCAACCCTGACGCAGCAACGCCGCGTGCGGGATGAAGGTCTTCGGATTGTAAACCGCTTTCAGCAGGGAAGATAATGACGGTACCTGACTAAGAAGCACCGGCTAAATAC
V3_Eggerthella_refOTU_11	1.60314	0	0	0	0	0	0	0	0	0	0	0	0	0	0	0	0	0	1.60314	Actinobacteria	Actinobacteria	Coriobacteriales	Coriobacteriaceae	Eggerthella	V3Tg20870	0.0076	TGGGGAATTTTGCGCAATGGGGGTAACCCTGACGCAGCAACGCCGCGTGCGGGACGAAGGCCTTCGGGTTGTAAACCGCTTTCAGCAGGGAAGACATAGACGGTACCTGCAGAAGAAGCTCCGGCTAACTAC
V3_Eggerthella_refOTU_12	0	0	0	0	0	0	0	0	0	0	0	0	0	1.44016	0	0	0	0	1.44016	Actinobacteria	Actinobacteria	Coriobacteriales	Coriobacteriaceae	Eggerthella	V3Tg23208	0.0083	TGGGGAATTTTGCGCAATGGGGGGAACCCTGACGCAGCAACGCCGCGTGCGGGACGAAGGCCTTCGGGTTGTAAACCGCTTTCAGCAGGGAAGATTCAGACGGTACCTGCAGAAGAAGCTCCGGCTAAATAC
V3_Olsenella_refOTU_1	0	0	0	0	0	0	0	0	0	2.14325	3.16156	0	2.70142	0	0	0	0	0	8.00622	Actinobacteria	Actinobacteria	Coriobacteriales	Coriobacteriaceae	Olsenella	V3Tg2540	0	TGGGGAATCTTGCGCAATGGGGGCAACCCTGACGCAGCGACGCCGCGTGCGGGACGAAGGCCTTCGGGTCGTAAACCGCTTTCAGCAGGGACGAGGCCGAAAGGTGACGGTACCTGCAGAAGAAGCCCCGGCTAACTAC
V3_Olsenella_refOTU_2	0	0	0	0	0	0	0	0	0	0	0	0	0	1.44016	0	0	0	0	1.44016	Actinobacteria	Actinobacteria	Coriobacteriales	Coriobacteriaceae	Olsenella	V3Tg25546	0.0072	TGGGGAATCTTGCGCAATGGGCGGAAGCCTGACGCAGCGACGCCGCGTGCGGGAAGGAGGCCTTGGGTCGTAAACCGCTTTCAGCAGGGACGAGGCCGCGAGGTGACGGTACCTGCAGAAGAAGCCCCGGCTAACTAC
V3_Slackia_refOTU_1	0	0	0	0	0	0	0	0	2.99696	2.14325	0	0	0	0	0	0	0	0	5.14021	Actinobacteria	Actinobacteria	Coriobacteriales	Coriobacteriaceae	Slackia	V3Tg5277	0	TGGGGAATTTTGCGCAATGGGGGCAACCCTGACGCAGCGACGCCGCGTGCGGGACGAAGTCATTCGTGACGTAAACCGCTTTCAGCGAGGAAGAACCATGACGGTACTCGCAGAAGAAGCCCCGGCTAACTAC
V3_Coriobacteriaceae_refOTU_1	6.41256	1.75658	1.59589	1.96723	0	0	79.2351	7.51114	0	0	0	0	0	5.76064	1.4742	16.2586	77.919	6	205.891	Actinobacteria	Actinobacteria	Coriobacteriales	Coriobacteriaceae		V3Tg216	0	TGGGGAATTTTGCGCAATGGGGGCAACCCTGACGCAGCAACGCCGCGTGCGGGATGAAGGTCTTCGGATTGTAAACCGCTTTCAGTAGGGAATAAGTATGAAGGTACCTACAGAAGAAGCACCGGCTAAATAC
V3_Coriobacteriaceae_refOTU_2	0	0	0	0	0	0	0	0	4.49544	4.28649	0	6.84001	9.45496	0	0	0	0	0	25.0769	Actinobacteria	Actinobacteria	Coriobacteriales	Coriobacteriaceae		V3Tg961	0	TGGGGAATTTTGCGCAATGGGGGCAACCCTGACGCAGCAACGCCGCGTGCGGGACGAAGGCGTCCGCGTCGTAAACCGCTTTCAGCGGGGAACACTTAAACGAGGGTACCCGCAGAAGAAGCCCCGGCTAAATAC
V3_Coriobacteriaceae_refOTU_3	0	0	0	0	0	0	0	0	5.99392	2.14325	0	3.42001	2.70142	0	0	0	0	0	14.2586	Actinobacteria	Actinobacteria	Coriobacteriales	Coriobacteriaceae		V3Tg1788	0	TGGGGAATTTTGCGCAATGGGGGCAACCCTGACGCAGCAACGCCGCGTGCGGGACGACGGCCTTCGGGTTGTAAACCGCTTTCAGCAGGGAAGAACCTATGACGGTACCTGCAGAAGAAGCCCCGGCTAACTAC
V3_Coriobacteriaceae_refOTU_4	0	0	0	0	0	0	0	0	1.49848	4.28649	0	3.42001	2.70142	0	0	0	0	0	11.9064	Actinobacteria	Actinobacteria	Coriobacteriales	Coriobacteriaceae		V3Tg1885	0	TGGGGAATTTTGCGCAATGGGGGCAACCCTGACGCAGCAACGCCGCGTGCGGGACGACGGCCTTCGGGTTGTAAACCGCTTTCAGCAGGGAAGAACCTTTGACGGTACCTGCAGAAGAAGCCCCGGCTAACTAC
V3_Coriobacteriaceae_refOTU_5	0	0	0	0	0	0	0	0	0	1.07162	0	0	0	0	0	0	0	0	1.07162	Actinobacteria	Actinobacteria	Coriobacteriales	Coriobacteriaceae		V3Tg15836	0.0076	TGGGGAATTTTGCGCAATGGGGGAAACCCTGACGCAGCAACGCCGCGTGCGGGATGACGGCCTTCGGGTTGTAAACCGCTTTCAGTGGGAAAGATTATGACGGTACCCACAGAAGAAGCTCCGGCTAACTAC
V3_Bacteroides_refOTU_1	2430.36	4038.37	6820.83	5130.54	10715.1	19963.9	2216.6	4288.86	0	0	3.16156	0	124.265	4499.06	4589.2	5381.59	1976.68	6605	78783.5	Bacteroidetes	Bacteroidetes	Bacteroidales	Bacteroidaceae	Bacteroides	V3Tg1	0	TGAGGAATATTGGTCAATGGGCGATGGCCTGAACCAGCCAAGTAGCGTGAAGGATGACTGCCCTATGGGTTGTAAACTTCTTTTATAAAGGAATAAAGTCGGGTATGCATACCCGTTTGCATGTACTTTATGAATAAGGATCGGCTAACTCC
V3_Bacteroides_refOTU_2	886.536	3088.06	2127.32	4021.02	41.7336	3301.04	4098.44	2444.88	247.249	181.104	0	292.41	437.629	1782.92	2991.16	3401.66	4025.13	3763	37131.3	Bacteroidetes	Bacteroidetes	Bacteroidales	Bacteroidaceae	Bacteroides	V3Tg3	0	TGAGGAATATTGGTCAATGGGCGAGAGCCTGAACCAGCCAAGTAGCGTGAAGGATGAAGGCTCTATGGGTCGTAAACTTCTTTTATATGGGAATAAAGTTTTCCACGTGTGGAATTTTGTATGTACCATATGAATAAGGATCGGCTAACTCC
V3_Bacteroides_refOTU_3	2771.83	1.75658	1.59589	0	6.26004	2.04779	1509.43	1175.49	0	0	7.90389	0	13.5071	1938.46	1891.4	9213.2	1058.06	820	20410.9	Bacteroidetes	Bacteroidetes	Bacteroidales	Bacteroidaceae	Bacteroides	V3Tg9	0	TGAGGAATATTGGTCAATGGACGAGAGTCTGAACCAGCCAAGTAGCGTGAAGGATGAAGGTCCTACGGATTGTAAACTTCTTTTATAAGGGAATAAAACCTCCCACGTGTGGGAGCTTGTATGTACCTTATGAATAAGCATCGGCTAACTCC
V3_Bacteroides_refOTU_4	1074.1	555.078	435.678	712.138	0	6.14338	800.275	920.115	1744.23	2057.52	3648.44	1600.56	2307.01	979.309	1120.4	505.823	824.301	1077	20368.1	Bacteroidetes	Bacteroidetes	Bacteroidales	Bacteroidaceae	Bacteroides	V3Tg8	0	TGAGGAATATTGGTCAATGGACGAGAGTCTGAACCAGCCAAGTAGCGTGAAGGATGACTGCCCTATGGGTTGTAAACTTCTTTTATACGGGAATAAAGTGAGGCACGTGTGCCTTTTTGTATGTACCGTATGAATAAGGATCGGCTAACTCC
V3_Bacteroides_refOTU_5	0	0	0	1.96723	0	0	1.98088	5.63335	4080.36	2563.32	4.74233	5003.47	4130.46	1.44016	0	0	0	1	15794.4	Bacteroidetes	Bacteroidetes	Bacteroidales	Bacteroidaceae	Bacteroides	V3Tg11	0	TGAGGAATATTGGTCAATGGACGAGAGTCTGAACCAGCCAAGTAGCGTGAAGGATGACTGCCCTATGGGTTGTAAACTTCTTTTATACGGGAATAAAGTGGAGTATGCATACTCCTTTGTATGTACCGTATGAATAAGGATCGGCTAACTCC
V3_Bacteroides_refOTU_6	0	1.75658	1.59589	0	0	2.04779	0	3.75557	118.38	258.261	14502.1	304.38	352.535	0	0	1.80651	0	1	15547.6	Bacteroidetes	Bacteroidetes	Bacteroidales	Bacteroidaceae	Bacteroides	V3Tg15	0	TGAGGAATATTGGTCAATGGACGCGAGTCTGAACCAGCCAAGTAGCGTGAAGGATGACTGCCCTATGGGTTGTAAACTTCTTTTATATGGGAATAAAGTGGTCCACGTGTGGACTTTTGTATGTACCATATGAATAAGGATCGGCTAACTCC
V3_Bacteroides_refOTU_7	0	0	0	0	0	0	0	5.63335	1931.54	2591.18	5349.35	3156.67	2389.4	1.44016	0	0	0	0	15425.2	Bacteroidetes	Bacteroidetes	Bacteroidales	Bacteroidaceae	Bacteroides	V3Tg12	0	TGAGGAATATTGGTCAATGGGCGAGAGCCTGAACCAGCCAAGTAGCGTGAAGGATGACTGCCCTATGGGTTGTAAACTTCTTTTATAAAGGAATAAAGTCGGGTATGGATACCCGTTTGCATGTACTTTATGAATAAGGATCGGCTAACTCC
V3_Bacteroides_refOTU_8	259.709	755.328	1372.46	1066.24	0	0	1545.08	565.213	0	0	9.48467	0	4.05212	724.401	713.515	840.027	1427.15	830	10112.7	Bacteroidetes	Bacteroidetes	Bacteroidales	Bacteroidaceae	Bacteroides	V3Tg19	0	TGAGGAATATTGGTCAATGGACGCGAGTCTGAACCAGCCAAGTAGCGTGAAGGATGACTGCCCTATGGGTTGTAAACTTCTTTTATATGGGAATAAAGTGGTCCACGTGTGGATTTTTGTATGTACCATATGAATAAGGATCGGCTAACTCC
V3_Bacteroides_refOTU_9	208.408	816.808	631.972	956.075	8.34671	958.367	1057.79	644.08	0	0	1.58078	0	2.70142	455.091	778.38	908.674	1010.9	948	9387.17	Bacteroidetes	Bacteroidetes	Bacteroidales	Bacteroidaceae	Bacteroides	V3Tg20	0	TGAGGAATATTGGTCAATGGGCGCGAGCCTGAACCAGCCAAGTAGCGTGAAGGATGAAGGCTCTATGGGTCGTAAACTTCTTTTATATGGGAATAAAGTTTTCCACGTGTGGAATTTTGTATGTACCATATGAATAAGGATCGGCTAACTCC
V3_Bacteroides_refOTU_10	0	0	0	0	0	0	0	16.9001	1030.95	1790.68	1.58078	3001.05	3152.55	0	0	1.80651	0	0	8995.53	Bacteroidetes	Bacteroidetes	Bacteroidales	Bacteroidaceae	Bacteroides	V3Tg18	0	TGAGGAATATTGGTCAATGGACGAGAGTCTGAACCAGCCAAGTAGCGTGAAGGATGACTGCCCTATGGGTTGTAAACTTCTTTTATACGGGAATAAAGTTAGGCACGTGTGCCTTTTTGTATGTACCGTATGAATAAGGATCGGCTAACTCC
V3_Bacteroides_refOTU_11	86.5695	456.71	426.102	505.579	0	38.908	1673.84	150.223	26.9727	101.804	0	61.5601	90.4974	217.464	330.222	1042.36	1841.35	249	7299.16	Bacteroidetes	Bacteroidetes	Bacteroidales	Bacteroidaceae	Bacteroides	V3Tg25	0	TGAGGAATATTGGTCAATGGGCGCAGGCCTGAACCAGCCAAGTAGCGTGAAGGATGACTGCCCTATGGGTTGTAAACTTCTTTTATATGGGAATAAAGTTTTCCACGTGTGGAATTTTGTATGTACCATATGAATAAGGATCGGCTAACTCC
V3_Bacteroides_refOTU_12	0	0	0	0	2.08668	0	0	3.75557	893.095	1866.77	3.16156	1595.43	1870.73	0	0	0	0	0	6235.03	Bacteroidetes	Bacteroidetes	Bacteroidales	Bacteroidaceae	Bacteroides	V3Tg22	0	TGAGGAATATTGGTCAATGGACGAGAGTCTGAACCAGCCAAGTAGCGTGAAGGATGAAGGTTCTATGGATTGTAAACTTCTTTTATACGGGAATAAACGAATCCACGTGTGGATTTTTGCATGTACCGTATGAATAAGGATCGGCTAACTCC
V3_Bacteroides_refOTU_13	181.155	470.762	689.424	601.973	25.0401	32.7647	182.241	332.368	0	0	0	0	4.05212	712.879	520.394	464.273	116.879	520	4854.21	Bacteroidetes	Bacteroidetes	Bacteroidales	Bacteroidaceae	Bacteroides	V3Tg33	0	TGAGGAATATTGGTCAATGGGCGCTAGCCTGAACCAGCCAAGTAGCGTGAAGGATGAAGGCTCTATGGGTCGTAAACTTCTTTTATATAAGAATAAAGTGCAGTATGTATACTGTTTTGTATGTATTATATGAATAAGGATCGGCTAACTCC
V3_Bacteroides_refOTU_14	0	0	0	0	0	0	3.96176	1.87778	413.581	920.524	0	791.731	895.519	0	0	0	0	0	3027.19	Bacteroidetes	Bacteroidetes	Bacteroidales	Bacteroidaceae	Bacteroides	V3Tg51	0	TGAGGAATATTGGTCAATGGACGAGAGTCTGAACCAGCCAAGTAGCGTGAAGGATGAAGGTTCTATGGATTGTAAACTTCTTTTATACGGGAATAAACGGATCCACGTGTGGATTTTTGCATGTACCGTATGAATAAGGATCGGCTAACTCC
V3_Bacteroides_refOTU_15	365.516	49.1841	3.19178	7.86893	143.981	2.04779	196.107	3.75557	0	0	0	0	6.75354	1528.01	10.3194	625.052	41.01	4	2986.8	Bacteroidetes	Bacteroidetes	Bacteroidales	Bacteroidaceae	Bacteroides	V3Tg54	0	TGAGGAATATTGGTCAATGGGCGTTAGCCTGAACCAGCCAAGTAGCGTGAAGGATGAAGGCTCTATGGGTCGTAAACTTCTTTTATATAAGAATAAAGTGCAGTATGTATACTGTTTTGTATGTATTATATGAATAAGGATCGGCTAACTCC
V3_Bacteroides_refOTU_16	237.265	0	0	0	0	0	21.7897	22.5334	22.4772	9.6446	622.826	35.9101	27.0142	67.6875	103.194	310.72	16.404	23	1520.47	Bacteroidetes	Bacteroidetes	Bacteroidales	Bacteroidaceae	Bacteroides	V3Tg88	0	TGAGGAATATTGGTCAATGGACGAGAGTCTGAACCAGCCAAGTAGCGTGAAGGATGACTGCCCTATGGGTTGTAAACTTCTTTTATATGGGAATAAAGTGAGCCACGTGTGGCTTTTTGTATGTACCATACGAATAAGGATCGGCTAACTCC
V3_Bacteroides_refOTU_17	1.60314	149.309	154.801	243.937	0	0	192.145	52.578	0	0	0	0	0	23.0426	178.379	93.9385	221.454	96	1407.19	Bacteroidetes	Bacteroidetes	Bacteroidales	Bacteroidaceae	Bacteroides	V3Tg87	0.0066	TGAGGAATATTGGTCAATGGGCGAGAGCCTGAACCAGCCAAGTAGCGTGAAGGATGACTGCCCTATGGGTTGTAAACTTCTTTTATATGGGAATAAAGTGCAGTATGTATACTGTTTTGTATGTACCATATGAATAAGGATCGGCTAACTCC
V3_Bacteroides_refOTU_18	14.4283	17.5658	43.089	47.2136	0	0	338.73	157.734	0	0	0	0	0	14.4016	38.3293	204.136	295.272	195	1365.9	Bacteroidetes	Bacteroidetes	Bacteroidales	Bacteroidaceae	Bacteroides	V3Tg90	0.0066	TGAGGAATATTGGTCAATGGGCGGAAGCCTGAACCAGCCAAGTAGCGTGAAGGATGACTGCCCTATGGGTTGTAAACTTCTTTTATAGGGGAATAAAATGAGCCACGTGTGGCTTTTTGTATGTACCCTATGAATAAGGATCGGCTAACTCC
V3_Bacteroides_refOTU_19	104.204	115.934	134.055	104.263	29.2135	4.09558	65.369	41.3113	0	0	0	0	1.35071	354.28	100.246	7.22604	36.909	121	1219.46	Bacteroidetes	Bacteroidetes	Bacteroidales	Bacteroidaceae	Bacteroides	V3Tg91	0.0066	TGAGGAATATTGGTCAATGGGCGGTAGCCTGAACCAGCCAAGTAGCGTGAAGGATGAAGGCTCTATGGGTCGTAAACTTCTTTTATATAAGAATAAAGTGCAGTATGTATACTGTTTTGTATGTATTATATGAATAAGGATCGGCTAACTCC
V3_Bacteroides_refOTU_20	150.695	1.75658	0	3.93446	0	0	120.834	35.6779	0	0	0	0	0	106.572	97.2975	45.1627	67.6665	26	655.596	Bacteroidetes	Bacteroidetes	Bacteroidales	Bacteroidaceae	Bacteroides	V3Tg121	0	TGAGGAATATTGGTCAATGGACGCGAGTCTGAACCAGCCAAGTAGCGTGAAGGATGACTGCCCTATGGGTTGTAAACTTCTTTTATATGGGAATAAAGTTGTCCACGTGTGGATTTTTGTATGTACCATATGAATAAGGATCGGCTAACTCC
V3_Bacteroides_refOTU_21	0	12.296	7.97945	23.6068	0	16.3823	9.90439	11.2667	20.9787	31.0771	1.58078	247.95	62.1326	2.88032	4.42261	7.22604	0	15	474.684	Bacteroidetes	Bacteroidetes	Bacteroidales	Bacteroidaceae	Bacteroides	V3Tg134	0	TGAGGAATATTGGTCAATGGGCGAGAGCCTGAACCAGCCAAGTAGCGTGAAGGATGACTGCCCTATGGGTTGTAAACTTCTTTTATAAAGGAATAAAGTCGGGTATGCATACCCGTTTGCATGTACTTTATGAATAAGGATCGGCTAACTCC
V3_Bacteroides_refOTU_22	0	0	0	0	0	0	0	0	49.4499	50.3663	211.824	88.9201	40.5212	0	0	0	0	0	441.082	Bacteroidetes	Bacteroidetes	Bacteroidales	Bacteroidaceae	Bacteroides	V3Tg192	0	TGAGGAATATTGGTCAATGGACGAGAGTCTGAACCAGCCAAGTAGCGTGAAGGATGACTGCCCTATGGGTTGTAAACTTCTTTTATAAAGGAATAAAGTCGGGTATGGATACCCGTTTGCATGTACTTTATGAATAAGGATCGGCTAACTCC
V3_Bacteroides_refOTU_23	22.444	22.8355	39.8972	27.5412	25.0401	102.39	11.8853	26.289	0	0	0	0	0	41.7647	28.0099	34.3237	14.3535	29	425.774	Bacteroidetes	Bacteroidetes	Bacteroidales	Bacteroidaceae	Bacteroides	V3Tg193	0	TGAGGAATATTGGTCAATGGGCGATGGCCTGAACCAGCCAAGTAGCGTGAAGGATGACTGCCCTATGGGTTGTAAACTTCTTTTATAAAGGAATAAAGTCGGGTATGCATACCCGTTTTGCATGTACTTTATGAATAAGGATCGGCTAACTCC
V3_Bacteroides_refOTU_24	0	0	0	0	0	0	0	0	79.4195	54.6528	47.4233	53.0101	176.943	0	0	0	0	0	411.448	Bacteroidetes	Bacteroidetes	Bacteroidales	Bacteroidaceae	Bacteroides	V3Tg179	0	TGAGGAATATTGGTCAATGGACGAGAGTCTGAACCAGCCAAGTAGCGTGAAGGATGACTGCCCTATGGGTTGTAAACTTCTTTTATACGGGAATAAAGTTAGCCACGTGTGGTTTTTTGCATGTACCGTATGAATAAGGATCGGCTAACTCC
V3_Bacteroides_refOTU_25	4.80942	0	4.78767	3.93446	0	0	9.90439	3.75557	46.4529	38.5784	3.16156	94.0502	89.1467	12.9614	5.89682	59.6148	6.1515	7	390.206	Bacteroidetes	Bacteroidetes	Bacteroidales	Bacteroidaceae	Bacteroides	V3Tg152	0.0066	TGAGGAATATTGGTCAATGGACGAGAGTCTGAACCAGCCAAGTAGCGTGAAGGATGAAGGCTCTATGGGTCGTAAACTTCTTTTATATGGGAATAAAGTTTTCCACGTGTGGAATTTTGTATGTACCATATGAATAAGGATCGGCTAACTCC
V3_Bacteroides_refOTU_26	0	0	0	0	0	0	0	0	32.9666	55.7244	39.5194	92.3401	122.914	0	0	0	0	0	343.465	Bacteroidetes	Bacteroidetes	Bacteroidales	Bacteroidaceae	Bacteroides	V3Tg153	0.0066	TGAGGAATATTGGTCAATGGACGGGAGTCTGAACCAGCCAAGTAGCGTGAAGGATGACTGCCCTATGGGTTGTAAACTTCTTTTATACGGGAATAAAGTTGTCCACGTGTGGATTTTTGTATGTACCGTATGAATAAGGATCGGCTAACTCC
V3_Bacteroides_refOTU_27	28.8565	5.26973	35.1096	9.83616	0	0	9.90439	11.2667	0	0	0	10.26	4.05212	31.6835	30.9583	95.745	8.202	27	308.144	Bacteroidetes	Bacteroidetes	Bacteroidales	Bacteroidaceae	Bacteroides	V3Tg223	0	TGAGGAATATTGGTCAATGGACGAGAGTCTGAACCAGCCAAGTAGCGTGAAGGATGACTGCCCTATGGGTTGTAAACTTCTTTTATAAAGGAATAAAGTCGGGTATGCATACCCGTTTGCATGTACTTTATGAATAAGGATCGGCTAACTCC
V3_Bacteroides_refOTU_28	0	0	0	0	0	0	0	3.75557	73.4256	81.4433	23.7117	59.8501	58.0804	0	0	0	0	0	300.267	Bacteroidetes	Bacteroidetes	Bacteroidales	Bacteroidaceae	Bacteroides	V3Tg162	0	TGAGGAATATTGGTCAATGGACGGGAGTCTGAACCAGCCAAGTAGCGTGAAGGATGACTGCCCTATGGGTTGTAAACTTCTTTTATACGGGAATAAAGTGATCCACGTGTGGATTTTTGTATGTACCGTATGAATAAGGATCGGCTAACTCC
V3_Bacteroides_refOTU_29	0	0	0	0	0	0	0	0	4.49544	2.14325	222.89	11.97	14.8578	0	0	0	0	0	256.356	Bacteroidetes	Bacteroidetes	Bacteroidales	Bacteroidaceae	Bacteroides	V3Tg186	0	TGAGGAATATTGGTCAATGGACGAGAGTCTGAACCAGCCAAGTAGCGTGAAGGATGACTGCCCTATGGGTTGTAAACTTCTTTTGTATGGGAATAAAGTGAGCCACGTGTGGCTTTTTGTATGTACCATACGAATAAGGATCGGCTAACTCC
V3_Bacteroides_refOTU_30	0	0	0	0	0	0	0	0	26.9727	50.3663	0	78.6601	95.9003	0	1.4742	0	0	0	253.374	Bacteroidetes	Bacteroidetes	Bacteroidales	Bacteroidaceae	Bacteroides	V3Tg173	0	TGAGGAATATTGGTCAATGGACGAGAGTCTGAACCAGCCAAGTCGCGTGAGGGAAGACTGCCCTATGGGTTGTAAACCTCTTTTATAAGGGAAGAATAAGTTCTACGTGTAGAATGATGCCTGTACCTTATGAATAAGCATCGGCTAACTCC
V3_Bacteroides_refOTU_31	0	0	0	0	0	0	0	0	7.4924	26.7906	0	141.93	55.379	0	0	0	0	0	231.592	Bacteroidetes	Bacteroidetes	Bacteroidales	Bacteroidaceae	Bacteroides	V3Tg195	0	TGAGGAATATTGGTCAATGGGCGAGAGCCTGAACCAGCCAAGTAGCGTGAAGGATGACCGCCCTATGGGTTGTAAACTTCTTTTATATGGGAATAAAGGGTGCCACGTGTGGCATTTTGTATGTACCATATGAATAAGGATCGGCTAACTCC
V3_Bacteroides_refOTU_32	73.7444	0	0	0	0	0	3.96176	7.51114	0	0	0	0	0	33.1237	66.3392	9.03255	6.1515	3	202.864	Bacteroidetes	Bacteroidetes	Bacteroidales	Bacteroidaceae	Bacteroides	V3Tg207	0	TGAGGAATATTGGTCAATGGACGTAAGTCTGAACCAGCCAAGTCGCGTGAGGGAAGACTGCCCTATGGGTTGTAAACCTCTTTTATAAGGGAAGAATAAGTTCTACGTGTAGAATGATGCCTGTACCTTATGAATAAGCATCGGCTAACTCC
V3_Bacteroides_refOTU_33	0	0	0	0	0	0	0	0	10.4894	15.0027	0	135.09	40.5212	0	0	0	0	0	201.104	Bacteroidetes	Bacteroidetes	Bacteroidales	Bacteroidaceae	Bacteroides	V3Tg211	0	TGAGGAATATTGGTCAATGGGCGAGAGTCTGAACCAGCCAAGTAGCGTGAAGGATGACTGCCCTATGGGTTGTAAACTTCTTTTATAAAGGAATAAAGTCGGGTATGCATACCCGTTTGCATGTACTTTATGAATAAGGATCGGCTAACTCC
V3_Bacteroides_refOTU_34	43.2848	1.75658	1.59589	0	0	0	13.8661	15.0223	1.49848	1.07162	0	5.13001	5.40283	12.9614	30.9583	32.5172	10.2525	9	184.318	Bacteroidetes	Bacteroidetes	Bacteroidales	Bacteroidaceae	Bacteroides	V3Tg259	0	TGAGGAATATTGGTCAATGGACGAGAGTCTGAACCAGCCAAGTAGCGTGAAGGATGACTGCCCTATGGGTTGTAAACTTCTTTTATATGGGAATAAAGTTTTCCACGTGTGGAATTTTGTATGTACCATATGAATAAGGATCGGCTAACTCC
V3_Bacteroides_refOTU_35	3.20628	14.0526	12.7671	5.9017	0	63.4816	7.92351	9.38892	0	0	0	0	0	2.88032	11.7936	9.03255	6.1515	30	176.58	Bacteroidetes	Bacteroidetes	Bacteroidales	Bacteroidaceae	Bacteroides	V3Tg227	0.0132	TGAGGAATATTGGTCAATGGGCGATGGCCTGAACCAGCCAAGTAGCGTGAAGGATGAAGGCTCTATGGGTCGTAAACTTCTTTTATATGGGAATAAAGTTTTCCACGTGTGGAATTTTGTATGTACCATATGAATAAGGATCGGCTAACTCC
V3_Bacteroides_refOTU_36	14.4283	0	0	0	0	0	1.98088	18.7778	0	0	0	0	0	15.8418	22.1131	63.2278	10.2525	14	160.622	Bacteroidetes	Bacteroidetes	Bacteroidales	Bacteroidaceae	Bacteroides	V3Tg647	0.0066	TGAGGAATATTGGTCAATGGGCGAGAGCCTGAACCAGCCAAGTAGCGTGAAGGATGAAGGTCCTACGGATTGTAAACTTCTTTTATAAGGGAATAAAACCTCCCACGTGTGGGAGCTTGTATGTACCTTATGAATAAGCATCGGCTAACTCC
V3_Bacteroides_refOTU_37	0	0	0	0	0	0	0	0	0	3.21487	137.528	6.84001	12.1564	0	0	0	0	0	159.739	Bacteroidetes	Bacteroidetes	Bacteroidales	Bacteroidaceae	Bacteroides	V3Tg236	0.0066	TGAGGAATATTGGTCAATGGACGAGAGTCTGAACCAGCCAAGTAGCGTGAAGGATGACTGCCCTATGGGTTGTAAACTTCTTTTATATGGGAATAAAGTGGTCCACGTGTGGACTTTTGTATGTACCATATGAATAAGGATCGGCTAACTCC
V3_Bacteroides_refOTU_38	4.80942	3.51315	11.1712	7.86893	14.6067	43.0036	13.8661	15.0223	0	0	0	0	0	5.76064	5.89682	16.2586	2.0505	11	154.828	Bacteroidetes	Bacteroidetes	Bacteroidales	Bacteroidaceae	Bacteroides	V3Tg388	0.0066	TGAGGAATATTGGTCAATGGGCGATGGCCTGAACCAGCCAAGTAGCGTGAAGGATGACTGCCCTATGGGTTGTAAACTTCTTTTATAAAGGAATAAAGTCGGGTATGCATACCCGTTTGCATGTACTTTATGATAAGGATCGGCTAACTCC
V3_Bacteroides_refOTU_39	11.222	8.78288	9.57534	3.93446	0	0	3.96176	7.51114	14.9848	18.2176	15.8078	10.26	8.10425	2.88032	10.3194	3.61302	6.1515	5	140.326	Bacteroidetes	Bacteroidetes	Bacteroidales	Bacteroidaceae	Bacteroides	V3Tg254	0.0066	TGGGGAATATTGGTCAATGGACGAGAGTCTGAACCAGCCAAGTAGCGTGAAGGATGACTGCCCTATGGGTTGTAAACTTCTTTTATACGGGAATAAAGTGAGGCACGTGTGCCTTTTTGTATGTACCGTATGAATAAGGATCGGCTAACTCC
V3_Bacteroides_refOTU_40	4.80942	8.78288	11.1712	13.7706	6.26004	22.5257	3.96176	9.38892	0	0	0	0	0	10.0811	8.84523	16.2586	2.0505	19	136.906	Bacteroidetes	Bacteroidetes	Bacteroidales	Bacteroidaceae	Bacteroides	V3Tg600	0.0066	TGAGGAATATTGGTCAATGGGCGATGGCCTGAACCAGCCAAGTAGCGTGAAGGATGACTGCCCTATGGGTTGTAAACTTCTTTTATAAAGGAATAAAGTCGGGTATGCATACCCGTTTGCATGTACCTTATGAATAAGGATCGGCTAACTCC
V3_Bacteroides_refOTU_41	0	0	0	0	0	0	0	0	2.99696	2.14325	116.978	1.71	1.35071	0	0	0	0	0	125.178	Bacteroidetes	Bacteroidetes	Bacteroidales	Bacteroidaceae	Bacteroides	V3Tg255	0.0197	TGAGGAATATTGGTCAATGGGCGAGAGCCTGAACCAGCCAAGTAGCGTGAAGGATGACTGCCCTATGGGTTGTAAACTTCTTTTATATGGGAATAAAGTGGTCCACGTGTGGACTTTTGTATGTACCATATGAATAAGGATCGGCTAACTCC
V3_Bacteroides_refOTU_42	0	0	0	0	0	2.04779	0	0	29.9696	27.8622	0	44.4601	17.5592	0	0	0	0	0	121.899	Bacteroidetes	Bacteroidetes	Bacteroidales	Bacteroidaceae	Bacteroides	V3Tg304	0.0066	TGAGGAATATTGGTCAATGGGCGAGAGCCTGAACCAGCCAAGTAGCGTGAAGGATGACTGCCCTATGGGTTGTAAACTTCTTTTATACGGGAATAAAGTGGAGTATGCATACTCCTTTGTATGTACCGTATGAATAAGGATCGGCTAACTCC
V3_Bacteroides_refOTU_43	0	5.26973	15.9589	17.7051	0	0	9.90439	5.63335	0	0	1.58078	0	2.70142	4.32048	7.37102	9.03255	20.505	11	110.983	Bacteroidetes	Bacteroidetes	Bacteroidales	Bacteroidaceae	Bacteroides	V3Tg408	0.0066	TGAGGAATATTGGTCAATGGACGCGAGTCTGAACCAGCCAAGTAGCGTGAAGGATGACTGCCCTATGGGTTGTAAACTTCTTTTATATGGGAATAAAGTGGTCCACGTGTGGATTTTGTATGTACCATATGAATAAGGATCGGCTAACTCC
V3_Bacteroides_refOTU_44	0	10.5395	9.57534	0	18.7801	26.6213	1.98088	1.87778	0	0	0	0	0	10.0811	4.42261	3.61302	4.101	9	100.593	Bacteroidetes	Bacteroidetes	Bacteroidales	Bacteroidaceae	Bacteroides	V3Tg399	0.0066	TGAGGAATATTGGTCAATGGGCGATGGCCTGAACCAGCCAAGTAGCGTGAAGGATGACTGCCCTATGGGCTGTAAACTTCTTTTATAAAGGAATAAAGTCGGGTATGCATACCCGTTTGCATGTACTTTATGAATAAGGATCGGCTAACTCC
V3_Bacteroides_refOTU_45	1.60314	5.26973	4.78767	11.8034	4.17336	22.5257	3.96176	7.51114	0	0	0	0	0	8.64096	10.3194	9.03255	6.1515	4	99.7803	Bacteroidetes	Bacteroidetes	Bacteroidales	Bacteroidaceae	Bacteroides	V3Tg764	0.0069	TGAGGAATATTGGTCAATGGGCGATGGCCTGAACCAGCCAAGTAGCGTGAAGGATGACTGCCCTATGGGTTGTAAACTTCTTTTATAAAGGAATAAAGTCGGGTATGCATACCCGTTTGCATGTACTTTATGAATAAGGATCGGCTAACCTCC
V3_Bacteroides_refOTU_46	4.80942	7.02631	12.7671	9.83616	16.6934	14.3345	0	3.75557	0	0	0	0	0	2.88032	2.94841	3.61302	4.101	9	91.7653	Bacteroidetes	Bacteroidetes	Bacteroidales	Bacteroidaceae	Bacteroides	V3Tg440	0.0197	TGGGGAATATTGCACAATGGGCGATGGCCTGAACCAGCCAAGTAGCGTGAAGGATGACTGCCCTATGGGTTGTAAACTTCTTTTATAAAGGAATAAAGTCGGGTATGCATACCCGTTTGCATGTACTTTATGAATAAGGATCGGCTAACTCC
V3_Bacteroides_refOTU_47	1.60314	1.75658	11.1712	5.9017	6.26004	2.04779	3.96176	3.75557	0	0	0	0	0	14.4016	5.89682	25.2911	0	6	88.0473	Bacteroidetes	Bacteroidetes	Bacteroidales	Bacteroidaceae	Bacteroides	V3Tg643	0.0066	TGAGGAATATTGGTCAATGGGCGCTAGCCTGAACCAGCCAAGTAGCGTGAAGGATGACTGCCCTATGGGTTGTAAACTTCTTTTATAAAGGAATAAAGTCGGGTATGCATACCCGTTTGCATGTACTTTATGAATAAGGATCGGCTAACTCC
V3_Bacteroides_refOTU_48	1.60314	3.51315	6.38356	1.96723	25.0401	14.3345	5.94263	3.75557	0	0	0	0	0	7.2008	1.4742	3.61302	2.0505	8	84.8785	Bacteroidetes	Bacteroidetes	Bacteroidales	Bacteroidaceae	Bacteroides	V3Tg508	0.0066	TGAGGAATATTGGCAATGGGCGATGGCCTGAACCAGCCAAGTAGCGTGAAGGATGACTGCCCTATGGGTTGTAAACTTCTTTTATAAAGGAATAAAGTCGGGTATGCATACCCGTTTGCATGTACTTTATGAATAAGGATCGGCTAACTCC
V3_Bacteroides_refOTU_49	0	0	0	0	0	0	0	1.87778	10.4894	12.8595	33.1963	6.84001	8.10425	0	0	1.80651	4.101	5	84.2747	Bacteroidetes	Bacteroidetes	Bacteroidales	Bacteroidaceae	Bacteroides	V3Tg357	0.0066	TGAGGAATATTGGTCAATGGGCGAGAGCCTGAACCAGCCAAGTAGCGTGAAGGATGACTGCCCTATGGGTTGTAAACTTCTTTTATACGGGAATAAAGTGAGGCACGTGTGCCTTTTTGTATGTACCGTATGAATAAGGATCGGCTAACTCC
V3_Bacteroides_refOTU_50	0	1.75658	9.57534	11.8034	18.7801	20.4779	1.98088	3.75557	0	0	0	0	0	2.88032	2.94841	7.22604	0	2	83.1845	Bacteroidetes	Bacteroidetes	Bacteroidales	Bacteroidaceae	Bacteroides	V3Tg447	0	TGAGGAATATTGGTCAATGGGCGATGGCCTGAACCAGCCAAGTAGCGTGAAGGATGGCTGCCCTATGGGTTGTAAACTTCTTTTATAAAGGAATAAAGTCGGGTATGCATACCCGTTTGCATGTACTTTATGAATAAGGATCGGCTAACTCC
V3_Bacteroides_refOTU_51	1.60314	5.26973	11.1712	9.83616	8.34671	16.3823	0	3.75557	0	0	0	0	0	7.2008	5.89682	7.22604	0	6	82.6885	Bacteroidetes	Bacteroidetes	Bacteroidales	Bacteroidaceae	Bacteroides	V3Tg471	0	TGAGGAATATTGGTCAATGGGCGATGGCCTGAACCAGCCAAGTAGCGTGAAGGATGACTGCCCTATGGGTTGTAAACCTCTTTTATAAAGGAATAAAGTCGGGTATGCATACCCGTTTGCATGTACTTTATGAATAAGGATCGGCTAACTCC
V3_Bacteroides_refOTU_52	1.60314	7.02631	4.78767	9.83616	0	0	9.90439	3.75557	0	0	0	0	0	1.44016	7.37102	5.41953	16.404	12	79.5479	Bacteroidetes	Bacteroidetes	Bacteroidales	Bacteroidaceae	Bacteroides	V3Tg377	0.0066	TGGGGAATATTGGTCAATGGACGCGAGTCTGAACCAGCCAAGTAGCGTGAAGGATGACTGCCCTATGGGTTGTAAACTTCTTTTATATGGGAATAAAGTGGTCCACGTGTGGATTTTTGTATGTACCATATGAATAAGGATCGGCTAACTCC
V3_Bacteroides_refOTU_53	8.0157	5.26973	6.38356	9.83616	0	0	9.90439	0	0	0	0	0	1.35071	5.76064	5.89682	10.8391	14.3535	1	78.6103	Bacteroidetes	Bacteroidetes	Bacteroidales	Bacteroidaceae	Bacteroides	V3Tg482	0	TGAGGAATATTGGTCAATGGACGCGAGTCTGAACCAGCCAAGTAGCGTGAAGGATGACTGCCCTATGGGTTGTAAACTTCTTTTATATGGGAATAAAGTTTTCCACGTGTGGAATTTTGTATGTACCATATGAATAAGGATCGGCTAACTCC
V3_Bacteroides_refOTU_54	4.80942	0	0	0	0	0	0	0	25.4742	4.28649	0	3.42001	33.7677	0	4.42261	0	2.0505	0	78.2309	Bacteroidetes	Bacteroidetes	Bacteroidales	Bacteroidaceae	Bacteroides	V3Tg317	0	TGAGGAATATTGGTCAATGGACGAGAGTCTGAACCAGCCAAGTAGCGTGAAGGATGACTGCCCTATGGGTTGTAAACTTCTTTTATATGGGAATAAAGTGTTCCACGTGTGGGATTTTGTATGTACCATATGAATAAGGATCGGCTAACTCC
V3_Bacteroides_refOTU_55	0	5.26973	15.9589	5.9017	0	0	0	3.75557	0	0	0	0	1.35071	7.2008	7.37102	18.0651	2.0505	10	76.924	Bacteroidetes	Bacteroidetes	Bacteroidales	Bacteroidaceae	Bacteroides	V3Tg367	0.0132	TGAGGAATATTGGTCAATGGGCGATGGCCTGAACCAGCCAAGTAGCGTGAAGGATGACTGCCCTATGGGTTGTAAACTTCTTTTATATGGGAATAAAGTGGTCCACGTGTGGATTTTTGTATGTACCATATGAATAAGGATCGGCTAACTCC
V3_Bacteroides_refOTU_56	0	1.75658	9.57534	11.8034	0	14.3345	3.96176	1.87778	0	0	0	0	0	5.76064	1.4742	5.41953	6.1515	14	76.1153	Bacteroidetes	Bacteroidetes	Bacteroidales	Bacteroidaceae	Bacteroides	V3Tg505	0.0066	TGAGGAATATTGGTCAATGGGCGAGAGCCTGAACCAGCCAAGTAGCGTGAAGGATGAAGGCTCTATGGGTCGTAAACTTCTTTTATATGGAATAAAGTTTTCCACGTGTGGAATTTTGTATGTACCATATGAATAAGGATCGGCTAACTCC
V3_Bacteroides_refOTU_57	3.20628	7.02631	6.38356	7.86893	0	0	1.98088	3.75557	0	0	0	0	1.35071	12.9614	8.84523	5.41953	0	14	72.7984	Bacteroidetes	Bacteroidetes	Bacteroidales	Bacteroidaceae	Bacteroides	V3Tg380	0	TGAGGAATATTGGTCAATGGGCGATGGCCTGAACCAGCCAAGTAGCGTGAAGGATGACTGCCCTATGGGTTGTAAACTTCTTTTATACGGGAATAAAGTGAGGCACGTGTGCCTTTTTGTATGTACCGTATGAATAAGGATCGGCTAACTCC
V3_Bacteroides_refOTU_58	12.8251	0	0	0	0	0	0	0	11.9878	7.50136	0	17.1	12.1564	2.88032	2.94841	3.61302	0	1	72.0125	Bacteroidetes	Bacteroidetes	Bacteroidales	Bacteroidaceae	Bacteroides	V3Tg1754	0.0106	TGAGGAATATTGGTCAATGGACGAGAGTCTGAACCAGCCAAGTAGCGTGAAGGATGAAGGTTCTATGGATTGTAAACTTCTTTTATACGGGAATAAAGTGGAGTATGCATACTCCTTTGTATGTACCGTATGAATAAGGATCGGCTAACTCC
V3_Bacteroides_refOTU_59	0	0	0	0	0	0	0	0	8.99089	10.7162	0	30.78	18.9099	0	0	0	0	0	69.3971	Bacteroidetes	Bacteroidetes	Bacteroidales	Bacteroidaceae	Bacteroides	V3Tg736	0.0197	TGAGGAATATTGGTCAATGGACGAGAGTCTGAACCAGCCAAGTAGCGTGAAGGATGACTGCCCTATGGGTTGTAAACTTCTTTTATACGGGAATAAACGAATCCACGTGTGGATTTTTGCATGTACCGTATGAATAAGGATCGGCTAACTCC
V3_Bacteroides_refOTU_60	1.60314	0	0	0	0	0	0	7.51114	5.99392	11.7878	3.16156	0	2.70142	0	25.0615	0	2.0505	8	67.871	Bacteroidetes	Bacteroidetes	Bacteroidales	Bacteroidaceae	Bacteroides	V3Tg372	0.0066	TGAGGAATATTGGTCAATGGACGAGAGTCTGAACCAGCCAAGTAGCGTGAAGGATGACTGCCCTATGGGTTGTAAACTTCTTTTATACGGGAATAAAGTGAGGCACGTGTGCCTTTTTGTATGTACCGTATGAATAAGGATCGGCTAACTC
V3_Bacteroides_refOTU_61	0	3.51315	11.1712	7.86893	0	0	5.94263	0	0	0	0	0	0	10.0811	4.42261	14.4521	0	7	64.4518	Bacteroidetes	Bacteroidetes	Bacteroidales	Bacteroidaceae	Bacteroides	V3Tg572	0.0066	TGAGGAATATTGGTCAATGGGCGAGAGCCTGAACCAGCCAAGTAGCGTGAAGGATGAAGGCTCTATGGGTCGTAAACTTCTTTTATATAAGAATAAAGTGCAGTATGTATACTGTTTTGTATGTATTATATGAATAAGGATCGGCTAACTCC
V3_Bacteroides_refOTU_62	0	0	0	0	0	0	1.98088	0	20.9787	6.42974	1.58078	18.81	12.1564	0	0	1.80651	0	0	63.743	Bacteroidetes	Bacteroidetes	Bacteroidales	Bacteroidaceae	Bacteroides	V3Tg1618	0.0101	TGAGGAATATTGGTCAATGGACGAGAGTCTGAACCAGCCAAGTAGCGTGAAGGATGACTGCCCTATGGGTTGTAAACTTCTTTTATACGGGAATAAAGTGGAGTATGCATACTTCCTTTGTATGTACCGTATGAATAAGGATCGGCTAACTCC
V3_Bacteroides_refOTU_63	14.4283	0	0	0	0	0	5.94263	5.63335	0	0	0	0	0	2.88032	20.6389	1.80651	10.2525	1	62.5824	Bacteroidetes	Bacteroidetes	Bacteroidales	Bacteroidaceae	Bacteroides	V3Tg449	0	TGAGGAATATTGGTCAATGGACGAAAGTCTGAACCAGCCAAGTCGCGTGAGGGAAGACTGCCCTATGGGTTGTAAACCTCTTTTATAAGGGAAGAATAAGTTCTACGTGTAGAATGATGCCTGTACCTTATGAATAAGCATCGGCTAACTCC
V3_Bacteroides_refOTU_64	0	7.02631	3.19178	3.93446	10.4334	12.2868	0	1.87778	0	0	0	0	0	4.32048	2.94841	3.61302	0	12	61.6324	Bacteroidetes	Bacteroidetes	Bacteroidales	Bacteroidaceae	Bacteroides	V3Tg434	0	TGAGGAATATTGGTCAATGGGCGATGGCCTGAACCAGCCGAGTAGCGTGAAGGATGACTGCCCTATGGGTTGTAAACTTCTTTTATAAAGGAATAAAGTCGGGTATGCATACCCGTTTGCATGTACTTTATGAATAAGGATCGGCTAACTCC
V3_Bacteroides_refOTU_65	8.0157	3.51315	7.97945	0	6.26004	22.5257	0	0	0	0	0	0	0	2.88032	2.94841	1.80651	2.0505	3	60.9798	Bacteroidetes	Bacteroidetes	Bacteroidales	Bacteroidaceae	Bacteroides	V3Tg523	0	TGAGGAATATTGGTCAATGGGCGATGGCCTGAACCAGCCAAGTAGCGTGAGGGATGACTGCCCTATGGGTTGTAAACTTCTTTTATAAAGGAATAAAGTCGGGTATGCATACCCGTTTGCATGTACTTTATGAATAAGGATCGGCTAACTCC
V3_Bacteroides_refOTU_66	0	0	0	0	0	0	0	0	8.99089	13.9311	0	25.65	12.1564	0	0	0	0	0	60.7284	Bacteroidetes	Bacteroidetes	Bacteroidales	Bacteroidaceae	Bacteroides	V3Tg454	0.0132	TGAGGAATATTGGTCAATGGGCGAGAGCCTGAACCAGCCAAGTAGCGTGAAGGATGACTGCCCTATGGGTTGTAAACTTCTTTTATACGGGAATAAAGTTAGGCACGTGTGCCTTTTTGTATGTACCGTATGAATAAGGATCGGCTAACTCC
V3_Bacteroides_refOTU_67	1.60314	0	4.78767	1.96723	14.6067	16.3823	1.98088	1.87778	0	0	0	0	0	1.44016	0	9.03255	2.0505	4	59.729	Bacteroidetes	Bacteroidetes	Bacteroidales	Bacteroidaceae	Bacteroides	V3Tg477	0	TGAGGAATATTGGTCAATGGGCGATGGCCTGAACCAGCCAAGTAGCGCGAAGGATGACTGCCCTATGGGTTGTAAACTTCTTTTATAAAGGAATAAAGTCGGGTATGCATACCCGTTTGCATGTACTTTATGAATAAGGATCGGCTAACTCC
V3_Bacteroides_refOTU_68	0	3.51315	4.78767	0	4.17336	4.09558	1.98088	1.87778	0	0	0	0	0	20.1622	2.94841	9.03255	2.0505	3	57.6221	Bacteroidetes	Bacteroidetes	Bacteroidales	Bacteroidaceae	Bacteroides	V3Tg459	0	TGAGGAATATTGGTCGATGGGCGATGGCCTGAACCAGCCAAGTAGCGTGAAGGATGACTGCCCTATGGGTTGTAAACTTCTTTTATAAAGGAATAAAGTCGGGTATGCATACCCGTTTGCATGTACTTTATGAATAAGGATCGGCTAACTCC
V3_Bacteroides_refOTU_69	0	0	0	0	0	0	0	0	7.4924	17.146	12.6462	11.97	8.10425	0	0	0	0	0	57.3589	Bacteroidetes	Bacteroidetes	Bacteroidales	Bacteroidaceae	Bacteroides	V3Tg405	0.0066	TGAGGAATATTGGTCAATGGGCGAGAGCCTGAACCAGCCAAGTAGCGTGAAGGATGACTGCCCTATGGGTTGTAAACTTCTTTTATAAAGGAATAAAGTCGGGTATGGATACCCGTTTGCATGTACTTTATGAATAAGGATCGGCTAACTAC
V3_Bacteroides_refOTU_70	0	0	0	0	0	0	0	0	2.99696	11.7878	15.8078	17.1	9.45496	0	0	0	0	0	57.1476	Bacteroidetes	Bacteroidetes	Bacteroidales	Bacteroidaceae	Bacteroides	V3Tg410	0.0065	TGAGGAATATTGGTCAATGGGGCGAGAGCCTGAACCAGCCAAGTAGCGTGAAGGATGACTGCCCTATGGGTTGTAAACTTCTTTTATAAAGGAATAAAGTCGGGTATGGATACCCGTTTGCATGTACTTTATGAATAAGGATCGGCTAACTCC
V3_Bacteroides_refOTU_71	8.0157	0	0	0	0	0	0	5.63335	0	0	0	0	1.35071	10.0811	20.6389	1.80651	8.202	0	55.7283	Bacteroidetes	Bacteroidetes	Bacteroidales	Bacteroidaceae	Bacteroides	V3Tg522	0	TGAGGAATATTGGTCAATGGACGGGAGTCTGAACCAGCCAAGTAGCGTGAAGGATGACTGCCCTATGGGTTGTAAACTTCTTTTATATGGGAATAAAGTTTTCCACGTGTGGAATTTTGTATGTACCATATGAATAAGGATCGGCTAACTCC
V3_Bacteroides_refOTU_72	1.60314	0	7.97945	0	4.17336	4.09558	0	1.87778	1.49848	4.28649	14.227	0	2.70142	2.88032	1.4742	0	2.0505	6	54.8477	Bacteroidetes	Bacteroidetes	Bacteroidales	Bacteroidaceae	Bacteroides	V3Tg5001	0.0081	TGAGGAATATTGGGTCAATGGGCGAGAGCCGTGAACCAGCCAAGTAGCGTGAAGGATGACTGCCCTATGGGTTGTAAACTTCTTTTATAAAGGAATAAAGTCGGGTATGGATACCCGTTTGCATGTACTTTATGAATAAGGATCGGCTAACTCC
V3_Bacteroides_refOTU_73	0	0	0	0	0	0	0	0	11.9878	13.9311	0	17.1	10.8057	0	0	0	0	0	53.8246	Bacteroidetes	Bacteroidetes	Bacteroidales	Bacteroidaceae	Bacteroides	V3Tg1578	0.0087	TGAGGAATATTGGTCAATGGACGAGAGTCTGAACCAGCCAAGTAGCGTGAAGGATGACTGCCCTATGGGTTGTAAACTTCTTTTATACGGGAATAAAGTGGAGTATGCATACTCCTTTGTATGTACCGTATGAATAAGGATCGGCTAACCTCC
V3_Bacteroides_refOTU_74	0	0	0	0	0	0	0	0	4.49544	3.21487	30.0348	5.13001	10.8057	0	0	0	0	0	53.6808	Bacteroidetes	Bacteroidetes	Bacteroidales	Bacteroidaceae	Bacteroides	V3Tg400	0.0132	TGAGGAATATTGGTCAATGGGCGAGAGCCTGAACCAGCCAAGTAGCGTGAAGGATGACTGCCCTATGGGTTGTAAACTTCTTTATAAAGGAATAAAGTCGGGTATGGATACCCGTTTGCATGTACTTTATGAATAAGGATCGGCTAACTCC
V3_Bacteroides_refOTU_75	0	0	0	0	0	0	0	0	8.99089	9.6446	15.8078	5.13001	12.1564	0	0	0	0	0	51.7296	Bacteroidetes	Bacteroidetes	Bacteroidales	Bacteroidaceae	Bacteroides	V3Tg735	0.0196	TGAGGAATATTGGTCAATGGGCGAGAGCCTGAACCAGCCAAGTAGCGTGAAGGATGACTGCCCTATGGGTTGTAAACTTTCTTTTAATAAAGGAATAAAGTCGGGTATGGATACCCGTTTGCATGTACTTTATGAATAAGGATCGGCTAACTCC
V3_Bacteroides_refOTU_76	0	1.75658	3.19178	1.96723	6.26004	22.5257	0	3.75557	0	0	0	0	0	0	0	3.61302	2.0505	6	51.1204	Bacteroidetes	Bacteroidetes	Bacteroidales	Bacteroidaceae	Bacteroides	V3Tg582	0	TGAGGAATATTGGTCAATGGGCGATGGCCTGAACCAGCCAAGTAGCGTGAAGGATGACTGCCCTATGGGTTGTAAACTTCTTTTATAAAGGAATAAAGTCGGGTATGCATACCCGTTTGCATGTACTTTACGAATAAGGATCGGCTAACTCC
V3_Bacteroides_refOTU_77	1.60314	7.02631	4.78767	5.9017	8.34671	6.14338	0	0	0	0	0	0	0	2.88032	1.4742	5.41953	0	6	49.583	Bacteroidetes	Bacteroidetes	Bacteroidales	Bacteroidaceae	Bacteroides	V3Tg660	0.0066	TGAGGAATATTGGTCAATGGGCGATGGCCTGAACCAGCCAAGTAGCGTGAAGGATGACTGCCCTATGGGTTGTAAACTTCTTTTATAAAGGAATAAGTCGGGTATGCATACCCGTTTGCATGTACTTTATGAATAAGGATCGGCTAACTCC
V3_Bacteroides_refOTU_78	0	0	0	3.93446	0	0	9.90439	0	0	0	0	0	0	4.32048	4.42261	7.22604	10.2525	8	48.0605	Bacteroidetes	Bacteroidetes	Bacteroidales	Bacteroidaceae	Bacteroides	V3Tg776	0	TGAGGAATATTGGTCAATGGACGAGAGTCTGAACCAGCCAAGTAGCGTGAAGGATGACTGCCCTATGGGTTGTAAACTTCTTTTATATGGGAATAAAGTGGTCCACGTGTGGATTTTTGTATGTACCATATGAATAAGGATCGGCTAACTCC
V3_Bacteroides_refOTU_79	1.60314	1.75658	4.78767	0	0	8.19117	1.98088	1.87778	0	0	0	0	0	1.44016	2.94841	9.03255	4.101	10	47.7193	Bacteroidetes	Bacteroidetes	Bacteroidales	Bacteroidaceae	Bacteroides	V3Tg468	0.0263	TGAGGAATATTGGTCAATGGGCGAGAGCCTGAACCAGCCAAGTAGCGTGAAGGATGAAGGCTCTATGGGTCGTAAACTTCTTTTATAAAGGAATAAAGTCGGGTATGCATACCCGTTTGCATGTACTTTATGAATAAGGATCGGCTAACTCC
V3_Bacteroides_refOTU_80	1.60314	1.75658	6.38356	0	0	16.3823	1.98088	9.38892	0	0	0	0	0	0	2.94841	5.41953	0	1	46.8633	Bacteroidetes	Bacteroidetes	Bacteroidales	Bacteroidaceae	Bacteroides	V3Tg672	0	TGAGGAATATTGGTCAATGGGCGATGGCCTGAACCGGCCAAGTAGCGTGAAGGATGACTGCCCTATGGGTTGTAAACTTCTTTTATAAAGGAATAAAGTCGGGTATGCATACCCGTTTGCATGTACTTTATGAATAAGGATCGGCTAACTCC
V3_Bacteroides_refOTU_81	0	0	0	1.96723	0	0	1.98088	0	4.49544	6.42974	3.16156	10.26	12.1564	1.44016	0	3.61302	0	1	46.5044	Bacteroidetes	Bacteroidetes	Bacteroidales	Bacteroidaceae	Bacteroides	V3Tg3548	0.0816	TGAGGAATATTGGTCAATGGACGAGAGTCTGAACCAGCCAAGTAGCGTGAAGGATGACTGCCCTATGGGTTGTAAACTTCTTTTGCCGGGGACGAGTAGAAGACGGTACCTGGCGAATAAGCCACGGCTAACTAC
V3_Bacteroides_refOTU_82	0	0	11.1712	7.86893	2.08668	0	0	0	0	0	0	0	0	5.76064	7.37102	5.41953	0	5	44.678	Bacteroidetes	Bacteroidetes	Bacteroidales	Bacteroidaceae	Bacteroides	V3Tg676	0.0066	TGAGGAATATTGGTCAATGGGCGATGGCCTGAACCAGCCAAGTAGCGTGAAGGATGAAGGCTCTATGGGTCGTAAACTTCTTTTATATAAGAATAAAGTGCAGTATGTATACTGTTTTGTATGTATTATATGAATAAGGATCGGCTAACTCC
V3_Bacteroides_refOTU_83	1.60314	5.26973	4.78767	1.96723	0	0	1.98088	0	0	0	0	1.71	0	8.64096	0	12.6456	0	6	44.6052	Bacteroidetes	Bacteroidetes	Bacteroidales	Bacteroidaceae	Bacteroides	V3Tg1643	0.0132	TGAGGAATATTGGTCAATGGGCGTTAGCCTGAACCAGCCAAGTAGCGTGAAGGATGAAGGCTCTATGGGTCGTAAACTTCTTTTATATGGGAATAAAGTTTTCCACGTGTGGAATTTTGTATGTACCATATGAATAAGGATCGGCTAACTCC
V3_Bacteroides_refOTU_84	1.60314	1.75658	9.57534	0	0	12.2868	1.98088	1.87778	0	0	0	0	0	2.88032	2.94841	0	4.101	5	44.0102	Bacteroidetes	Bacteroidetes	Bacteroidales	Bacteroidaceae	Bacteroides	V3Tg729	0.0066	TGAGAATATTGGTCAATGGGCGATGGCCTGAACCAGCCAAGTAGCGTGAAGGATGACTGCCCTATGGGTTGTAAACTTCTTTTATAAAGGAATAAAGTCGGGTATGCATACCCGTTTGCATGTACTTTATGAATAAGGATCGGCTAACTCC
V3_Bacteroides_refOTU_85	0	0	0	3.93446	6.26004	10.239	1.98088	7.51114	0	0	0	0	0	2.88032	4.42261	1.80651	0	4	43.0349	Bacteroidetes	Bacteroidetes	Bacteroidales	Bacteroidaceae	Bacteroides	V3Tg1473	0.0065	TGAGGAATATTGGTCAATGGGCGATGGCCTGAACCAGCCAAGTAGCGTGAAGGATGACTGCCCTATGGGTTGTAAACTTCTTTTATAAAGGAATAAAGTCGGGTATGCATACCCGTTTGCATGTACTTTATGAATAAGGAATCGGCTAACTCC
V3_Bacteroides_refOTU_86	0	0	0	0	0	0	1.98088	1.87778	0	0	0	0	0	2.88032	13.2678	21.6781	0	1	42.6849	Bacteroidetes	Bacteroidetes	Bacteroidales	Bacteroidaceae	Bacteroides	V3Tg1043	0.0329	TGAGGAATATTGGTCAATGGGCGAGAGCCTGAACCAGCCAAGTAGCGTGAAGGATGAAGGCTCTATGGGTCGTAAACTTCTTTTATAAGGGAATAAAACCTCCCACGTGTGGGAGCTTGTATGTACCTTATGAATAAGCATCGGCTAACTCC
V3_Bacteroides_refOTU_87	8.0157	1.75658	1.59589	0	2.08668	6.14338	1.98088	1.87778	0	0	0	0	0	2.88032	4.42261	1.80651	4.101	6	42.6673	Bacteroidetes	Bacteroidetes	Bacteroidales	Bacteroidaceae	Bacteroides	V3Tg1064	0.0066	TGAGGAATATTGGTCAATGGGCGATGGCCTGAACCAGCCAAGTAGCGTGAAGGATGACTGCCCTATGGGTTGTAAACTTCTTTTATAAAGGAATAAAGTCGGGTATGCATATCCGTTTGCATGTACTTTATGAATAAGGATCGGCTAACTCC
V3_Bacteroides_refOTU_88	0	1.75658	4.78767	1.96723	0	0	1.98088	1.87778	0	0	0	0	0	4.32048	4.42261	5.41953	10.2525	5	41.7853	Bacteroidetes	Bacteroidetes	Bacteroidales	Bacteroidaceae	Bacteroides	V3Tg1048	0	TGAGGAATATTGGTCAATGGGCGCGAGTCTGAACCAGCCAAGTAGCGTGAAGGATGACTGCCCTATGGGTTGTAAACTTCTTTTATATGGGAATAAAGTGGTCCACGTGTGGATTTTTGTATGTACCATATGAATAAGGATCGGCTAACTCC
V3_Bacteroides_refOTU_89	0	7.02631	3.19178	3.93446	0	10.239	3.96176	1.87778	0	0	0	0	0	1.44016	1.4742	3.61302	0	5	41.7584	Bacteroidetes	Bacteroidetes	Bacteroidales	Bacteroidaceae	Bacteroides	V3Tg653	0.0197	TGAGGAATATTGGTCAATGGGCGATGGCCTGAACCAGCCAAGTAGCGTGAAGGATGACTGCCCTATGGGTCGTAAACTTCTTTTATATGGGAATAAAGTTTTCCACGTGTGGAATTTTGTATGTACCATATGAATAAGGATCGGCTAACTCC
V3_Bacteroides_refOTU_90	0	0	1.59589	1.96723	0	0	5.94263	0	0	0	0	0	0	0	11.7936	0	8.202	11	40.5014	Bacteroidetes	Bacteroidetes	Bacteroidales	Bacteroidaceae	Bacteroides	V3Tg750	0.0066	TGAGGAATATTGGTCAATGGACGCGAGTCTGAACCAGCCAAGTAGCGTGAAGGATGACTGCCCTATGGGTTGTAAACTTCTTTTATATGGGAATAAAGTGGTCCACGTGTGGATTTTTGTATGTACCATATGAATAAGGATCGGCTAACTC
V3_Bacteroides_refOTU_91	0	5.26973	12.7671	1.96723	0	0	0	0	0	0	0	0	0	0	4.42261	10.8391	0	5	40.2657	Bacteroidetes	Bacteroidetes	Bacteroidales	Bacteroidaceae	Bacteroides	V3Tg646	0	TGAGGAATATTGGTCAATGGGCGCAGGCCTGAACCAGCCAAGTAGCGTGAAGGATGACTGCCCTATGGGTTGTAAACTTCTTTTATAAAGGAATAAAGTCGGGTATGCATACCCGTTTGCATGTACTTTATGAATAAGGATCGGCTAACTCC
V3_Bacteroides_refOTU_92	1.60314	1.75658	3.19178	7.86893	4.17336	12.2868	0	0	0	0	0	0	0	0	1.4742	1.80651	0	6	40.1612	Bacteroidetes	Bacteroidetes	Bacteroidales	Bacteroidaceae	Bacteroides	V3Tg615	0	TGAGGAATATTGGCCAATGGGCGATGGCCTGAACCAGCCAAGTAGCGTGAAGGATGACTGCCCTATGGGTTGTAAACTTCTTTTATAAAGGAATAAAGTCGGGTATGCATACCCGTTTGCATGTACTTTATGAATAAGGATCGGCTAACTCC
V3_Bacteroides_refOTU_93	0	3.51315	3.19178	1.96723	10.4334	4.09558	0	1.87778	0	0	0	0	0	0	4.42261	3.61302	0	7	40.1146	Bacteroidetes	Bacteroidetes	Bacteroidales	Bacteroidaceae	Bacteroides	V3Tg579	0.0066	TGAGGAATATTGGTCAATGGGCGATGGCCTGAACCAGCCAAGTAGCGTGAAGGATGACTGCCCTATGGGTTGTAAACTTCTTTTATAAAGGAATAAAGTCGGGTATGCGTACCCGTTTGCATGTACTTTATGAATAAGGATCGGCTAACTCC
V3_Bacteroides_refOTU_94	3.20628	0	0	0	0	0	1.98088	0	0	0	0	0	0	10.0811	2.94841	19.8716	0	2	40.0883	Bacteroidetes	Bacteroidetes	Bacteroidales	Bacteroidaceae	Bacteroides	V3Tg820	0.0329	TGAGGAATATTGGTCAATGGGCGATGGCCTGAACCAGCCAAGTAGCGTGAAGGATGACTGCCCTATGGGTTGTAAACTTCTTTTATAAGGGAATAAAACCTCCCACGTGTGGGAGCTTGTATGTACCTTATGAATAAGCATCGGCTAACTCC
V3_Bacteroides_refOTU_95	0	1.75658	0	0	0	0	0	1.87778	1.49848	3.21487	9.48467	3.42001	5.40283	1.44016	2.94841	3.61302	2.0505	3	39.7073	Bacteroidetes	Bacteroidetes	Bacteroidales	Bacteroidaceae	Bacteroides	V3Tg1253	0.0068	TGAGGAATATTGGTCAATGGACGAGAGTCTGAACCAGCCAAGTAGCGTGAAGGATGACTGCCCTATGGGTTGTAAACTTCTTTTATACGGGAATAAAGTGAGGCACGTGTGCCTTTTTGTATGTACCGTATGAATAAGGATCGGCTAACCTCC
V3_Bacteroides_refOTU_96	1.60314	1.75658	3.19178	0	4.17336	10.239	0	3.75557	0	0	0	0	0	0	2.94841	3.61302	2.0505	6	39.3313	Bacteroidetes	Bacteroidetes	Bacteroidales	Bacteroidaceae	Bacteroides	V3Tg634	0	TGAGGAATATTGGTCAATGGGCGATGGCCTGAACCAGCCAAGTAGCGTGAAGGATGACTGCCCTATGGGTTGTAAACTTCTTTTATAAAGGAATAAAGCCGGGTATGCATACCCGTTTGCATGTACTTTATGAATAAGGATCGGCTAACTCC
V3_Bacteroides_refOTU_97	0	1.75658	3.19178	0	6.26004	16.3823	1.98088	1.87778	1.49848	0	0	0	0	2.88032	1.4742	0	0	2	39.3024	Bacteroidetes	Bacteroidetes	Bacteroidales	Bacteroidaceae	Bacteroides	V3Tg4848	0.0065	TGAGGAATATTGGTCAATGGGCGATGGCCTGAACCAGCCAAGTAGCGTGAAGGATGACTGCCCTATGGGTTGTAAACTTCTTTTATAAAGGAATAAAGTCGGGTATGCATACCCGTTTCGCATGTACTTTATGAATAAGGATCGGCTAACTCC
V3_Bacteroides_refOTU_98	0	3.51315	15.9589	1.96723	0	0	1.98088	1.87778	0	0	0	0	0	7.2008	1.4742	0	0	5	38.9729	Bacteroidetes	Bacteroidetes	Bacteroidales	Bacteroidaceae	Bacteroides	V3Tg3107	0.0329	TGAGGAATATTGGTCAATGGGCGATGGCCTGAACCAGCCAAGTAGCGTGAAGGATGACTGCCCTATGGGTTGTAAACTTCTTTTATAAGGGAATAAAGTGCGGGACGTGTCCTATTTTGTATGTACCTTATGAATAAGGATCGGCTAACTCC
V3_Bacteroides_refOTU_99	1.60314	0	0	0	0	0	0	0	0	0	26.8732	0	4.05212	1.44016	0	1.80651	0	2	37.7752	Bacteroidetes	Bacteroidetes	Bacteroidales	Bacteroidaceae	Bacteroides	V3Tg777	0.0066	TGAGGAATATTGGTCAATGGACGCGAGTCTGAACCAGCCAAGTAGCGTGAAGGATGACTGCCCTATGGGTTGTAAACTTCTTTTATATGGGAATAAAGTGAGGCACGTGTGCCTTTTTGTATGTACCGTATGAATAAGGATCGGCTAACTCC
V3_Bacteroides_refOTU_100	0	1.75658	3.19178	5.9017	0	0	1.98088	3.75557	0	0	3.16156	5.13001	1.35071	2.88032	1.4742	1.80651	2.0505	3	37.4403	Bacteroidetes	Bacteroidetes	Bacteroidales	Bacteroidaceae	Bacteroides	V3Tg3086	0.0263	TGAGGAATATTGGTCAATGGGCGAGAGCCTGAACCAGCCAAGTAGCGTGAAGGATGAAGGCTCTATGGGTCGTAAACTTCTTTTATACGGGAATAAAGTGAGGCACGTGTGCCTTTTTGTATGTACCGTATGAATAAGGATCGGCTAACTCC
V3_Bacteroides_refOTU_101	1.60314	0	14.363	0	2.08668	6.14338	0	0	0	0	0	0	0	2.88032	1.4742	3.61302	0	5	37.1637	Bacteroidetes	Bacteroidetes	Bacteroidales	Bacteroidaceae	Bacteroides	V3Tg685	0	TGAGGAATATTGGTCAATGGGCGATGGCCTGAACCAGCCAAGTAGCGTGAAGGATGACTGCCCTATGGGTTGTAAACTTCTTTTATAAAGGAATAAAGTCGGGTATGCATACCCGTTTGCATGTACTTTATGAGTAAGGATCGGCTAACTCC
V3_Bacteroides_refOTU_102	0	0	0	0	0	0	0	0	4.49544	25.7189	0	0	6.75354	0	0	0	0	0	36.9679	Bacteroidetes	Bacteroidetes	Bacteroidales	Bacteroidaceae	Bacteroides	V3Tg494	0.0592	TGAGGAATATTGGTCAATGGGCGCGAGCCTGAACCAGCCAAGTAGCGTGAAGGATGACGGCCCTATGGGTTGTAAACTTCTTTTATATGGGAATAAAGTTTGGTATGCATACCATTTTGTATGTACCATATGAATAAGGATCGGCTAACTCC
V3_Bacteroides_refOTU_103	0	0	4.78767	0	8.34671	6.14338	1.98088	1.87778	0	0	0	0	0	1.44016	1.4742	1.80651	0	9	36.8573	Bacteroidetes	Bacteroidetes	Bacteroidales	Bacteroidaceae	Bacteroides	V3Tg632	0	TGAGGAATATTGGTCAATGGGCGATGGCCTGAACCAGCCAAGTAGCGTGAAGGATGACTGCCCTATGGGTTGTAAACTTCTTTTATAAAGGAATAAGGTCGGGTATGCATACCCGTTTGCATGTACTTTATGAATAAGGATCGGCTAACTCC
V3_Bacteroides_refOTU_104	0	0	0	0	0	0	0	0	1.49848	5.35811	9.48467	13.68	6.75354	0	0	0	0	0	36.7748	Bacteroidetes	Bacteroidetes	Bacteroidales	Bacteroidaceae	Bacteroides	V3Tg1073	0.0065	TGAGGAATATTGGTCAATGGGCGAGAGCCTGAACCAGCCAAGTAGCGTGAAGGATGACTGCCCTATGGGTTGTAAACTTCTTTTAATAAAGGAATAAAGTCGGGTATGGATACCCGTTTGCATGTACTTTATGAATAAGGATCGGCTAACTCC
V3_Bacteroides_refOTU_105	0	0	4.78767	0	2.08668	10.239	0	3.75557	0	0	0	0	0	5.76064	2.94841	1.80651	0	5	36.3844	Bacteroidetes	Bacteroidetes	Bacteroidales	Bacteroidaceae	Bacteroides	V3Tg625	0	TGAGGAATATTGGTCAATGGGCGATGGCCTGAACCAGCCAAGTAGCGTGAAGGATGACCGCCCTATGGGTTGTAAACTTCTTTTATAAAGGAATAAAGTCGGGTATGCATACCCGTTTGCATGTACTTTATGAATAAGGATCGGCTAACTCC
V3_Bacteroides_refOTU_106	0	1.75658	3.19178	1.96723	8.34671	6.14338	1.98088	3.75557	0	0	0	0	0	5.76064	0	0	0	3	35.9028	Bacteroidetes	Bacteroidetes	Bacteroidales	Bacteroidaceae	Bacteroides	V3Tg763	0	TGAGGAATATTGGTCAATGGGCGATGGCCTGAACCAGCCAAGTAGCGTGAAGGATGACTGCCCTATGGGTTGTAAACTTCTTTTATAAAGGAATAAAGTCGGGTACGCATACCCGTTTGCATGTACTTTATGAATAAGGATCGGCTAACTCC
V3_Bacteroides_refOTU_107	0	8.78288	1.59589	7.86893	0	2.04779	3.96176	1.87778	0	0	0	0	0	0	0	3.61302	2.0505	4	35.7986	Bacteroidetes	Bacteroidetes	Bacteroidales	Bacteroidaceae	Bacteroides	V3Tg739	0.0066	TGAGGAATATTGGTCAATGGGCGCGAGCCTGAACCAGCCAAGTAGCGTGAAGGATGACTGCCCTATGGGTTGTAAACTTCTTTTATAAAGGAATAAAGTCGGGTATGCATACCCGTTTGCATGTACTTTATGAATAAGGATCGGCTAACTCC
V3_Bacteroides_refOTU_108	0	0	0	3.93446	0	6.14338	0	0	0	0	0	0	0	7.2008	1.4742	1.80651	8.202	7	35.7614	Bacteroidetes	Bacteroidetes	Bacteroidales	Bacteroidaceae	Bacteroides	V3Tg726	0	TGAGGAATATTGGTCAATGGGCGATGGCCTGAACCAGCCAAGTAGCGTGAAGGATGACTGCCCTACGGGTTGTAAACTTCTTTTATAAAGGAATAAAGTCGGGTATGCATACCCGTTTGCATGTACTTTATGAATAAGGATCGGCTAACTCC
V3_Bacteroides_refOTU_109	0	1.75658	1.59589	0	0	0	11.8853	0	0	1.07162	4.74233	0	1.35071	0	0	3.61302	8.202	1	35.2174	Bacteroidetes	Bacteroidetes	Bacteroidales	Bacteroidaceae	Bacteroides	V3Tg1262	0.0066	TGAGGAATATTGGTCAATGGGCGCAGGCCTGAACCAGCCAAGTAGCGTGAAGGATGACTGCCCTATGGGTTGTAAACTTCTTTTATATGGGAATAAAGTGGTCCACGTGTGGATTTTTGTATGTACCATATGAATAAGGATCGGCTAACTCC
V3_Bacteroides_refOTU_110	0	1.75658	0	0	0	20.4779	0	3.75557	0	0	0	0	0	0	0	3.61302	0	4	33.6031	Bacteroidetes	Bacteroidetes	Bacteroidales	Bacteroidaceae	Bacteroides	V3Tg890	0	TGAGGAATATTGGTCAATGGGCGATGGCCTGAACCAGCCAAGTAGCGTGAAGGATGACTGCCCTATGGGTTGTAAACTTCTTTTATAAAGGAATAAAGTCGGGTATGCATACCCGTCTGCATGTACTTTATGAATAAGGATCGGCTAACTCC
V3_Bacteroides_refOTU_111	0	7.02631	1.59589	0	0	0	15.847	0	0	0	0	0	0	0	0	0	4.101	4	32.5702	Bacteroidetes	Bacteroidetes	Bacteroidales	Bacteroidaceae	Bacteroides	V3Tg1040	0	TGAGGAATATTGGTCAATGGGCGCAGGCCTGAACCAGCCAAGTAGCGTGAAGGATGAAGGCTCTATGGGTCGTAAACTTCTTTTATATGGGAATAAAGTTTTCCACGTGTGGAATTTTGTATGTACCATATGAATAAGGATCGGCTAACTCC
V3_Bacteroides_refOTU_112	0	0	0	0	0	0	1.98088	0	5.99392	11.7878	3.16156	6.84001	2.70142	0	0	0	0	0	32.4656	Bacteroidetes	Bacteroidetes	Bacteroidales	Bacteroidaceae	Bacteroides	V3Tg684	0	TGAGGAATATTGGTCAATGGGCGAGAGCCTGAACCAGCCAAGTAGCGTGAAGGATGACTGCCCTATGGGTTGTAAACTTCTTTTATAAAGGAATAAAGTCGGGTATGGATACCCGTTTGCATGTACTTTATGAATAAGGATCGGCTAACTTC
V3_Bacteroides_refOTU_113	0	3.51315	4.78767	0	8.34671	6.14338	0	3.75557	0	0	0	0	0	1.44016	0	1.80651	0	2	31.7932	Bacteroidetes	Bacteroidetes	Bacteroidales	Bacteroidaceae	Bacteroides	V3Tg869	0	TGAGGAATATTGGTCAATGGGCGATGGCCTGAACCAGCCAAGTAGCGTGAAGGATGACTGCCCTATGGGTTGTAAACTTCTTTTATAAAGGAATAAAGTCAGGTATGCATACCCGTTTGCATGTACTTTATGAATAAGGATCGGCTAACTCC
V3_Bacteroides_refOTU_114	1.60314	5.26973	3.19178	0	4.17336	8.19117	0	3.75557	0	0	0	0	0	2.88032	1.4742	0	0	1	31.5393	Bacteroidetes	Bacteroidetes	Bacteroidales	Bacteroidaceae	Bacteroides	V3Tg1646	0	TGAGGAATATTGGTCAATGGGCGATGGCCTGAACCAGCCAAGTAGCGTGAAGGATGACTGCCTTATGGGTTGTAAACTTCTTTTATAAAGGAATAAAGTCGGGTATGCATACCCGTTTGCATGTACTTTATGAATAAGGATCGGCTAACTCC
V3_Bacteroides_refOTU_115	0	0	0	0	0	0	0	0	1.49848	4.28649	7.90389	6.84001	10.8057	0	0	0	0	0	31.3345	Bacteroidetes	Bacteroidetes	Bacteroidales	Bacteroidaceae	Bacteroides	V3Tg621	0.0066	TGAGGAATATTGGTCAATGGACGAGAGCCTGAACCAGCCAAGTAGCGTGAAGGATGACTGCCCTATGGGTTGTAAACTTCTTTTATAAAGGAATAAAGTCGGGTATGGATACCCGTTTGCATGTACTTTATGAATAAGGATCGGCTAACTCC
V3_Bacteroides_refOTU_116	0	3.51315	1.59589	3.93446	0	4.09558	1.98088	0	0	0	0	0	0	1.44016	1.4742	5.41953	4.101	3	30.5549	Bacteroidetes	Bacteroidetes	Bacteroidales	Bacteroidaceae	Bacteroides	V3Tg1214	0.0066	TGAGGAATATTGGTCAATGGGCGAGAGCCTGAACCAGCCAAGTAGCGTGAAGGATGAAGGCTCTATGGGTCGTAAACTTCTTTTATATGGGAATAAAGTTTTCCACGTGTGGAATTTTGTATGTACCATATGATAAGGATCGGCTAACTCC
V3_Bacteroides_refOTU_117	1.60314	0	0	0	0	0	0	0	2.99696	2.14325	11.0654	1.71	8.10425	0	0	1.80651	0	1	30.4296	Bacteroidetes	Bacteroidetes	Bacteroidales	Bacteroidaceae	Bacteroides	V3Tg787	0.0066	TGAGGAATATTGGTCAATGGACGAGAGTCTGAACCAGCCAAGTAGCGTGAAGGATGACTGCCCTATGGGTTGTAAACTTCTTTTATACGGGAATAAAGTGAGGCACGTGTGCCTTTTTGATGTACCGTATGAATAAGGATCGGCTAACTCC
V3_Bacteroides_refOTU_118	0	0	0	0	0	0	0	0	4.49544	5.35811	12.6462	5.13001	2.70142	0	0	0	0	0	30.3312	Bacteroidetes	Bacteroidetes	Bacteroidales	Bacteroidaceae	Bacteroides	V3Tg2164	0.0068	TGAGGAATATTGGTCAATGGGCGAGAGCCTGAACCAGCCAAGTAGCGTGAAGGATGACTGCCCTATGGGTTGTAAACTTCTTTTATAAAGGAATAAAGTCGGGTATGGATACCCGTTTGCATGTACTTTATGAATAAGGATCGGCTAACCTCC
V3_Bacteroides_refOTU_119	0	0	0	0	0	0	0	0	2.99696	6.42974	0	15.39	5.40283	0	0	0	0	0	30.2196	Bacteroidetes	Bacteroidetes	Bacteroidales	Bacteroidaceae	Bacteroides	V3Tg755	0.0066	TGAGGAATATTGGTCAATGGACGAGAGTCTGAACCAGCCAAGTAGCGTGAAGGATGAAGGTTCTATGGATTGTAAACTTCTTTTATACGGGAATAAACGAATCCACGTGTGGATTTTGCATGTACCGTATGAATAAGGATCGGCTAACTCC
V3_Bacteroides_refOTU_120	0	0	0	0	0	0	0	0	4.49544	7.50136	6.32311	3.42001	8.10425	0	0	0	0	0	29.8442	Bacteroidetes	Bacteroidetes	Bacteroidales	Bacteroidaceae	Bacteroides	V3Tg988	0.0066	TGAGGAATATTGGTCAATGGGCGAGAGCCTGAACCAGCCAAGTAGCGTGAAGGATGACTGCCCTATGGGTTGTAAACTTCTTTTATAAAGGAATAAAGTCGGGTATGGATACCCGTTTGCATGTACTTTATGATAAGGATCGGCTAACTCC
V3_Bacteroides_refOTU_121	1.60314	1.75658	0	0	0	0	7.92351	0	0	0	0	0	0	4.32048	0	7.22604	2.0505	4	28.8802	Bacteroidetes	Bacteroidetes	Bacteroidales	Bacteroidaceae	Bacteroides	V3Tg1172	0.0197	TGAGGAATATTGGTCAATGGGCGAGAGCCTGAACCAGCCAAGTAGCGTGAAGGATGAAGGCTCTATGGGTCGTAAACTTCTTTTATATGGGAATAAAGTGGTCCACGTGTGGATTTTTGTATGTACCATATGAATAAGGATCGGCTAACTCC
V3_Bacteroides_refOTU_122	1.60314	0	1.59589	0	0	0	0	0	0	2.14325	1.58078	5.13001	8.10425	2.88032	0	0	4.101	1	28.1386	Bacteroidetes	Bacteroidetes	Bacteroidales	Bacteroidaceae	Bacteroides	V3Tg1068	0	TGAGGAATATTGGTCAATGGACGAGAGTCTGAACCAGCCAAGTAGCGTGAAGGATGACTGCCCTATGGGTTGTAAACTTCTTTTATACGGGAATAAAGTGAGGCACGTGTGCCTTTTTGCATGTACCGTATGAATAAGGATCGGCTAACTCC
V3_Bacteroides_refOTU_123	0	7.02631	1.59589	1.96723	0	0	1.98088	0	0	0	0	0	0	0	2.94841	5.41953	4.101	3	28.0392	Bacteroidetes	Bacteroidetes	Bacteroidales	Bacteroidaceae	Bacteroides	V3Tg836	0.0132	TGAGGAATATTGGTCAATGGGCGAGAGCCTGAACCAGCCAAGTAGCGTGAAGGATGACTGCCCTATGGGTTGTAAACTTCTTTTATATGGGAATAAAGTGGTCCACGTGTGGATTTTTGTATGTACCATATGAATAAGGATCGGCTAACTCC
V3_Bacteroides_refOTU_124	0	0	3.19178	1.96723	2.08668	4.09558	0	1.87778	0	0	0	0	0	1.44016	2.94841	7.22604	0	2	26.8337	Bacteroidetes	Bacteroidetes	Bacteroidales	Bacteroidaceae	Bacteroides	V3Tg1780	0	TGAGGAATATTGGTCAATGGGCGATGCCTGAACCAGCCAAGTAGCGTGAAGGATGACTGCCCTATGGGTTGTAAACTTCTTTTATAAAGGAATAAAGTCGGGTATGCATACCCGTTTGCATGTACTTTATGAATAAGGATCGGCTAACTCC
V3_Bacteroides_refOTU_125	0	1.75658	1.59589	0	0	0	5.94263	1.87778	0	0	0	1.71	0	2.88032	0	1.80651	2.0505	7	26.6202	Bacteroidetes	Bacteroidetes	Bacteroidales	Bacteroidaceae	Bacteroides	V3Tg5210	0.0132	TGAGGAATATTGGTCAATGGCCGAGAGGCTGAACCAGCCAAGTAGCGTGAAGGATGAAGGCTCTATGGGTCGTAAACTTCTTTTATATGGGAATAAAGTTTTCCACGTGTGGAATTTTGTATGTACCATATGAATAAGGATCGGCTAACTCC
V3_Bacteroides_refOTU_126	1.60314	1.75658	0	1.96723	0	0	0	0	2.99696	4.28649	1.58078	1.71	2.70142	1.44016	1.4742	0	2.0505	2	25.5675	Bacteroidetes	Bacteroidetes	Bacteroidales	Bacteroidaceae	Bacteroides	V3Tg1613	0.0132	TGAGGAATATTGGTCAATGGACGAGAGTCTGAACCAGCCAAGTAGCGTGAAGGATGACTGCCCTATGGGTTGTAAACTTCTTTTATACGGGAATAAAGTGAGGCACGTGTGTCCTTTTGTATGTACCGTATGAATAAGGATCGGCTAACTCC
V3_Bacteroides_refOTU_127	0	3.51315	9.57534	3.93446	0	0	0	0	0	0	0	0	0	1.44016	1.4742	3.61302	0	2	25.5503	Bacteroidetes	Bacteroidetes	Bacteroidales	Bacteroidaceae	Bacteroides	V3Tg1806	0.0132	TGAGGAATATTGGTCAATGGACGCGAGTCTGAACCAGCCAAGTAGCGTGAAGGATGAAGGCTCTATGGGTCGTAAACTTCTTTTATATGGGAATAAAGTTTTCCACGTGTGGAATTTTGTATGTACCATATGAATAAGGATCGGCTAACTCC
V3_Bacteroides_refOTU_128	0	0	0	0	0	0	0	0	0	7.50136	0	8.55001	9.45496	0	0	0	0	0	25.5063	Bacteroidetes	Bacteroidetes	Bacteroidales	Bacteroidaceae	Bacteroides	V3Tg1543	0.0065	TGAGGAATATTGGTCAATGGGACGAGAGTCTGAACCAGCCAAGTAGCGTGAAGGATGACTGCCCTATGGGTTGTAAACTTCTTTTATACGGGAATAAAGTTAGGCACGTGTGCCTTTTTGTATGTACCGTATGAATAAGGATCGGCTAACTCC
V3_Bacteroides_refOTU_129	3.20628	3.51315	0	3.93446	4.17336	0	0	1.87778	0	0	0	0	0	1.44016	1.4742	1.80651	0	4	25.4259	Bacteroidetes	Bacteroidetes	Bacteroidales	Bacteroidaceae	Bacteroides	V3Tg2579	0	TGAGGAATATTGGTCAATGGGCGATGGCCTGAACCAGCCAAGTAGCGTGAAGGATGACTGCCCTATGGGTTGTAAACTTCTTTTATAAAGGAATAAAGTCGGGTATGCATACCCGTTTGCATGTACTTTATGAATAAGGACCGGCTAACTCC
V3_Bacteroides_refOTU_130	6.41256	0	4.78767	7.86893	0	0	0	3.75557	0	0	0	0	0	0	1.4742	0	0	1	25.2989	Bacteroidetes	Bacteroidetes	Bacteroidales	Bacteroidaceae	Bacteroides	V3Tg1588	0.0066	TGAGGAATATTGGTCAATGGGCGCTAGCCTGAACCAGCCAAGTAGCGTGAAGGATGAAGGCTCTATGGGTCGTAAACTTCTTTATATAAGAATAAAGTGCAGTATGTATACTGTTTTGTATGTATTATATGAATAAGGATCGGCTAACTCC
V3_Bacteroides_refOTU_131	0	0	0	0	0	0	0	0	0	0	0	0	0	1.44016	0	23.4846	0	0	24.9248	Bacteroidetes	Bacteroidetes	Bacteroidales	Bacteroidaceae	Bacteroides	V3Tg1025	0.0197	TGAGGAATATTGGTCAATGGACGCGAGTCTGAACCAGCCAAGTAGCGTGAAGGATGACTGCCCTATGGGTTGTAAACTTCTTTTATATGGGAATAAAGTGGTCCACGTGTGGGAGCTTGTATGTACCTTATGAATAAGCATCGGCTAACTCC
V3_Bacteroides_refOTU_132	3.20628	0	0	0	0	0	0	0	0	0	0	0	0	0	2.94841	16.2586	2.0505	0	24.4638	Bacteroidetes	Bacteroidetes	Bacteroidales	Bacteroidaceae	Bacteroides	V3Tg995	0.0066	TGAGGAATATTGGTCAATGGACGAGAGTCTGAACCAGCCAAGTAGCGTGAAGGATGAAGGTCCTACGGACTGTAAACTTCTTTTATAAGGGAATAAAACCTCCCACGTGTGGGAGCTTGTATGTACCTTATGAATAAGCATCGGCTAACTCC
V3_Bacteroides_refOTU_133	0	3.51315	7.97945	0	0	0	0	1.87778	0	0	0	3.42001	0	0	2.94841	3.61302	0	1	24.3518	Bacteroidetes	Bacteroidetes	Bacteroidales	Bacteroidaceae	Bacteroides	V3Tg4294	0.0658	TGAGGAATATTGGTCAATGGGCGTAAGCCTGAACCAGCCAAGTCGCGTGAGGGATGAAGGTTCTATGGATCGTAAACCTCTTTTATAAAGGAATAAAGTCGGGTATGCATACCCGTTTGCATGTACTTTATGAATAAGGATCGGCTAACTCC
V3_Bacteroides_refOTU_134	0	0	0	0	0	0	3.96176	0	0	0	0	0	0	0	0	16.2586	2.0505	2	24.2708	Bacteroidetes	Bacteroidetes	Bacteroidales	Bacteroidaceae	Bacteroides	V3Tg1591	0.0197	TGAGGAATATTGGTCAATGGACGAGAGTCTGAACCAGCCAAGTAGCGTGAAGGATGACTGCCCTATGGGTTGTAAACTTCTTTTATAGGGGAATAAAATGAGCCACGTGTGGCTTTTTGTATGTACCCTATGAATAAGGATCGGCTAACTCC
V3_Bacteroides_refOTU_135	0	0	0	0	0	0	0	0	1.49848	6.42974	4.74233	3.42001	8.10425	0	0	0	0	0	24.1948	Bacteroidetes	Bacteroidetes	Bacteroidales	Bacteroidaceae	Bacteroides	V3Tg2332	0.0131	TGAGGAATATTGGTCAATGGGCGAGAGCCTGAACCAGCCAAGTAGCGTGAAGGATGACTGCCCTATGGGTTGTTAAACTTTCTTTTATAAAGGAATAAAGTCGGGTATGGATACCCGTTTGCATGTACTTTATGAATAAGGATCGGCTAACTCC
V3_Bacteroides_refOTU_136	3.20628	0	4.78767	0	0	0	0	1.87778	0	0	0	0	0	0	4.42261	5.41953	4.101	0	23.8149	Bacteroidetes	Bacteroidetes	Bacteroidales	Bacteroidaceae	Bacteroides	V3Tg1183	0	TGAGGAATATTGGTCAATGGACGCGAGTCTGAACCAGCCAAGTAGCGTGAAGGATGACTGCCCTATGGGTTGTAAACTTCCTTTATATGGGAATAAAGTGGTCCACGTGTGGATTTTTGTATGTACCATATGAATAAGGATCGGCTAACTCC
V3_Bacteroides_refOTU_137	0	3.51315	4.78767	1.96723	0	2.04779	3.96176	0	0	0	0	0	0	0	1.4742	1.80651	2.0505	2	23.6088	Bacteroidetes	Bacteroidetes	Bacteroidales	Bacteroidaceae	Bacteroides	V3Tg1359	0.0197	TGAGGAATATTGGTCAATGGGCGAGAGCCTGAACCAGCCAAGTAGCGTGAAGGATGAAGGCTCTATGGGTTGTAAACTTCTTTTATAAAGGAATAAAGTCGGGTATGCATACCCGTTTGCATGTACTTTATGAATAAGGATCGGCTAACTCC
V3_Bacteroides_refOTU_138	0	0	0	0	0	0	0	0	4.49544	3.21487	11.0654	3.42001	1.35071	0	0	0	0	0	23.5465	Bacteroidetes	Bacteroidetes	Bacteroidales	Bacteroidaceae	Bacteroides	V3Tg1725	0.0065	TGAGGAATATTGGTCAATGGGCGAGAGCCTGAACCAGCCAAGTAGCGTGAAGGATGACTGCCCTATGGGTTGTAAACTTCTTTTATAAAGGAATAAAGTCGGGTATGGATACCCGTTTTGCATGTACTTTATGAATAAGGATCGGCTAACTCC
V3_Bacteroides_refOTU_139	1.60314	0	0	0	0	0	1.98088	1.87778	1.49848	4.28649	1.58078	5.13001	4.05212	1.44016	0	0	0	0	23.4498	Bacteroidetes	Bacteroidetes	Bacteroidales	Bacteroidaceae	Bacteroides	V3Tg2009	0.0329	TGAGGAATATTGGTCAATGGACGAGAGTCTGAACCAGCCAAGTAGCGTGAAGGATGAAGGTTCTATGGATTGTAAACTTCTTTTATACGGGAATAAAGTGAGGCACGTGTGCCTTTTTGTATGTACCGTATGAATAAGGATCGGCTAACTCC
V3_Bacteroides_refOTU_140	1.60314	1.75658	0	0	0	0	13.8661	0	0	0	0	0	0	0	0	1.80651	4.101	0	23.1334	Bacteroidetes	Bacteroidetes	Bacteroidales	Bacteroidaceae	Bacteroides	V3Tg2864	0.0197	TGGGGAATATTGCACAATGGGCGCAGGCCTGAACCAGCCAAGTAGCGTGAAGGATGACTGCCCTATGGGTTGTAAACTTCTTTTATATGGGAATAAAGTTTTCCACGTGTGGAATTTTGTATGTACCATATGAATAAGGATCGGCTAACTCC
V3_Bacteroides_refOTU_141	0	0	1.59589	0	2.08668	0	0	0	0	0	0	0	0	7.2008	4.42261	1.80651	0	6	23.1125	Bacteroidetes	Bacteroidetes	Bacteroidales	Bacteroidaceae	Bacteroides	V3Tg1272	0.0263	TGAGGAATATTGGTCAATGGGCGATGGCCTGAACCAGCCAAGTAGCGTGAAGGATGACTGCCCTATGGGTTGTAAACTTCTTTTATATAAGAATAAAGTGCAGTATGTATACTGTTTTGTATGTATTATATGAATAAGGATCGGCTAACTCC
V3_Bacteroides_refOTU_142	1.60314	1.75658	0	3.93446	0	6.14338	0	1.87778	0	0	0	0	0	1.44016	1.4742	1.80651	2.0505	1	23.0867	Bacteroidetes	Bacteroidetes	Bacteroidales	Bacteroidaceae	Bacteroides	V3Tg1795	0.0066	TAAGGAATATTGGTCAATGGGCGATGGCCTGAACCAGCCAAGTAGCGTGAAGGATGACTGCCCTATGGGTTGTAAACTTCTTTTATAAAGGAATAAAGTCGGGTATGCATACCCGTTTGCATGTACTTTATGAATAAGGATCGGCTAACTCC
V3_Bacteroides_refOTU_143	0	3.51315	1.59589	0	6.26004	4.09558	0	1.87778	0	0	0	0	0	1.44016	1.4742	1.80651	0	1	23.0633	Bacteroidetes	Bacteroidetes	Bacteroidales	Bacteroidaceae	Bacteroides	V3Tg994	0.0132	TGAGGAATATTGGTCAATGGGCGATGGCCTGAACCAGCCAAGTAGCGTGAAGGATGACTGCCCTATGGGTTGTAAACTTCTTTTATAAAGGAATAAAGTCGGGTATGCATACCCGTTTGCATGTACTTTATGAATAAGGATGGCTAACTCC
V3_Bacteroides_refOTU_144	1.60314	0	0	0	0	0	0	3.75557	0	0	0	0	0	4.32048	2.94841	7.22604	2.0505	1	22.9041	Bacteroidetes	Bacteroidetes	Bacteroidales	Bacteroidaceae	Bacteroides	V3Tg1830	0	TGAGGAATATTGGTCAATGGACGAGAGTCTGAACCAGCCAAGTAGCGTGAAGGATGAAGGTCCTACGGATTGTAAACTTCTTTATAAGGGAATAAAACCTCCCACGTGTGGGAGCTTGTATGTACCTTATGAATAAGCATCGGCTAACTCC
V3_Bacteroides_refOTU_145	0	0	0	0	0	0	0	0	1.49848	4.28649	7.90389	5.13001	4.05212	0	0	0	0	0	22.871	Bacteroidetes	Bacteroidetes	Bacteroidales	Bacteroidaceae	Bacteroides	V3Tg3225	0	TGAGGAATATTGGTCAATGGGCGAGAGCCTGAACCAGCCAAGTAGCGTGAAGGATGACTGCCCTATGGGTTGTAAACTTCTTTTATAAAGGAATAAAGTCGGGTATGGATACCCGTTTGTATGTACTTTATGAATAAGGATCGGCTAACTCC
V3_Bacteroides_refOTU_146	0	1.75658	1.59589	0	0	0	0	1.87778	1.49848	1.07162	0	3.42001	4.05212	0	1.4742	0	4.101	2	22.8477	Bacteroidetes	Bacteroidetes	Bacteroidales	Bacteroidaceae	Bacteroides	V3Tg1027	0.0066	TGAGGAATATTGGCAATGGACGAGAGTCTGAACCAGCCAAGTAGCGTGAAGGATGACTGCCCTATGGGTTGTAAACTTCTTTTATACGGGAATAAAGTGAGGCACGTGTGCCTTTTTGTATGTACCGTATGAATAAGGATCGGCTAACTCC
V3_Bacteroides_refOTU_147	0	0	0	0	0	0	3.96176	0	1.49848	0	11.0654	0	1.35071	0	2.94841	0	0	2	22.8248	Bacteroidetes	Bacteroidetes	Bacteroidales	Bacteroidaceae	Bacteroides	V3Tg1057	0	CGAGGAATATTGGTCAATGGACGAGAGTCTGAACCAGCCAAGTAGCGTGAAGGATGACTGCCCTATGGGTTGTAAACTTCTTTTATACGGGAATAAAGTGAGGCACGTGTGCCTTTTTGTATGTACCGTATGAATAAGGATCGGCTAACTCC
V3_Bacteroides_refOTU_148	0	0	0	0	0	0	0	0	4.49544	2.14325	7.90389	6.84001	1.35071	0	0	0	0	0	22.7333	Bacteroidetes	Bacteroidetes	Bacteroidales	Bacteroidaceae	Bacteroides	V3Tg2481	0	TGAGGAATATTGGTCAATGGGCGAGAGCCTGAACCAGCCAAGTAGCGTGAAGGATGACTGCCCTATGGGTTGTAAACTTCTTTTATAAAGGAATAAAGTCGGGTATGGATACCCGTTTGCATGTACTTTACGAATAAGGATCGGCTAACTCC
V3_Bacteroides_refOTU_149	0	0	3.19178	0	0	2.04779	3.96176	1.87778	0	1.07162	0	0	0	1.44016	0	0	4.101	5	22.6919	Bacteroidetes	Bacteroidetes	Bacteroidales	Bacteroidaceae	Bacteroides	V3Tg5019	0.0526	TGGGGAATATTGGGCAATGGGCGCAAGCCTGACCCAGCAACGCCGCGTGAAGGATGAAGGCTCTATGGGTCGTAAACTTCTTTTATATGGGAATAAAGTTTTCCACGTGTGGAATTTTGTATGTACCATATGAATAAGGATCGGCTAACTCC
V3_Bacteroides_refOTU_150	0	0	0	0	0	0	0	0	0	0	22.1309	0	0	0	0	0	0	0	22.1309	Bacteroidetes	Bacteroidetes	Bacteroidales	Bacteroidaceae	Bacteroides	V3Tg980	0.0066	TGAGGAATATTGGTCAATGGGCGCGAGTCTGAACCAGCCAAGTAGCGTGAAGGATGACTGCCCTATGGGTTGTAAACTTCTTTTATATGGGAATAAAGTGGTCCACGTGTGGACTTTTGTATGTACCATATGAATAAGGATCGGCTAACTCC
V3_Bacteroides_refOTU_151	0	3.51315	4.78767	0	0	0	1.98088	0	0	1.07162	0	0	1.35071	0	1.4742	1.80651	4.101	2	22.0857	Bacteroidetes	Bacteroidetes	Bacteroidales	Bacteroidaceae	Bacteroides	V3Tg1768	0.0132	TGAGGAATATTGGTCAATGGGCGTAAGCCTGAACCAGCCAAGTAGCGTGAAGGATGAAGGCTCTATGGGTCGTAAACTTCTTTTATATGGGAATAAAGTTTTCCACGTGTGGAATTTTGTATGTACCATATGAATAAGGATCGGCTAACTCC
V3_Bacteroides_refOTU_152	3.20628	3.51315	0	1.96723	4.17336	0	0	0	0	0	0	0	0	0	0	1.80651	0	7	21.6665	Bacteroidetes	Bacteroidetes	Bacteroidales	Bacteroidaceae	Bacteroides	V3Tg1010	0.0066	TGAGGAATATTGGTCAATGGGCGATGACCTGAACCAGCCAAGTAGCGTGAAGGATGACTGCCCTATGGGTTGTAAACTTCTTTTATAAAGGAATAAAGTCGGGTATGCATACCCGTTTGCATGTACTTTATGAATAAGGATCGGCTAACTCC
V3_Bacteroides_refOTU_153	0	0	1.59589	5.9017	2.08668	8.19117	0	0	0	0	0	0	0	1.44016	0	1.80651	0	0	21.0221	Bacteroidetes	Bacteroidetes	Bacteroidales	Bacteroidaceae	Bacteroides	V3Tg1753	0.0066	TGAGGAATATTAGTCAATGGGCGATGGCCTGAACCAGCCAAGTAGCGTGAAGGATGACTGCCCTATGGGTTGTAAACTTCTTTTATAAAGGAATAAAGTCGGGTATGCATACCCGTTTGCATGTACTTTATGAATAAGGATCGGCTAACTCC
V3_Bacteroides_refOTU_154	4.80942	0	0	0	0	0	0	0	0	0	0	0	0	2.88032	1.4742	10.8391	0	1	21.003	Bacteroidetes	Bacteroidetes	Bacteroidales	Bacteroidaceae	Bacteroides	V3Tg2163	0.0066	TGAGGAATATTGGTCAATGGACGAGAGTCTGAACCAGCCAAGTAGCGTGAAGGATGAAGGTCCTACGGATTGTAAACTTCTTTTATAAGGGAATAAAGCCTCCCACGTGTGGGAGCTTGTATGTACCTTATGAATAAGCATCGGCTAACTCC
V3_Bacteroides_refOTU_155	0	0	4.78767	0	0	0	1.98088	0	0	0	0	0	0	1.44016	1.4742	7.22604	0	4	20.9089	Bacteroidetes	Bacteroidetes	Bacteroidales	Bacteroidaceae	Bacteroides	V3Tg2399	0	TGAGGAATATTGGTCAATGGGCGCTAGCCTGAACCAGCCAAGTAGCGTGAAGGATGAAGGCTCTATGGGTCGTAAACTTCTTTTATATAAGAATAAAGTGCAGTATGTATACTGTTTTGTATGTACTATATGAATAAGGATCGGCTAACTCC
V3_Bacteroides_refOTU_156	0	0	0	0	0	0	0	0	2.99696	4.28649	0	6.84001	6.75354	0	0	0	0	0	20.877	Bacteroidetes	Bacteroidetes	Bacteroidales	Bacteroidaceae	Bacteroides	V3Tg3161	0.0081	TGAGGAATATTGGTCAATGGACGAGAGTCTGAACCAGCCAAGTAGCGTGAAGGATGAAGGTTCTATGGATTGTAAACTTCTTTTATACGGGAATAAACGAATCCACGTGTGGATTTTTGCATGTACCGTATGAATAAGGATCGGCTAACCTCC
V3_Bacteroides_refOTU_157	0	1.75658	7.97945	0	0	0	3.96176	0	0	0	0	0	0	0	0	3.61302	2.0505	1	20.3613	Bacteroidetes	Bacteroidetes	Bacteroidales	Bacteroidaceae	Bacteroides	V3Tg5705	0.0395	TGGGGAATATTGCACAATGGGCGAAAGCCTGATGCAGCCAAGTAGCGTGAAGGATGACTGCCCTATGGGTTGTAAACTTCTTTTATATGGGAATAAAGTTTTCCACGTGTGGAATTTTGTATGTACCATATGAATAAGGATCGGCTAACTCC
V3_Bacteroides_refOTU_158	0	1.75658	1.59589	1.96723	0	0	0	3.75557	0	0	1.58078	1.71	1.35071	0	1.4742	0	0	5	20.191	Bacteroidetes	Bacteroidetes	Bacteroidales	Bacteroidaceae	Bacteroides	V3Tg1330	0.0066	TGAGGAATATTGGTCAATGGACGAGAGTCTGAACCAGCCAAGTAGCGTGAAGGATGACTGCCCTATGGGTTGTAAACTTCTTTTATACGGGAATAAAGTGAGGCACGTGTGCCTTTTTGTATGTACTGTATGAATAAGGATCGGCTAACTCC
V3_Bacteroides_refOTU_159	0	0	0	3.93446	0	0	0	0	2.99696	1.07162	1.58078	1.71	5.40283	0	1.4742	0	0	2	20.1709	Bacteroidetes	Bacteroidetes	Bacteroidales	Bacteroidaceae	Bacteroides	V3Tg1361	0	TGAGGAATATTGGTCAATGGACGAGAGTCTGAACCAGCCAAGTAGCGTGAAGGATGACTGCCCTATGGGTTGTAAACTTCTTTTATACGGGAATAAAGTGAGGCACGTGTGCCTTTTTGTATGTACCGTACGAATAAGGATCGGCTAACTCC
V3_Bacteroides_refOTU_160	0	0	0	0	0	0	0	0	0	1.07162	9.48467	6.84001	2.70142	0	0	0	0	0	20.0977	Bacteroidetes	Bacteroidetes	Bacteroidales	Bacteroidaceae	Bacteroides	V3Tg2297	0.0066	TGAGGAATATTGGCCAATGGGCGAGAGCCTGAACCAGCCAAGTAGCGTGAAGGATGACTGCCCTATGGGTTGTAAACTTCTTTTATAAAGGAATAAAGTCGGGTATGGATACCCGTTTGCATGTACTTTATGAATAAGGATCGGCTAACTCC
V3_Bacteroides_refOTU_161	0	1.75658	0	0	0	0	0	0	1.49848	2.14325	1.58078	0	2.70142	0	2.94841	0	2.0505	5	19.6794	Bacteroidetes	Bacteroidetes	Bacteroidales	Bacteroidaceae	Bacteroides	V3Tg849	0	TGAGGAATATTGGTCAATGGACGAGAGTCTGAACCAGCCAAGTAGCGTGAAGGATGACTGCCCTATGGGTTGTAAACTTCTTTTATACGGGAATAAAGTGAGGCGCGTGTGCCTTTTTGTATGTACCGTATGAATAAGGATCGGCTAACTCC
V3_Bacteroides_refOTU_162	0	0	0	1.96723	0	0	0	0	0	0	6.32311	0	0	2.88032	4.42261	1.80651	2.0505	0	19.4503	Bacteroidetes	Bacteroidetes	Bacteroidales	Bacteroidaceae	Bacteroides	V3Tg1954	0.0066	TGAGGAATATTGGTCAATGGACGCGAGTCTGAACCAGCCAAGTAGCGTGAAGGATGACTGCCCTATGGGTTGTAAACTTCTTTTATATGGGAATAAAGTGGTCCACGTGTGGATTTTTGTATGTACCGTATGAATAAGGATCGGCTAACTCC
V3_Bacteroides_refOTU_163	1.60314	3.51315	0	1.96723	0	0	0	0	0	0	0	0	0	8.64096	0	3.61302	0	0	19.3375	Bacteroidetes	Bacteroidetes	Bacteroidales	Bacteroidaceae	Bacteroides	V3Tg5500	0.0385	TGAGGAATATTGGTCAATGGGCGTTAGCCTGAACCAGCCAAGTAGCGTGAAGGATGAAGGCTCTATGGGTCGTAAACTGCTTTTGTACTAGGGTAAACGCTTCTACGTGTAGGAGCCTGAAAGTATAGTACGAATAAGGATCGGCTAACTCC
V3_Bacteroides_refOTU_164	1.60314	0	0	0	2.08668	10.239	0	0	0	0	0	0	0	2.88032	1.4742	0	0	1	19.2833	Bacteroidetes	Bacteroidetes	Bacteroidales	Bacteroidaceae	Bacteroides	V3Tg1278	0	TGAGGAATATTGATCAATGGGCGATGGCCTGAACCAGCCAAGTAGCGTGAAGGATGACTGCCCTATGGGTTGTAAACTTCTTTTATAAAGGAATAAAGTCGGGTATGCATACCCGTTTGCATGTACTTTATGAATAAGGATCGGCTAACTCC
V3_Bacteroides_refOTU_165	0	0	0	0	0	0	0	3.75557	0	0	0	0	0	4.32048	2.94841	7.22604	0	1	19.2505	Bacteroidetes	Bacteroidetes	Bacteroidales	Bacteroidaceae	Bacteroides	V3Tg4791	0.0132	TGAGGAATATTGGTCAATGGACGCGAGTCTGAACCAGCCAAGTAGCGTGAAGGATGACTGCCCTATGGGTTGTAAACTTCTTTTATAAGGGAATAAAACCTCCCACGTGTGGGAGCTTGTATGTACCTTATGAATAAGCATCGGCTAACTCC
V3_Bacteroides_refOTU_166	1.60314	0	0	0	0	0	0	3.75557	0	0	0	0	0	4.32048	0	5.41953	2.0505	2	19.1492	Bacteroidetes	Bacteroidetes	Bacteroidales	Bacteroidaceae	Bacteroides	V3Tg1370	0	TGAGGAATATTGGTCAATGGACGAGAGTCTGAACCAGCCAAGTAGCGTGAAGGATGAAGGTCCTACGGATTGTAAACTTCTTTTATAAGGGAATAAAACCTCCCACGTGTGGGGGCTTGTATGTACCTTATGAATAAGCATCGGCTAACTCC
V3_Bacteroides_refOTU_167	1.60314	0	0	0	0	0	1.98088	0	0	0	9.48467	0	1.35071	1.44016	1.4742	1.80651	0	0	19.1403	Bacteroidetes	Bacteroidetes	Bacteroidales	Bacteroidaceae	Bacteroides	V3Tg2260	0.0132	TGAGGAATATTGGTCAATGGACGAGAGTCTGAACCAGCCAAGTAGCGTGAAGGATGACTGCCCTATGGGTTGTAAACTTCTTTTATATGGGAATAAAGTGAGCCACGTGTGGCTTTTGTATGTACCATACGAATAAGGATCGGCTAACTCC
V3_Bacteroides_refOTU_168	0	5.26973	0	0	0	8.19117	1.98088	0	0	0	0	0	0	0	1.4742	0	0	2	18.916	Bacteroidetes	Bacteroidetes	Bacteroidales	Bacteroidaceae	Bacteroides	V3Tg1268	0.0066	TGAGGAATATTGGTCAATGGGCGATGGCCTGAACCAGCCAAGTAGCGTGAAGGATGACTGCCCTATGGGTTGTAAACTTCTTTTATAAAGGAATAAAGTCGGGTATGTATACCCGTTTGCATGTACTTTATGAATAAGGATCGGCTAACTCC
V3_Bacteroides_refOTU_169	1.60314	0	1.59589	5.9017	0	2.04779	0	0	0	0	0	0	0	0	2.94841	1.80651	0	3	18.9034	Bacteroidetes	Bacteroidetes	Bacteroidales	Bacteroidaceae	Bacteroides	V3Tg3231	0.0066	TGAGGAATATTGGTCAATGGGCGATGGCCTGAACCAGCCAAGTAGCGTGAAGGATGACTGCCCTATGGGTTGTAGACTTCTTTTATAAAGGAATAAAGTCGGGTATGCATACCCGTTTGCATGTACTTTATGAATAAGGATCGGCTAACTCC
V3_Bacteroides_refOTU_170	0	0	0	0	0	0	0	0	0	1.07162	1.58078	3.42001	10.8057	0	0	0	0	2	18.8781	Bacteroidetes	Bacteroidetes	Bacteroidales	Bacteroidaceae	Bacteroides	V3Tg1017	0	TGAGGAATATTGGTCAATGGACGAGAGTCTGAACCAGCCAAGTAGCGTGAAGGATGACCGCCCTATGGGTTGTAAACTTCTTTTATACGGGAATAAAGTGAGGCACGTGTGCCTTTTTGTATGTACCGTATGAATAAGGATCGGCTAACTCC
V3_Bacteroides_refOTU_171	0	0	0	0	0	0	0	0	2.99696	4.28649	7.90389	3.42001	0	0	0	0	0	0	18.6073	Bacteroidetes	Bacteroidetes	Bacteroidales	Bacteroidaceae	Bacteroides	V3Tg1554	0	TGAGGAATATTGGTCAATGGGCGAGAGCCTGAACCAGCCAAGTAGCGTGAAGGATGACTGCCCTATGGGTTGTAAACCTCTTTTATAAAGGAATAAAGTCGGGTATGGATACCCGTTTGCATGTACTTTATGAATAAGGATCGGCTAACTCC
V3_Bacteroides_refOTU_172	0	0	0	0	0	0	0	0	2.99696	3.21487	7.90389	1.71	2.70142	0	0	0	0	0	18.5271	Bacteroidetes	Bacteroidetes	Bacteroidales	Bacteroidaceae	Bacteroides	V3Tg2272	0.0066	TGAGGAATATTGGTCAATGGCGAGAGCTGAACCAGCCAAGTAGCGTGAAGGATGACTGCCCTATGGGTTGTAAACTTCTTTTATAAAGGAATAAAGTCGGGTATGGATACCCGTTTGCATGTACTTTATGAATAAGGATCGGCTAACTCC
V3_Bacteroides_refOTU_173	0	3.51315	0	0	0	0	0	1.87778	2.99696	2.14325	0	3.42001	0	0	1.4742	0	0	3	18.4254	Bacteroidetes	Bacteroidetes	Bacteroidales	Bacteroidaceae	Bacteroides	V3Tg2424	0.0197	TGGGGAATATTGCACAATGGACGAGAGTCTGAACCAGCCAAGTAGCGTGAAGGATGACTGCCCTATGGGTTGTAAACTTCTTTTATACGGGAATAAAGTGAGGCACGTGTGCCTTTTTGTATGTACCGTATGAATAAGGATCGGCTAACTCC
V3_Bacteroides_refOTU_174	4.80942	0	0	0	0	0	1.98088	0	0	0	0	0	0	1.44016	2.94841	7.22604	0	0	18.4049	Bacteroidetes	Bacteroidetes	Bacteroidales	Bacteroidaceae	Bacteroides	V3Tg3413	0.026	TGAGGAATATTGGTCAATGGACGAGAGTCTGAACCAGCCAAGTAGCGTGAAGGATGAAGGTCCTACGGATTGTAAACTTCTTTTATAAGGGAATAAAAACCTACCCACCGTGTGGGAGCTTGTATGTACCTTATGAATAAGCATCGGCTAACTCC
V3_Bacteroides_refOTU_175	0	0	3.19178	0	6.26004	2.04779	0	1.87778	0	0	0	0	0	0	0	1.80651	0	3	18.1839	Bacteroidetes	Bacteroidetes	Bacteroidales	Bacteroidaceae	Bacteroides	V3Tg12230	0.007	TGAGGAATATTGGTCAATGGGCGATGGCCTGAACCAGCCAAGTAGCGTGAAGGATGACTGCCCTATGGGTTGTAAACTTCTTTTATAAAGGAATAAAGTCGGGTATGCATACCCGTTTGCATGTACTTTATGAATAAGGATCAGCTAACTCCC
V3_Bacteroides_refOTU_176	1.60314	1.75658	1.59589	0	0	8.19117	0	1.87778	0	0	0	0	0	0	0	0	2.0505	1	18.0751	Bacteroidetes	Bacteroidetes	Bacteroidales	Bacteroidaceae	Bacteroides	V3Tg1539	0	TGAGGAATATTGGTCAATGGGCGATGGCCTGAACCAGCCAAGTAGCGTGAAGGATGACTGCCCTATGGGTTGTAAACTTCTTTTATAAAGGAATAAAGTCGGGTATGCATACCCGTTTGCATGTACTTTATGAATAAGGATCGGCTAGCTCC
V3_Bacteroides_refOTU_177	4.80942	0	0	0	0	0	0	1.87778	0	0	0	0	0	5.76064	0	5.41953	0	0	17.8674	Bacteroidetes	Bacteroidetes	Bacteroidales	Bacteroidaceae	Bacteroides	V3Tg1877	0.0197	TGAGGAATATTGGTCAATGGACGAGAGTCTGAACCAGCCAAGTAGCGTGAAGGATGAAGGCTCTATGGGTCGTAAACTTCTTTTATATAAGAATAAAGTGCAGTATGTATACTGTTTTGTATGTATTATATGAATAAGGATCGGCTAACTCC
V3_Bacteroides_refOTU_178	0	0	0	0	0	0	0	0	2.99696	1.07162	6.32311	3.42001	4.05212	0	0	0	0	0	17.8638	Bacteroidetes	Bacteroidetes	Bacteroidales	Bacteroidaceae	Bacteroides	V3Tg3023	0.0065	TGAGGAATATTGGTCAATGGGCGAGAGCCTGAACCAGCCAAGTAGCGTGAAGGATGACTGCCCTATGGGTTGTAAACTTCTTTTATAAAAGGAATAAAGTCGGGTATGGATACCCGTTTGCATGTACTTTATGAATAAGGATCGGCTAACTCC
V3_Bacteroides_refOTU_179	0	0	0	0	0	0	0	1.87778	0	1.07162	7.90389	0	4.05212	0	2.94841	0	0	0	17.8538	Bacteroidetes	Bacteroidetes	Bacteroidales	Bacteroidaceae	Bacteroides	V3Tg1639	0	TGAGGAATATTGGTCAATGGACGAGAGTCTGAACCAGCCAAGTAGCGTGAAGGATGACTGCCCTATGGGTTGTAAACTTCTTTTATACGGGAATAAGGTGAGGCACGTGTGCCTTTTTGTATGTACCGTATGAATAAGGATCGGCTAACTCC
V3_Bacteroides_refOTU_180	3.20628	0	0	0	0	0	1.98088	0	1.49848	0	7.90389	1.71	1.35071	0	0	0	0	0	17.6502	Bacteroidetes	Bacteroidetes	Bacteroidales	Bacteroidaceae	Bacteroides	V3Tg1410	0	TGAGGAATATTGGTCGATGGACGAGAGTCTGAACCAGCCAAGTAGCGTGAAGGATGACTGCCCTATGGGTTGTAAACTTCTTTTATACGGGAATAAAGTGAGGCACGTGTGCCTTTTTGTATGTACCGTATGAATAAGGATCGGCTAACTCC
V3_Bacteroides_refOTU_181	1.60314	0	0	0	0	0	0	1.87778	0	0	0	0	0	1.44016	0	12.6456	0	0	17.5667	Bacteroidetes	Bacteroidetes	Bacteroidales	Bacteroidaceae	Bacteroides	V3Tg1498	0.0066	TGAGGAATATTGGTCAATGGACGAGAGTCTGAACCAGCCAAGTAGCGTGAAGGATGAAGGTCCTACGGATTGTAAACTTCTTTTATAAGGGAATAAAACCTCCCACGTGTGGGAGCTCGTATGTACCTTATGAATAAGCATCGGCTAACTCC
V3_Bacteroides_refOTU_182	0	5.26973	0	3.93446	0	0	0	0	0	1.07162	0	1.71	1.35071	0	0	0	2.0505	2	17.387	Bacteroidetes	Bacteroidetes	Bacteroidales	Bacteroidaceae	Bacteroides	V3Tg1505	0	TGAGGAATATTGGTCAATGGACGAGAGTCTGAACCAGCCAAGTAGCGTGAAGGATGACTGCCCTATGGGTTGTAAACTTCTTTTATACGGGAATAAAGTGAGGCACGTGTGCCTTTTTGTATGTACCGTATGAATAAGGATCGACTAACTCC
V3_Bacteroides_refOTU_183	1.60314	0	1.59589	0	0	0	1.98088	0	0	1.07162	0	0	2.70142	2.88032	4.42261	0	0	1	17.2559	Bacteroidetes	Bacteroidetes	Bacteroidales	Bacteroidaceae	Bacteroides	V3Tg3804	0.0197	TGAGGAATATTGGTCAATGGACGAGAGTCTGAACCAGCCAAGTAGCGTGAAGGATGACTGCCCTATGGGTTGTAAACTTCTTTTATACGGGAATAAAGTGCGGGACGTGTCCCGTTTTGTATGTACCTTATGAATAAGGATCGGCTAACTCC
V3_Bacteroides_refOTU_184	0	0	0	0	0	0	0	0	1.49848	7.50136	0	6.84001	1.35071	0	0	0	0	0	17.1906	Bacteroidetes	Bacteroidetes	Bacteroidales	Bacteroidaceae	Bacteroides	V3Tg1868	0.0066	TGAGGAATATTGGTCAATGGACGAGAGTCTGAACCAGCCAAGTAGCGTGAAGGATGACTGCCCTATGGGTTGTAAACTTCTTTTATACGGGAATAAAGTTAGGCACGTGTGCCTTTTTGCATGTACCGTATGAATAAGGATCGGCTAACTCC
V3_Bacteroides_refOTU_185	0	0	0	0	0	0	0	0	0	0	0	0	0	0	1.4742	14.4521	0	1	16.9263	Bacteroidetes	Bacteroidetes	Bacteroidales	Bacteroidaceae	Bacteroides	V3Tg4681	0.0263	TGAGGAATATTGGTCAATGGGCGATGGCCTGAACCAGCCAAGTAGCGTGAAGGATGACTGCCCTACGGATTGTAAACTTCTTTTATAAGGGAATAAAACCTCCCACGTGTGGGAGCTTGTATGTACCTTATGAATAAGCATCGGCTAACTCC
V3_Bacteroides_refOTU_186	0	0	3.19178	0	0	0	0	0	4.49544	2.14325	4.74233	0	1.35071	0	0	0	0	1	16.9235	Bacteroidetes	Bacteroidetes	Bacteroidales	Bacteroidaceae	Bacteroides	V3Tg1431	0	TGAGGAATATTGGCCAATGGACGAGAGTCTGAACCAGCCAAGTAGCGTGAAGGATGACTGCCCTATGGGTTGTAAACTTCTTTTATACGGGAATAAAGTGAGGCACGTGTGCCTTTTTGTATGTACCGTATGAATAAGGATCGGCTAACTCC
V3_Bacteroides_refOTU_187	0	0	0	0	0	0	0	0	2.99696	5.35811	0	5.13001	1.35071	0	0	0	2.0505	0	16.8863	Bacteroidetes	Bacteroidetes	Bacteroidales	Bacteroidaceae	Bacteroides	V3Tg2526	0	TGAGGAATATTGGTCAATGGGCGAGAGCCTGAACCAGCCAAGTAGCGTGAAGGATGAAGGCTCTATGGGTCGTAAACTTCTTTTATATGGGAATAAAGTATTCCACGTGTGGAATTTTGTATGTACCATATGAATAAGGATCGGCTAACTCC
V3_Bacteroides_refOTU_188	4.80942	0	0	0	0	0	0	0	0	0	0	0	0	1.44016	1.4742	9.03255	0	0	16.7563	Bacteroidetes	Bacteroidetes	Bacteroidales	Bacteroidaceae	Bacteroides	V3Tg1421	0.0066	TGAGGAATATTGGTCAATGGACGAGAGTCTGAACCAGCCAAGTAGCGTGAAGGATGAAGGTCCTACGGATTGTAAACTTCTTTTATAAGGGAGTAAAACCTCCCACGTGTGGGAGCTTGTATGTACCTTATGAATAAGCATCGGCTAACTCC
V3_Bacteroides_refOTU_189	0	1.75658	3.19178	0	0	4.09558	0	0	0	0	0	0	0	0	0	3.61302	2.0505	2	16.7075	Bacteroidetes	Bacteroidetes	Bacteroidales	Bacteroidaceae	Bacteroides	V3Tg1932	0.0066	TGAGGAATATTGGTCAATGGGCGATGGCCTGAACCAGCCAAGTAGCGTGAAGGATGACTGCCCTATGGGTTGTAAACTTCTTTTATAAAGGAATAAAGCGGGTATGCATACCCGTTTGCATGTACTTTATGAATAAGGATCGGCTAACTCC
V3_Bacteroides_refOTU_190	0	0	0	0	0	0	3.96176	0	0	4.28649	0	0	2.70142	0	2.94841	1.80651	0	1	16.7046	Bacteroidetes	Bacteroidetes	Bacteroidales	Bacteroidaceae	Bacteroides	V3Tg1173	0.0066	TGAGGAATATTGGTCAATGGACGAGAGTCTGAGCCAGCCAAGTAGCGTGAAGGATGACTGCCCTATGGGTTGTAAACTTCTTTTATACGGGAATAAAGTGAGGCACGTGTGCCTTTTTGTATGTACCGTATGAATAAGGATCGGCTAACTCC
V3_Bacteroides_refOTU_191	0	0	0	0	0	0	0	0	2.99696	1.07162	1.58078	6.84001	4.05212	0	0	0	0	0	16.5415	Bacteroidetes	Bacteroidetes	Bacteroidales	Bacteroidaceae	Bacteroides	V3Tg1210	0	TGAGGAATATTGGTCAATGGGCGAGAGCCTGAACCAGCCAAGTAGCGTGAAGGATGACTGCCCTATGGGTTGTAAACTTCTTTTATAAAGGAATAAAGTCGGGTATGGATACCCGTTTGCACGTACTTTATGAATAAGGATCGGCTAACTCC
V3_Bacteroides_refOTU_192	0	1.75658	0	3.93446	0	0	0	0	0	5.35811	1.58078	0	1.35071	1.44016	0	0	0	1	16.4208	Bacteroidetes	Bacteroidetes	Bacteroidales	Bacteroidaceae	Bacteroides	V3Tg2527	0.0066	TGAGGAATATTGGTCAATGGACGAGAGCTGAACCAGCCAAGTAGCGTGAAGGATGACTGCCCTATGGGTTGTAAACTTCTTTTATACGGGAATAAAGTGAGGCACGTGTGCCTTTTTGTATGTACCGTATGAATAAGGATCGGCTAACTCC
V3_Bacteroides_refOTU_193	1.60314	0	1.59589	3.93446	0	2.04779	0	1.87778	0	0	0	0	0	0	0	1.80651	2.0505	1	15.9161	Bacteroidetes	Bacteroidetes	Bacteroidales	Bacteroidaceae	Bacteroides	V3Tg1924	0	TGAGGAATATTGTCAATGGGCGATGGCCTGAACCAGCCAAGTAGCGTGAAGGATGACTGCCCTATGGGTTGTAAACTTCTTTTATAAAGGAATAAAGTCGGGTATGCATACCCGTTTGCATGTACTTTATGAATAAGGATCGGCTAACTCC
V3_Bacteroides_refOTU_194	0	1.75658	1.59589	5.9017	0	0	0	0	0	0	0	0	0	0	0	3.61302	0	3	15.8672	Bacteroidetes	Bacteroidetes	Bacteroidales	Bacteroidaceae	Bacteroides	V3Tg1460	0.0329	TGAGGAATATTGGTCAATGGGCGCGAGCCTGAACCAGCCAAGTAGCGTGAAGGATGAAGGCTCTATGGGTCGTAAACTTCTTTTATAAAGGAATAAAGTCGGGTATGCATACCCGTTTGCATGTACTTTATGAATAAGGATCGGCTAACTCC
V3_Bacteroides_refOTU_195	0	0	0	0	0	0	0	1.87778	0	0	0	0	0	0	2.94841	9.03255	0	2	15.8587	Bacteroidetes	Bacteroidetes	Bacteroidales	Bacteroidaceae	Bacteroides	V3Tg1927	0	TGAGGAATATTGGTCAATGGACGAGAGTCTGAACCAGCCAAGTAGCGTGAGGGATGAAGGTCCTACGGATTGTAAACTTCTTTTATAAGGGAATAAAACCTCCCACGTGTGGGAGCTTGTATGTACCTTATGAATAAGCATCGGCTAACTCC
V3_Bacteroides_refOTU_196	0	0	0	0	0	0	0	0	0	0	11.0654	3.42001	1.35071	0	0	0	0	0	15.8362	Bacteroidetes	Bacteroidetes	Bacteroidales	Bacteroidaceae	Bacteroides	V3Tg1343	0.0066	TGAGGAATATTGGTCAATGGGCGAGAGCCTGAACCAGCCAAGTAGCGTGAAGGATGACTGCCCTATGGGCTGTAAACTTCTTTTATAAAGGAATAAAGTCGGGTATGGATACCCGTTTGCATGTACTTTATGAATAAGGATCGGCTAACTCC
V3_Bacteroides_refOTU_197	0	0	0	0	0	0	1.98088	1.87778	0	0	3.16156	0	1.35071	2.88032	1.4742	0	2.0505	1	15.776	Bacteroidetes	Bacteroidetes	Bacteroidales	Bacteroidaceae	Bacteroides	V3Tg1516	0	TGAGGAATATTGGTCAATGGACGAGAGTCTGAACCAGCCAAGTAGCGTGAAGGATGACTGCCCTATGGGCTGTAAACTTCTTTTATACGGGAATAAAGTGAGGCACGTGTGCCTTTTTGTATGTACCGTATGAATAAGGATCGGCTAACTCC
V3_Bacteroides_refOTU_198	1.60314	1.75658	3.19178	0	0	0	1.98088	0	0	0	0	0	0	1.44016	0	3.61302	2.0505	0	15.6361	Bacteroidetes	Bacteroidetes	Bacteroidales	Bacteroidaceae	Bacteroides	V3Tg6054	0.0263	TGAGGAATATTGGTCAATGGGCGCAGGCCTGAACCAGCCAAGTAGCGTGAAGGATGACTGCCCTATGGGTCGTAAACTTCTTTTATATAAGAATAAAGTGCAGTATGTATACTGTTTTGTATGTATTATATGAATAAGGATCGGCTAACTCC
V3_Bacteroides_refOTU_199	0	0	0	0	0	0	0	0	1.49848	4.28649	3.16156	0	4.05212	0	1.4742	0	0	1	15.4729	Bacteroidetes	Bacteroidetes	Bacteroidales	Bacteroidaceae	Bacteroides	V3Tg1264	0	TGAGGAATATTGGTCAATGGACGAGAGTCTGAACCAGCCAAGTAGCGTGAAGGATGACTGCCCTATGGGTTGTAAACTTCTTTTATACGGGAATAAAGTGAGGCACGTGTGCCTTTTTGTATGTACCGTATGGATAAGGATCGGCTAACTCC
V3_Bacteroides_refOTU_200	1.60314	1.75658	1.59589	1.96723	0	0	0	0	0	1.07162	1.58078	1.71	2.70142	0	1.4742	0	0	0	15.4609	Bacteroidetes	Bacteroidetes	Bacteroidales	Bacteroidaceae	Bacteroides	V3Tg6148	0.0065	TGGAGGAATATTGGTCAATGGACGAGAGTCTGAACCAGCCAAGTAGCGTGAAGGATGACTGCCCTATGGGTTGTAAACTTCTTTTATACGGGAATAAAGTGAGGCACGTGTGCCTTTTTGTATGTACCGTATGAATAAGGATCGGCTAACTCC
V3_Bacteroides_refOTU_201	1.60314	0	0	0	0	0	0	0	0	4.28649	9.48467	0	0	0	0	0	0	0	15.3743	Bacteroidetes	Bacteroidetes	Bacteroidales	Bacteroidaceae	Bacteroides	V3Tg1589	0	TGAGGAATATCGGTCAATGGACGAGAGTCTGAACCAGCCAAGTAGCGTGAAGGATGACTGCCCTATGGGTTGTAAACTTCTTTTATACGGGAATAAAGTGAGGCACGTGTGCCTTTTTGTATGTACCGTATGAATAAGGATCGGCTAACTCC
V3_Bacteroides_refOTU_202	0	0	0	0	0	0	0	0	1.49848	3.21487	3.16156	3.42001	4.05212	0	0	0	0	0	15.347	Bacteroidetes	Bacteroidetes	Bacteroidales	Bacteroidaceae	Bacteroides	V3Tg1621	0	TGAGGAATATTGGTCAATGGGCGAGAGCCTGAACCAGCCAAGTAGCGTGAGGGATGACTGCCCTATGGGTTGTAAACTTCTTTTATAAAGGAATAAAGTCGGGTATGGATACCCGTTTGCATGTACTTTATGAATAAGGATCGGCTAACTCC
V3_Bacteroides_refOTU_203	0	0	1.59589	0	0	2.04779	0	1.87778	0	0	0	0	0	1.44016	1.4742	1.80651	2.0505	3	15.2928	Bacteroidetes	Bacteroidetes	Bacteroidales	Bacteroidaceae	Bacteroides	V3Tg2790	0.0066	TGAGGAATATTGGTCAATGGGCGCGAGCCTGAACCAGCCAAGTAGCGTGAAGGATGAAGGCTCTATGGGTCGTAAACCTCTTTTATATGGGAATAAAGTTTTCCACGTGTGGAATTTTGTATGTACCATATGAATAAGGATCGGCTAACTCC
V3_Bacteroides_refOTU_204	0	0	0	0	0	0	0	0	4.49544	4.28649	0	5.13001	1.35071	0	0	0	0	0	15.2626	Bacteroidetes	Bacteroidetes	Bacteroidales	Bacteroidaceae	Bacteroides	V3Tg2601	0.0066	TGAGGAATATTGGTCAATGGACGAGAGTCTGAACCAGCCAAGTAGCGTGAAGGATGGCTGCCCTATGGGTTGTAAACTTCTTTTATACGGGAATAAAGTGGAGTATGCATACTCCTTTGTATGTACCGTATGAATAAGGATCGGCTAACTCC
V3_Bacteroides_refOTU_205	0	1.75658	0	0	4.17336	0	0	0	1.49848	0	1.58078	0	0	1.44016	0	1.80651	0	3	15.2559	Bacteroidetes	Bacteroidetes	Bacteroidales	Bacteroidaceae	Bacteroides	V3Tg2602	0.0217	TGAGGAATATTGGTCAATGGGCGATGGCCTGAACCAGCCAAGTAGCGTGAAGGATGACTGCCCTATGGGTTGTAAACTTCTTTTATAAAGGAATAAAGTCGGGTATGCATACCCGTTTGCATGTACTTTATGAATAAGCCACGGCTAACTAC
V3_Bacteroides_refOTU_206	3.20628	0	1.59589	0	0	4.09558	0	0	0	0	0	0	0	2.88032	1.4742	0	0	2	15.2523	Bacteroidetes	Bacteroidetes	Bacteroidales	Bacteroidaceae	Bacteroides	V3Tg7062	0.0505	TGAGGAATATTGGTCAATGGGCGATGGCCTGAACCAGCCAAGTAGCGTGAAGGATGACTGCCCTATGGGTTGTAAACTTCTTTTATTAAGGACGAAACTTGACGGTACTTAATGAATAAGCTCCGGCTAACTAC
V3_Bacteroides_refOTU_207	0	0	1.59589	0	6.26004	0	0	0	0	0	0	0	0	0	7.37102	0	0	0	15.2269	Bacteroidetes	Bacteroidetes	Bacteroidales	Bacteroidaceae	Bacteroides	V3Tg1668	0	TGAGGAATATTGGTCAATGGGCGATGGCCTGAACCAGCCAAGTAGCGTGAAGGATGACTGCCCTATGGGTTGTAAACTTCTTTTATAAAGGAATAAAGTCGGGTATGCATACCCGTTTGCATGTACTTTATGAATAAGGATCGGCTGACTCC
V3_Bacteroides_refOTU_208	1.60314	0	0	0	0	0	0	0	4.49544	1.07162	0	5.13001	0	2.88032	0	0	0	0	15.1805	Bacteroidetes	Bacteroidetes	Bacteroidales	Bacteroidaceae	Bacteroides	V3Tg2271	0	TGAGGAATATTGGTCAATGGACGAGAGTCTGAACCAGCCAAGTAGCGTGAAGGATGACTGCCCTATGGGTTGTAAACTTCTTTTATATGGGAATAAAGTATTCCACGTGTGGGATTTTGTATGTACCATATGAATAAGGATCGGCTAACTCC
V3_Bacteroides_refOTU_209	0	0	0	0	0	0	0	0	0	0	0	0	0	1.44016	4.42261	7.22604	2.0505	0	15.1393	Bacteroidetes	Bacteroidetes	Bacteroidales	Bacteroidaceae	Bacteroides	V3Tg2441	0.0066	TGAGGAATATTGGTCAATGGACGAGAGTCTGAACCAGCCAAGTAGCGTGAAGGATGAAGGTCCTACGGATTGTAAACTTCTTTTATAAGGGAATAAAACTCCCACGTGTGGGAGCTTGTATGTACCTTATGAATAAGCATCGGCTAACTCC
V3_Bacteroides_refOTU_210	0	0	1.59589	0	0	0	0	1.87778	0	0	0	0	0	2.88032	0	3.61302	4.101	1	15.068	Bacteroidetes	Bacteroidetes	Bacteroidales	Bacteroidaceae	Bacteroides	V3Tg1981	0.0066	TGAGGAATATTGGTCAATGGGCGAGAGCCTGAACCAGCCAAGTAGCGTGAAGGATGAAGGCTCTATGGGTCGTAAACTTCTTTTATATGGGAATAAAGTTTTCCACGTGTAGAATTTTGTATGTACCATATGAATAAGGATCGGCTAACTCC
V3_Bacteroides_refOTU_211	1.60314	0	1.59589	0	0	10.239	0	0	0	0	0	0	0	0	1.4742	0	0	0	14.9122	Bacteroidetes	Bacteroidetes	Bacteroidales	Bacteroidaceae	Bacteroides	V3Tg2012	0.0065	TGAGGAATATTGGTCAATGGGCGATGGCCTGAACCAGCCAAGTAGCGTGAAGGATGACTGCCCTATGGGTTGTAAACTTCTTTTATAAAGGAATAAAGTCGGGTATGCATACCCGTTTGCATGTACTTTATGAATAAGGATTGGCTAACTCC
V3_Bacteroides_refOTU_212	0	0	0	0	0	0	0	0	0	5.35811	0	6.84001	2.70142	0	0	0	0	0	14.8995	Bacteroidetes	Bacteroidetes	Bacteroidales	Bacteroidaceae	Bacteroides	V3Tg2104	0.0066	TGAGGAATATTGGTCAATGGACGAGAGTCTGAACCAGCCAAGTAGCGTGAAGGATGACTGCCCTATGGGTTGTAAACTCCTTTTATACGGGAATAAAGTTAGGCACGTGTGCCTTTTTGTATGTACCGTATGAATAAGGATCGGCTAACTCC
V3_Bacteroides_refOTU_213	0	0	0	0	0	0	0	0	0	2.14325	6.32311	3.42001	2.70142	0	0	0	0	0	14.5878	Bacteroidetes	Bacteroidetes	Bacteroidales	Bacteroidaceae	Bacteroides	V3Tg2861	0.0066	TGAGGAATATTGGTCAATGGGCGAGAGCCTGAACCAGCCAAGTAGCGTGAAGGATGACTGCCCTATGGGTTGTAAACTTCTTTTATAAAGGAATAAAGTCGGGTATGGATACCCGTTTGCATGTACTTATGAATAAGGATCGGCTAACTCC
V3_Bacteroides_refOTU_214	0	0	0	0	8.34671	0	0	1.87778	0	0	0	0	0	4.32048	0	0	0	0	14.545	Bacteroidetes	Bacteroidetes	Bacteroidales	Bacteroidaceae	Bacteroides	V3Tg2044	0.0909	TGAGGAATATTGGTCAATGGGCGATGGCCTGAACCAGCCAAGTAGCGTGAAGGATGACTGCCCTATGGGTTGTAAACTTCTTTTGTCGGGGACGAAACAAATGACGGTACCCGACGAATAAGCCACGGCTAACTAC
V3_Bacteroides_refOTU_215	0	0	0	0	0	0	0	0	0	0	11.0654	3.42001	0	0	0	0	0	0	14.4855	Bacteroidetes	Bacteroidetes	Bacteroidales	Bacteroidaceae	Bacteroides	V3Tg3213	0.0066	TGAGGAATATTGGTCAATGGACGAGAGTCTGAACCAGCCAAGTAGCGTGAAGGATGACTGCCCTATGGGTTGTAAACTTCTTTTATACGGGAATAAAGTGGTCCACGTGTGGACTTTTGTATGTACCATATGAATAAGGATCGGCTAACTCC
V3_Bacteroides_refOTU_216	0	0	0	0	0	0	0	0	0	0	14.227	0	0	0	0	0	0	0	14.227	Bacteroidetes	Bacteroidetes	Bacteroidales	Bacteroidaceae	Bacteroides	V3Tg2421	0.0066	TGAGGAATATTGGTCAATGGACGCGAGTCTGAACCAGCCAAGTAGCGTGAAGGATGACTGCCCTATGGGTTGTAAACTTCCTTTATATGGGAATAAAGTGGTCCACGTGTGGACTTTTGTATGTACCATATGAATAAGGATCGGCTAACTCC
V3_Bacteroides_refOTU_217	1.60314	1.75658	1.59589	0	0	0	0	0	0	0	0	0	0	1.44016	2.94841	1.80651	2.0505	1	14.2012	Bacteroidetes	Bacteroidetes	Bacteroidales	Bacteroidaceae	Bacteroides	V3Tg4508	0.0066	TGAGGAATATTGGTCAATGGACGCGAGTCTGAACCAGCCAAGTAGCGTGAAGGATGACTGCCCTATGGGTTGTAAACTTCTTTTATATGGGAATAAAGTGTCCACGTGTGGATTTTTGTATGTACCATATGAATAAGGATCGGCTAACTCC
V3_Bacteroides_refOTU_218	8.0157	0	0	0	0	0	0	1.87778	0	0	0	0	0	0	1.4742	1.80651	0	1	14.1742	Bacteroidetes	Bacteroidetes	Bacteroidales	Bacteroidaceae	Bacteroides	V3Tg1553	0.0066	TGAGGAATATTGGTCAATGGACGAGAGTCTGAACCAGCCAAGTAGCGCGAAGGATGAAGGTCCTACGGATTGTAAACTTCTTTTATAAGGGAATAAAACCTCCCACGTGTGGGAGCTTGTATGTACCTTATGAATAAGCATCGGCTAACTCC
V3_Bacteroides_refOTU_219	3.20628	0	0	0	0	0	1.98088	0	0	0	0	0	0	0	1.4742	5.41953	2.0505	0	14.1314	Bacteroidetes	Bacteroidetes	Bacteroidales	Bacteroidaceae	Bacteroides	V3Tg5350	0.0066	TGAGGAATATTGGTCAATGGACGAGAGTCTGAACCAGCCAAGTAGCGTGAAGGATGAAGGTTCTACGGATTGTAAACTTCTTTTATAAGGGAATAAAACCTCCCACGTGTGGGAGCTTGTATGTACCTTATGAATAAGCATCGGCTAACTCC
V3_Bacteroides_refOTU_220	1.60314	0	0	0	0	0	0	0	0	2.14325	3.16156	0	1.35071	1.44016	4.42261	0	0	0	14.1214	Bacteroidetes	Bacteroidetes	Bacteroidales	Bacteroidaceae	Bacteroides	V3Tg1687	0.0066	TGAGGAATATTGGTCAATGGACGAGAGTCTGAACCAGCCAAGTAGCGTGAAGGATGACTGCCCTATGGGTTGTAAACTTCTTTTATACGGGAATAAAGTGGGGCACGTGTGCCTTTTTGTATGTACCGTATGAATAAGGATCGGCTAACTCC
V3_Bacteroides_refOTU_221	0	7.02631	0	1.96723	0	0	1.98088	0	0	0	0	0	0	0	0	0	2.0505	1	14.0249	Bacteroidetes	Bacteroidetes	Bacteroidales	Bacteroidaceae	Bacteroides	V3Tg4581	0.0132	TGGGGAATATTGCACAATGGGGGAAACCCTGATGCAGCGACGCCGCGTGGAGGAAGAAGGCTCTATGGGTCGTAAACTTCTTTTATATGGGAATAAAGTTTTCCACGTGTGGAATTTTGTATGTACCATATGAATAAGGATCGGCTAACTCC
V3_Bacteroides_refOTU_222	0	0	0	0	0	0	5.94263	0	0	0	0	0	0	1.44016	0	5.41953	0	1	13.8023	Bacteroidetes	Bacteroidetes	Bacteroidales	Bacteroidaceae	Bacteroides	V3Tg2089	0	TGAGGAATATTGGTCAATGGACGAGAGTCTGAACCAGCCAAGTAGCGTGAAGGATGAAGGTCCTACGGATTGTAAACTTCTTTTGTAAGGGAATAAAACCTCCCACGTGTGGGAGCTTGTATGTACCTTATGAATAAGCATCGGCTAACTCC
V3_Bacteroides_refOTU_223	0	0	0	0	0	0	0	0	0	1.07162	12.6462	0	0	0	0	0	0	0	13.7178	Bacteroidetes	Bacteroidetes	Bacteroidales	Bacteroidaceae	Bacteroides	V3Tg1630	0.0066	TGAGGAATATTGGTCAATGGACGCGAGTCTGAACCAGCCAAGTAGCGCGAAGGATGACTGCCCTATGGGTTGTAAACTTCTTTTATATGGGAATAAAGTGGTCCACGTGTGGACTTTTGTATGTACCATATGAATAAGGATCGGCTAACTCC
V3_Bacteroides_refOTU_224	0	0	0	0	0	0	0	1.87778	0	0	0	0	0	0	0	10.8391	0	1	13.7168	Bacteroidetes	Bacteroidetes	Bacteroidales	Bacteroidaceae	Bacteroides	V3Tg3116	0.0066	TGAGGAATATTGGTCAATGGACGAGAGTCTGAACCAGCCAAGCAGCGTGAAGGATGAAGGTCCTACGGATTGTAAACTTCTTTTATAAGGGAATAAAACCTCCCACGTGTGGGAGCTTGTATGTACCTTATGAATAAGCATCGGCTAACTCC
V3_Bacteroides_refOTU_225	0	0	1.59589	0	0	0	3.96176	0	0	0	0	0	0	1.44016	0	3.61302	2.0505	1	13.6613	Bacteroidetes	Bacteroidetes	Bacteroidales	Bacteroidaceae	Bacteroides	V3Tg2731	0.0066	TGAGGAATATTGGTCAATGGGCGAGAGCCTGAACCAGCCAAGTAGCGTGAAGGATGACTGCCCTATGGGTTGTAAACTTCTTTTATATGGGAATAAAGTTTTCCACGTGTGGAATTTTGTATGTACCATATGAATAAGGATCGGCTAACTCC
V3_Bacteroides_refOTU_226	1.60314	0	0	0	0	0	0	0	1.49848	0	4.74233	0	1.35071	1.44016	0	1.80651	0	1	13.4413	Bacteroidetes	Bacteroidetes	Bacteroidales	Bacteroidaceae	Bacteroides	V3Tg1594	0.0066	TGAGGAATATTGGTCAATGGACGAGAGTCTGAACCAGCCAAGTAGCGTGAAGGATGACTGCCCTATGGGTTGTAAACTTCTTTTATACGGGAATAAAGCGAGGCACGTGTGCCTTTTTGTATGTACCGTATGAATAAGGATCGGCTAACTCC
V3_Bacteroides_refOTU_227	0	0	0	0	0	0	0	0	1.49848	11.7878	0	0	0	0	0	0	0	0	13.2863	Bacteroidetes	Bacteroidetes	Bacteroidales	Bacteroidaceae	Bacteroides	V3Tg1940	0.0526	TGAGGAATATTGGTCAATGGGCGCGAGCCTGAACCAGCCAAGTAGCGTGAAGGATGACGGCCCTATGGGTTGTAAACTTCTTTTATATGGGAATAAAGTTTGGTATGTATACCATTTTGTATGTACCATATGAATAAGGATCGGCTAACTCC
V3_Bacteroides_refOTU_228	0	0	0	0	0	0	0	0	2.99696	2.14325	0	0	8.10425	0	0	0	0	0	13.2445	Bacteroidetes	Bacteroidetes	Bacteroidales	Bacteroidaceae	Bacteroides	V3Tg1383	0	CGAGGAATATTGGTCAATGGACGAGAGTCTGAACCAGCCAAGTAGCGTGAAGGATGACTGCCCTATGGGTTGTAAACTTCTTTTATACGGGAATAAAGTGGAGTATGCATACTCCTTTGTATGTACCGTATGAATAAGGATCGGCTAACTCC
V3_Bacteroides_refOTU_229	0	0	0	0	0	0	1.98088	0	1.49848	0	6.32311	3.42001	0	0	0	0	0	0	13.2225	Bacteroidetes	Bacteroidetes	Bacteroidales	Bacteroidaceae	Bacteroides	V3Tg2135	0	TGAGGAATATTGGTCAATGGACGAGAGTCTGAACCAGCCAAGTAGCGTGAAGGATGACTGCCCTATGGGTTGTAAACTTCTTTTATACGGGAATAAAGTGAGACACGTGTGCCTTTTTGTATGTACCGTATGAATAAGGATCGGCTAACTCC
V3_Bacteroides_refOTU_230	1.60314	0	0	0	0	0	0	0	0	0	4.74233	0	0	1.44016	0	5.41953	0	0	13.2052	Bacteroidetes	Bacteroidetes	Bacteroidales	Bacteroidaceae	Bacteroides	V3Tg4430	0.0132	TGAGGAATATTGGTCAATGGGCGATGGCCTGAACCAGCCAAGTAGCGTGAAGGATGACTGCCCTATGGGTTGTAAACTTCTTTTATATGGGAATAAAGTGAGCCACGTGTGGCTTTTTGTATGTACCATACGAATAAGGATCGGCTAACTCC
V3_Bacteroides_refOTU_231	0	1.75658	0	0	0	0	0	0	0	0	0	0	0	5.76064	0	3.61302	0	2	13.1302	Bacteroidetes	Bacteroidetes	Bacteroidales	Bacteroidaceae	Bacteroides	V3Tg7137	0.0526	TGGGGAATATTGGGCAATGGGCGCAAGCCTGACCCAGCAACGCCGCGTGAAGGAAGAAGGCTCTATGGGTCGTAAACTTCTTTTATATAAGAATAAAGTGCAGTATGTATACTGTTTTGTATGTATTATATGAATAAGGATCGGCTAACTCC
V3_Bacteroides_refOTU_232	0	0	0	0	0	0	0	0	1.49848	1.07162	0	5.13001	5.40283	0	0	0	0	0	13.1029	Bacteroidetes	Bacteroidetes	Bacteroidales	Bacteroidaceae	Bacteroides	V3Tg7439	0.0526	TGAGGAATATTGGTCAATGGTCGGCAGACTGAACCAGCCAAGTCGCGTGAGGGAAGACGGCCCTATGGGTTGTAAACTTCTTTTATACGGGAATAAAGTGGAGTATGCATACTCCTTTGTATGTACCGTATGAATAAGGATCGGCTAACTCC
V3_Bacteroides_refOTU_233	0	0	0	0	0	0	0	0	0	2.14325	4.74233	3.42001	2.70142	0	0	0	0	0	13.007	Bacteroidetes	Bacteroidetes	Bacteroidales	Bacteroidaceae	Bacteroides	V3Tg1676	0	TGAGGAATATTGGTCAATGGGCGAGAGCCTGAACCAGCCAAGTAGCGTGAAGGATGACTGCCCTATGGGTTGTAAACTTCTTTTATAAAGGAATAAAGTCGGGTATGGATACCCCGTTTGCATGTACTTTATGAATAAGGATCGGCTAACTCC
V3_Bacteroides_refOTU_234	0	0	1.59589	1.96723	0	4.09558	1.98088	1.87778	0	0	0	0	0	1.44016	0	0	0	0	12.9575	Bacteroidetes	Bacteroidetes	Bacteroidales	Bacteroidaceae	Bacteroides	V3Tg4623	0	TGAGGAATATTGGTCAATGGGCGATGGCCTGAACCAGCCAAATAGCGTGAAGGATGACTGCCCTATGGGTTGTAAACTTCTTTTATAAAGGAATAAAGTCGGGTATGCATACCCGTTTGCATGTACTTTATGAATAAGGATCGGCTAACTCC
V3_Bacteroides_refOTU_235	0	1.75658	0	0	4.17336	2.04779	0	0	0	0	0	0	0	1.44016	1.4742	0	0	2	12.8921	Bacteroidetes	Bacteroidetes	Bacteroidales	Bacteroidaceae	Bacteroides	V3Tg2200	0	TGAGGAATATTGGTCAATGGGCGATGGCCTGAACCAGCCAAGTAGCGTGAAGGATGACTGCCCTATGGGTTGTAAACTTCTTTTATAAAGGAATAAAGTCGGGTATACATACCCGTTTGCATGTACTTTATGAATAAGGATCGGCTAACTCC
V3_Bacteroides_refOTU_236	0	0	1.59589	0	0	0	1.98088	0	0	0	0	0	0	1.44016	2.94841	1.80651	2.0505	1	12.8223	Bacteroidetes	Bacteroidetes	Bacteroidales	Bacteroidaceae	Bacteroides	V3Tg1825	0.0066	TGAGGAATATTGGCAATGGACGCGAGTCTGAACCAGCCAAGTAGCGTGAAGGATGACTGCCCTATGGGTTGTAAACTTCTTTTATATGGGAATAAAGTGGTCCACGTGTGGATTTTTGTATGTACCATATGAATAAGGATCGGCTAACTCC
V3_Bacteroides_refOTU_237	0	0	0	1.96723	0	0	3.96176	0	0	0	0	0	0	1.44016	0	5.41953	0	0	12.7887	Bacteroidetes	Bacteroidetes	Bacteroidales	Bacteroidaceae	Bacteroides	V3Tg2576	0.0197	TGAGGAATATTGGTCAATGGACGCGAGTCTGAACCAGCCAAGTAGCGTGAAGGATGACTGCCCTATGGGTTGTAAACTTCTTTTATATAAGAATAAAGTGCAGTATGTATACTGTTTTGTATGTATTATATGAATAAGGATCGGCTAACTCC
V3_Bacteroides_refOTU_238	0	0	0	0	0	0	0	0	0	1.07162	3.16156	8.55001	0	0	0	0	0	0	12.7832	Bacteroidetes	Bacteroidetes	Bacteroidales	Bacteroidaceae	Bacteroides	V3Tg1974	0	TGAGGAATATTGGTCAATGGGCGAGAGTCTGAACCAGCCAAGTAGCGTGAAGGATGACTGCCCTATGGGTTGTAAACTTCTTTTATAAAGGAATAAAGTCGGGTATGGATACCCGTTTGCATGTACTTTATGAATAAGGATCGGCTAACTCC
V3_Bacteroides_refOTU_239	1.60314	0	3.19178	0	0	2.04779	0	0	0	0	0	0	0	1.44016	1.4742	0	0	3	12.7571	Bacteroidetes	Bacteroidetes	Bacteroidales	Bacteroidaceae	Bacteroides	V3Tg1519	0.0066	TGAGGAATATTGGTCAATGGGCGATGGCCTGAACCAGCCAAGTAGCGTGAAGGATGACTGCCCTATGGGTTGTAAACTTCTTTTATAAAGGAATAAAGTCGGGCATGCATACCCGTTTGCATGTACTTTATGAATAAGGATCGGCTAACTCC
V3_Bacteroides_refOTU_240	0	3.51315	0	0	0	0	1.98088	0	0	0	0	0	0	1.44016	0	3.61302	2.0505	0	12.5977	Bacteroidetes	Bacteroidetes	Bacteroidales	Bacteroidaceae	Bacteroides	V3Tg3517	0	TGAGGAATATTGGTCAATGGGCGCAGGCCTGAACCAGCCAAGTAGCGTGAAGGATGACTGCCCTATGGGTTGTAAACTTCCTTTATATGGGAATAAAGTTTTCCACGTGTGGAATTTTGTATGTACCATATGAATAAGGATCGGCTAACTCC
V3_Bacteroides_refOTU_241	0	0	1.59589	0	0	0	0	0	0	0	0	0	0	0	0	10.8391	0	0	12.4349	Bacteroidetes	Bacteroidetes	Bacteroidales	Bacteroidaceae	Bacteroides	V3Tg2293	0	TGAGGAATATTGGTCAATGGGCGCAGGCCTGAGCCAGCCAAGTAGCGTGAAGGATGACTGCCCTATGGGTTGTAAACTTCTTTTATATGGGAATAAAGTTTTCCACGTGTGGAATTTTGTATGTACCATATGAATAAGGATCGGCTAACTCC
V3_Bacteroides_refOTU_242	0	0	0	0	0	0	0	0	1.49848	3.21487	1.58078	3.42001	2.70142	0	0	0	0	0	12.4155	Bacteroidetes	Bacteroidetes	Bacteroidales	Bacteroidaceae	Bacteroides	V3Tg3738	0	TGAGGAATATTGGTCAATGGGCGAGAGCCTGAACCAGCCAAGTAGCGTGAAGGATGACTGCCCTATGGGTTGTAAACTTCTTTTATAAAGGAATAAAGTCGGGTATGGATACCCGTTTGCATGTACTCTATGAATAAGGATCGGCTAACTCC
V3_Bacteroides_refOTU_243	3.20628	0	1.59589	0	0	0	0	0	0	0	4.74233	0	1.35071	0	1.4742	0	0	0	12.3694	Bacteroidetes	Bacteroidetes	Bacteroidales	Bacteroidaceae	Bacteroides	V3Tg2671	0.0066	TGAGGAATATTGGTCAATGGACGAGAGTCTGAACCAGCCAAGTAGCGTGAAGGATGACTGCCCTATGGGTTGTAAACTTCTTTTATACGGGAATAAAGTGAGGCACGTGTGCCTTTTTGTATGTACCGTATGAACAAGGATCGGCTAACTCC
V3_Bacteroides_refOTU_244	0	0	1.59589	0	0	0	0	5.63335	0	0	0	0	0	0	0	0	0	5	12.2292	Bacteroidetes	Bacteroidetes	Bacteroidales	Bacteroidaceae	Bacteroides	V3Tg1625	0.0132	TGAGGAATATTGGTCAATGGGCGGAAGCCTGAACCAGCCAAGTAGCGTGAAGGATGACTGCCCTATGGGTTGTAAACTTCTTTTATAAAGGAATAAAGTCGGGTATGCATACCCGTTTGCATGTACTTTATGAATAAGGATCGGCTAACTCC
V3_Bacteroides_refOTU_245	3.20628	0	0	0	0	0	1.98088	0	0	0	0	0	0	0	1.4742	5.41953	0	0	12.0809	Bacteroidetes	Bacteroidetes	Bacteroidales	Bacteroidaceae	Bacteroides	V3Tg2020	0.0066	TGAGGAATATTGGTCAATGGACAAGAGTCTGAACCAGCCAAGTAGCGTGAAGGATGAAGGTCCTACGGATTGTAAACTTCTTTTATAAGGGAATAAAACCTCCCACGTGTGGGAGCTTGTATGTACCTTATGAATAAGCATCGGCTAACTCC
V3_Bacteroides_refOTU_246	0	0	1.59589	0	0	0	1.98088	0	0	0	0	0	0	0	4.42261	0	2.0505	2	12.0499	Bacteroidetes	Bacteroidetes	Bacteroidales	Bacteroidaceae	Bacteroides	V3Tg1767	0.0066	TGAGGAATATTGGTCAACGGGCGAGAGCCTGAACCAGCCAAGTAGCGTGAAGGATGAAGGCTCTATGGGTCGTAAACTTCTTTTATATGGGAATAAAGTTTTCCACGTGTGGAATTTTGTATGTACCATATGAATAAGGATCGGCTAACTCC
V3_Bacteroides_refOTU_247	0	0	0	0	0	0	0	0	0	2.14325	0	8.55001	1.35071	0	0	0	0	0	12.044	Bacteroidetes	Bacteroidetes	Bacteroidales	Bacteroidaceae	Bacteroides	V3Tg3829	0.007	TGAGGAATATTGGTCAATGGACGAGAGTCTGAACCAGCCAAGTAGCGTGAAGGATGAAGGTTCTATGGATTGTAAACTTCTTTTATACGGGAATAAACGGATCCACGTGTGGATTTTTGCATGTACCGTATGAATAAGGATCGGCTAACCTCC
V3_Bacteroides_refOTU_248	0	0	0	0	0	0	1.98088	0	0	0	0	0	0	0	0	0	0	10	11.9809	Bacteroidetes	Bacteroidetes	Bacteroidales	Bacteroidaceae	Bacteroides	V3Tg2148	0.0132	TGAGGAATATTGGTCAATGGACGCGAGTCTGAACCAGCCAAGTAGCGTGAAGGATGACTGCCCTATGGGTTGTAAACTTCTTTTATAAGGGAATAAAGTGCGGGACGTGTCCCGTTTTGTATGTACCTTATGAATAAGGATCGGCTAACTCC
V3_Bacteroides_refOTU_249	3.20628	0	0	0	0	0	0	1.87778	0	0	0	0	0	0	1.4742	5.41953	0	0	11.9778	Bacteroidetes	Bacteroidetes	Bacteroidales	Bacteroidaceae	Bacteroides	V3Tg3785	0.0066	TGAAGAATATTGGTCAATGGACGAGAGTCTGAACCAGCCAAGTAGCGTGAAGGATGAAGGTCCTACGGATTGTAAACTTCTTTTATAAGGGAATAAAACCTCCCACGTGTGGGAGCTTGTATGTACCTTATGAATAAGCATCGGCTAACTCC
V3_Bacteroides_refOTU_250	3.20628	0	0	0	0	0	0	1.87778	0	0	0	0	0	1.44016	0	5.41953	0	0	11.9438	Bacteroidetes	Bacteroidetes	Bacteroidales	Bacteroidaceae	Bacteroides	V3Tg2096	0.0066	TGAGGAATATTGGTCAACGGACGAGAGTCTGAACCAGCCAAGTAGCGTGAAGGATGAAGGTCCTACGGATTGTAAACTTCTTTTATAAGGGAATAAAACCTCCCACGTGTGGGAGCTTGTATGTACCTTATGAATAAGCATCGGCTAACTCC
V3_Bacteroides_refOTU_251	0	1.75658	0	0	0	2.04779	0	1.87778	0	0	0	0	0	1.44016	0	1.80651	0	3	11.9288	Bacteroidetes	Bacteroidetes	Bacteroidales	Bacteroidaceae	Bacteroides	V3Tg2484	0	TGAGGAATATTGGTCAATGGGCGATGGCCTGAACCAGCCAAGTAGCGTGAAGGATAACTGCCCTATGGGTTGTAAACTTCTTTTATAAAGGAATAAAGTCGGGTATGCATACCCGTTTGCATGTACTTTATGAATAAGGATCGGCTAACTCC
V3_Bacteroides_refOTU_252	0	0	0	1.96723	0	6.14338	0	1.87778	0	0	0	0	0	0	0	1.80651	0	0	11.7949	Bacteroidetes	Bacteroidetes	Bacteroidales	Bacteroidaceae	Bacteroides	V3Tg10252	0.0584	TGAGGAATATTGGTCAATGGGCGATGGCCTGAACCAGCCAAGTAGCGTGAAGGATGACTGCCCTTAGTTGGGGTTTAGTTAAAACTTTCTTTTAATAAAGGAATAAAGTCGGGTATGCATACCCGTTTGCATGTACTTTATGAATAAGGATCGGCTAACTCC
V3_Bacteroides_refOTU_253	0	0	0	0	0	0	0	0	1.49848	1.07162	6.32311	0	2.70142	0	0	0	0	0	11.5946	Bacteroidetes	Bacteroidetes	Bacteroidales	Bacteroidaceae	Bacteroides	V3Tg1689	0	TGAGGAATATTGGTCAATGGGCGAGAGCCTGAACCAGCCAAGTAGCGTGAAGGATGACCGCCCTATGGGTTGTAAACTTCTTTTATAAAGGAATAAAGTCGGGTATGGATACCCGTTTGCATGTACTTTATGAATAAGGATCGGCTAACTCC
V3_Bacteroides_refOTU_254	1.60314	3.51315	0	1.96723	0	0	0	0	0	0	0	0	0	0	1.4742	0	0	3	11.5577	Bacteroidetes	Bacteroidetes	Bacteroidales	Bacteroidaceae	Bacteroides	V3Tg14449	0.099	TGAGGAATATTGGTCAATGGGCGATGGCCTGAACCAGCCAAGTAGCGTGAAGGATGACTGCCCTATGGGTTGTAAACTTCTTTTGTCAGGGAAGAGTAGAAGACGGTACCTGACGAATAAGCCACGGCTAACTAC
V3_Bacteroides_refOTU_255	0	0	1.59589	0	0	0	1.98088	0	0	3.21487	1.58078	1.71	0	0	1.4742	0	0	0	11.5566	Bacteroidetes	Bacteroidetes	Bacteroidales	Bacteroidaceae	Bacteroides	V3Tg2774	0	TGAGGAATATTGGTCAATGGACGAGAGTCTGAACCGGCCAAGTAGCGTGAAGGATGACTGCCCTATGGGTTGTAAACTTCTTTTATACGGGAATAAAGTGAGGCACGTGTGCCTTTTTGTATGTACCGTATGAATAAGGATCGGCTAACTCC
V3_Bacteroides_refOTU_256	0	0	0	0	0	0	1.98088	0	1.49848	3.21487	1.58078	1.71	0	0	1.4742	0	0	0	11.4592	Bacteroidetes	Bacteroidetes	Bacteroidales	Bacteroidaceae	Bacteroides	V3Tg3238	0.0132	TGAGGAATATTGGTCAATGGACGAGAGTCTGAACCAGCCAAGTAGCGTGAAGGATGACTGCCCTATGGGTTGTAAACTTCTTTTATACGGGAATAAAGTGAGGCACGTGTGCCTTTTGTTATGTACCGTATGAATAAGGATCGGCTAACTCC
V3_Bacteroides_refOTU_257	0	0	1.59589	9.83616	0	0	0	0	0	0	0	0	0	0	0	0	0	0	11.432	Bacteroidetes	Bacteroidetes	Bacteroidales	Bacteroidaceae	Bacteroides	V3Tg3165	0	TGAGGAATATTGGTCAATGGGCGCAGGCCTGAACCAGCCAAGTAGCGTGAAGGATGACTGCCCTATGGGTTGTAAACTTCTTTTATATGGGAATAAAGTTTTCCACGCGTGGAATTTTGTATGTACCATATGAATAAGGATCGGCTAACTCC
V3_Bacteroides_refOTU_258	0	0	0	0	0	0	1.98088	0	0	0	0	0	1.35071	0	0	1.80651	6.1515	0	11.2896	Bacteroidetes	Bacteroidetes	Bacteroidales	Bacteroidaceae	Bacteroides	V3Tg3903	0.0065	TGAGGAATATTGGTCAATGGGCGCAGGCCTGAACCAGCCAAGTAGCGTGAAGGATGACTGCCCTATGGGTTGTAAACTTCTTTTATATGGGGATAAAGTTTTCCACGTGTGGAATTTTGTATGTACCATATGAATAAGGATCGGCTAACTCC
V3_Bacteroides_refOTU_259	0	0	0	0	0	0	0	0	2.99696	1.07162	0	1.71	5.40283	0	0	0	0	0	11.1814	Bacteroidetes	Bacteroidetes	Bacteroidales	Bacteroidaceae	Bacteroides	V3Tg3209	0.0066	TGAGGAATATTGGTCAATGGACGAGAGTCTGAACCAGCCAAGTAGCGTGAAGGATGACTGCCCTATGGGTTGTAAACTTCTTTTATACGGGAATAAAGTGGAGTATGCATACTCCTTTGTATGTACCGTATGGATAAGGATCGGCTAACTCC
V3_Bacteroides_refOTU_260	0	1.75658	4.78767	0	0	0	0	0	0	0	0	0	0	0	0	3.61302	0	1	11.1573	Bacteroidetes	Bacteroidetes	Bacteroidales	Bacteroidaceae	Bacteroides	V3Tg2059	0.0066	TGAGGAATATTGGTCAATGGATGCGAGTCTGAACCAGCCAAGTAGCGTGAAGGATGACTGCCCTATGGGTTGTAAACTTCTTTTATATGGGAATAAAGTGGTCCACGTGTGGATTTTTGTATGTACCATATGAATAAGGATCGGCTAACTCC
V3_Bacteroides_refOTU_261	3.20628	0	0	0	2.08668	2.04779	0	0	0	0	0	0	0	0	0	1.80651	0	2	11.1473	Bacteroidetes	Bacteroidetes	Bacteroidales	Bacteroidaceae	Bacteroides	V3Tg6464	0	TGAGGAATGTTGGTCAATGGGCGATGGCCTGAACCAGCCAAGTAGCGTGAAGGATGACTGCCCTATGGGTTGTAAACTTCTTTTATAAAGGAATAAAGTCGGGTATGCATACCCGTTTGCATGTACTTTATGAATAAGGATCGGCTAACTCC
V3_Bacteroides_refOTU_262	0	0	3.19178	1.96723	0	0	1.98088	1.87778	0	0	0	0	0	0	0	0	2.0505	0	11.0682	Bacteroidetes	Bacteroidetes	Bacteroidales	Bacteroidaceae	Bacteroides	V3Tg8015	0.0132	TGAGGAATATTGGTCAATGGGCGAGAGCCTGAACCAGCCAAGTAGCGTGAAGGATGAAGGCTCTATGGGTCGTAAACTTCTTTTATAGGGGAATAAAATGAGCCACGTGTGGCTTTTTGTATGTACCCTATGAATAAGGATCGGCTAACTCC
V3_Bacteroides_refOTU_263	0	0	0	0	0	0	0	0	2.99696	2.14325	3.16156	0	2.70142	0	0	0	0	0	11.0032	Bacteroidetes	Bacteroidetes	Bacteroidales	Bacteroidaceae	Bacteroides	V3Tg1661	0	TGAGGAATATTGGTCAATGGGCGAGGGCCTGAACCAGCCAAGTAGCGTGAAGGATGACTGCCCTATGGGTTGTAAACTTCTTTTATAAAGGAATAAAGTCGGGTATGGATACCCGTTTGCATGTACTTTATGAATAAGGATCGGCTAACTCC
V3_Bacteroides_refOTU_264	0	0	0	0	0	0	0	0	1.49848	3.21487	0	3.42001	2.70142	0	0	0	0	0	10.8348	Bacteroidetes	Bacteroidetes	Bacteroidales	Bacteroidaceae	Bacteroides	V3Tg10680	0.0086	TGAGGAATATTGGTCAATGGACGAGAGTCTGAACCAGCCAAGTAGCGTGAAGGATGAAGGTTCTATGGATTGTAAACTTCTTTTATACGGGAATAAACGGATCCACGTGTGGATTTTTGTCATGTACCGTATGAATAAGGAATCGGCTAACTCC
V3_Bacteroides_refOTU_265	1.60314	0	0	0	0	0	0	1.87778	2.99696	0	0	0	1.35071	2.88032	0	0	0	0	10.7089	Bacteroidetes	Bacteroidetes	Bacteroidales	Bacteroidaceae	Bacteroides	V3Tg2040	0.0066	TGAGGAATATTGGTCAATGGACGAGAGTCTGAACCAGCCAAGTAGCGTGAAGGATGACTGCCCTATGGGTCGTAAACTTCTTTTATACGGGAATAAAGTGAGGCACGTGTGCCTTTTTGTATGTACCGTATGAATAAGGATCGGCTAACTCC
V3_Bacteroides_refOTU_266	0	0	0	0	0	0	0	0	0	3.21487	0	3.42001	4.05212	0	0	0	0	0	10.687	Bacteroidetes	Bacteroidetes	Bacteroidales	Bacteroidaceae	Bacteroides	V3Tg2896	0.0066	TGAGGAATATTGGTCAATGGACGAGAGTCTGAACCAGCCAAGTAGCGTGAAGGATGACTGCCCTATGGGTTGTAAACTTCTTTTATACGGGAATAAAGTTAGGCACGTGTGCCTTTTTGTATGTACCGTACGAATAAGGATCGGCTAACTCC
V3_Bacteroides_refOTU_267	0	0	0	0	0	0	0	0	1.49848	0	4.74233	1.71	2.70142	0	0	0	0	0	10.6522	Bacteroidetes	Bacteroidetes	Bacteroidales	Bacteroidaceae	Bacteroides	V3Tg3898	0	TGAGGAATATTGGTCAATGGGCGAGAGCCTGAACCAGCCAAGTAGCGTGAAGGATGACTGCCCTATGGGTTGTAAACTTCTTTTATAAAGGAATAAAGTCGGGTATGGATACCCGTTTGCATGCACTTTATGAATAAGGATCGGCTAACTCC
V3_Bacteroides_refOTU_268	0	0	1.59589	0	0	0	0	3.75557	0	0	0	0	0	1.44016	0	1.80651	2.0505	0	10.6486	Bacteroidetes	Bacteroidetes	Bacteroidales	Bacteroidaceae	Bacteroides	V3Tg3397	0	TGAGGAGTATTGGTCAATGGACGCGAGTCTGAACCAGCCAAGTAGCGTGAAGGATGACTGCCCTATGGGTTGTAAACTTCTTTTATATGGGAATAAAGTGGTCCACGTGTGGATTTTTGTATGTACCATATGAATAAGGATCGGCTAACTCC
V3_Bacteroides_refOTU_269	0	1.75658	0	1.96723	0	0	0	0	0	2.14325	4.74233	0	0	0	0	0	0	0	10.6094	Bacteroidetes	Bacteroidetes	Bacteroidales	Bacteroidaceae	Bacteroides	V3Tg2107	0	TGAGGAATATTGGTCAATGGACGAGAGTCTGAACCAGCCAAGTAGCGTGAAGGATGACTGCCCTATGGGTTATAAACTTCTTTTATACGGGAATAAAGTGAGGCACGTGTGCCTTTTTGTATGTACCGTATGAATAAGGATCGGCTAACTCC
V3_Bacteroides_refOTU_270	0	0	0	0	0	0	0	0	0	1.07162	9.48467	0	0	0	0	0	0	0	10.5563	Bacteroidetes	Bacteroidetes	Bacteroidales	Bacteroidaceae	Bacteroides	V3Tg2521	0.0066	TGAGGAATATTGGTCAATGGGCGAGAGCCTGAACCAGCCAAGTAGCGTGAAGGATGACTGCCCTATGGGTTGTAAACTTCTTTTATAAAGGAATAAAGTTGGGTATGGATACCCGTTTGCATGTACTTTATGAATAAGGATCGGCTAACTCC
V3_Bacteroides_refOTU_271	0	0	0	0	0	6.14338	0	1.87778	0	0	0	0	0	1.44016	0	0	0	1	10.4613	Bacteroidetes	Bacteroidetes	Bacteroidales	Bacteroidaceae	Bacteroides	V3Tg2337	0.0066	TGAGGAATATTGGTCAATGGGCGATGGCCTGAACCAGCCAAGTAGCGTGAGGATGACTGCCCTATGGGTTGTAAACTTCTTTTATAAAGGAATAAAGTCGGGTATGCATACCCGTTTGCATGTACTTTATGAATAAGGATCGGCTAACTCC
V3_Bacteroides_refOTU_272	0	0	0	0	0	0	0	0	0	7.50136	1.58078	0	1.35071	0	0	0	0	0	10.4328	Bacteroidetes	Bacteroidetes	Bacteroidales	Bacteroidaceae	Bacteroides	V3Tg2538	0	TGAGGAATATTGGTCAATGGGCGAGAGCCTGAACCAGCCAAGTAGCGTGAAGGGTGACTGCCCTATGGGTTGTAAACTTCTTTTATAAAGGAATAAAGTCGGGTATGGATACCCGTTTGCATGTACTTTATGAATAAGGATCGGCTAACTCC
V3_Bacteroides_refOTU_273	0	0	0	0	0	0	0	0	2.99696	0	1.58078	0	1.35071	1.44016	0	0	2.0505	1	10.4191	Bacteroidetes	Bacteroidetes	Bacteroidales	Bacteroidaceae	Bacteroides	V3Tg2349	0	TGAGGAATATTGGTCAATGGACGAGAGTCTGAACCAGCCAAGTAGCGTGAAGGGTGACTGCCCTATGGGTTGTAAACTTCTTTTATACGGGAATAAAGTGAGGCACGTGTGCCTTTTTGTATGTACCGTATGAATAAGGATCGGCTAACTCC
V3_Bacteroides_refOTU_274	0	0	0	0	0	0	0	0	0	0	4.74233	0	0	0	0	3.61302	2.0505	0	10.4059	Bacteroidetes	Bacteroidetes	Bacteroidales	Bacteroidaceae	Bacteroides	V3Tg4422	0	TGAGGAATATTGGTCAATGGACGAGAGTCTGAACCAGCCAAGTAGCGTGAAGGATGACTGCCCTATGGGTTGTAAACTTCTTTTATATGGGAATAAAGTGAGCCACGTGTGGCTTTTTGTATGTACCATATGAATAAGGATCGGCTAACTCC
V3_Bacteroides_refOTU_275	0	0	0	0	0	0	0	0	1.49848	1.07162	0	5.13001	2.70142	0	0	0	0	0	10.4015	Bacteroidetes	Bacteroidetes	Bacteroidales	Bacteroidaceae	Bacteroides	V3Tg3561	0	TGAGGAATATTGGTCAATGGACGAGAGTCTGAACCAGCCAAGTAGCGTGAAGGATGACTGCCCTATGGGTTGTAAACTTCTTTTATACGGGAATAAAGTTGTCCACGTGTGGATTTTTGTATGTACCGTATGAATAAGGATCGGCTAACTCC
V3_Bacteroides_refOTU_276	0	0	4.78767	1.96723	0	0	0	0	0	0	0	0	0	0	1.4742	0	2.0505	0	10.2796	Bacteroidetes	Bacteroidetes	Bacteroidales	Bacteroidaceae	Bacteroides	V3Tg4595	0.0066	TGAGGAATATTGGTCAATGGACGCGAGTCTGAACCAGCCAAGTAGCGTGAAGGATGACTGCCCTATGGGTTGTAAACTTCTTTTATATGGGAATAAAGTGCAGTATGTATACTGTTTTGTATGTACCATATGAATAAGGATCGGCTAACTCC
V3_Bacteroides_refOTU_277	0	0	1.59589	0	0	0	0	1.87778	0	0	0	0	0	1.44016	1.4742	1.80651	2.0505	0	10.245	Bacteroidetes	Bacteroidetes	Bacteroidales	Bacteroidaceae	Bacteroides	V3Tg2258	0.0066	TGAGGAATATTGGTCAATGGACGCGAGTCTGAACCAGCCAAGTAGCGTGAAGGATGACTGCCCTATGGGTTGTAAACTTCTTTTATATGGGAATAAAGTGGTCCACGTGCGGATTTTTGTATGTACCATATGAATAAGGATCGGCTAACTCC
V3_Bacteroides_refOTU_278	0	0	3.19178	1.96723	0	2.04779	0	0	0	0	0	0	0	0	2.94841	0	0	0	10.1552	Bacteroidetes	Bacteroidetes	Bacteroidales	Bacteroidaceae	Bacteroides	V3Tg2904	0.0197	TGAGGAATATTGGTCAATGGGCGATGGCCTGAACCAGCCAAGTAGCGTGAAGGATGACTGCTCTATGGGTCGTAAACTTCTTTTATATGGGAATAAAGTTTTCCACGTGTGGAATTTTGTATGTACCATATGAATAAGGATCGGCTAACTCC
V3_Bacteroides_refOTU_279	0	0	0	0	0	0	0	0	0	4.28649	0	1.71	4.05212	0	0	0	0	0	10.0486	Bacteroidetes	Bacteroidetes	Bacteroidales	Bacteroidaceae	Bacteroides	V3Tg2536	0.0066	TGAGGAATATTGGTCAATGGACGAGAGTCTGAACCAGCCAGGTAGCGTGAAGGATGACTGCCCTATGGGTTGTAAACTTCTTTTATACGGGAATAAAGTTAGGCACGTGTGCCTTTTTGTATGTACCGTATGAATAAGGATCGGCTAACTCC
V3_Bacteroides_refOTU_280	0	1.75658	0	1.96723	0	6.14338	0	0	0	0	0	0	0	0	0	0	0	0	9.86718	Bacteroidetes	Bacteroidetes	Bacteroidales	Bacteroidaceae	Bacteroides	V3Tg7161	0.0066	TGAGGAATATTGGTCATGGGCGATGGCCTGAACCAGCCAAGTAGCGTGAAGGATGACTGCCCTATGGGTTGTAAACTTCTTTTATAAAGGAATAAAGTCGGGTATGCATACCCGTTTGCATGTACTTTATGAATAAGGATCGGCTAACTCC
V3_Bacteroides_refOTU_281	1.60314	0	0	0	0	0	0	0	4.49544	0	0	1.71	0	0	0	0	2.0505	0	9.85909	Bacteroidetes	Bacteroidetes	Bacteroidales	Bacteroidaceae	Bacteroides	V3Tg2928	0.0066	TGAGGAATATTGGTCAATGGACGAGAGTCTGAACCAGCCAAGTAGCGTGAAGGATGACTGCCCTATGAGTTGTAAACTTCTTTTATACGGGAATAAAGTGAGGCACGTGTGCCTTTTTGTATGTACCGTATGAATAAGGATCGGCTAACTCC
V3_Bacteroides_refOTU_282	0	0	0	3.93446	0	0	0	0	2.99696	0	0	0	1.35071	1.44016	0	0	0	0	9.72229	Bacteroidetes	Bacteroidetes	Bacteroidales	Bacteroidaceae	Bacteroides	V3Tg4209	0	TGAGGAATATTGGTCAATGGACGAGAGTCTGAACCAGCCAAGTAGCGTGAAGGATGACTGCCCTATGGGTTGTAAACTTCTTTTATACGGGAATAAAGTGAGGCACGCGTGCCTTTTTGTATGTACCGTATGAATAAGGATCGGCTAACTCC
V3_Bacteroides_refOTU_283	0	0	0	0	0	0	0	0	0	1.07162	0	8.55001	0	0	0	0	0	0	9.62164	Bacteroidetes	Bacteroidetes	Bacteroidales	Bacteroidaceae	Bacteroides	V3Tg2452	0.0066	TGAGGAATATTGGTCAATGGACGAGAGTCTGAACCAGCCAAGTAGCGTGAAGGATGACTGCCCTATGGGTTGTAAACTTCTTTTATACGGGAATAAAGTTAGGCACGTGCGCCTTTTTGTATGTACCGTATGAATAAGGATCGGCTAACTCC
V3_Bacteroides_refOTU_284	1.60314	3.51315	1.59589	0	0	0	0	0	0	0	0	0	0	2.88032	0	0	0	0	9.5925	Bacteroidetes	Bacteroidetes	Bacteroidales	Bacteroidaceae	Bacteroides	V3Tg3777	0.0066	TGAGGAATATTGGTCAATGGGCGCTAGCCTGAACCAGCCAAGTAGCGTGAAGGATGAAGGCTCTATGGGCCGTAAACTTCTTTTATATAAGAATAAAGTGCAGTATGTATACTGTTTTGTATGTATTATATGAATAAGGATCGGCTAACTCC
V3_Bacteroides_refOTU_285	0	5.26973	0	0	0	0	0	0	0	0	0	0	0	0	1.4742	1.80651	0	1	9.55044	Bacteroidetes	Bacteroidetes	Bacteroidales	Bacteroidaceae	Bacteroides	V3Tg3265	0.0263	TGAGGAATATTGGTCAATGGGCGCGAGCCTGAACCAGCCAAGTAGCGTGAAGGATGAAGGCTCTATGGGTTGTAAACTTCTTTTATAAAGGAATAAAGTCGGGTATGCATACCCGTTTGCATGTACTTTATGAATAAGGATCGGCTAACTCC
V3_Bacteroides_refOTU_286	0	0	0	0	0	0	0	0	0	1.07162	0	1.71	6.75354	0	0	0	0	0	9.53517	Bacteroidetes	Bacteroidetes	Bacteroidales	Bacteroidaceae	Bacteroides	V3Tg3045	0.0066	TGAGGAATATTGGTCAATGGGCGCAGGCCTGAACCAGCCAAGTAGCGTGAAGGATGACTGCCCTATGGGTTGTAAACTTCTTTTATACGGGAATAAAGTGGAGTATGCATACTCCTTTGTATGTACCGTATGAATAAGGATCGGCTAACTCC
V3_Bacteroides_refOTU_287	0	0	0	0	0	0	0	0	0	0	9.48467	0	0	0	0	0	0	0	9.48467	Bacteroidetes	Bacteroidetes	Bacteroidales	Bacteroidaceae	Bacteroides	V3Tg3128	0.0329	TGAGGAATATTGGTCAATGGGCGAGAGCCTGAACCAGCCAAGTAGCGTGAAGGATGACTGCCCTATGGGTTGTAAACTTCTTTTATAAAGGAATAAAGTGGTCCACGTGTGGACTTTTGTATGTACCATATGAATAAGGATCGGCTAACTCC
V3_Bacteroides_refOTU_288	0	0	0	0	0	0	0	3.75557	0	0	0	0	0	0	0	3.61302	2.0505	0	9.41909	Bacteroidetes	Bacteroidetes	Bacteroidales	Bacteroidaceae	Bacteroides	V3Tg2960	0	TGAGGAATATTGGTCAATGGGCGCAGGCCTGAACCAGCCAAGTAGCGTGAAGGATGACTGCCCTATGGGTTGTAAACTTCTTTTATATGGGAATAAAGTTTTCCACGTGCGGAATTTTGTATGTACCATATGAATAAGGATCGGCTAACTCC
V3_Bacteroides_refOTU_289	0	0	0	3.93446	0	0	0	0	0	0	0	0	0	0	0	5.41953	0	0	9.35399	Bacteroidetes	Bacteroidetes	Bacteroidales	Bacteroidaceae	Bacteroides	V3Tg4395	0.0132	TGAGGAATATTGGTCAATGGGCGCAGGCCTGAACCAGCCAAGTAGCGTGAAGGATGACTGCCCTATGGGTTGTAAACTTCTTTTATATGGGAATAAAGTCGGGTATGCATACCCGTTTGCATGTACTTTATGAATAAGGATCGGCTAACTCC
V3_Bacteroides_refOTU_290	1.60314	0	0	0	0	0	1.98088	0	0	0	0	0	0	1.44016	1.4742	1.80651	0	1	9.30489	Bacteroidetes	Bacteroidetes	Bacteroidales	Bacteroidaceae	Bacteroides	V3Tg9605	0.0261	TGAGGGAATATTGGTCAATGGGCGATGGCCTGAACCAGCCAAGTAGCGTGAAGGATGACTGCCTATGGTTGTAAACTTCTTTTATAAAGGATAAAGTCGGGTATGCATACCCGTTTGCATGTACTTTATGAATAAGGATCGGCTAACTCC
V3_Bacteroides_refOTU_291	0	0	0	0	0	0	0	0	0	0	4.74233	1.71	1.35071	0	1.4742	0	0	0	9.27725	Bacteroidetes	Bacteroidetes	Bacteroidales	Bacteroidaceae	Bacteroides	V3Tg2378	0.0066	TGAGGAATATTGGTCAATGGACGAGAGTCTGAACCAGCCAAGTAGCGTGAAGGATGACTGCCCTATGGGTTGTAAACTTCTTTTATACGGAAATAAAGTGAGGCACGTGTGCCTTTTTGTATGTACCGTATGAATAAGGATCGGCTAACTCC
V3_Bacteroides_refOTU_292	0	0	0	0	0	0	0	0	0	0	7.90389	0	1.35071	0	0	0	0	0	9.2546	Bacteroidetes	Bacteroidetes	Bacteroidales	Bacteroidaceae	Bacteroides	V3Tg2323	0.0066	TGAGGAATATTGGTCAATGGACGCGAGTCTGAACCAGCCAAGTAGCGTGAAGGATGACTGCCCTATGGGTTGTAAACTTCTTTTATATGGGAATAAAGTGGTCCACGCGTGGACTTTTGTATGTACCATATGAATAAGGATCGGCTAACTCC
V3_Bacteroides_refOTU_293	1.60314	1.75658	3.19178	0	0	0	0	0	0	0	0	0	2.70142	0	0	0	0	0	9.25291	Bacteroidetes	Bacteroidetes	Bacteroidales	Bacteroidaceae	Bacteroides	V3Tg5699	0.0072	TGAGGAATATTGGTCAATGGACGAGAGTCTGAACCAGCCAAGTAGCGTGAAGGATGACTGCCCTATGGGTTGTAAACTTCTTTTATACGGGAATAAAGTGAGGCACGTGTGCCTTTTTGTATGTACCGTATGAATAAGCACCGGCTAACTAC
V3_Bacteroides_refOTU_294	0	0	1.59589	0	0	0	0	0	0	0	0	0	0	1.44016	0	0	6.1515	0	9.18755	Bacteroidetes	Bacteroidetes	Bacteroidales	Bacteroidaceae	Bacteroides	V3Tg3256	0.0197	TGAGGAATATTGGTCAATGGGCGTAAGCCTGAACCAGCCAAGTCGCGTGAAGGATGACTGCCCTATGGGTTGTAAACTTCTTTTATAAAGGAATAAAGTCGGGTATGCATACCCGTTTGCATGTACTTTATGAATAAGGATCGGCTAACTCC
V3_Bacteroides_refOTU_295	0	0	3.19178	3.93446	0	0	0	0	0	0	0	0	0	0	0	0	0	2	9.12624	Bacteroidetes	Bacteroidetes	Bacteroidales	Bacteroidaceae	Bacteroides	V3Tg6777	0.0132	TGAGGAATATTGGTCAATGGGCGAGAGCCTGAACCAGCCAAGTAGCGTGAAGGATGAAGCTCTATGGGTCGTAAACTTCTTTTATATGGAATAAAGTTTTCCACGTGTGGAATTTTGTATGTACCATATGAATAAGGATCGGCTAACTCC
V3_Bacteroides_refOTU_296	0	0	0	0	0	0	0	0	1.49848	0	3.16156	1.71	2.70142	0	0	0	0	0	9.07146	Bacteroidetes	Bacteroidetes	Bacteroidales	Bacteroidaceae	Bacteroides	V3Tg2367	0	TGAGGAATATTGGTCAATGGGCGAGAGCCTGAACCAGCCAAGTAGCGTGAAGGATGACTGCCCTATGGGTTGTAAACTTCTTCTATAAAGGAATAAAGTCGGGTATGGATACCCGTTTGCATGTACTTTATGAATAAGGATCGGCTAACTCC
V3_Bacteroides_refOTU_297	0	0	4.78767	0	0	0	0	0	0	0	0	0	0	0	1.4742	1.80651	0	1	9.06838	Bacteroidetes	Bacteroidetes	Bacteroidales	Bacteroidaceae	Bacteroides	V3Tg5126	0.0133	TGAGGAATATTGGTCAATGGGCGATGGCCTGAACCAGCCAAGTAGCGTGAAGGATGACTGCCCTATGGGTTGTAAACTTCTTTTATAAAGGATAAGTCGGGTATGCATACCCGTTTGCATGTACTTTATGAATAAGGATCGGCTAACTCC
V3_Bacteroides_refOTU_298	1.60314	0	0	1.96723	0	0	0	0	0	1.07162	0	0	1.35071	0	0	0	2.0505	1	9.0432	Bacteroidetes	Bacteroidetes	Bacteroidales	Bacteroidaceae	Bacteroides	V3Tg5491	0.0066	TGAGGAATATTGGTCAATGGACGAGAGTCTGAACCAGCCAAGTAGCGTGAAGGATGACTGCCCTATGGGTTGTAAACTTCTTTTATACGGGAATAAAGTGAGGCACGTGTGCTTTTTTGTATGTACCGTATGAATAAGGATCGGCTAACTCC
V3_Bacteroides_refOTU_299	0	0	0	0	0	0	0	0	1.49848	1.07162	4.74233	1.71	0	0	0	0	0	0	9.02244	Bacteroidetes	Bacteroidetes	Bacteroidales	Bacteroidaceae	Bacteroides	V3Tg2543	0.0066	TGAGGAATATTGGTCAATGGGCGAGAGCCTGAACCAGCCAAGTAACGTGAAGGATGACTGCCCTATGGGTTGTAAACTTCTTTTATAAAGGAATAAAGTCGGGTATGGATACCCGTTTGCATGTACTTTATGAATAAGGATCGGCTAACTCC
V3_Bacteroides_refOTU_300	0	0	0	0	0	0	0	0	1.49848	0	0	3.42001	4.05212	0	0	0	0	0	8.97061	Bacteroidetes	Bacteroidetes	Bacteroidales	Bacteroidaceae	Bacteroides	V3Tg5677	0.0066	TGAGGAATATTGGTCAATGGACGAGAGTCTGAACCAGCCAAGTAGCGTGAAGGATGACTGCCCTATGGGTTGTAAACTTCTTTTATACGGGAATAAAGTGGAGTATGCATACTCCTTTGTATGTACCGTATGAATAGGGATCGGCTAACTCC
V3_Bacteroides_refOTU_301	0	5.26973	1.59589	0	0	0	0	0	0	0	0	0	0	0	0	0	0	2	8.86562	Bacteroidetes	Bacteroidetes	Bacteroidales	Bacteroidaceae	Bacteroides	V3Tg4667	0.0461	TGGGGAATTTTGGACAATGGGGGCAACCCTGATCCAGCCAAGTAGCGTGAAGGATGACTGCCCTATGGGTTGTAAACTTCTTTTATAAAGGAATAAAGTCGGGTATGCATACCCGTTTGCATGTACTTTATGAATAAGGATCGGCTAACTCC
V3_Bacteroides_refOTU_302	0	3.51315	0	0	0	0	0	0	0	0	0	0	0	0	1.4742	1.80651	2.0505	0	8.84437	Bacteroidetes	Bacteroidetes	Bacteroidales	Bacteroidaceae	Bacteroides	V3Tg4765	0.0067	TGAGGAATATTGGTCAATGGGCGCAGGCCTGAACCAGCCAAGTAGCGTGAAGGATGACTGCCCTATGGGTTGTAAACTTCTTTTATATGGGAATAAAGTTTTCCACGTGTGGAATTTTGTATGTACCATATGAATAAGGATCGGCTAAATAC
V3_Bacteroides_refOTU_303	0	0	0	0	0	0	0	0	0	1.07162	3.16156	1.71	1.35071	0	1.4742	0	0	0	8.76809	Bacteroidetes	Bacteroidetes	Bacteroidales	Bacteroidaceae	Bacteroides	V3Tg2809	0	TGAGGAATATTGGTCAATGGACGAGAGTCTGAACCAGCCAAGTAGCGTGAAGGATGACTGCCCTATGGGTTGTAAACTTCTTTTATACGGGAATAAAGTGAGGCACGTGCGCCTTTTTGTATGTACCGTATGAATAAGGATCGGCTAACTCC
V3_Bacteroides_refOTU_304	0	0	0	0	0	0	0	0	2.99696	0	0	1.71	4.05212	0	0	0	0	0	8.75909	Bacteroidetes	Bacteroidetes	Bacteroidales	Bacteroidaceae	Bacteroides	V3Tg2502	0.0066	TGAGGAATATTGGTCAATGGACGAGAGTCTGAACCAGCCAAGTAGCGTGAAGGATGACTGCCCTATGGGTTGTAAACTTCTTTTATACGGGAATAAAGTGATCCACGTGTGGATTTTTGTATGTACCGTATGAATAAGGATCGGCTAACTCC
V3_Bacteroides_refOTU_305	0	0	0	0	0	0	5.94263	0	0	0	0	0	0	0	0	1.80651	0	1	8.74914	Bacteroidetes	Bacteroidetes	Bacteroidales	Bacteroidaceae	Bacteroides	V3Tg7836	0.0197	TGAGGAATATTGGTCAATGGGCGGAAGCCTGAACCAGCCAAGTAGCGTGAAGGATGACTGCCCTATGGGTTGTAAACTTCTTTTATATGGGAATAAAGTGGTCCACGTGTGGATTTTTGTATGTACCATATGAATAAGGATCGGCTAACTCC
V3_Bacteroides_refOTU_306	0	1.75658	1.59589	0	0	0	0	0	0	0	0	0	0	2.88032	1.4742	0	0	1	8.70699	Bacteroidetes	Bacteroidetes	Bacteroidales	Bacteroidaceae	Bacteroides	V3Tg3453	0	TGAGGAATATTGGTCAATGGGCGCTAGCCTGAACCAGCCAAGTAGCGTGAAGGATGAAGGCTCTATGGGTCGTAAACTTCTTTTATATAAGAATAAGGTGCAGTATGTATACTGTTTTGTATGTATTATATGAATAAGGATCGGCTAACTCC
V3_Bacteroides_refOTU_307	0	0	0	0	0	0	0	0	0	1.07162	4.74233	0	1.35071	0	1.4742	0	0	0	8.63887	Bacteroidetes	Bacteroidetes	Bacteroidales	Bacteroidaceae	Bacteroides	V3Tg3726	0	TGAGGAATATTGGTCAATGGACGAGAGTCTGAACCAGCCAAGTAGCGTGAAGGATGACTGCCCTATGGGTTGTAAACTCCTTTTATACGGGAATAAAGTGAGGCACGTGTGCCTTTTTGTATGTACCGTATGAATAAGGATCGGCTAACTCC
V3_Bacteroides_refOTU_308	0	0	0	0	0	0	0	0	1.49848	0	0	1.71	5.40283	0	0	0	0	0	8.61132	Bacteroidetes	Bacteroidetes	Bacteroidales	Bacteroidaceae	Bacteroides	V3Tg2427	0.0066	TGAGGAATATTGGTCAATGGACGAGAGTCTGAACCAGCCAAGTAGCGTGAAGGATGAAGGTTCTACGGATTGTAAACTTCTTTTATACGGGAATAAACGAATCCACGTGTGGATTTTTGCATGTACCGTATGAATAAGGATCGGCTAACTCC
V3_Bacteroides_refOTU_309	1.60314	1.75658	0	1.96723	0	0	0	0	0	0	0	0	0	0	1.4742	1.80651	0	0	8.60766	Bacteroidetes	Bacteroidetes	Bacteroidales	Bacteroidaceae	Bacteroides	V3Tg3021	0	TGAGGAATATTGGTCAATGGGCGCAGGCCTGAACCAGCCAAGTAGCGCGAAGGATGACTGCCCTATGGGTTGTAAACTTCTTTTATATGGGAATAAAGTTTTCCACGTGTGGAATTTTGTATGTACCATATGAATAAGGATCGGCTAACTCC
V3_Bacteroides_refOTU_310	0	0	0	0	0	0	0	0	0	0	0	0	1.35071	0	0	7.22604	0	0	8.57675	Bacteroidetes	Bacteroidetes	Bacteroidales	Bacteroidaceae	Bacteroides	V3Tg3508	0.0066	TGAGGAATATTGGTCAATGGACGAGAGTCTGAACCAGCCAAGTAGCGTGAAGGATGACTGCCCTATGGGTTGTAAACTTCTTTTATACGGGAATGAAGTGAGGCACGTGTGCCTTTTTGTATGTACCGTATGAATAAGGATCGGCTAACTCC
V3_Bacteroides_refOTU_311	0	0	0	0	0	0	0	0	1.49848	1.07162	1.58078	1.71	2.70142	0	0	0	0	0	8.5623	Bacteroidetes	Bacteroidetes	Bacteroidales	Bacteroidaceae	Bacteroides	V3Tg3001	0.0066	TGAGGAATATTGGTCAATGGGCGAGAGCCTGAGCCAGCCAAGTAGCGTGAAGGATGACTGCCCTATGGGTTGTAAACTTCTTTTATAAAGGAATAAAGTCGGGTATGGATACCCGTTTGCATGTACTTTATGAATAAGGATCGGCTAACTCC
V3_Bacteroides_refOTU_312	1.60314	0	0	0	0	0	0	0	1.49848	2.14325	1.58078	1.71	0	0	0	0	0	0	8.53565	Bacteroidetes	Bacteroidetes	Bacteroidales	Bacteroidaceae	Bacteroides	V3Tg2542	0.0066	TGAGGAATATTGGTCAATGGACGAGAGTCTGAACCAGCCAAGTAGCGTGAAGGATGACTGCCCTATGGGTTGTAAACTTCTTTTATGCGGGAATAAAGTGAGGCACGTGTGCCTTTTTGTATGTACCGTATGAATAAGGATCGGCTAACTCC
V3_Bacteroides_refOTU_313	0	0	0	0	0	0	3.96176	0	0	0	0	0	0	0	1.4742	0	2.0505	1	8.48646	Bacteroidetes	Bacteroidetes	Bacteroidales	Bacteroidaceae	Bacteroides	V3Tg2901	0.0066	TGAGGAATATTGGTCGATGGACGCGAGTCTGAACCAGCCAAGTAGCGTGAAGGATGACTGCCCTATGGGTTGTAAACTTCTTTTATATGGGAATAAAGTGGTCCACGTGTGGATTTTTGTATGTACCATATGAATAAGGATCGGCTAACTCC
V3_Bacteroides_refOTU_314	0	3.51315	0	1.96723	0	0	1.98088	0	0	0	0	0	0	0	0	0	0	1	8.46126	Bacteroidetes	Bacteroidetes	Bacteroidales	Bacteroidaceae	Bacteroides	V3Tg4426	0.0197	TGGGGAATATTGCACAATGGACGCGAGTCTGAACCAGCCAAGTAGCGTGAAGGATGACTGCCCTATGGGTTGTAAACTTCTTTTATATGGGAATAAAGTGGTCCACGTGTGGATTTTTGTATGTACCATATGAATAAGGATCGGCTAACTCC
V3_Bacteroides_refOTU_315	0	0	1.59589	3.93446	0	0	0	0	0	0	0	0	0	1.44016	1.4742	0	0	0	8.44472	Bacteroidetes	Bacteroidetes	Bacteroidales	Bacteroidaceae	Bacteroides	V3Tg8043	0.0329	TGGGGAATATTGGGCAATGGACGCAAGTCTGAACCAGCCAAGTAGCGTGAAGGATGAAGGCTCTATGGGTCGTAAACTTCTTTTATATAAGAATAAAGTGCAGTATGTATACTGTTTTGTATGTATTATATGAATAAGGATCGGCTAACTCC
V3_Bacteroides_refOTU_316	1.60314	0	4.78767	0	0	0	0	0	0	0	0	0	0	0	0	0	2.0505	0	8.44131	Bacteroidetes	Bacteroidetes	Bacteroidales	Bacteroidaceae	Bacteroides	V3Tg4648	0.0395	TGAGGAATATTGGTCAATGGCCGAGAGGCTGAACCAGCCAAGTCGCGTGAGGGATGAAGGTTCTATGGATCGTAAACCTCTTTTATATGGGAATAAAGTTTTCCACGTGTGGAATTTTGTATGTACCATATGAATAAGGATCGGCTAACTCC
V3_Bacteroides_refOTU_317	0	0	0	0	0	0	1.98088	0	0	0	0	0	0	0	0	5.41953	0	1	8.40041	Bacteroidetes	Bacteroidetes	Bacteroidales	Bacteroidaceae	Bacteroides	V3Tg3071	0.0066	TGAGGAATATTGGTCAATGGACGCGAGTCTGAACCAGCCGAGTAGCGTGAAGGATGACTGCCCTATGGGTTGTAAACTTCTTTTATATGGGAATAAAGTGGTCCACGTGTGGATTTTTGTATGTACCATATGAATAAGGATCGGCTAACTCC
V3_Bacteroides_refOTU_318	0	0	0	0	0	0	0	0	0	1.07162	0	0	2.70142	0	0	3.61302	0	1	8.38606	Bacteroidetes	Bacteroidetes	Bacteroidales	Bacteroidaceae	Bacteroides	V3Tg2587	0.0066	TGAGGAATATTGGTCAATGGACGAGAGTCTGAACCAGCCAAGTAGCGTGAAGGATGACTGCCCTATGGGTTGTAAACTTCTTTTGTACGGGAATAAAGTGAGGCACGTGTGCCTTTTTGTATGTACCGTATGAATAAGGATCGGCTAACTCC
V3_Bacteroides_refOTU_319	0	0	0	0	0	0	0	0	0	2.14325	0	3.42001	2.70142	0	0	0	0	0	8.26467	Bacteroidetes	Bacteroidetes	Bacteroidales	Bacteroidaceae	Bacteroides	V3Tg3079	0.0066	TGAGGAATATTGGTCAATGGACGAGAGTCTGAACCAGCCAAGTAGCGTGAAGGATGACCGCCCTATGGGTTGTAAACTTCTTTTATACGGGAATAAAGTTAGGCACGTGTGCCTTTTTGTATGTACCGTATGAATAAGGATCGGCTAACTCC
V3_Bacteroides_refOTU_320	0	0	0	0	0	0	0	0	1.49848	1.07162	1.58078	0	4.05212	0	0	0	0	0	8.20301	Bacteroidetes	Bacteroidetes	Bacteroidales	Bacteroidaceae	Bacteroides	V3Tg3196	0	CGAGGAATATTGGTCAATGGGCGAGAGCCTGAACCAGCCAAGTAGCGTGAAGGATGACTGCCCTATGGGTTGTAAACTTCTTTTATAAAGGAATAAAGTCGGGTATGGATACCCGTTTGCATGTACTTTATGAATAAGGATCGGCTAACTCC
V3_Bacteroides_refOTU_321	0	0	0	0	0	0	0	0	0	1.07162	0	1.71	5.40283	0	0	0	0	0	8.18446	Bacteroidetes	Bacteroidetes	Bacteroidales	Bacteroidaceae	Bacteroides	V3Tg3735	0	TGAGGAATATTGGTCAATGGACGAGAGTCTGAACCAGCCAAGTAGCGTGAGGGATGAAGGTTCTATGGATTGTAAACTTCTTTTATACGGGAATAAACGAATCCACGTGTGGATTTTTGCATGTACCGTATGAATAAGGATCGGCTAACTCC
V3_Bacteroides_refOTU_322	0	0	1.59589	0	0	0	0	0	0	0	0	0	0	0	1.4742	0	4.101	1	8.1711	Bacteroidetes	Bacteroidetes	Bacteroidales	Bacteroidaceae	Bacteroides	V3Tg2805	0.0065	TGAGGAATATTGGTCAAGTGGGCGCAGGCCTGAACCAGCCAAGTAGCGTGAAGGATGACTGCCCTATGGGTTGTAAACTTCTTTTATATGGGAATAAAGTTTTCCACGTGTGGAATTTTGTATGTACCATATGAATAAGGATCGGCTAACTCC
V3_Bacteroides_refOTU_323	0	0	0	0	0	0	0	0	0	2.14325	1.58078	1.71	2.70142	0	0	0	0	0	8.13544	Bacteroidetes	Bacteroidetes	Bacteroidales	Bacteroidaceae	Bacteroides	V3Tg5195	0.0461	TGGGGAATATTGGGCAATGGGCGCAAGCCTGACCCAGCAACGCCGCGTGAAGGATGACTGCCCTATGGGTTGTAAACTTCTTTTATAAAGGAATAAAGTCGGGTATGGATACCCGTTTGCATGTACTTTATGAATAAGGATCGGCTAACTCC
V3_Bacteroides_refOTU_324	0	0	1.59589	0	0	0	1.98088	0	0	0	0	1.71	1.35071	0	1.4742	0	0	0	8.11168	Bacteroidetes	Bacteroidetes	Bacteroidales	Bacteroidaceae	Bacteroides	V3Tg3551	0	TGAGGAATATTGGTCAATGGGCGCAGGCCTGAACCAGCCAAGTAGCGTGAAGGATGACTGCCCTATGGGTTGTAAACTTCTTTTATATGGGAATAAAGTTTTCCACGTGTGGAATTTTGTATGTACCGTATGAATAAGGATCGGCTAACTCC
V3_Bacteroides_refOTU_325	0	0	0	0	0	0	0	0	0	3.21487	3.16156	1.71	0	0	0	0	0	0	8.08643	Bacteroidetes	Bacteroidetes	Bacteroidales	Bacteroidaceae	Bacteroides	V3Tg2404	0	TGAGGAATATTGGTCAATGGGCGAGAGCCTGAACCAGCCAAGTAGCGTGAAGGATGACTGCCCTATGGGTTGTAAACTTCTTTTATAAAGGAATAGAGTCGGGTATGGATACCCGTTTGCATGTACTTTATGAATAAGGATCGGCTAACTCC
V3_Bacteroides_refOTU_326	0	0	1.59589	0	2.08668	0	0	0	0	0	0	0	0	1.44016	2.94841	0	0	0	8.07114	Bacteroidetes	Bacteroidetes	Bacteroidales	Bacteroidaceae	Bacteroides	V3Tg4745	0.0724	TGGGGAATTTTGGACAATGGGGGCAACCCTGATCCAGCCATGCCGCGTGCAGGATGACTGCCCTATGGGTTGTAAACTTCTTTTATAAAGGAATAAAGTCGGGTATGCATACCCGTTTGCATGTACTTTATGAATAAGGATCGGCTAACTCC
V3_Bacteroides_refOTU_327	0	0	0	0	0	0	0	0	1.49848	2.14325	0	1.71	2.70142	0	0	0	0	0	8.05314	Bacteroidetes	Bacteroidetes	Bacteroidales	Bacteroidaceae	Bacteroides	V3Tg2562	0	TGAGGAATATTGGTCAATGGGCGAGAGCCTGAACCAGCCAAGTAGTGTGAAGGATGACTGCCCTATGGGTTGTAAACTTCTTTTATAAAGGAATAAAGTCGGGTATGGATACCCGTTTGCATGTACTTTATGAATAAGGATCGGCTAACTCC
V3_Bacteroides_refOTU_328	8.0157	0	0	0	0	0	0	0	0	0	0	0	0	0	0	0	0	0	8.0157	Bacteroidetes	Bacteroidetes	Bacteroidales	Bacteroidaceae	Bacteroides	V3Tg4122	0.0395	TGAGGAATATTGGTCAATGGACGAGAGTCTGAACCAGCCAAGTAGCGTGAAGGATGAAGGTCCTACGGATTGTAAACTTCTTTTATAAGGGAATAAAGTGAGGCACGTGTGCCTTTTTGTATGTACCGTATGAATAAGGATCGGCTAACTCC
V3_Bacteroides_refOTU_329	0	1.75658	1.59589	0	0	0	0	0	0	0	0	0	0	0	1.4742	0	2.0505	1	7.87717	Bacteroidetes	Bacteroidetes	Bacteroidales	Bacteroidaceae	Bacteroides	V3Tg2701	0.0066	TGAGGAATATTGGTCAATGGACGCGAGTCTGAACCAGCCAAGTAGCGTGAAGGATGACTGCCCTATGGGCTGTAAACTTCTTTTATATGGGAATAAAGTGGTCCACGTGTGGATTTTTGTATGTACCATATGAATAAGGATCGGCTAACTCC
V3_Bacteroides_refOTU_330	0	0	0	0	0	0	0	0	1.49848	0	6.32311	0	0	0	0	0	0	0	7.82159	Bacteroidetes	Bacteroidetes	Bacteroidales	Bacteroidaceae	Bacteroides	V3Tg3163	0	TGAGGAATATTGGTCAATGGGCGAGAGCCTGAACCAGCCAAGTAGCGTGAAGGATGACTGCCCTATGGGTTGTAAACTTCTTTTATAGAGGAATAAAGTCGGGTATGGATACCCGTTTGCATGTACTTTATGAATAAGGATCGGCTAACTCC
V3_Bacteroides_refOTU_331	0	0	0	0	0	0	0	0	1.49848	0	3.16156	0	1.35071	0	0	1.80651	0	0	7.81725	Bacteroidetes	Bacteroidetes	Bacteroidales	Bacteroidaceae	Bacteroides	V3Tg7845	0	TGAGGAATATTGGTCAATGGACGAGAGTCTGAACCAGCCAAGTAGCGTGAAAGATGACTGCCCTATGGGTTGTAAACTTCTTTTATACGGGAATAAAGTGAGGCACGTGTGCCTTTTTGTATGTACCGTATGAATAAGGATCGGCTAACTCC
V3_Bacteroides_refOTU_332	0	0	0	0	0	0	0	0	0	0	4.74233	1.71	1.35071	0	0	0	0	0	7.80304	Bacteroidetes	Bacteroidetes	Bacteroidales	Bacteroidaceae	Bacteroides	V3Tg3789	0.0066	TGAGGAATATTGGTCAATGGGCGAGAGCCTGAACCAGCCAAGTAGCGTGAAGGATGACTGCCCTATGGGTTGTAAACTTCTTTTATAAAGGAATAAGTCGGGTATGGATACCCGTTTGCATGTACTTTATGAATAAGGATCGGCTAACTCC
V3_Bacteroides_refOTU_333	0	0	0	0	0	0	0	0	0	0	4.74233	1.71	1.35071	0	0	0	0	0	7.80304	Bacteroidetes	Bacteroidetes	Bacteroidales	Bacteroidaceae	Bacteroides	V3Tg4902	0	TGAGGAATATTGGTCAATGGGCGAGAGCCTGAACCAGCCAAGTAGCGTGAAGGATGACTGCCTTATGGGTTGTAAACTTCTTTTATAAAGGAATAAAGTCGGGTATGGATACCCGTTTGCATGTACTTTATGAATAAGGATCGGCTAACTCC
V3_Bacteroides_refOTU_334	0	0	0	0	0	0	0	0	1.49848	3.21487	0	1.71	1.35071	0	0	0	0	0	7.77406	Bacteroidetes	Bacteroidetes	Bacteroidales	Bacteroidaceae	Bacteroides	V3Tg3888	0	TGAGGAATATTGGTCAATGGACGAGAGTCTGAACCAGCCGAGTAGCGTGAAGGATGACTGCCCTATGGGTTGTAAACTTCTTTTATACGGGAATAAAGTGGAGTATGCATACTCCTTTGTATGTACCGTATGAATAAGGATCGGCTAACTCC
V3_Bacteroides_refOTU_335	0	0	0	0	0	0	0	0	1.49848	0	1.58078	0	0	2.88032	0	1.80651	0	0	7.76609	Bacteroidetes	Bacteroidetes	Bacteroidales	Bacteroidaceae	Bacteroides	V3Tg3566	0	TGAGGAATATTGGTCAATGGACGAGAGTCTGAACCAGCCAAGTAGCGTGAAGGATGACTGCCCTATGGGTTGTAAACTTCTTTTATACGGGAATAAAGTGAGGCACGTGTGCCTTTTTGTATGTACCGCATGAATAAGGATCGGCTAACTCC
V3_Bacteroides_refOTU_336	0	0	1.59589	0	0	6.14338	0	0	0	0	0	0	0	0	0	0	0	0	7.73927	Bacteroidetes	Bacteroidetes	Bacteroidales	Bacteroidaceae	Bacteroides	V3Tg8111	0.0066	TGAGGAATATTGGTCAATGGGCGATGGCCTGAACCAGCCAGTAGCGTGAAGGATGACTGCCCTATGGGTTGTAAACTTCTTTTATAAAGGAATAAAGTCGGGTATGCATACCCGTTTGCATGTACTTTATGAATAAGGATCGGCTAACTCC
V3_Bacteroides_refOTU_337	0	0	0	0	0	0	0	0	0	3.21487	3.16156	0	1.35071	0	0	0	0	0	7.72713	Bacteroidetes	Bacteroidetes	Bacteroidales	Bacteroidaceae	Bacteroides	V3Tg3341	0.1022	TGAGGAATATTGGTCAATGGGCGAGAGCCTGAACCAGCCAAGTAGCGTGAAGGATGACTGCCCTATGGGTTGTAAACTTCTTTTGTCAGGGAAGAGCAGAAGACGGTACCTGACGAATAAGCCACGGCTAACTAC
V3_Bacteroides_refOTU_338	0	0	0	0	0	0	0	0	1.49848	2.14325	0	0	4.05212	0	0	0	0	0	7.69385	Bacteroidetes	Bacteroidetes	Bacteroidales	Bacteroidaceae	Bacteroides	V3Tg3672	0.0195	TGGAGGAATATTGGTCAATGGGACGAGAGTCTGAACCAGCCAAGTAGCGTGAAGGATGACTGCCCTATGGGTTGTAAACTTCTTTTATACGGGAATAAAGTGGAGTATGCATACTCCTTTGTATGTACCGTATGAATAAGGATCGGCTAACTCC
V3_Bacteroides_refOTU_339	0	0	1.59589	0	0	0	0	0	0	0	4.74233	0	1.35071	0	0	0	0	0	7.68893	Bacteroidetes	Bacteroidetes	Bacteroidales	Bacteroidaceae	Bacteroides	V3Tg2909	0	TGAGGAATATTGGTCAATGGACGAGAGTCTGAACCAGCCAAGTAGTGTGAAGGATGACTGCCCTATGGGTTGTAAACTTCTTTTATACGGGAATAAAGTGAGGCACGTGTGCCTTTTTGTATGTACCGTATGAATAAGGATCGGCTAACTCC
V3_Bacteroides_refOTU_340	0	0	0	0	0	0	3.96176	0	0	0	0	0	2.70142	0	0	0	0	1	7.66317	Bacteroidetes	Bacteroidetes	Bacteroidales	Bacteroidaceae	Bacteroides	V3Tg5367	0.0066	TGAGGAATATTGGTCAATGGACGAGAGTCTGAACCAGCCAAGTAGCGTGAAGGATGACTGCCCTATGGGTTGTAAACTTCTTTTATACGGGAATAAAGTAAGGCACGTGTGCCTTTTTGTATGTACCGTATGAATAAGGATCGGCTAACTCC
V3_Bacteroides_refOTU_341	0	0	0	0	0	6.14338	0	0	0	0	0	0	0	1.44016	0	0	0	0	7.58354	Bacteroidetes	Bacteroidetes	Bacteroidales	Bacteroidaceae	Bacteroides	V3Tg3840	0.0066	TGAGGAATATTGGTCAATGGGCGATGGCCTGAACCAGCCAATTAGCGTGAAGGATGACTGCCCTATGGGTTGTAAACTTCTTTTATAAAGGAATAAAGTCGGGTATGCATACCCGTTTGCATGTACTTTATGAATAAGGATCGGCTAACTCC
V3_Bacteroides_refOTU_342	0	0	0	0	0	0	0	0	1.49848	0	3.16156	0	0	1.44016	1.4742	0	0	0	7.5744	Bacteroidetes	Bacteroidetes	Bacteroidales	Bacteroidaceae	Bacteroides	V3Tg2988	0.0066	TGAGGAATATTGGTCAATGGACGAGAGTCTGAACCAGCCAAGTAGCGTAAAGGATGACTGCCCTATGGGTTGTAAACTTCTTTTATACGGGAATAAAGTGAGGCACGTGTGCCTTTTTGTATGTACCGTATGAATAAGGATCGGCTAACTCC
V3_Bacteroides_refOTU_343	0	0	0	0	0	0	0	0	0	0	0	0	0	5.76064	0	1.80651	0	0	7.56715	Bacteroidetes	Bacteroidetes	Bacteroidales	Bacteroidaceae	Bacteroides	V3Tg5410	0.0263	TGAGGAATATTGGTCAATGGGCGATGGCCTGAACCAGCCAAGTAGCGTGAAGGATGAAGGCTCTATGGGTCGTAAACTTCTTTTATAAAGGAATAAAGTCGGGTATGCATACCCGTTTGCATGTACTTTATGAATAAGGATCGGCTAACTCC
V3_Bacteroides_refOTU_344	0	0	0	0	0	0	0	0	1.49848	0	1.58078	3.42001	0	0	0	0	0	1	7.49926	Bacteroidetes	Bacteroidetes	Bacteroidales	Bacteroidaceae	Bacteroides	V3Tg5074	0.0133	TGAGGAATATTGGTCAATGGACGAGAGTCTGAACCAGCCAAGTAGCGTGAAGGATGACTGCCCTATGGGTTGTAAACTTCTTTTATACGGGAATAAAGTGAGGCACGTGTGCCTTTTGATGTACCGTATGAATAAGGATCGGCTAACTCC
V3_Bacteroides_refOTU_345	0	0	1.59589	1.96723	0	0	0	0	0	0	0	0	0	1.44016	1.4742	0	0	1	7.47749	Bacteroidetes	Bacteroidetes	Bacteroidales	Bacteroidaceae	Bacteroides	V3Tg4584	0.0066	TGAGGAATATTGGTCAATGGACAAGAGTCTGAACCAGCCAAGTAGCGTGAAGGATGACTGCCCTATGGGTTGTAAACTTCTTTTATACGGGAATAAAGTGAGGCACGTGTGCCTTTTTGTATGTACCGTATGAATAAGGATCGGCTAACTCC
V3_Bacteroides_refOTU_346	0	0	0	0	0	0	0	0	1.49848	1.07162	3.16156	1.71	0	0	0	0	0	0	7.44166	Bacteroidetes	Bacteroidetes	Bacteroidales	Bacteroidaceae	Bacteroides	V3Tg2956	0.0066	TGAGGAATATTGGTCAATGGGCGAGAGCCTGAACCAGCCAAGTGCGTGAAGGATGACTGCCCTATGGGTTGTAAACTTCTTTTATAAAGGAATAAAGTCGGGTATGGATACCCGTTTGCATGTACTTTATGAATAAGGATCGGCTAACTCC
V3_Bacteroides_refOTU_347	0	0	0	0	0	0	0	0	0	1.07162	1.58078	3.42001	1.35071	0	0	0	0	0	7.42311	Bacteroidetes	Bacteroidetes	Bacteroidales	Bacteroidaceae	Bacteroides	V3Tg3037	0.0066	TGAGGAATATTGGTCAATGGGCGAGAGCCTGAACCAGCCAAGTAGCGTGAAGGATGACTGCCCTATGGGTTGTAAACTTCTTTTATAAAGGAATAAAGTCGGGTATGGATACCCGTTTGCATGTACTTTATGAGTAAGGATCGGCTAACTCC
V3_Bacteroides_refOTU_348	0	0	0	0	0	0	1.98088	0	0	0	0	0	0	0	0	5.41953	0	0	7.40041	Bacteroidetes	Bacteroidetes	Bacteroidales	Bacteroidaceae	Bacteroides	V3Tg5057	0.0066	TGAGGAATATTGGTCAATGGGCGTTAGCCTGAACCAGCCAAGTAGCGTGAAGGATGAAGGCTCTATGGGTCGTAAACTTCTTTTATATAAGAATAAAGTGCAGTATGTATACTGTTTTGTATGTACTATATGAATAAGGATCGGCTAACTCC
V3_Bacteroides_refOTU_349	1.60314	0	4.78767	0	0	0	0	0	0	0	0	0	0	0	0	0	0	1	7.39081	Bacteroidetes	Bacteroidetes	Bacteroidales	Bacteroidaceae	Bacteroides	V3Tg5515	0.0196	TGAGGAATATTGGTCAATGGACGCGAGTCTGAACCAGCCAAGTAGCGTGAAGGATGACTGCCCTATGGGTTGTAAACTTCTTTTATATGGGAATAAAAGTGGTCCACGTGTGGATTTTTGTATGTACCATATGAATAAGGATCGGCTAACTCC
V3_Bacteroides_refOTU_350	0	0	1.59589	0	0	0	0	1.87778	0	0	0	0	0	1.44016	1.4742	0	0	1	7.38804	Bacteroidetes	Bacteroidetes	Bacteroidales	Bacteroidaceae	Bacteroides	V3Tg7462	0.0066	TGAGGAATATTGGTCAATGGGCGATGGCCTGAACCAGCCAAGTAGCGTGAAGGATGACTGCCCTATGGGTTGTAAACTTCTTTTATAAAGGAATAAAGTCGGTATGCATACCCGTTTGCATGTACTTTATGAATAAGGATCGGCTAACTCC
V3_Bacteroides_refOTU_351	0	3.51315	0	0	0	0	0	0	0	0	0	0	0	0	0	1.80651	2.0505	0	7.37016	Bacteroidetes	Bacteroidetes	Bacteroidales	Bacteroidaceae	Bacteroides	V3Tg10950	0.0131	TGAGGAATATTGGTCAATGGACGCGAGTCTGAACCAGCCAAGTAGCGTGAAGGATGACTGCCCTATGGGTTGTAAACTTCTTTTATATGGGAATAAATGGTCCACGTGTGGATTTTTGTTATGTACCATATGAATAAGGATCGGCTAACTCC
V3_Bacteroides_refOTU_352	1.60314	0	0	0	0	0	0	0	0	0	0	0	0	0	2.94841	1.80651	0	1	7.35806	Bacteroidetes	Bacteroidetes	Bacteroidales	Bacteroidaceae	Bacteroides	V3Tg3002	0.0066	TGAGGAATATTGGTCAATGGGCGAGAGTCTGAACCAGCCAAGTAGCGTGAAGGATGACTGCCCTATGGGTTGTAAACTTCTTTTATATGGGAATAAAGTGAGCCACGTGTGGCTTTTTGTATGTACCATACGAATAAGGATCGGCTAACTCC
V3_Bacteroides_refOTU_353	1.60314	0	0	0	0	0	0	0	0	0	0	0	0	0	2.94841	1.80651	0	1	7.35806	Bacteroidetes	Bacteroidetes	Bacteroidales	Bacteroidaceae	Bacteroides	V3Tg3845	0.0066	TGAGGAATATTGGTCAATGGACGAGAGTCTGAACCGGCCAAGTAGCGTGAAGGATGAAGGTCCTACGGATTGTAAACTTCTTTTATAAGGGAATAAAACCTCCCACGTGTGGGAGCTTGTATGTACCTTATGAATAAGCATCGGCTAACTCC
V3_Bacteroides_refOTU_354	0	1.75658	3.19178	0	0	0	0	0	0	0	0	0	1.35071	0	0	0	0	1	7.29906	Bacteroidetes	Bacteroidetes	Bacteroidales	Bacteroidaceae	Bacteroides	V3Tg13147	0.0196	TGAGGAATATTGGTCAATGGACGAGAGTCTGAACCAGCCAAGTAGCGTGAGGATGACTGCCCTATGGGGTTGTAAACTTCTTTTATACGGGAATAAAGTGAGGCACGTGTGCCTTTTTGTATGTACCGTATGAATAAGGATCGGCTAACTCC
V3_Bacteroides_refOTU_355	0	0	0	1.96723	0	0	0	0	0	0	0	0	0	0	1.4742	1.80651	2.0505	0	7.29845	Bacteroidetes	Bacteroidetes	Bacteroidales	Bacteroidaceae	Bacteroides	V3Tg8572	0.0132	TGAGGAATATTGGTCAATGGGCGGTAGCCTGAACCAGCCAAGTAGCGTGAAGGATGAAGGCTCTATGGGTCGTAAACTTCTTTATATAAGAATAAAGTGCAGTATGTATACTGTTTTGTATGTATTATATGAATAAGGATCGGCTAACTCC
V3_Bacteroides_refOTU_356	0	0	0	0	0	0	0	0	0	1.07162	3.16156	1.71	1.35071	0	0	0	0	0	7.29389	Bacteroidetes	Bacteroidetes	Bacteroidales	Bacteroidaceae	Bacteroides	V3Tg3800	0	TGAGGAATATTGGTCAATGGGCGAGAGCCTGAACCGGCCAAGTAGCGTGAAGGATGACTGCCCTATGGGTTGTAAACTTCTTTTATAAAGGAATAAAGTCGGGTATGGATACCCGTTTGCATGTACTTTATGAATAAGGATCGGCTAACTCC
V3_Bacteroides_refOTU_357	0	0	0	0	0	0	0	0	0	1.07162	3.16156	1.71	1.35071	0	0	0	0	0	7.29389	Bacteroidetes	Bacteroidetes	Bacteroidales	Bacteroidaceae	Bacteroides	V3Tg2971	0	TGAGGAATATTGGTCAATGGGCGAGAGCCTGAACCAGCCAAGTAGCGTGAAGGACGACTGCCCTATGGGTTGTAAACTTCTTTTATAAAGGAATAAAGTCGGGTATGGATACCCGTTTGCATGTACTTTATGAATAAGGATCGGCTAACTCC
V3_Bacteroides_refOTU_358	0	0	0	0	0	0	0	0	0	3.21487	0	0	4.05212	0	0	0	0	0	7.26699	Bacteroidetes	Bacteroidetes	Bacteroidales	Bacteroidaceae	Bacteroides	V3Tg4922	0.0461	TGAGGAATATTGGTCAATGGACGCAAGTCTGAACCAGCCATGCCGCGTGCAGGATGACGGCTCTATGAGTTGTAAACTTCTTTTATACGGGAATAAAGTGAGGCACGTGTGCCTTTTTGTATGTACCGTATGAATAAGGATCGGCTAACTCC
V3_Bacteroides_refOTU_359	0	5.26973	0	0	0	0	1.98088	0	0	0	0	0	0	0	0	0	0	0	7.25061	Bacteroidetes	Bacteroidetes	Bacteroidales	Bacteroidaceae	Bacteroides	V3Tg3537	0	TGAGGAATATTGGTCAATGGGCGCAGGCCTGAACCAACCAAGTAGCGTGAAGGATGACTGCCCTATGGGTTGTAAACTTCTTTTATATGGGAATAAAGTTTTCCACGTGTGGAATTTTGTATGTACCATATGAATAAGGATCGGCTAACTCC
V3_Bacteroides_refOTU_360	0	0	0	0	0	0	0	0	0	0	0	0	0	0	0	7.22604	0	0	7.22604	Bacteroidetes	Bacteroidetes	Bacteroidales	Bacteroidaceae	Bacteroides	V3Tg4602	0.0329	TGAGGAATATTGGTCAATGGGCGAGAGCCTGAACCAGCCAAGTAGCGTGAAGGATAAAGGCTCTATGGGTCGTAAACTTCTTTTATAAAGGAATAAAGTCGGGTATGCATACCCGTTTGCATGTACTTTATGAATAAGGATCGGCTAACTCC
V3_Bacteroides_refOTU_361	0	0	0	0	0	0	0	0	0	0	0	0	0	7.2008	0	0	0	0	7.2008	Bacteroidetes	Bacteroidetes	Bacteroidales	Bacteroidaceae	Bacteroides	V3Tg4722	0	TGGGGAATATTGGTCAATGGACGCGAGTCTGAACCAGCCAAGTAGCGTGAAGGATGACTGCCCTATGGGTTGTAAACTTCTTTTATATGGGAATAAAGTTGTCCACGTGTGGATTTTTGTATGTACCATATGAATAAGGATCGGCTAACTCC
V3_Bacteroides_refOTU_362	0	0	0	0	0	0	0	0	0	0	0	0	0	7.2008	0	0	0	0	7.2008	Bacteroidetes	Bacteroidetes	Bacteroidales	Bacteroidaceae	Bacteroides	V3Tg3893	0.0132	TGAGGAATATTGGTCAATGGGCGTTGGCCTGAACCAGCCAAGTAGCGTGAAGGATGAAGGCTCTATGGGTCGTAAACTTCTTTTATATAAGAATAAAGTGCAGTATGTATACTGTTTTGTATGTATTATATGAATAAGGATCGGCTAACTAC
V3_Bacteroides_refOTU_363	0	0	0	0	0	0	0	0	0	1.07162	0	3.42001	2.70142	0	0	0	0	0	7.19304	Bacteroidetes	Bacteroidetes	Bacteroidales	Bacteroidaceae	Bacteroides	V3Tg7430	0.0132	TGAGGAATATTGGTCAATGGACGAGAGTCTGAACCAGCCAAGTAGCGTGAAGGATGACTGCCCTATGGGTTGTAAACTTCTTTTATACGGGAATAAAGTTAGGCACGTGTACCTTTTTGTATGTACCGCATGAATAAGGATCGGCTAACTCC
V3_Bacteroides_refOTU_364	0	0	0	0	0	0	0	0	0	1.07162	4.74233	0	1.35071	0	0	0	0	0	7.16466	Bacteroidetes	Bacteroidetes	Bacteroidales	Bacteroidaceae	Bacteroides	V3Tg3894	0.0066	TGAGGAATATCGGTCAATGGGCGAGAGCCTGAACCAGCCAAGTAGCGTGAAGGATGACTGCCCTATGGGTTGTAAACTTCTTTTATAAAGGAATAAAGTCGGGTATGGATACCCGTTTGCATGTACTTTATGAATAAGGATCGGCTAACTCC
V3_Bacteroides_refOTU_365	0	1.75658	0	0	0	0	3.96176	0	0	0	0	0	0	1.44016	0	0	0	0	7.15849	Bacteroidetes	Bacteroidetes	Bacteroidales	Bacteroidaceae	Bacteroides	V3Tg4862	0	TGAGGAATATTGGCCAATGGGCGCAGGCCTGAACCAGCCAAGTAGCGTGAAGGATGACTGCCCTATGGGTTGTAAACTTCTTTTATATGGGAATAAAGTTTTCCACGTGTGGAATTTTGTATGTACCATATGAATAAGGATCGGCTAACTCC
V3_Bacteroides_refOTU_366	0	0	0	1.96723	0	0	0	0	0	0	0	0	0	0	2.94841	0	2.0505	0	6.96614	Bacteroidetes	Bacteroidetes	Bacteroidales	Bacteroidaceae	Bacteroides	V3Tg8507	0.0068	TGAGGAATATTGGTCAATGGGCGCTAGCCTGAACCAGCCAAGTAGCGTGAAGGATGAAGGCTCTATGGGTCGTAAACTTCTTTTATATAAGAATAAAGTGCAGTATGTATACTGTTTTGTATGTATTATATGAATAAGGATCGGCTAATCC
V3_Bacteroides_refOTU_367	0	0	0	0	0	0	0	0	0	0	0	0	0	0	0	1.80651	2.0505	3	6.85701	Bacteroidetes	Bacteroidetes	Bacteroidales	Bacteroidaceae	Bacteroides	V3Tg3164	0.0066	TGAGGAATATTGGTCAATGGACGCGAGTCTGAACCAGCCAAGTAGCGTGAAGGATGACTGCCCTATGGGTTGTAAACTTCTTTTATATGGGAATAAAGTGGTCCACGTGTGGATTTTTGTATGTACCATATGAATAGGGATCGGCTAACTCC
V3_Bacteroides_refOTU_368	0	3.51315	0	0	0	0	0	0	0	0	0	0	0	0	1.4742	1.80651	0	0	6.79387	Bacteroidetes	Bacteroidetes	Bacteroidales	Bacteroidaceae	Bacteroides	V3Tg3971	0	TGAGGAATATTGGTCAATGGGCGCAGGCCTGAACCAGCCAAGTAGCGTGAAGGATGACTGCCCTATGGGTTGTAAACCTCTTTTATATGGGAATAAAGTTTTCCACGTGTGGAATTTTGTATGTACCATATGAATAAGGATCGGCTAACTCC
V3_Bacteroides_refOTU_369	0	0	0	0	0	0	0	0	1.49848	2.14325	0	1.71	1.35071	0	0	0	0	0	6.70244	Bacteroidetes	Bacteroidetes	Bacteroidales	Bacteroidaceae	Bacteroides	V3Tg3754	0.0066	TGAGGAATATTGGTCAATGGACGAGAGTCTGAACCAGCCAAGTAGCGTGAAGGATGACTGCCCTATGGGTTGTAAACTTCTTTTATACGGGAATAAAGTGGAGTATGCATACTCCTTTGTATGTACCGTATGAATAAGGATCGGCTAACTCT
V3_Bacteroides_refOTU_370	0	0	0	0	0	0	0	0	0	0	3.16156	0	0	0	1.4742	0	2.0505	0	6.68626	Bacteroidetes	Bacteroidetes	Bacteroidales	Bacteroidaceae	Bacteroides	V3Tg13842	0.0199	TGAGGAATATGTCAATGGACGCGAGTCTGAACCAGCCAAGTAGCGTGAAGGATGACTGCCCTATGGGTTGTAAACTTCCTTTATACGGGAATAAAGTGAGGCACGTGTGCCTTTTTGTATGTACCGTATGAATAAGGATCGGCTAACTCC
V3_Bacteroides_refOTU_371	0	0	0	0	0	0	0	0	0	1.07162	3.16156	0	1.35071	0	0	0	0	1	6.58389	Bacteroidetes	Bacteroidetes	Bacteroidales	Bacteroidaceae	Bacteroides	V3Tg2722	0.0066	TGAGGAATATTGGTCAATGGACGAGAGTCTGAACCAGCCAAGTAGCGTGAAGGATGACTGCCCTATGGGTTGTAAACTTCTTTTATACGGGAATAAAGTGAGGCACGTGTGCCTTTTTGTATGTACCGTATGATAAGGATCGGCTAACTCC
V3_Bacteroides_refOTU_372	0	0	0	0	0	0	0	0	0	2.14325	0	1.71	2.70142	0	0	0	0	0	6.55466	Bacteroidetes	Bacteroidetes	Bacteroidales	Bacteroidaceae	Bacteroides	V3Tg3185	0	TGAGGAATATTGGTCAATGGGCGAGAGCCTGAACCAGCCAAGTAGCGTGAAGGATGACTGCCCTATGGGTTGTAAACTTCTTTTATAAAGGAATAAAGTCGGGTATGGGTACCCGTTTGCATGTACTTTATGAATAAGGATCGGCTAACTCC
V3_Bacteroides_refOTU_373	0	3.51315	0	1.96723	0	0	0	0	0	0	0	0	0	0	0	0	0	1	6.48038	Bacteroidetes	Bacteroidetes	Bacteroidales	Bacteroidaceae	Bacteroides	V3Tg5770	0.0395	TGAGGAATATTGGTCAATGGGCGTAAGCCTGAACCAGCCAAGTCGCGTGAGGGATGAAGGTTCTATGGATCGTAAACTTCTTTTATATGGGAATAAAGTTTTCCACGTGTGGAATTTTGTATGTACCATATGAATAAGGATCGGCTAACTCC
V3_Bacteroides_refOTU_374	1.60314	0	0	0	0	0	0	0	0	0	0	0	0	0	0	1.80651	2.0505	1	6.46015	Bacteroidetes	Bacteroidetes	Bacteroidales	Bacteroidaceae	Bacteroides	V3Tg4192	0.0066	TGAGGAATATTGGTCAATAGACGAGAGTCTGAACCAGCCAAGTAGCGTGAAGGATGAAGGTCCTACGGATTGTAAACTTCTTTTATAAGGGAATAAAACCTCCCACGTGTGGGAGCTTGTATGTACCTTATGAATAAGCATCGGCTAACTCC
V3_Bacteroides_refOTU_375	0	0	1.59589	0	0	0	1.98088	1.87778	0	0	0	0	0	0	0	0	0	1	6.45455	Bacteroidetes	Bacteroidetes	Bacteroidales	Bacteroidaceae	Bacteroides	V3Tg3967	0.0066	TGAGGAATATTGGTCAATGGACGCGAGTCTGAACCAGCCAAGTAGCGTGAAGGATGACTGCCCTATGGGTTGTAAACTTCTTTATATGGGAATAAAGTGGTCCACGTGTGGATTTTTGTATGTACCATATGAATAAGGATCGGCTAACTCC
V3_Bacteroides_refOTU_376	0	0	1.59589	1.96723	0	0	0	1.87778	0	0	0	0	0	0	0	0	0	1	6.44091	Bacteroidetes	Bacteroidetes	Bacteroidales	Bacteroidaceae	Bacteroides	V3Tg3944	0.0066	TGAGGAATATTGGTCAATGGACGCGAGTCTGAGCCAGCCAAGTAGCGTGAAGGATGACTGCCCTATGGGTTGTAAACTTCTTTTATATGGGAATAAAGTGGTCCACGTGTGGATTTTTGTATGTACCATATGAATAAGGATCGGCTAACTCC
V3_Bacteroides_refOTU_377	0	0	0	0	0	0	0	1.87778	0	1.07162	1.58078	0	0	0	0	1.80651	0	0	6.33669	Bacteroidetes	Bacteroidetes	Bacteroidales	Bacteroidaceae	Bacteroides	V3Tg15344	0.031	TGGGGAATCTTCCGCAATGGACGAGAGTCTGAACCAGCCAAGTAGCGTGAAGGATGACTGCCCTATGGGTTGTAAACTTCTTTTATACGGGAATAAAGTTAGGCACGTGTGCCTTTTTGTATGTACCGTATGAATAAGGATCGGCTAACTCC
V3_Bacteroides_refOTU_378	0	1.75658	0	0	0	0	0	1.87778	0	0	0	0	2.70142	0	0	0	0	0	6.33578	Bacteroidetes	Bacteroidetes	Bacteroidales	Bacteroidaceae	Bacteroides	V3Tg8944	0	TGAGGAATATTGGTCAATGGACGAGAGTCTGAACCAGCCAGGTAGCGTGAAGGATGACTGCCCTATGGGTTGTAAACTTCTTTTATACGGGAATAAAGTGAGGCACGTGTGCCTTTTTGTATGTACCGTATGAATAAGGATCGGCTAACTCC
V3_Bacteroides_refOTU_379	0	0	0	0	0	0	0	0	0	0	6.32311	0	0	0	0	0	0	0	6.32311	Bacteroidetes	Bacteroidetes	Bacteroidales	Bacteroidaceae	Bacteroides	V3Tg5690	0.0132	TGAGGAATATTGGTCAATGGACGCGAGTCTGAACCAGCCAAGTAGCGTGAAGGATGACTGCCCTATGGGTTGTAAACTTCTTTTATATGGGAATAAAGTGGTCCACGTGTGGACTTTTGTATGTACCGTATGAATAAGGATCGGTTAACTCC
V3_Bacteroides_refOTU_380	0	0	0	0	0	0	0	0	0	0	6.32311	0	0	0	0	0	0	0	6.32311	Bacteroidetes	Bacteroidetes	Bacteroidales	Bacteroidaceae	Bacteroides	V3Tg5747	0.0066	TGAGGAGTATTGGTCAATGGACGCGAGTCTGAACCAGCCAAGTAGCGTGAAGGATGACTGCCCTATGGGTTGTAAACTTCTTTTATATGGGAATAAAGTGGTCCACGTGTGGACTTTTGTATGTACCATATGAATAAGGATCGGCTAACTCC
V3_Bacteroides_refOTU_381	0	0	0	0	0	0	0	0	0	0	6.32311	0	0	0	0	0	0	0	6.32311	Bacteroidetes	Bacteroidetes	Bacteroidales	Bacteroidaceae	Bacteroides	V3Tg3930	0.0066	TGAGGAATATTGGTCAATGGACGCGAGTCTGAACCAGCCAAGTAGCGTGAAGGATGACTGCCCTATGGGTTGTAAGCTTCTTTTATATGGGAATAAAGTGGTCCACGTGTGGACTTTTGTATGTACCATATGAATAAGGATCGGCTAACTCC
V3_Bacteroides_refOTU_382	0	0	4.78767	0	0	0	0	0	0	0	0	0	0	0	1.4742	0	0	0	6.26187	Bacteroidetes	Bacteroidetes	Bacteroidales	Bacteroidaceae	Bacteroides	V3Tg5719	0.0132	TGAGGAATATTGGTCAATGGGCGTAAGCCTGAACCAGCCAAGTAGCGTGAAGGATGACTGCCCTATGGGTTGTAAACTTCTTTTATAAAGGAATAAAGTCGGGTATGCATACCCGTTTGCATGTACTTTATGAATAAGGATCGGCTAACTCC
V3_Bacteroides_refOTU_383	0	0	0	0	0	0	0	0	1.49848	0	4.74233	0	0	0	0	0	0	0	6.24081	Bacteroidetes	Bacteroidetes	Bacteroidales	Bacteroidaceae	Bacteroides	V3Tg5638	0	TGAGGAATATTGGTCAATGGGCGAAAGCCTGAACCAGCCAAGTAGCGTGAAGGATGACTGCCCTATGGGTTGTAAACTTCTTTTATAAAGGAATAAAGTCGGGTATGGATACCCGTTTGCATGTACTTTATGAATAAGGATCGGCTAACTCC
V3_Bacteroides_refOTU_384	0	0	0	0	0	0	0	0	0	2.14325	0	0	4.05212	0	0	0	0	0	6.19537	Bacteroidetes	Bacteroidetes	Bacteroidales	Bacteroidaceae	Bacteroides	V3Tg11767	0.0132	TGAGGAATATTGGTCAATGGGCGAGAGCCTGAACCAGCCAAGTAGCATGAAGGATGACTGCCCTATGGGTTGTAAACTTCTTTTATAAAGGAATAAAGTCGGGTATGGATACCCGTTTGCATGTACTTTATGATAAGGATCGGCTAACTCC
V3_Bacteroides_refOTU_385	0	1.75658	0	0	0	0	0	0	0	0	0	1.71	2.70142	0	0	0	0	0	6.16799	Bacteroidetes	Bacteroidetes	Bacteroidales	Bacteroidaceae	Bacteroides	V3Tg3595	0.0066	TGAGGAATATTGGTCAATGGACGAGAGTCCGAACCAGCCAAGTAGCGTGAAGGATGACTGCCCTATGGGTTGTAAACTTCTTTTATACGGGAATAAAGTGAGGCACGTGTGCCTTTTTGTATGTACCGTATGAATAAGGATCGGCTAACTCC
V3_Bacteroides_refOTU_386	0	0	0	0	0	0	0	0	0	0	0	0	0	4.32048	0	1.80651	0	0	6.12699	Bacteroidetes	Bacteroidetes	Bacteroidales	Bacteroidaceae	Bacteroides	V3Tg4208	0.0066	TGAGGAATATTGGTCAATGGACGCGAGTCTGAACCAGCCAAGTAGCGTGAAGGATGACTGCCCTACGGGTTGTAAACTTCTTTTATATGGGAATAAAGTGGTCCACGTGTGGATTTTTGTATGTACCATATGAATAAGGATCGGCTAACTCC
V3_Bacteroides_refOTU_387	0	0	1.59589	0	0	0	0	0	0	0	0	0	0	0	1.4742	0	2.0505	1	6.12059	Bacteroidetes	Bacteroidetes	Bacteroidales	Bacteroidaceae	Bacteroides	V3Tg5174	0	TGAGGAATATTGGTCAATGGACGCGAGTCTGAACCAGCCAAGTAGCGTGAAGGATGACTGCCCTATGGGTTGTAAACTTCTTTTATATGGGAATAAAGTGGTCCACGCGTGGATTTTTGTATGTACCATATGAATAAGGATCGGCTAACTCC
V3_Bacteroides_refOTU_388	0	0	0	0	0	0	0	0	0	0	4.74233	0	1.35071	0	0	0	0	0	6.09304	Bacteroidetes	Bacteroidetes	Bacteroidales	Bacteroidaceae	Bacteroides	V3Tg3557	0.0066	TGAGGAATATTGGTCAATGGACGCGAGTCTGAACCAGCCAGGTAGCGTGAAGGATGACTGCCCTATGGGTTGTAAACTTCTTTTATATGGGAATAAAGTGGTCCACGTGTGGACTTTTGTATGTACCATATGAATAAGGATCGGCTAACTCC
V3_Bacteroides_refOTU_389	0	0	0	0	0	0	0	0	0	0	4.74233	0	1.35071	0	0	0	0	0	6.09304	Bacteroidetes	Bacteroidetes	Bacteroidales	Bacteroidaceae	Bacteroides	V3Tg6790	0.0625	TGAGGAATATTGGTCAATGGACGCGAGTCTGAACCAGCCAAGTAGCGTGAAGGATGACTGCCCTATGGGTTGTAAACTTCTTTTGTCGGGGACGAGTAGAAGACGGTACCTGGCGAATAAGCCACGGCTAACTAC
V3_Bacteroides_refOTU_390	0	0	0	0	0	0	0	0	0	0	4.74233	0	1.35071	0	0	0	0	0	6.09304	Bacteroidetes	Bacteroidetes	Bacteroidales	Bacteroidaceae	Bacteroides	V3Tg3673	0.0066	TGAGGAATATTGGCCAATGGACGCGAGTCTGAACCAGCCAAGTAGCGTGAAGGATGACTGCCCTATGGGTTGTAAACTTCTTTTATATGGGAATAAAGTGGTCCACGTGTGGACTTTTGTATGTACCATATGAATAAGGATCGGCTAACTCC
V3_Bacteroides_refOTU_391	0	0	0	1.96723	0	0	0	0	0	0	0	0	0	0	0	0	4.101	0	6.06823	Bacteroidetes	Bacteroidetes	Bacteroidales	Bacteroidaceae	Bacteroides	V3Tg4747	0	TGAGGAATATTGGTCAATGGACGCGAGTCTGAACCAGCCAGGTAGCGTGAAGGATGACTGCCCTATGGGTTGTAAACTTCTTTTATATGGGAATAAAGTGGTCCACGTGTGGATTTTTGTATGTACCATATGAATAAGGATCGGCTAACTCC
V3_Bacteroides_refOTU_392	0	0	0	0	0	0	0	0	0	0	0	0	0	0	2.94841	0	2.0505	1	5.99891	Bacteroidetes	Bacteroidetes	Bacteroidales	Bacteroidaceae	Bacteroides	V3Tg3925	0.0066	TGAGGAATATTGGTCAATGGGCGAGAGCCTGAACCAGCCAAGTAACGTGAAGGATGAAGGCTCTATGGGTCGTAAACTTCTTTTATATGGGAATAAAGTTTTCCACGTGTGGAATTTTGTATGTACCATATGAATAAGGATCGGCTAACTCC
V3_Bacteroides_refOTU_393	0	0	0	0	0	0	0	0	1.49848	1.07162	0	3.42001	0	0	0	0	0	0	5.99011	Bacteroidetes	Bacteroidetes	Bacteroidales	Bacteroidaceae	Bacteroides	V3Tg4297	0.0066	TGAGGAATATTGGTCAATGGACGAGGGTCTGAACCAGCCAAGTAGCGTGAAGGATGAAGGTTCTATGGATTGTAAACTTCTTTTATACGGGAATAAACGGATCCACGTGTGGATTTTTGCATGTACCGTATGAATAAGGATCGGCTAACTCC
V3_Bacteroides_refOTU_394	0	0	0	0	0	0	5.94263	0	0	0	0	0	0	0	0	0	0	0	5.94263	Bacteroidetes	Bacteroidetes	Bacteroidales	Bacteroidaceae	Bacteroides	V3Tg6206	0.0066	TGAGGAATATTGGTCAATGGCGCAGGCCTGAACCAGCCAAGTAGCGTGAAGGATGACTGCCCTATGGGTTGTAAACTTCTTTTATATGGGAATAAAGTTTTCCACGTGTGGAATTTTGTATGTACCATATGAATAAGGATCGGCTAACTCC
V3_Bacteroides_refOTU_395	0	0	0	0	0	0	0	0	0	1.07162	0	0	1.35071	1.44016	0	0	2.0505	0	5.91299	Bacteroidetes	Bacteroidetes	Bacteroidales	Bacteroidaceae	Bacteroides	V3Tg3932	0	TGAGGAATATTGGTCAATGGACGAGAGTCTGAACCAGCCAAGTAGCGTGAAGGATGACTGCCCTATGGGTTGTAAACTTCTTTTATACGGGAATAAAGTGAGGCACGTGTGCCTTTTTGTATGTACCGTATGAATAAGGATCGGTTAACTCC
V3_Bacteroides_refOTU_396	0	0	0	0	0	0	0	0	1.49848	0	0	1.71	2.70142	0	0	0	0	0	5.9099	Bacteroidetes	Bacteroidetes	Bacteroidales	Bacteroidaceae	Bacteroides	V3Tg4279	0.0066	TGAGGAATATTGGTCAATGGACGAGAGTCTGAACCAGCCAAGTAGCGTGAAGGATGAAGGTTCTATGGACTGTAAACTTCTTTTATACGGGAATAAACGAATCCACGTGTGGATTTTTGCATGTACCGTATGAATAAGGATCGGCTAACTCC
V3_Bacteroides_refOTU_397	0	0	0	0	0	0	0	0	1.49848	0	0	1.71	2.70142	0	0	0	0	0	5.9099	Bacteroidetes	Bacteroidetes	Bacteroidales	Bacteroidaceae	Bacteroides	V3Tg7295	0.0066	TGAGGAATATTGGTCAATGGACGAGAGTCTGAACCAGCCAAGTAGCGTGAAGGATGAAGGCTCTATGGATTGTAAACTTCTTTTATACGGGAATAAACGGATCCACGTGTGGATTTTTGCATGTACCGTATGAATAAGGATCGGCTAACTCC
V3_Bacteroides_refOTU_398	0	0	0	5.9017	0	0	0	0	0	0	0	0	0	0	0	0	0	0	5.9017	Bacteroidetes	Bacteroidetes	Bacteroidales	Bacteroidaceae	Bacteroides	V3Tg5041	0.0329	TGAGGAATATTGGTCAATGGGCGGTAGCCTGAACCAGCCAAGTAGCGTGAAGGATGAAGGCTCTATGGGTCGTAAACTTCTTTTATATAAGAATAAAGTGCAGTATGTATACTGTTTTGTATGTATTATATGAATAAGCCACGGCTAACTAC
V3_Bacteroides_refOTU_399	0	0	0	0	0	0	0	0	0	2.14325	0	1.71	0	0	0	0	0	2	5.85325	Bacteroidetes	Bacteroidetes	Bacteroidales	Bacteroidaceae	Bacteroides	V3Tg3064	0	TGAGGAATATTGGTCAATGGACGAGAGTCTGAACCAGCCAAGTAGCGTGAAGGACGACTGCCCTATGGGTTGTAAACTTCTTTTATACGGGAATAAAGTGAGGCACGTGTGCCTTTTTGTATGTACCGTATGAATAAGGATCGGCTAACTCC
V3_Bacteroides_refOTU_400	0	0	0	0	0	0	0	0	4.49544	0	0	0	1.35071	0	0	0	0	0	5.84615	Bacteroidetes	Bacteroidetes	Bacteroidales	Bacteroidaceae	Bacteroides	V3Tg16097	0.0132	TGAGGAATATTGGTCAATGGGCGAGAGCCTGAACCAGCCAAGTAGCGTGAAGGATGACTGCCCTATGGGTTGTAAACTTCTTTATAAAGGAATAAAGTCGGGTATGGATACTCGTTTGCATGTACTTTATGAATAAGGATCGGCTAACTCC
V3_Bacteroides_refOTU_401	0	0	0	0	0	0	0	0	2.99696	1.07162	0	1.71	0	0	0	0	0	0	5.77859	Bacteroidetes	Bacteroidetes	Bacteroidales	Bacteroidaceae	Bacteroides	V3Tg3935	0.0066	TGAGGAATATTAGTCAATGGACGAGAGTCTGAACCAGCCAAGTAGCGTGAAGGATGACTGCCCTATGGGTTGTAAACTTCTTTTATACGGGAATAAAGTGAGGCACGTGTGCCTTTTTGTATGTACCGTATGAATAAGGATCGGCTAACTCC
V3_Bacteroides_refOTU_402	0	0	0	0	0	0	0	0	2.99696	1.07162	0	1.71	0	0	0	0	0	0	5.77859	Bacteroidetes	Bacteroidetes	Bacteroidales	Bacteroidaceae	Bacteroides	V3Tg5864	0.0195	TGAGGAATATTGGTCAATGGGCGAGAGCCTGAAACCAGCCAAGTAGCGTGAAGGATGACTGCCCTATGGGTTGTAAACTTTCTTTTATAAAGGAATAAAGTCGGGTATGGATACCCGTTTGCATGTACTTTATGAATAAGGATCGGCTAACTCC
V3_Bacteroides_refOTU_403	0	0	0	0	0	0	3.96176	0	0	0	0	0	0	0	0	1.80651	0	0	5.76827	Bacteroidetes	Bacteroidetes	Bacteroidales	Bacteroidaceae	Bacteroides	V3Tg5742	0	TGAGGAATATTGGTCAATGGGCGCAGGCCTGAACCAGCCAAGTAGCGTGAAGGATGACTGCCCTATGGGTTGTAAACTTCTTTTATATGGGAATAAAGTTCTCCACGTGTGGAATTTTGTATGTACCATATGAATAAGGATCGGCTAACTCC
V3_Bacteroides_refOTU_404	0	0	0	0	0	0	3.96176	0	0	0	0	0	0	0	0	1.80651	0	0	5.76827	Bacteroidetes	Bacteroidetes	Bacteroidales	Bacteroidaceae	Bacteroides	V3Tg14791	0.0891	TGAGGAATATTGGTCAATGGGCGCAGGCCTGAACCAGCCAAGTAGCGTGAAGGATGACTGCCCTATGGGTTGTAAACTTCTTTTGTCGGGGACGAAACAAATGACGGTACCCGACGAATAAGCCACGGCTAACTAC
V3_Bacteroides_refOTU_405	0	0	0	0	0	0	3.96176	0	0	0	0	0	0	0	0	1.80651	0	0	5.76827	Bacteroidetes	Bacteroidetes	Bacteroidales	Bacteroidaceae	Bacteroides	V3Tg16002	0.0331	TGAGGAATATTGGTCAATGGGCGGAGCTGACCAGCCAAGTAGCGTGAAGGATGACTGCCCTATGGGTTGTAAACTTCTTTTATAGGGGAATAAAATGAGCCACGTGTGGCTTTTTGTATGTACCCTATGAATAAGGATCGGCTAACTCC
V3_Bacteroides_refOTU_406	0	0	0	0	0	0	0	1.87778	0	0	0	0	0	0	0	1.80651	2.0505	0	5.7348	Bacteroidetes	Bacteroidetes	Bacteroidales	Bacteroidaceae	Bacteroides	V3Tg13819	0.0065	TGAGGAATATTGGTCAATGGACGCGAGTCTGAACCAGCCAAGTAGCGTGAAGGATGACTGCCCTATGGGTTGTAAACTTCTTTTTATATGGGAAATAAAGTTGTCCACGTGTGGATTTTTGTATGTACCATATGAATAAGGATCGGCTAACTCC
V3_Bacteroides_refOTU_407	0	0	0	0	0	0	0	0	0	1.07162	1.58078	1.71	1.35071	0	0	0	0	0	5.71311	Bacteroidetes	Bacteroidetes	Bacteroidales	Bacteroidaceae	Bacteroides	V3Tg3610	0.0066	TGAGGAATATTGGTCAATGGGCGAGAGCCTGAACCAGCCAAGTAGCGTGAAGGATGACTGCCCTATGGGTCGTAAACTTCTTTTATAAAGGAATAAAGTCGGGTATGGATACCCGTTTGCATGTACTTTATGAATAAGGATCGGCTAACTCC
V3_Bacteroides_refOTU_408	0	0	1.59589	1.96723	0	0	0	0	0	0	0	0	0	0	0	0	2.0505	0	5.61362	Bacteroidetes	Bacteroidetes	Bacteroidales	Bacteroidaceae	Bacteroides	V3Tg7378	0	TGAGGAATATTGGTCAATGGACGCGAGTCTGAACCAGCCAAGTAGCGTGAAGGACGACTGCCCTATGGGTTGTAAACTTCTTTTATATGGGAATAAAGTGGTCCACGTGTGGATTTTTGTATGTACCATATGAATAAGGATCGGCTAACTCC
V3_Bacteroides_refOTU_409	0	0	1.59589	1.96723	0	0	0	0	0	0	0	0	0	0	0	0	2.0505	0	5.61362	Bacteroidetes	Bacteroidetes	Bacteroidales	Bacteroidaceae	Bacteroides	V3Tg8858	0	TGAGGAATATTGGTCAATGGACGCGAGTCTGAACCAGCCAAGTAGCGTGAAGGATGACTGCCCTATGGGTTGTAAACTTCTTTTATATGGGAATAAAGTGGTCCACGTGTGGATTTTTGTATGTACCATATGAATAAGGATCGGCTAACTCT
V3_Bacteroides_refOTU_410	0	0	0	0	4.17336	0	0	0	0	0	0	0	0	1.44016	0	0	0	0	5.61352	Bacteroidetes	Bacteroidetes	Bacteroidales	Bacteroidaceae	Bacteroides	V3Tg4707	0.0066	TGAGGAATATTGGTCAATGGGCGTTAGCCTGAACCAGCCAAGTAGCGTGAAGGATGAAGGCTCTATGGGTCGTAAACTTCTTTTATATACGAATAAAGTGCAGTATGTATACTGTTTTGTATGTATTATATGAATAAGGATCGGCTAACTCC
V3_Bacteroides_refOTU_411	0	0	0	0	0	0	1.98088	0	0	0	0	0	0	0	0	3.61302	0	0	5.5939	Bacteroidetes	Bacteroidetes	Bacteroidales	Bacteroidaceae	Bacteroides	V3Tg7419	0.0066	TGAGGAATATTGGTCAATGGACGTGAGTCTGAACCAGCCAAGTAGCGTGAAGGATGACTGCCCTATGGGTTGTAAACTTCTTTTATATGGGAATAAAGTGGTCCACGTGTGGATTTTTGTATGTACCATATGAATAAGGATCGGCTAACTCC
V3_Bacteroides_refOTU_412	0	0	0	0	0	0	0	0	0	1.07162	3.16156	0	1.35071	0	0	0	0	0	5.58389	Bacteroidetes	Bacteroidetes	Bacteroidales	Bacteroidaceae	Bacteroides	V3Tg4178	0	TGAGGAATATTGGTCAATGGGCGAGAGCCTGAACCAGCCAAGTAGCGTGAAGGATGACTGCCCTATGGGTTGTAAACTTCTTTTATAAAGGAATAAGGTCGGGTATGGATACCCGTTTGCATGTACTTTATGAATAAGGATCGGCTAACTCC
V3_Bacteroides_refOTU_413	0	0	0	0	0	0	0	0	0	1.07162	3.16156	0	1.35071	0	0	0	0	0	5.58389	Bacteroidetes	Bacteroidetes	Bacteroidales	Bacteroidaceae	Bacteroides	V3Tg3733	0.0066	TGAGGAGTATTGGTCAATGGGCGAGAGCCTGAACCAGCCAAGTAGCGTGAAGGATGACTGCCCTATGGGTTGTAAACTTCTTTTATAAAGGAATAAAGTCGGGTATGGATACCCGTTTGCATGTACTTTATGAATAAGGATCGGCTAACTCC
V3_Bacteroides_refOTU_414	0	0	0	0	0	0	0	0	0	1.07162	3.16156	0	1.35071	0	0	0	0	0	5.58389	Bacteroidetes	Bacteroidetes	Bacteroidales	Bacteroidaceae	Bacteroides	V3Tg5036	0	TGAGGAATATTGGTCAATGGGCGAGAGCCTGGACCAGCCAAGTAGCGTGAAGGATGACTGCCCTATGGGTTGTAAACTTCTTTTATAAAGGAATAAAGTCGGGTATGGATACCCGTTTGCATGTACTTTATGAATAAGGATCGGCTAACTCC
V3_Bacteroides_refOTU_415	0	0	0	0	2.08668	0	0	0	0	0	0	0	0	1.44016	0	0	2.0505	0	5.57734	Bacteroidetes	Bacteroidetes	Bacteroidales	Bacteroidaceae	Bacteroides	V3Tg6732	0.0066	TGAGGAATATTGGTCAATGGGCGGTAGCCTGAACCAGCCAAGTAGCGTGAAGGATGAAGGCTCTATGGGTCGTAAACTTCTTTTATATAAGAATAAAGTGCAGTATGTATACTGTTTTGTATGTATTATATGAATAAGGGTCGGCTAACTCC
V3_Bacteroides_refOTU_416	0	3.51315	0	0	0	0	0	0	0	0	0	0	0	0	0	0	2.0505	0	5.56365	Bacteroidetes	Bacteroidetes	Bacteroidales	Bacteroidaceae	Bacteroides	V3Tg7694	0.0066	TGAGGAATATTGGTCAATGGACGCGAGTCTGAACCAGCCAAGTAGCGTGAAGGATGACTGCCCTATGGGTTGTAAACTTCTTTTATATGGGAATAAAGTGGTCCACGTGTGGATTTTTGTATGTACCATATGAATAAGGGTCGGCTAACTCC
V3_Bacteroides_refOTU_417	0	0	0	0	0	0	0	0	0	2.14325	0	3.42001	0	0	0	0	0	0	5.56325	Bacteroidetes	Bacteroidetes	Bacteroidales	Bacteroidaceae	Bacteroides	V3Tg8220	0.0132	TGGGGAATATTGGTCAATGGGCGAGAGCCTGAACCAGCCAAGTAGCGTGAAGGATGACTGTCCTATGGGTTGTAAACTTCTTTTATAAAGGAATAAAGTCGGGTATGGATACCCGTTTGCATGTACTTTATGAATAAGGATCGGCTAACTCC
V3_Bacteroides_refOTU_418	0	3.51315	0	0	0	2.04779	0	0	0	0	0	0	0	0	0	0	0	0	5.56094	Bacteroidetes	Bacteroidetes	Bacteroidales	Bacteroidaceae	Bacteroides	V3Tg7524	0.0066	TGAGGAATATTGGTCAATGGGCGATTGCCTGAACCAGCCAAGTAGCGTGAAGGATGACTGCCCTATGGGTTGTAAACTTCTTTTATAAAGGAATAAAGTCGGGTATGCATACCCGTTTGCATGTACTTTATGAATAAGGATCGGCTAACTCC
V3_Bacteroides_refOTU_419	0	0	0	0	0	0	0	0	0	0	0	0	0	1.44016	0	0	4.101	0	5.54116	Bacteroidetes	Bacteroidetes	Bacteroidales	Bacteroidaceae	Bacteroides	V3Tg9141	0.0066	TGAGGAATATTGGTCAATGGACGCGAGTCTGAACCAGCCAAGTAGCGTGAAGGATGACTGCCCTATGGGTTGTAAACTTCTTTTATATGGGAATAAAGTGGTCCACGTGTGGATTTTTGCATGTACCATATGAATAAGGATCGGCTAACTCC
V3_Bacteroides_refOTU_420	0	0	0	0	0	0	0	0	0	0	3.16156	0	1.35071	0	0	0	0	1	5.51226	Bacteroidetes	Bacteroidetes	Bacteroidales	Bacteroidaceae	Bacteroides	V3Tg3378	0	TGAGGAATATTGGTTAATGGACGAGAGTCTGAACCAGCCAAGTAGCGTGAAGGATGACTGCCCTATGGGTTGTAAACTTCTTTTATACGGGAATAAAGTGAGGCACGTGTGCCTTTTTGTATGTACCGTATGAATAAGGATCGGCTAACTCC
V3_Bacteroides_refOTU_421	0	0	1.59589	0	2.08668	0	0	0	0	0	0	0	0	0	0	1.80651	0	0	5.48908	Bacteroidetes	Bacteroidetes	Bacteroidales	Bacteroidaceae	Bacteroides	V3Tg17264	0.026	TGAGGAATATTGGTCAATGGGCGATGGCCTGAACCAGCCAAGTAGCGTGAAGGATGACTGCCCTATGGGTTGTAAACTTCTTTTATAAAAGGAAATAAAGTCGGGTATGCATACCCGTTTGCATGTACTTTATGAATAAGGATCGGGCTAACTCC
V3_Bacteroides_refOTU_422	0	0	0	0	0	2.04779	1.98088	0	0	0	0	0	0	1.44016	0	0	0	0	5.46883	Bacteroidetes	Bacteroidetes	Bacteroidales	Bacteroidaceae	Bacteroides	V3Tg5640	0.0395	TGAGGAATATTGGTCAATGGGCGAGAGCCTGAACCAGCCAAGTAGCGTGAAGGATGAAGGCTCTATGGGTCGTAAACTTCTTTTATATGGGAATAAAGTCGGGTATGCATACCCGTTTGCATGTACTTTATGAATAAGGATCGGCTAACTCC
V3_Bacteroides_refOTU_423	0	0	0	0	0	0	3.96176	0	0	0	0	0	0	0	1.4742	0	0	0	5.43596	Bacteroidetes	Bacteroidetes	Bacteroidales	Bacteroidaceae	Bacteroides	V3Tg9184	0.0066	TGAGGAATATTGGTCAATGGGCGGTAGCCTGAACCGGCCAAGTAGCGTGAAGGATGAAGGCTCTATGGGTCGTAAACTTCTTTTATATAAGAATAAAGTGCAGTATGTATACTGTTTTGTATGTATTATATGAATAAGGATCGGCTAACTCC
V3_Bacteroides_refOTU_424	0	0	0	0	0	0	0	0	0	0	0	0	5.40283	0	0	0	0	0	5.40283	Bacteroidetes	Bacteroidetes	Bacteroidales	Bacteroidaceae	Bacteroides	V3Tg3716	0.0066	TGAGGAATATTGGTCAATGGGCGAGAGCCTGAACCAGCCAAGTAGCGTGAAGGATGACTGCCCTATGGGTTGTAAACTTCTTTTATAAAGGAATAAAGTCGGGTATGGATACCCGTTTGCATGTACTTTGTGAATAAGGATCGGCTAACTCC
V3_Bacteroides_refOTU_425	0	0	0	0	0	0	0	0	0	5.35811	0	0	0	0	0	0	0	0	5.35811	Bacteroidetes	Bacteroidetes	Bacteroidales	Bacteroidaceae	Bacteroides	V3Tg2804	0	TGAGGAATATTGGTCAATGGACGAGAGTCTGAACCAGCCAAGTAGCGTGAAGGATGACTGCCCTATGGGTTGTAAACTTCTTTTATACGGGAATAAAGTGAGGCACGTGTGCCTTTTTGTATGTACCGTATGAATAAGGATCGGCTGACTCC
V3_Bacteroides_refOTU_426	0	0	0	0	0	0	3.96176	0	0	0	0	0	1.35071	0	0	0	0	0	5.31246	Bacteroidetes	Bacteroidetes	Bacteroidales	Bacteroidaceae	Bacteroides	V3Tg8547	0.0066	TGAGGAATATTGGTCAATGGGCGCAGGCTTGAACCAGCCAAGCAGCGTGAAGGATGACTGCCCTATGGGTTGTAAACTTCTTTTATATGGGAATAAAGTTTTCCACGTGTGGAATTTTGTATGTACCATATGAATAAGGATCGGCTAACTCC
V3_Bacteroides_refOTU_427	0	0	0	0	0	0	0	0	0	2.14325	3.16156	0	0	0	0	0	0	0	5.3048	Bacteroidetes	Bacteroidetes	Bacteroidales	Bacteroidaceae	Bacteroides	V3Tg8288	0	TGAGGAATATTGGTCAATGGGCGAGAGCCTGAACCAGCCAAGTAGCGTGAAGGATGACTGCCCTATGGGTTGTAAACTTCTTTTATAAAGGAATAAAGTCGGGTATGGATACCCGTTTGCATGTACTTTATGAATAAAGATCGGCTAACTCC
V3_Bacteroides_refOTU_428	1.60314	0	0	0	0	0	0	1.87778	0	0	0	0	0	0	0	1.80651	0	0	5.28743	Bacteroidetes	Bacteroidetes	Bacteroidales	Bacteroidaceae	Bacteroides	V3Tg6849	0.0066	TGAGGAATATTGGTCAATGGACGAGAGTCTGAACCAGCCAAGTAGCGTGAAGGATGAAGGTCCTACGGATTGTAAACTTCTTTTATAAGGGAATAAAACCTCCCACGTGTGGGAGCTTGTATGTGCCTTATGAATAAGCATCGGCTAACTCC
V3_Bacteroides_refOTU_429	0	0	1.59589	0	0	0	0	0	0	0	1.58078	0	0	0	0	0	2.0505	0	5.22717	Bacteroidetes	Bacteroidetes	Bacteroidales	Bacteroidaceae	Bacteroides	V3Tg9442	0.0132	TGAGGAATATTGGCCAATGGACGCGAGTCTGAACCAGCCAAGTAGCGTGAAGGATGACTGCCCTATGGGTTGTAAACTTCTTTTATATGGGAATAAAGTGGTCCACGTGTGGCTTTTTGTATGTACCATACGAATAAGGATCGGCTAACTCC
V3_Bacteroides_refOTU_430	0	0	0	0	0	0	0	0	0	0	0	3.42001	0	0	0	1.80651	0	0	5.22651	Bacteroidetes	Bacteroidetes	Bacteroidales	Bacteroidaceae	Bacteroides	V3Tg22236	0.0066	TGAGGAATATTGGTCAATGGGCGAGAGCCTGAACCAGCCAAGTAGCGTGAAGGATGACTGCCCTATGGGTTGTAAACTTCTTTATAAAGGAATAAAGTCGGGTATGCATACCCGTTTGCATGTACTTTATGAATAAGGATCGGCTAACTCC
V3_Bacteroides_refOTU_431	0	0	0	0	0	0	0	0	0	1.07162	0	1.71	0	1.44016	0	0	0	1	5.22179	Bacteroidetes	Bacteroidetes	Bacteroidales	Bacteroidaceae	Bacteroides	V3Tg7164	0.0065	TGAGGAATATTGGTCAATGGGGCGAGAGCCTGAAACCAGCCAAGTAGCGTGAAGGATGACTGCCCTATGGGTTGTAAACTTCTTTTATAAAGGAATAAAGTCGGGTATGCATACCCGTTTGCATGTACTTTATGAATAAGGATCGGCTAACTCC
V3_Bacteroides_refOTU_432	0	0	0	0	0	0	0	0	0	2.14325	0	1.71	1.35071	0	0	0	0	0	5.20396	Bacteroidetes	Bacteroidetes	Bacteroidales	Bacteroidaceae	Bacteroides	V3Tg5654	0.0327	TGAGGAATATTGGTCAATGGACGAGAGTCTGAACCAGCCAAGTAGCGTGAAGGATGAAGGTTCTACTGGAGTTGTAAACTTCTTTTATACGGGAATAAACGAATCCACGTGTGGATTTTGTCATGTACCGTATGAATAAGGATCGGCTAACTCC
V3_Bacteroides_refOTU_433	0	0	0	0	0	0	0	0	2.99696	2.14325	0	0	0	0	0	0	0	0	5.14021	Bacteroidetes	Bacteroidetes	Bacteroidales	Bacteroidaceae	Bacteroides	V3Tg6012	0	TGAGGAATATTGGTCAATGGACGAGGGTCTGAACCAGCCAAGTAGCGTGAAGGATGAAGGTTCTATGGATTGTAAACTTCTTTTATACGGGAATAAACGAATCCACGTGTGGATTTTTGCATGTACCGTATGAATAAGGATCGGCTAACTCC
V3_Bacteroides_refOTU_434	0	0	0	0	0	0	0	0	0	0	0	5.13001	0	0	0	0	0	0	5.13001	Bacteroidetes	Bacteroidetes	Bacteroidales	Bacteroidaceae	Bacteroides	V3Tg16167	0.0455	TGGGGAATATTGCACAATGGGCGAGAGTCTGAACCAGCCAAGTAGCGTGAAGGATGACTGCCCTATGGGTTGTAAACTTCTTTTATAAAGGATAAAGTCGGTATGCATACCCGTTTTGCCATGTACTTTATGAATAAGGATCGGCTAACTCC
V3_Bacteroides_refOTU_435	0	0	0	0	0	0	0	0	0	1.07162	0	0	4.05212	0	0	0	0	0	5.12375	Bacteroidetes	Bacteroidetes	Bacteroidales	Bacteroidaceae	Bacteroides	V3Tg3277	0.0066	TGAGGAATATTGGTCAATGGACGAGAGTCTGAACCAGCCAAGTAGCGTGAAGGATGACTGCCCTATGGGTTGTAAACTTCTTTTATACGGGAATAAAGTTAGGCACGTGTGCCTTTTTGTATGTACCGTATGGATAAGGATCGGCTAACTCC
V3_Bacteroides_refOTU_436	0	0	0	0	0	0	0	0	0	1.07162	0	0	4.05212	0	0	0	0	0	5.12375	Bacteroidetes	Bacteroidetes	Bacteroidales	Bacteroidaceae	Bacteroides	V3Tg3396	0	TGAGGAATATTGGTCAATGGGCGCAGGCCTGAACCAGCCAAGTAGCGTGAAGGATGACTGCCCTATGGGTTGTAAACTTCTTTTATAAAGGAATAAAGTCGGGTATGGATACCCGTTTGCATGTACTTTATGAATAAGGATCGGCTAACTCC
V3_Bacteroides_refOTU_437	0	0	0	0	0	0	0	0	0	0	0	0	0	0	0	0	4.101	1	5.101	Bacteroidetes	Bacteroidetes	Bacteroidales	Bacteroidaceae	Bacteroides	V3Tg8064	0	TGAGGAGTATTGGTCAATGGGCGCAGGCCTGAACCAGCCAAGTAGCGTGAAGGATGACTGCCCTATGGGTTGTAAACTTCTTTTATATGGGAATAAAGTTTTCCACGTGTGGAATTTTGTATGTACCATATGAATAAGGATCGGCTAACTCC
V3_Bacteroides_refOTU_438	1.60314	0	0	0	0	2.04779	0	0	0	0	0	0	0	1.44016	0	0	0	0	5.09109	Bacteroidetes	Bacteroidetes	Bacteroidales	Bacteroidaceae	Bacteroides	V3Tg7273	0.0066	TGAGGAATATTGGTCAATGGGCGCGAGCCTGAACCAGCCAAGTAGCGTGAAGGATGAAGGCTCTATGGGTCGTAAACTTCTTTTATATGGGAATAAAGTTTTCCACGTGTGGAATTTTGTATGTACCATATGGATAAGGATCGGCTAACTCC
V3_Bacteroides_refOTU_439	0	0	0	0	0	0	0	0	0	0	0	0	0	0	1.4742	3.61302	0	0	5.08722	Bacteroidetes	Bacteroidetes	Bacteroidales	Bacteroidaceae	Bacteroides	V3Tg5489	0	TGAGGAATATTGGTCAATGGACGCGAGTCTGAACCAGCCAAGTAGCGCGAAGGATGACTGCCCTATGGGTTGTAAACTTCTTTTATATGGGAATAAAGTGGTCCACGTGTGGATTTTTGTATGTACCATATGAATAAGGATCGGCTAACTCC
V3_Bacteroides_refOTU_440	0	0	0	0	0	0	0	0	0	0	0	0	0	1.44016	1.4742	0	2.0505	0	4.96487	Bacteroidetes	Bacteroidetes	Bacteroidales	Bacteroidaceae	Bacteroides	V3Tg8470	0	TGAGGAATATTGGTCAATGGGCGCAGGCCTGAACCAGCCAAGTAGCGTGAAGGATGACTGCCCTATGGGTTGTAAACTTCTTTTATATGGGAATAAAGTTTTCCACGTGTGGAATTTTGTACGTACCATATGAATAAGGATCGGCTAACTCC
V3_Bacteroides_refOTU_441	0	0	0	0	0	0	0	0	0	0	0	0	1.35071	0	0	3.61302	0	0	4.96373	Bacteroidetes	Bacteroidetes	Bacteroidales	Bacteroidaceae	Bacteroides	V3Tg6507	0.0263	TGAGGAATATTGGTCAATGGGCGTAAGCCTGAACCAGCCAAGTAGCGTGAAGGATGACTGCCCTATGGGTTGTAAACTTCTTTTATACGGGAATAAAGTGAGGCACGTGTGCCTTTTTGTATGTACCATATGAATAAGGATCGGCTAACTCC
V3_Bacteroides_refOTU_442	0	1.75658	0	0	0	0	0	0	0	0	0	0	1.35071	0	0	1.80651	0	0	4.91379	Bacteroidetes	Bacteroidetes	Bacteroidales	Bacteroidaceae	Bacteroides	V3Tg5506	0.0132	TGAGGAATATTGGTCAATGGGCGCAGGCCTGAACCAGCCAAGTAGCGTGAAGGATGACTGCCCTATGGGTTGTAAACTTCTTTTATACGGGAATAAAGTGAGGCACGTGTGCCTTTTTGTATGTACCGTATGAATAAGGATCGGCTAACTCC
V3_Bacteroides_refOTU_443	0	0	0	0	0	0	0	1.87778	0	0	0	0	0	0	0	0	0	3	4.87778	Bacteroidetes	Bacteroidetes	Bacteroidales	Bacteroidaceae	Bacteroides	V3Tg3831	0.0132	TGAGGAATATTGGTCAATGGGCGATGGCCTGAACCAGCCAAGTAGCGTGAAGGATGACTGCCCTATGGGTTGTAAACTTCTTTTATAAAGGAATAAAGTCGGGTATGCATACCCGTTGCATGTACTTTATGAATAAGGATCGGCTAACTCC
V3_Bacteroides_refOTU_444	0	0	0	0	0	0	0	1.87778	0	0	0	0	0	0	0	0	0	3	4.87778	Bacteroidetes	Bacteroidetes	Bacteroidales	Bacteroidaceae	Bacteroides	V3Tg8496	0.0066	TGAGGAATATTGGTCAATGGGCGCTAGCCTGAACCAGCCGGGTAGCGTGAAGGATGAAGGCTCTATGGGTCGTAAACTTCTTTTATATAAGAATAAAGTGCAGTATGTATACTGTTTTGTATGTATTATATGAATAAGGATCGGCTAACTCC
V3_Bacteroides_refOTU_445	0	0	0	0	0	0	0	0	0	0	3.16156	1.71	0	0	0	0	0	0	4.87156	Bacteroidetes	Bacteroidetes	Bacteroidales	Bacteroidaceae	Bacteroides	V3Tg10735	0.0066	TGAGGAATATTGGTCAATGGGCGAGAGCCTGAACCAGCCGAGTAGCGTGAAGGATGACTGCCCTATGGGTTGTAAACTTCTTTATAAAGGAATAAAGTCGGGTATGGATACCCGTTTGCATGTACTTTATGAATAAGGATCGGCTAACTCC
V3_Bacteroides_refOTU_446	0	0	0	0	0	0	0	0	0	2.14325	0	0	2.70142	0	0	0	0	0	4.84466	Bacteroidetes	Bacteroidetes	Bacteroidales	Bacteroidaceae	Bacteroides	V3Tg5017	0.0066	TGAGGAATATTGGTCAATGGGCGTAAGCCTGAACCAGCCAAGTAGCGTGAAGGATGACTGCCCTATGGGTTGTAAACTTCTTTTATAAAGGAATAAAGTCGGGTATGGATACCCGTTTGCATGTACTTTATGAATAAGGATCGGCTAACTCC
V3_Bacteroides_refOTU_447	0	1.75658	0	1.96723	0	0	0	0	0	1.07162	0	0	0	0	0	0	0	0	4.79543	Bacteroidetes	Bacteroidetes	Bacteroidales	Bacteroidaceae	Bacteroides	V3Tg4417	0	TGAGGAATATTGGTCAATGGACGAGAGTCTGAACCAGCCAAGTAGCGTGAAGGATGACTGCCCTATGGGTTGTAAACTTCTTTTATACGGGAATAAAGTGAGGCACGTGTGCCTTTTTGTATGTACCGTATGAATAAGGATCGGCTAACTCT
V3_Bacteroides_refOTU_448	0	0	0	0	0	0	0	0	1.49848	0	1.58078	1.71	0	0	0	0	0	0	4.78926	Bacteroidetes	Bacteroidetes	Bacteroidales	Bacteroidaceae	Bacteroides	V3Tg6032	0.0065	TGAGGAATATTGGTCAATGGACGAGAGTCTGAACCAGCCAAGTAGCGTGAAGGATGACTGCCCTATGGGTTGTAAACTTCTTTTATACGGGAATAAAGTTAGCCACGTGTGGTTTTTTGTCATGTACCGTATGAATAAGGATCGGCTAACTCC
V3_Bacteroides_refOTU_449	0	0	4.78767	0	0	0	0	0	0	0	0	0	0	0	0	0	0	0	4.78767	Bacteroidetes	Bacteroidetes	Bacteroidales	Bacteroidaceae	Bacteroides	V3Tg7926	0.0197	TGAGGAATATTAGTCAATGGCCGAGAGGCTGAACCAGCCAAGTAGCGTGAAGGATGACTGCCCTATGGGTTGTAAACTTCTTTTATAAAGGAATAAAGTCGGGTATGCATACCCGTTTGCATGTACTTTATGAATAAGGATCGGCTAACTCC
V3_Bacteroides_refOTU_450	0	0	0	0	0	0	0	0	0	0	0	3.42001	1.35071	0	0	0	0	0	4.77071	Bacteroidetes	Bacteroidetes	Bacteroidales	Bacteroidaceae	Bacteroides	V3Tg4332	0.0066	TGAGGAATATTGGTCAATGGACGAGAGTCTGAACCAGCCAAGTAGCGTGAAGGATGACTGCCCTATGGGTTGTAAACTTCTTTTATACGGGAATAAAGTTAGGCACGTGTGCCTTTTTGTATGTACCGTATGAATAAGGATCGGCTAACTCT
V3_Bacteroides_refOTU_451	0	0	1.59589	0	0	0	0	0	0	0	3.16156	0	0	0	0	0	0	0	4.75745	Bacteroidetes	Bacteroidetes	Bacteroidales	Bacteroidaceae	Bacteroides	V3Tg7511	0.0066	TGAGGAATATTGGTCAATGGACGAGAGTCTGAACCAGCCAAGTAGCGTGAAGGATGACTGCCCTATGGGTGTAAACTTCTTTTATACGGGAATAAAGTGAGGCACGTGTGCCTTTTTGTATGTACCGTATGAATAAGGATCGGCTAACTCC
V3_Bacteroides_refOTU_452	0	0	0	0	0	0	0	0	0	0	4.74233	0	0	0	0	0	0	0	4.74233	Bacteroidetes	Bacteroidetes	Bacteroidales	Bacteroidaceae	Bacteroides	V3Tg5660	0.0132	TGAGGAATATTGGTCAATGGGCGAGAGTCTGAACCAGCCAAGTAGCGTGAAGGATGACTGCCCTATGGGTTGTAAACTTCTTTTATATGGGAATAAAGTGGTCCACGTGTGGACTTTTGTATGTACCATATGAATAAGGATCGGCTAACTCC
V3_Bacteroides_refOTU_453	0	0	0	0	0	0	0	0	0	0	4.74233	0	0	0	0	0	0	0	4.74233	Bacteroidetes	Bacteroidetes	Bacteroidales	Bacteroidaceae	Bacteroides	V3Tg5150	0.0066	TGAGGAATATTGGTCAATGGGCGAGAGCCTGAACCAGCCAAGTAGCGTGAAGGATGACTGCCCTATGGGTTGTAAACTTCTTTTATAAAGGAATAAAGTCGGGTATGGATACCCGTTTGCGTGTACTTTATGAATAAGGATCGGCTAACTCC
V3_Bacteroides_refOTU_454	0	0	0	0	0	0	0	0	0	0	4.74233	0	0	0	0	0	0	0	4.74233	Bacteroidetes	Bacteroidetes	Bacteroidales	Bacteroidaceae	Bacteroides	V3Tg5890	0	TGAGGAATATTGGTCAATGGACGCGAGTCTGAACCAGCCAAGTAGCGTGAAGGATGACTGCCCTATGGGTTGTAAACTTCTTTTATATGGGAATAAAGTGGTCCACGTGTGGACTTTTGTATGTGCCATATGAATAAGGATCGGCTAACTCC
V3_Bacteroides_refOTU_455	0	0	0	0	0	0	0	0	0	0	4.74233	0	0	0	0	0	0	0	4.74233	Bacteroidetes	Bacteroidetes	Bacteroidales	Bacteroidaceae	Bacteroides	V3Tg4619	0.0066	TGAGGAATATTGGTCAATGGACGCGAGTCTGAACCAGCCAAGTAGCGTGAAGGATGACTGCCCTATGGGTTGTAAACTTCTTTTATATGGGAATAAAGTGGTCCACGTGTGGACTTTTGTATGTACCATATGAATAAGGATCGGCCAACTCC
V3_Bacteroides_refOTU_456	0	0	0	0	0	0	0	0	1.49848	3.21487	0	0	0	0	0	0	0	0	4.71335	Bacteroidetes	Bacteroidetes	Bacteroidales	Bacteroidaceae	Bacteroides	V3Tg4083	0.0066	TGAGGAATATTGGTCAATGGGCGAGAGCCTGAACCAGCCAAGTAGCGTGAAGGATGACTGCCCTATGAGTTGTAAACTTCTTTTATAAAGGAATAAAGTCGGGTATGGATACCCGTTTGCATGTACTTTATGAATAAGGATCGGCTAACTCC
V3_Bacteroides_refOTU_457	0	0	0	0	0	0	0	0	1.49848	0	3.16156	0	0	0	0	0	0	0	4.66004	Bacteroidetes	Bacteroidetes	Bacteroidales	Bacteroidaceae	Bacteroides	V3Tg5267	0.0066	TGAGGAATATTGGTCAATGGGCGAGAGCCTGAACCAGCCAGTAGCGTGAAGGATGACTGCCCTATGGGTTGTAAACTTCTTTTATAAAGGAATAAAGTCGGGTATGGATACCCGTTTGCATGTACTTTATGAATAAGGATCGGCTAACTCC
V3_Bacteroides_refOTU_458	0	0	0	0	0	0	0	0	0	0	3.16156	0	0	0	1.4742	0	0	0	4.63576	Bacteroidetes	Bacteroidetes	Bacteroidales	Bacteroidaceae	Bacteroides	V3Tg21402	0.0199	TGAGGAATATTGGTCAATGGACGAGAGTCTGAACCAGCCAAGTAGCGTGAAGGATGACTGCCCTATGGGTTGTAAACTTCTTTTATACGGGAATAAAGTGAGCCACGTGTGGCTTTTGATGTACCATACGAATAAGGATCGGCTAACTCC
V3_Bacteroides_refOTU_459	0	0	0	0	0	0	0	0	0	0	0	1.71	0	1.44016	1.4742	0	0	0	4.62437	Bacteroidetes	Bacteroidetes	Bacteroidales	Bacteroidaceae	Bacteroides	V3Tg5476	0.0066	TGAGGAATATTGGTCAATGGACGAGAGTCTGAATCAGCCAAGTAGCGTGAAGGATGACTGCCCTATGGGTTGTAAACTTCTTTTATACGGGAATAAAGTGAGGCACGTGTGCCTTTTTGTATGTACCGTATGAATAAGGATCGGCTAACTCC
V3_Bacteroides_refOTU_460	0	0	0	0	0	0	0	0	0	3.21487	0	0	1.35071	0	0	0	0	0	4.56558	Bacteroidetes	Bacteroidetes	Bacteroidales	Bacteroidaceae	Bacteroides	V3Tg3768	0.0066	TGAGGAATATTGGTCAATGGACGAGAGTCTGAACCAGCCAAGTAGCGTGAGGGATGAAGGTTCTATGGATTGTAAACTTCTTTTATACGGGAATAAACGGATCCACGTGTGGATTTTTGCATGTACCGTATGAATAAGGATCGGCTAACTCC
V3_Bacteroides_refOTU_461	0	0	0	0	0	0	0	0	0	1.07162	0	3.42001	0	0	0	0	0	0	4.49163	Bacteroidetes	Bacteroidetes	Bacteroidales	Bacteroidaceae	Bacteroides	V3Tg7861	0.0066	TGAGGAATATTGGTCAATGGACGAGAGTCTGAACCAGCCAAGTAGCGTGAAGGATGAAGGTTCTACGGATTGTAAACTTCTTTTATACGGGAATAAACGGATCCACGTGTGGATTTTTGCATGTACCGTATGAATAAGGATCGGCTAACTC
V3_Bacteroides_refOTU_462	0	0	0	0	0	0	0	0	0	1.07162	0	3.42001	0	0	0	0	0	0	4.49163	Bacteroidetes	Bacteroidetes	Bacteroidales	Bacteroidaceae	Bacteroides	V3Tg7535	0.0066	TGAGGAATATTGGTCAATGGACGAGAGTCTGAACCAGCCAAGTAGCGTGAAGGACGACTGCCCTATGGGTTGTAAACTTCTTTTATACGGGAATAAAGTTAGGCACGTGTGCCTTTTTGTATGTACCGTATGAATAAGGATCGGCTAACTCC
V3_Bacteroides_refOTU_463	0	0	0	0	0	0	0	0	0	0	0	1.71	2.70142	0	0	0	0	0	4.41142	Bacteroidetes	Bacteroidetes	Bacteroidales	Bacteroidaceae	Bacteroides	V3Tg5080	0.0066	TGAGGAATATTGGTCAATGGACGAGAGTCTGAACCAGCCAAGTAGCGTGAAGGATGACTGCCCTATGGGTTGTAAACTTCTTTTATACGGGAATAAAGTTGGCACGTGTGCCTTTTTGTATGTACCGTATGAATAAGGATCGGCTAACTCC
V3_Bacteroides_refOTU_464	0	0	0	0	0	0	0	0	0	0	0	1.71	2.70142	0	0	0	0	0	4.41142	Bacteroidetes	Bacteroidetes	Bacteroidales	Bacteroidaceae	Bacteroides	V3Tg7746	0.0066	TGAGGAATATTGGTCAATGGACGAGAGTCTGAACCAGCCAAGTAGCGTGAAGGATGACTGCCCTATGGGTTGTAAACTTCTTTTATACGGGAATAAGGTTAGGCACGTGTGCCTTTTTGTATGTACCGTATGAATAAGGATCGGCTAACTCC
V3_Bacteroides_refOTU_465	0	0	0	0	0	0	0	0	0	1.07162	1.58078	1.71	0	0	0	0	0	0	4.3624	Bacteroidetes	Bacteroidetes	Bacteroidales	Bacteroidaceae	Bacteroides	V3Tg5311	0	TGAGGAATATTGGTCAATGGGCGAGAGCCTGAACCAGCCAAGTGGCGTGAAGGATGACTGCCCTATGGGTTGTAAACTTCTTTTATAAAGGAATAAAGTCGGGTATGGATACCCGTTTGCATGTACTTTATGAATAAGGATCGGCTAACTCC
V3_Bacteroides_refOTU_466	0	0	0	0	0	0	0	0	2.99696	0	0	0	1.35071	0	0	0	0	0	4.34767	Bacteroidetes	Bacteroidetes	Bacteroidales	Bacteroidaceae	Bacteroides	V3Tg8249	0.0066	TGAGGAATATTGGTCAATGGACGAGAGTCTGAACCAGCCAGTAGCGTGAAGGATGACTGCCCTATGGGTTGTAAACTTCTTTTATACGGGAATAAAGTGGAGTATGCATACTCCTTTGTATGTACCGTATGAATAAGGATCGGCTAACTCC
V3_Bacteroides_refOTU_467	0	0	0	0	0	0	0	0	0	0	0	0	0	4.32048	0	0	0	0	4.32048	Bacteroidetes	Bacteroidetes	Bacteroidales	Bacteroidaceae	Bacteroides	V3Tg8630	0.0066	TGAGGAATATTGGTCAATGGGCGTTAGCCTGAACCAGCCAAGTAGCGTGAAGGATGAAGGCTCTATGGGTCGTAAACTTCCTTTATATAAGAATAAAGTGCAGTATGTATACTGTTTTGTATGTATTATATGAATAAGGATCGGCTAACTCC
V3_Bacteroides_refOTU_468	0	0	0	0	0	0	0	0	0	1.07162	3.16156	0	0	0	0	0	0	0	4.23318	Bacteroidetes	Bacteroidetes	Bacteroidales	Bacteroidaceae	Bacteroides	V3Tg9279	0	TGAGGAATATTGGTCAATGGACGAGAGTCTAAACCAGCCAAGTAGCGTGAAGGATGACTGCCCTATGGGTTGTAAACTTCTTTTATACGGGAATAAAGTGAGGCACGTGTGCCTTTTTGTATGTACCGTATGAATAAGGATCGGCTAACTCC
V3_Bacteroides_refOTU_469	0	0	0	0	0	0	0	0	0	1.07162	3.16156	0	0	0	0	0	0	0	4.23318	Bacteroidetes	Bacteroidetes	Bacteroidales	Bacteroidaceae	Bacteroides	V3Tg5561	0.0195	TGAGGAATATTGGTCAATGGACGCGAGTCTGAACCAGCCAAGTAGCGTGAAGGATGACTGCCCTATGGGTTGTAAACTTCTTTTATATGGGAATAAAGTTGGTCCACGTGTGGTACTTTTGTATGTACCATATGAATAAGGATCGGCTAACTCC
V3_Bacteroides_refOTU_470	0	0	0	0	0	0	0	0	0	0	0	0	1.35071	0	0	1.80651	0	1	4.15722	Bacteroidetes	Bacteroidetes	Bacteroidales	Bacteroidaceae	Bacteroides	V3Tg4544	0.0329	TGAGGAATATTGGTCAATGGGCGAGAGCCTGAACCAGCCAAGTAGCGTGAAGGATGAAGGCTCTATGGGTCGTAAACTTCTTTTATATGGGAATAAAGTGAGGCACGTGTGCCTTTTTGTATGTACCGTATGAATAAGGATCGGCTAACTCC
V3_Bacteroides_refOTU_471	0	0	0	0	0	0	0	0	1.49848	1.07162	1.58078	0	0	0	0	0	0	0	4.15088	Bacteroidetes	Bacteroidetes	Bacteroidales	Bacteroidaceae	Bacteroides	V3Tg5285	0	TGAGGAATATTGGTCAATGGACGAGAGTCTGAACCAGCCAAGTAGCGTGAAGGATGACTGCCCTATGGGTTGTAGACTTCTTTTATACGGGAATAAAGTGAGGCACGTGTGCCTTTTTGTATGTACCGTATGAATAAGGATCGGCTAACTCC
V3_Bacteroides_refOTU_472	0	0	0	0	0	0	0	0	0	1.07162	0	1.71	1.35071	0	0	0	0	0	4.13233	Bacteroidetes	Bacteroidetes	Bacteroidales	Bacteroidaceae	Bacteroides	V3Tg12924	0.0065	TGAGGAATATTGGTCAATGGGCGAGAGCCTGAACCAGCCAAGTAGCGTGAAGGATGACTGCCCTACGGGTTGTAAACTTTCTTTTATAAAGGAATAAAGTCGGGTATGGATACCCGTTTGCATGTACTTTATGAATAAGGATCGGCTAACTCC
V3_Bacteroides_refOTU_473	0	0	0	0	0	2.04779	0	0	0	0	0	0	0	0	0	0	0	2	4.04779	Bacteroidetes	Bacteroidetes	Bacteroidales	Bacteroidaceae	Bacteroides	V3Tg19855	0	TGAGGAATATTGGTCAATGGGCGATGGCCTGAACCAGCCAAGTAGCGTGGAGGATGACTGCCCTATGGGTTGTAAACTTCTTTTATAAAGGAATAAAGTCGGGTATGCATACCCGTTTGCATGTACTTTATGAATAAGGATCGGCTAACTCC
V3_Bacteroides_refOTU_474	0	0	0	0	0	0	1.98088	0	0	0	0	0	0	0	0	0	2.0505	0	4.03138	Bacteroidetes	Bacteroidetes	Bacteroidales	Bacteroidaceae	Bacteroides	V3Tg6460	0.0132	TGAGGAATATTGGTCAATGGGCGCAGGCCTGAACCAGCCAAGTAGCGTGAAGGATGACTGCCCTATGGGTTGTAAACTTCTTTTATATGGGAATAAAGTTTTCCACGTGTGGAATTTTGTATGTACCTTATGAATAAGCATCGGCTAACTCC
V3_Bacteroides_refOTU_475	0	0	0	1.96723	0	2.04779	0	0	0	0	0	0	0	0	0	0	0	0	4.01502	Bacteroidetes	Bacteroidetes	Bacteroidales	Bacteroidaceae	Bacteroides	V3Tg6675	0.0065	TGAGGAATATTGGTCAATGGGCGAGAGCCTGAACCAGCCAAGTAGCGTGAAGGATGACTGCCCTATGGGTTGTAAACTTCTTTTATAAAGGAATAAAGTCGGGTATGCATACCCCGTTTGCATGTACTTTATGAATAAGGATCGGCTAACTCC
V3_Bacteroides_refOTU_476	0	0	0	0	0	0	0	0	0	1.07162	1.58078	0	1.35071	0	0	0	0	0	4.00311	Bacteroidetes	Bacteroidetes	Bacteroidales	Bacteroidaceae	Bacteroides	V3Tg8467	0	TGAGGAATATTGGTCAATGGGCGAGAGCCTGAACCAGCCAAGTAGCGTGAAGGATGACTGCCCTATGGGTTGTAAACTCCTTTTATAAAGGAATAAAGTCGGGTATGGATACCCGTTTGCATGTACTTTATGAATAAGGATCGGCTAACTCC
V3_Bacteroides_refOTU_477	0	0	0	0	2.08668	0	0	1.87778	0	0	0	0	0	0	0	0	0	0	3.96446	Bacteroidetes	Bacteroidetes	Bacteroidales	Bacteroidaceae	Bacteroides	V3Tg11212	0.0131	TGAGAATATTGGTCAATGGGCGATGGCCTGAACCAGCCAAGTAGCGTGAAGGATGACTGCCCTATGGGTTGTAAAACTTCTTTTATAAAGGAATAAAGTCGGGTATGCATACCCGTTTGCATGTACTTTATGAATAAGGATCGGCTAACTCC
V3_Bacteroides_refOTU_478	0	0	0	1.96723	0	0	1.98088	0	0	0	0	0	0	0	0	0	0	0	3.94811	Bacteroidetes	Bacteroidetes	Bacteroidales	Bacteroidaceae	Bacteroides	V3Tg6321	0	TGAGGAATATTGGTCAATGGGCGCTAGCCTGAACCAGCCAAGTAGCGTGAAGGATGAAGGCTCTATGGGTCGTAAACTTCTTTTATATAAGGATAAAGTGCAGTATGTATACTGTTTTGTATGTATTATATGAATAAGGATCGGCTAACTCC
V3_Bacteroides_refOTU_479	0	0	0	0	0	0	0	0	1.49848	1.07162	0	0	1.35071	0	0	0	0	0	3.92081	Bacteroidetes	Bacteroidetes	Bacteroidales	Bacteroidaceae	Bacteroides	V3Tg5203	0	TGAGGAATATTGGTCAATGGACGAGAGTCTGAACCAGCCAAGTAGCGTGAAGGATGACTGCCCTATGGGTTGTAAACTTCTTTTATACGGGAATAAAGTGGAGTATGCATACTCCTTTGTATGTACCGTATGAATAAGGATCGACTAACTCC
V3_Bacteroides_refOTU_480	0	0	0	0	0	0	0	0	1.49848	1.07162	0	0	1.35071	0	0	0	0	0	3.92081	Bacteroidetes	Bacteroidetes	Bacteroidales	Bacteroidaceae	Bacteroides	V3Tg14875	0.0066	TGAGGAATATTGGTCAATGGGCGAGAGCCTGAACCAGCCAAGTAGCGTGAAGGATGACTGCCCTATGGGTTGTAAACTTCTTTTATAAGGAATAAAGTCGGGTATGGATACCCGTTTGCATGTACTTTATGAATAAGGATCGGCTAACTCC
V3_Bacteroides_refOTU_481	0	0	0	0	0	0	0	0	0	0	0	0	0	1.44016	1.4742	0	0	1	3.91436	Bacteroidetes	Bacteroidetes	Bacteroidales	Bacteroidaceae	Bacteroides	V3Tg10781	0.0327	TGAGGAATATTGGTCAATGGGCGCGAGCCTGAACCAGCCAAGTAGCGTGAAGGATGAAGGCTCTATGGGTCGTAAACTTTCTTTTTATAGTGGGAAATAAAGTTTTCCACGTGTGGAATTTTGTATGTACCATATGAATAAGGATCGGCTAACTCC
V3_Bacteroides_refOTU_482	0	0	0	0	0	0	0	1.87778	0	0	0	0	0	0	0	0	0	2	3.87778	Bacteroidetes	Bacteroidetes	Bacteroidales	Bacteroidaceae	Bacteroides	V3Tg16217	0.0132	TGGGGAATTTTGGTCAATGGGCGATGGCCTGAACCAGCCAAGTAGCGTGAAGGATGACTGCCCTATGGGTTGTAAACTTCTTTTATAAAGGAATAAAGTCGGGTATGCATACCCGTTTGCATGTACTTTATGAATAAGGATCGGCTAACTCC
V3_Bacteroides_refOTU_483	0	0	0	0	0	0	0	0	0	0	0	0	0	0	0	1.80651	2.0505	0	3.85701	Bacteroidetes	Bacteroidetes	Bacteroidales	Bacteroidaceae	Bacteroides	V3Tg22788	0.0382	TGAGGAATATTGGTCAATGGGCGATGGCCTGAACCAGCCAAGTAGCGTGAAGGATGACTGCCCTATGGGTTGTAAACTTCTTTTATAAAGGAATAAAGTTTTCCACGTGTGGAATTTTGTATGTACCATATGAATAAGATCGGCTAACTCC
V3_Bacteroides_refOTU_484	0	0	0	0	0	0	0	0	0	0	0	0	0	0	0	1.80651	2.0505	0	3.85701	Bacteroidetes	Bacteroidetes	Bacteroidales	Bacteroidaceae	Bacteroides	V3Tg26624	0	TGAGGAATATTGGTCAATGGGCGCAGGCCTGAACCAGCCAAGTAGCGTGAAGGATGACTGCCCTATGGGTTGTAAACTTCTTTTATATGGGAATAAAGTTTTCCGCGTGTGGAATTTTGTATGTACCATATGAATAAGGATCGGCTAACTCC
V3_Bacteroides_refOTU_485	0	0	0	0	0	0	0	0	0	2.14325	0	1.71	0	0	0	0	0	0	3.85325	Bacteroidetes	Bacteroidetes	Bacteroidales	Bacteroidaceae	Bacteroides	V3Tg20394	0.0724	TGAGGAATATTGGTCAATGGACGCAAGTCTGAACCAGCCATGCCGCGTGCAGGAAGACGGCTCTATGAGTTGTAAACTGCTTTTATAAAGGAATAAAGTCGGGTATGGATACCCGTTTGCATGTACTTTATGAATAAGGATCGGCTAACTCC
V3_Bacteroides_refOTU_486	0	0	0	1.96723	0	0	0	1.87778	0	0	0	0	0	0	0	0	0	0	3.84502	Bacteroidetes	Bacteroidetes	Bacteroidales	Bacteroidaceae	Bacteroides	V3Tg6152	0.0261	TGAGGAATATTGGTCAATGGGCGATGGCCTGAACCAGCCAAGTAGCGTGAAGGATGACTGCCCTATGGGTTGTAAACTTCTTTTATAAAGGAATAAAGTCGGGTATGCATACCCCGTTTGCATGTACTTTATGAATAAGGATGGCTAACTCC
V3_Bacteroides_refOTU_487	0	0	0	0	0	0	0	0	0	0	0	0	0	0	0	1.80651	0	2	3.80651	Bacteroidetes	Bacteroidetes	Bacteroidales	Bacteroidaceae	Bacteroides	V3Tg7617	0.0329	TGAGGAATATTGGTCAATGGGCGCTAGCCTGAACCAGCCAAGTAGCGTGAAGGATGAAGGCTCTATGGGTTGTAAACTTCTTTTATATGGGAATAAAGTGGTCCACGTGTGGATTTTTGTATGTACCATATGAATAAGGATCGGCTAACTCC
V3_Bacteroides_refOTU_488	0	0	0	0	0	0	1.98088	0	0	0	0	0	0	0	0	1.80651	0	0	3.78739	Bacteroidetes	Bacteroidetes	Bacteroidales	Bacteroidaceae	Bacteroides	V3Tg8923	0.0395	TGAGGAATATTGGTCAATGGGCGCAGGCCTGAACCAGCCAAGTAGCGTGAAGGATGACTGCCCTATGGGTTGTAAACTTCTTTTATAAGGGAATAAAACCTCCCACGTGTGGGAGCTTGTATGTACCTTATGAATAAGCATCGGCTAACTCC
V3_Bacteroides_refOTU_489	0	0	0	0	0	0	1.98088	0	0	0	0	0	0	0	0	1.80651	0	0	3.78739	Bacteroidetes	Bacteroidetes	Bacteroidales	Bacteroidaceae	Bacteroides	V3Tg20982	0.0133	TGAGGAATATTGGTCAATGGACGAGAGTCTGAACCAGCCAAGTAGCGTGAAGGATGAAGGTCCTACGGATTGTAAACTCTTTATAAGGGAATAAAACCTCCCACGTGTGGGAGCTTGTATGTACCTTATGAATAAGCATCGGCTAACTCC
V3_Bacteroides_refOTU_490	0	0	0	0	0	0	1.98088	0	0	0	0	0	0	0	0	1.80651	0	0	3.78739	Bacteroidetes	Bacteroidetes	Bacteroidales	Bacteroidaceae	Bacteroides	V3Tg8407	0	TGAGGAATATTGGTCAATAGGCGCAGGCCTGAACCAGCCAAGTAGCGTGAAGGATGACTGCCCTATGGGTTGTAAACTTCTTTTATATGGGAATAAAGTTTTCCACGTGTGGAATTTTGTATGTACCATATGAATAAGGATCGGCTAACTCC
V3_Bacteroides_refOTU_491	0	0	0	0	0	0	0	0	0	1.07162	0	0	2.70142	0	0	0	0	0	3.77304	Bacteroidetes	Bacteroidetes	Bacteroidales	Bacteroidaceae	Bacteroides	V3Tg5301	0.0066	TGAGGAATATTGGTCAATGGACGAGAGTCTGAACCAGCCAAGTAGCGTGAAGGATGAAGGTTCTATGGATTGTAAACTTCTTTTACACGGGAATAAACGAATCCACGTGTGGATTTTTGCATGTACCGTATGAATAAGGATCGGCTAACTCC
V3_Bacteroides_refOTU_492	0	0	0	0	0	0	0	0	0	1.07162	0	0	2.70142	0	0	0	0	0	3.77304	Bacteroidetes	Bacteroidetes	Bacteroidales	Bacteroidaceae	Bacteroides	V3Tg5471	0.0066	TGAGGAATATTGGTCGATGGACGAGAGTCTGAACCAGCCAAGTAGCGTGAAGGATGACTGCCCTATGGGTTGTAAACTTCTTTTATACGGGAATAAAGTTAGGCACGTGTGCCTTTTTGTATGTACCGTATGAATAAGGATCGGCTAACTCC
V3_Bacteroides_refOTU_493	0	0	0	0	0	0	0	3.75557	0	0	0	0	0	0	0	0	0	0	3.75557	Bacteroidetes	Bacteroidetes	Bacteroidales	Bacteroidaceae	Bacteroides	V3Tg5981	0.0197	TGGGGAATATTGGTCAATGGACGCGAGTCTGAACCAGCCAAGTAGCGTGAAGGATGACTGCCCTATGGGTTGTAAACTTCTTTTATATGGGAATAAAGTGATCCACGTGTGGATTTTTGTATGTACCATATGAATAAGGATCGGCTAACTTC
V3_Bacteroides_refOTU_494	0	0	0	0	0	0	0	0	0	2.14325	1.58078	0	0	0	0	0	0	0	3.72402	Bacteroidetes	Bacteroidetes	Bacteroidales	Bacteroidaceae	Bacteroides	V3Tg6660	0	TGAGGAATATTGGTCAATGGGCGAGAGCCTGAACCAGCCAAGTAGCGTGAAGGATGACTGCCCTATGGGTTGTAAACTTCTTTTATAAAGGAATAAAGTCGGGTATGGATACCCGTTTGCATGTACTTTATGAATAAGGATTGGCTAACTCC
V3_Bacteroides_refOTU_495	0	0	0	1.96723	0	0	0	0	0	0	0	1.71	0	0	0	0	0	0	3.67723	Bacteroidetes	Bacteroidetes	Bacteroidales	Bacteroidaceae	Bacteroides	V3Tg14295	0.0131	TGAGGAATATTGGTCAATGGACGAGAGTCTGAACCTGCCAAGTAGCGTGAAGGATGACTGCCCTATGGGTTGTAAACTTCTTTTATACGGGAATAAAGTGAGGCACGTGTGCCTTTTTGTATGTACCGTATGAATAAGGATCGGCTAACTCCC
V3_Bacteroides_refOTU_496	0	0	0	0	0	0	0	0	1.49848	2.14325	0	0	0	0	0	0	0	0	3.64173	Bacteroidetes	Bacteroidetes	Bacteroidales	Bacteroidaceae	Bacteroides	V3Tg5063	0.0066	TGAGGAATATTGGTCAATGGGTGAGAGCCTGAACCAGCCAAGTAGCGTGAAGGATGACTGCCCTATGGGTTGTAAACTTCTTTTATAAAGGAATAAAGTCGGGTATGGATACCCGTTTGCATGTACTTTATGAATAAGGATCGGCTAACTCC
V3_Bacteroides_refOTU_497	0	0	0	0	0	0	0	0	0	0	0	0	0	0	0	3.61302	0	0	3.61302	Bacteroidetes	Bacteroidetes	Bacteroidales	Bacteroidaceae	Bacteroides	V3Tg6542	0	TGAGGAATATTGGTCAATGGGCGCTAGCCTGAACCAGCCAAGTAGCGTGAAGGATGAAGGCTCTATGGGTCGTAAACTTCTTTTATATAAGAATAAAGCGCAGTATGTATACTGTTTTGTATGTATTATATGAATAAGGATCGGCTAACTCC
V3_Bacteroides_refOTU_498	0	0	0	0	0	0	0	0	0	0	0	0	0	0	0	3.61302	0	0	3.61302	Bacteroidetes	Bacteroidetes	Bacteroidales	Bacteroidaceae	Bacteroides	V3Tg14026	0.0132	TGAGGAATATTGGTCAATGGCGAGAGCCTGAACCAGCCAAGTAGCGTGAAGGATGAAGGTCCTACGGATTGTAAACTTCTTTTATAAGGGAATAAAACCTCCCACGTGTGGGAGCTTGTATGTACCTTATGAATAAGCATCGGCTAACTCC
V3_Bacteroides_refOTU_499	0	0	0	0	0	0	0	0	0	0	0	0	0	0	0	3.61302	0	0	3.61302	Bacteroidetes	Bacteroidetes	Bacteroidales	Bacteroidaceae	Bacteroides	V3Tg17039	0.0526	TGAGGAATATTGGTCAATGGGCGCAAGCCTGAACCAGCCAAGTAGCGTGAAGGATGAAGGCTCTATGGGTCGTAAACTTCTTTTATAAGGGAATAAAACCTCCCACGTGTGGGAGCTTGTATGTACCTTATGAATAAGCATGGCTAACTCC
V3_Bacteroides_refOTU_500	1.60314	0	0	1.96723	0	0	0	0	0	0	0	0	0	0	0	0	0	0	3.57037	Bacteroidetes	Bacteroidetes	Bacteroidales	Bacteroidaceae	Bacteroides	V3Tg7835	0.0066	TGAGGAATATTGGTCAATGGACGCGAGTCTGAACCAGCCAAGTAGCGTGAAGGATGACTGCCCTATGGGTTGTAAACTTCTTTTATATGGGAATAAAGTGGTCCACATGTGGATTTTTGTATGTACCATATGAATAAGGATCGGCTAACTCC
V3_Bacteroides_refOTU_501	0	1.75658	0	0	0	0	0	0	0	0	0	0	0	0	0	1.80651	0	0	3.56309	Bacteroidetes	Bacteroidetes	Bacteroidales	Bacteroidaceae	Bacteroides	V3Tg7071	0	TGAGGAATATTGGTCAATGGGCGCAGGCCTGAACCAGCCAAGTAGCGTGAAAGATGACTGCCCTATGGGTTGTAAACTTCTTTTATATGGGAATAAAGTTTTCCACGTGTGGAATTTTGTATGTACCATATGAATAAGGATCGGCTAACTCC
V3_Bacteroides_refOTU_502	0	0	0	0	0	0	0	0	0	2.14325	0	0	1.35071	0	0	0	0	0	3.49395	Bacteroidetes	Bacteroidetes	Bacteroidales	Bacteroidaceae	Bacteroides	V3Tg4378	0	TGAGGAATATTGGTCAATGGACGAGAGTCTGAACCAGCCAAGTAGCGTGAAGGATGAAGGTTCTATGGATTGTAAACTTCTTTTATACGGGAATAAACGAATCCACGTGTGGATCTTTGCATGTACCGTATGAATAAGGATCGGCTAACTCC
V3_Bacteroides_refOTU_503	0	0	0	0	0	0	0	0	0	2.14325	0	0	1.35071	0	0	0	0	0	3.49395	Bacteroidetes	Bacteroidetes	Bacteroidales	Bacteroidaceae	Bacteroides	V3Tg7657	0.051	TGAGGAATATTGGTCAATGGACGAGAGTCTGAACCAGCCAAGTAGCGTGAAGGATGACTGCCCTATGGGTTGTAAACTTCTTTTAAGTGGGAAGAGTAGAAGACGGTACCACTTGAATAAGCCACGGCTAACTAC
V3_Bacteroides_refOTU_504	0	0	0	0	0	0	0	0	0	0	0	0	0	0	1.4742	0	0	2	3.4742	Bacteroidetes	Bacteroidetes	Bacteroidales	Bacteroidaceae	Bacteroides	V3Tg5761	0.0066	TGAGGAATATTGGTCAATGGGCGCTAGCCTGAACCAGCCAAGTAGCGTGAAGGATGAAGGCTCTATGGGTCGTAAACTTCTTTTATATAAGAATAAAGTGCAGTATGTATACTGTTTTGTATGTATTATATGAGTAAGGATCGGCTAACTCC
V3_Bacteroides_refOTU_505	0	0	0	0	0	0	0	0	0	0	0	0	0	1.44016	0	0	0	2	3.44016	Bacteroidetes	Bacteroidetes	Bacteroidales	Bacteroidaceae	Bacteroides	V3Tg4593	0.0066	TGAGGAATATTGGTCAATGGGCGATGGCCTGAACCAGCCAAGTAGCGTGAAGGATGACTGCCCTATGGGTTGTAAACTTCTTTTATAAAGGAATAAAGTCGGGTATGCATACCCGTATGCATGTACTTTATGAATAAGGATCGGCTAACTCC
V3_Bacteroides_refOTU_506	0	0	0	0	0	0	0	0	0	0	0	3.42001	0	0	0	0	0	0	3.42001	Bacteroidetes	Bacteroidetes	Bacteroidales	Bacteroidaceae	Bacteroides	V3Tg14131	0.0065	TGAGGAATATTGGTCAATGGGCGCAGGCCTGAACCAGCCAAGTAGCGTGAAGGATGACTGCCCTATGGGTTGTAAACTTCTTTTATATGGGAATAAAGTTTTCCACGTGTGGAATTTTGTTGTGTACCATATGAATAAGGATCGGCTAACTCC
V3_Bacteroides_refOTU_507	0	0	0	0	0	0	0	0	0	0	0	3.42001	0	0	0	0	0	0	3.42001	Bacteroidetes	Bacteroidetes	Bacteroidales	Bacteroidaceae	Bacteroides	V3Tg8821	0.0066	TGAGGAATATTGGTCAATGGACGAGAGTCTGAACCAGCCAAGTAGCGTGAAAGATGACTGCCCTATGGGTTGTAAACTTCTTTTATACGGGAATAAAGTTAGGCACGTGTGCCTTTTTGTATGTACCGTATGAATAAGGATCGGCTAACTCC
V3_Bacteroides_refOTU_508	0	0	0	0	0	0	0	0	0	0	0	3.42001	0	0	0	0	0	0	3.42001	Bacteroidetes	Bacteroidetes	Bacteroidales	Bacteroidaceae	Bacteroides	V3Tg8957	0	TGAGGAATATTGGTCAATGGGCGAGAGCCTGAACCAGCCAAGTAGCGTGAAGGATGACTGCCCTATGGGTTGTAAACTTCTTTTATAAAGGAATAAAGTCGGGTATGGATACCCGTTTGCATGTACTTTATGAATGAGGATCGGCTAACTCC
V3_Bacteroides_refOTU_509	0	0	0	0	0	0	0	0	0	0	0	3.42001	0	0	0	0	0	0	3.42001	Bacteroidetes	Bacteroidetes	Bacteroidales	Bacteroidaceae	Bacteroides	V3Tg21181	0.0069	TGAGGAATATTGGTCAATGGGCGAGAGCCTGAACCAGCCAAGTAGCGTGAAGGATGACTGCCCTATGGGTTGTAAACTTCTTTTATAAAGGAATAAAGTCGGGTATGCATACCCGTTTGCATGTACTTTATGAATAAGGATCGGCTAACCTCC
V3_Bacteroides_refOTU_510	0	0	0	0	0	0	0	0	0	0	0	3.42001	0	0	0	0	0	0	3.42001	Bacteroidetes	Bacteroidetes	Bacteroidales	Bacteroidaceae	Bacteroides	V3Tg6546	0.0132	TGAGGAATATTGGTCAATGGGCGAGAGCCTGAACCAGCCAAGTAGCGTGAAGGATGACTGCCCTATGGGTTGTAAACTTCTTTTATAAAGGAATAAAGTCGGGTATGCATACCCGTTTGCATGTACCGTATGAATAAGGATCGGCTAACTCC
V3_Bacteroides_refOTU_511	1.60314	0	0	0	0	0	0	0	0	0	0	0	0	0	0	1.80651	0	0	3.40965	Bacteroidetes	Bacteroidetes	Bacteroidales	Bacteroidaceae	Bacteroides	V3Tg8920	0.0067	TGAGGAATATTGGTCAATGGACGAGAGTCTGAACCAGCCAAGTAGCGTGAAGGATGACTGCCCTATGGGTTGTAAACTTCTTTTATATGGGAATAAAGTGAGCCACGTGTGGCTTTTTGTATGTACCATACGAATAAGGATCGGCTAACCTCC
V3_Bacteroides_refOTU_512	1.60314	0	0	0	0	0	0	0	0	0	0	0	0	0	0	1.80651	0	0	3.40965	Bacteroidetes	Bacteroidetes	Bacteroidales	Bacteroidaceae	Bacteroides	V3Tg8377	0.0066	TGAGGAATATTGGTCAATGGACGAGAGTCTGAACCAGCCAAGTAGCGTGAAGGATGAAGGTCCTACGGATTGTAAACTTCTTTTATAAGGGAATGAAACCTCCCACGTGTGGGAGCTTGTATGTACCTTATGAATAAGCATCGGCTAACTCC
V3_Bacteroides_refOTU_513	0	1.75658	1.59589	0	0	0	0	0	0	0	0	0	0	0	0	0	0	0	3.35247	Bacteroidetes	Bacteroidetes	Bacteroidales	Bacteroidaceae	Bacteroides	V3Tg9160	0	TGAGGAATATTGGTCAATGGGCGCAGGCCTGAACCAGCCAAGTAGCGTGAAGGACGACTGCCCTATGGGTTGTAAACTTCTTTTATATGGGAATAAAGTTTTCCACGTGTGGAATTTTGTATGTACCATATGAATAAGGATCGGCTAACTCC
V3_Bacteroides_refOTU_514	0	0	0	0	0	0	0	0	0	0	0	0	1.35071	0	0	0	0	2	3.35071	Bacteroidetes	Bacteroidetes	Bacteroidales	Bacteroidaceae	Bacteroides	V3Tg7030	0.0132	TGAGGAATATTGGTCAATGGGCGCTAGCCTGAACCAGCCAAGTAGCGTGAAGGATGACTGCCCTATGGGTTGTAAACTTCTTTTATACGGGAATAAAGTGAGGCACGTGTGCCTTTTTGTATGTACCGTATGAATAAGGATCGGCTAACTCC
V3_Bacteroides_refOTU_515	0	0	0	0	0	0	0	0	0	0	1.58078	1.71	0	0	0	0	0	0	3.29078	Bacteroidetes	Bacteroidetes	Bacteroidales	Bacteroidaceae	Bacteroides	V3Tg12917	0.0196	TGAGGAATATTGGTCAATGGGGCGAGAGCCTGAACCAGCCAAGTAGCGTGAAGGATGACTGCCCTATGGGTTGTAAACTTCTTTTATAAGGAATAAGTCGGGTATGGATACCCGTTTGCATGTACTTTATGAATAAGGATCGGCTAACTCC
V3_Bacteroides_refOTU_516	0	0	0	0	0	0	0	0	0	0	1.58078	1.71	0	0	0	0	0	0	3.29078	Bacteroidetes	Bacteroidetes	Bacteroidales	Bacteroidaceae	Bacteroides	V3Tg7435	0.0066	TGAGGAATATTGGTCAATGGGCGAGAGCCTGAACCAGCCAAGTAGCGTGAAGGATGACTGCCCTATGGGTTGTAAACTTCTTTTATAAAGGAATAAAGTCGGGTATGGATGCCCGTTTGCATGTACTTTATGAATAAGGATCGGCTAACTCC
V3_Bacteroides_refOTU_517	0	0	0	0	0	0	0	0	0	0	0	0	0	0	1.4742	1.80651	0	0	3.28071	Bacteroidetes	Bacteroidetes	Bacteroidales	Bacteroidaceae	Bacteroides	V3Tg19077	0.0132	TGAGGAATATTGGTCAATGGACGAGAGTCTGAACCAGCCAAGTAGCGTGAAGGATGAAGGTCCTACGGATTGTAAACTTCTTTTATAAGGGAATAAAACCTCCCACGTGTGGGAACTTGTATGTACCTTATGAATAAACATCGGCTAACTCC
V3_Bacteroides_refOTU_518	0	0	0	0	0	0	0	0	0	0	0	0	0	1.44016	0	1.80651	0	0	3.24667	Bacteroidetes	Bacteroidetes	Bacteroidales	Bacteroidaceae	Bacteroides	V3Tg17090	0.0132	TGAGGAATATTGGTCAATGGACGAGAGTCTGAACCAGCCAAGTAGCGTGAAGGATGACTGCCCTATGGGTTGTAAACTTCTTTATATGGGAATAAAGTTGTCCACGTGTGGATTTTTGTATGTACCATATGAATAAGGATCGGCTAACTCC
V3_Bacteroides_refOTU_519	0	0	0	0	0	0	0	0	0	0	0	0	0	1.44016	0	1.80651	0	0	3.24667	Bacteroidetes	Bacteroidetes	Bacteroidales	Bacteroidaceae	Bacteroides	V3Tg17944	0.0455	TGAGGAATATTGGTCAATGGACGAGAGTCTGAACCAGGCCAAGTAGCGTGAAGGATGAAGGTCCTACGGATTGTAAAACTTCTTTTTATAAGGGATAAAACCTCCCACGTGTGGGAGCTTGTATGTACCTTATGAATAAGCATCGGCTAACTCC
V3_Bacteroides_refOTU_520	0	0	0	0	0	0	0	0	0	0	0	0	0	1.44016	0	1.80651	0	0	3.24667	Bacteroidetes	Bacteroidetes	Bacteroidales	Bacteroidaceae	Bacteroides	V3Tg11384	0	TGAGGAATATTGGTCAATGGGCGTTAGCCTGAACCAGCCAAGTAGCGTGAAGGATGAAGGCTCTATGGGTCGTAAACTTCTTTTATATAAGAATAAAGTGCAGTACGTATACTGTTTTGTATGTATTATATGAATAAGGATCGGCTAACTCC
V3_Bacteroides_refOTU_521	0	0	0	0	0	0	0	0	0	0	0	0	0	1.44016	0	1.80651	0	0	3.24667	Bacteroidetes	Bacteroidetes	Bacteroidales	Bacteroidaceae	Bacteroides	V3Tg15372	0.0066	TGAGGAATATTGGTCAATGGGCGTTAGCCTGAACCAGCCAAGTAGCGTGAAGGATGAAGGCTCATGGGTCGTAAACTTCTTTTATATAAGAATAAAGTGCAGTATGTATACTGTTTTGTATGTATTATATGAATAAGGATCGGCTAACTCC
V3_Bacteroides_refOTU_522	0	0	0	0	0	0	0	0	0	0	0	0	0	1.44016	0	1.80651	0	0	3.24667	Bacteroidetes	Bacteroidetes	Bacteroidales	Bacteroidaceae	Bacteroides	V3Tg12977	0.0327	TGAGGAATATTGGGTCAATGGACGAGAGTCTGAACCAGCCAAGTAGCGTGAAGGATGACTGCCCTATGGGTTGTAAACTTCTTTTATATAAGAATAAAGTGCAGTATGTATACTGTTTTGTATGTATTATATGAATAAGGATCGGCTAACTCC
V3_Bacteroides_refOTU_523	0	1.75658	0	0	0	0	0	0	0	0	0	0	0	0	1.4742	0	0	0	3.23078	Bacteroidetes	Bacteroidetes	Bacteroidales	Bacteroidaceae	Bacteroides	V3Tg9445	0.0132	TGAGGAATATTGGTCAATGGGCGAGAGCCTGAACCAGCCAAGTAGCGTGAAGGATGAAGGCTCTATGGGTCGTAAACTTCTTTTACATGGAATAAAGTTTTCCACGTGTGGAATTTTGTATGTACCATATGAATAAGGATCGGCTAACTCC
V3_Bacteroides_refOTU_524	0	0	0	0	0	0	0	0	0	3.21487	0	0	0	0	0	0	0	0	3.21487	Bacteroidetes	Bacteroidetes	Bacteroidales	Bacteroidaceae	Bacteroides	V3Tg5077	0.0066	TGAGGAATATTGGTCAATGGGCGAGAGCCTGAACCAGCCAAGCAGCGTGAAGGATGACTGCCCTATGGGTTGTAAACTTCTTTTATAAAGGAATAAAGTCGGGTATGGATACCCGTTTGCATGTACTTTATGAATAAGGATCGGCTAACTCC
V3_Bacteroides_refOTU_525	0	0	0	0	0	0	0	0	1.49848	0	0	1.71	0	0	0	0	0	0	3.20848	Bacteroidetes	Bacteroidetes	Bacteroidales	Bacteroidaceae	Bacteroides	V3Tg8207	0.0197	TGAGGAATATTGGTCAATGGGCGAGAGCCTGAACCAGCCAAGTAGCGTGAAGGATGACTGCCCTATGGGTTGTAAACTTCTTTTATACGGGAATAAAGTGATCCACGTGTGGATTTTTGTATGTACCGTATGAATAAGGATCGGCTAACTCC
V3_Bacteroides_refOTU_526	0	0	0	0	0	0	0	0	1.49848	0	0	1.71	0	0	0	0	0	0	3.20848	Bacteroidetes	Bacteroidetes	Bacteroidales	Bacteroidaceae	Bacteroides	V3Tg8553	0	TGAGGAATATTGGTCAATGGACGAGAGTCTGAACCAGCCAAGTAGCGTGAAGGATGAAGGTTCTATGGATTGTAAACTTCTTTTATACGGGAATAAACGGATCCACGCGTGGATTTTTGCATGTACCGTATGAATAAGGATCGGCTAACTCC
V3_Bacteroides_refOTU_527	3.20628	0	0	0	0	0	0	0	0	0	0	0	0	0	0	0	0	0	3.20628	Bacteroidetes	Bacteroidetes	Bacteroidales	Bacteroidaceae	Bacteroides	V3Tg8406	0.0066	TGAGGAATATTGGTCAATGGGCGTTAGCCTGAACCGGCCAAGTAGCGTGAAGGATGAAGGCTCTATGGGTCGTAAACTTCTTTTATATAAGAATAAAGTGCAGTATGTATACTGTTTTGTATGTATTATATGAATAAGGATCGGCTAACTCC
V3_Bacteroides_refOTU_528	0	1.75658	0	0	0	0	0	0	0	0	0	0	0	1.44016	0	0	0	0	3.19674	Bacteroidetes	Bacteroidetes	Bacteroidales	Bacteroidaceae	Bacteroides	V3Tg8720	0.0132	TGAGGAATATTGGTCAATGGGCGGTAGCCTGAACCAGCCAAGTAGCGTGAAGGATGAAGGCTCATGGGTCGTAAACTTCTTTTATATAAGAATAAAGTGCAGTATGTATACTGTTTTGTATGTATTATATGAATAAGGATCGGCTAACTCC
V3_Bacteroides_refOTU_529	0	0	3.19178	0	0	0	0	0	0	0	0	0	0	0	0	0	0	0	3.19178	Bacteroidetes	Bacteroidetes	Bacteroidales	Bacteroidaceae	Bacteroides	V3Tg7423	0.0066	TGAGGAATATTGGTCAATGGACGCGAGTCTGAACCAGCCAAGTAGCGTGAAGGATGACTGCCCTATGGGTTGTAAACTTCTTTTATATGGGAATAAAGTGGTCCACGTGTGGATTTTTGTATGCACCATATGAATAAGGATCGGCTAACTCC
V3_Bacteroides_refOTU_530	0	0	3.19178	0	0	0	0	0	0	0	0	0	0	0	0	0	0	0	3.19178	Bacteroidetes	Bacteroidetes	Bacteroidales	Bacteroidaceae	Bacteroides	V3Tg6311	0.0066	TGAGGAATATTGGTCAATGGGCGCAGGCCTGAACCAGCCAAGTAGCGTGAAGGATGACTGCCCTATGGGTTGTAAACTTCTTTTATAAAGGAATAAAGTCGGGCATGCATACCCGTTTGCATGTACTTTATGAATAAGGATCGGCTAACTCC
V3_Bacteroides_refOTU_531	0	0	3.19178	0	0	0	0	0	0	0	0	0	0	0	0	0	0	0	3.19178	Bacteroidetes	Bacteroidetes	Bacteroidales	Bacteroidaceae	Bacteroides	V3Tg7559	0.0066	TGAGGAATATTGGTCAATGGGCGCTGGCCTGAACCAGCCAAGTAGCGTGAAGGATGACTGCCCTATGGGTTGTAAACTTCTTTTATAAAGGAATAAAGTCGGGTATGCATACCCGTTTGCATGTACTTTATGAATAAGGATCGGCTAACTCC
V3_Bacteroides_refOTU_532	0	0	0	0	0	0	0	0	0	0	0	1.71	0	0	1.4742	0	0	0	3.18421	Bacteroidetes	Bacteroidetes	Bacteroidales	Bacteroidaceae	Bacteroides	V3Tg8388	0.0066	TGAGGAATATTGGTCAATGGGCGAGAGCCTGAACCAGCCAAGTAGCGTGAAGGATGACTGCCCTATGGGTTGTAAACTTCTTTTATAAAGGAATAAAGTCGGGTATGCATACCCGTTTGCATGTACTTTATGGATAAGGATCGGCTAACTCC
V3_Bacteroides_refOTU_533	0	0	0	0	0	0	0	0	0	0	3.16156	0	0	0	0	0	0	0	3.16156	Bacteroidetes	Bacteroidetes	Bacteroidales	Bacteroidaceae	Bacteroides	V3Tg8952	0.0066	TGAGGAATATTGGTCAATGGACGCGAGTCTGAACCAGCCAAGTAGCGTGAAGGACGACTGCCCTATGGGTTGTAAACTTCTTTTATATGGGAATAAAGTGGTCCACGTGTGGACTTTTGTATGTACCATATGAATAAGGATCGGCTAACTCC
V3_Bacteroides_refOTU_534	0	0	0	0	0	0	0	0	0	0	3.16156	0	0	0	0	0	0	0	3.16156	Bacteroidetes	Bacteroidetes	Bacteroidales	Bacteroidaceae	Bacteroides	V3Tg10961	0.0132	TGAGGAATATTGGTCAATGGACGAGAGTCTGAACCAGCCAAGTAGCGTGAAGGATGACTGCCCTATGGGTTGTAAACTTCTTTTATATGGGAATAAAGTGGGCCACGTGTGGCTTTTTGTATGTACCGTATGAATAAGGATCGGCTAACTCC
V3_Bacteroides_refOTU_535	0	0	0	0	0	0	0	0	0	0	3.16156	0	0	0	0	0	0	0	3.16156	Bacteroidetes	Bacteroidetes	Bacteroidales	Bacteroidaceae	Bacteroides	V3Tg8826	0.0066	TGAGGAATATTGGTCAATGGACGCGAGTCTGAACCAGCCAAGTAGCGTGAAGGATGACTGCCCTATGGGTTGTAAACTTCTTTTATATGGGAATAAAGTGGTCCACGTGTGGACTTTTGTATGTACCATATGAATAAGGATCGGCTGACTCC
V3_Bacteroides_refOTU_536	0	0	0	0	0	0	0	0	0	0	3.16156	0	0	0	0	0	0	0	3.16156	Bacteroidetes	Bacteroidetes	Bacteroidales	Bacteroidaceae	Bacteroides	V3Tg8661	0.0132	TGGGGAATATTGGTCAATGGACGAGAGTCTGAACCAGCCAAGTAGCGTGAAGGATGACTGCCCTATGGGTCGTAAACTTCTTTTATACGGGAATAAAGTGAGGCACGTGTGCCTTTTTGTATGTACCGTATGAATAAGGATCGGCTAACTCC
V3_Bacteroides_refOTU_537	0	0	0	0	0	0	0	0	0	0	3.16156	0	0	0	0	0	0	0	3.16156	Bacteroidetes	Bacteroidetes	Bacteroidales	Bacteroidaceae	Bacteroides	V3Tg11105	0.0263	TGAGGAATATTGGTCAATGGACGAGAGTCTGAACCAGCCAAGTAGCGTGAAGGATGACTGCCCTATGGGTTGTAAACTTCTTTTATACGGGAATAAAGTGAGGCACGTGTGGACTTTTGTATGTACCATATGAATAAGGATCGGCTAACTCC
V3_Bacteroides_refOTU_538	0	0	0	0	0	2.04779	0	0	0	1.07162	0	0	0	0	0	0	0	0	3.11941	Bacteroidetes	Bacteroidetes	Bacteroidales	Bacteroidaceae	Bacteroides	V3Tg19769	0.0197	TGAGGAATATTGGTCAATGGGCGTAAGCCTGAACCAGCCAAGTAGCGTGAAGGATGACTGCCCTATGGGTTGTAAACTTCTTTTATACGGGAATAAAGTGGAGTATGCATACTCCTTTGTATGTACCGTATGAATAAGGATCGGCTAACTCC
V3_Bacteroides_refOTU_539	0	0	0	0	2.08668	0	0	0	0	0	0	0	0	0	0	0	0	1	3.08668	Bacteroidetes	Bacteroidetes	Bacteroidales	Bacteroidaceae	Bacteroides	V3Tg16031	0	TGAGGAATATTGGTCAATGGGCGATGTCCTGAACCAGCCAAGTAGCGTGAAGGATGACTGCCCTATGGGTTGTAAACTTCTTTTATAAAGGAATAAAGTCGGGTATGCATACCCGTTTGCATGTACTTTATGAATAAGGATCGGCTAACTCC
V3_Bacteroides_refOTU_540	0	0	0	0	0	0	0	0	1.49848	0	1.58078	0	0	0	0	0	0	0	3.07926	Bacteroidetes	Bacteroidetes	Bacteroidales	Bacteroidaceae	Bacteroides	V3Tg7523	0.0066	TGAGGAATATTGGTCAATGGGCGAGAGCCTGAACCAGCCAAGTAGCGTGAAGGATGACTGCCCTATGGGTTGTAAACTTCTTTTATAAAGGAATAAAGTCGGGTATGGATACCCGTTCGCATGTACTTTATGAATAAGGATCGGCTAACTCC
V3_Bacteroides_refOTU_541	0	0	0	0	0	0	0	0	1.49848	0	1.58078	0	0	0	0	0	0	0	3.07926	Bacteroidetes	Bacteroidetes	Bacteroidales	Bacteroidaceae	Bacteroides	V3Tg7391	0.0132	TGAGGAATATTGGTCAATGGGCGAGAGCCTGAACCAGCCAAGTAGCGTGAAGGATGACTGCCCTATGGGTTGTAAACTTCTTTATAAAGGAATAAGTCGGGTATGGATACCCGTTTGCATGTACTTTATGAATAAGGATCGGCTAACTCC
V3_Bacteroides_refOTU_542	0	0	0	0	0	0	0	0	0	0	0	1.71	1.35071	0	0	0	0	0	3.06071	Bacteroidetes	Bacteroidetes	Bacteroidales	Bacteroidaceae	Bacteroides	V3Tg18684	0.0261	TGAGGAATATTGGTCAATGGGCGAGAGCCTGAACCAGCCAAGTAGCGTGAAGGATGACTGCCCTATGGGTTGTAAACTTTCTTTTGTAAAGGAATAAAGTCGGGTATGGATACCCGTTTGCATGTACTTTATGAATAAGGATCGGCTAACTCC
V3_Bacteroides_refOTU_543	0	0	0	0	0	0	0	0	0	0	0	1.71	1.35071	0	0	0	0	0	3.06071	Bacteroidetes	Bacteroidetes	Bacteroidales	Bacteroidaceae	Bacteroides	V3Tg8575	0.0066	TGAGGAATATTGGTCAATGGACGAGAGTCTGAACCAGCCAAGTAGCGTGAAGGATGACTGCCCTATGGGTTGTAAACTTCTTTTATACGGGAATAAAGTTAGGCACGTGTGCCTTTTTGTATGTACCGTATGAATAAGGATCGACTAACTCC
V3_Bacteroides_refOTU_544	0	0	0	0	0	0	1.98088	0	0	1.07162	0	0	0	0	0	0	0	0	3.0525	Bacteroidetes	Bacteroidetes	Bacteroidales	Bacteroidaceae	Bacteroides	V3Tg6251	0.0066	TGAGGAATATTGGTCAATGGACGAGAGTCTGAACCAGCCAAGTAGCGTGAAGGATGACTGCCCTATGGGTTGTAAACTTCTTTTATACGGGAATAAAGTGAGGCACGTGTGCCTTTTTGTATGTACCGTATGAATAAGGATCGCTAACTCC
V3_Bacteroides_refOTU_545	0	0	0	0	0	0	0	0	0	0	0	0	0	0	0	0	2.0505	1	3.0505	Bacteroidetes	Bacteroidetes	Bacteroidales	Bacteroidaceae	Bacteroides	V3Tg5834	0.0066	TGAGGAATATTGGTCAATGGACGCGAGTCTGAACCAGCCAAGTAGCGTGAAGGATGACTGCCCTATGGGTTGTAAACCTCTTTTATATGGGAATAAAGTGGTCCACGTGTGGATTTTTGTATGTACCATATGAATAAGGATCGGCTAACTCC
V3_Bacteroides_refOTU_546	0	0	0	0	0	0	0	0	0	0	0	0	0	0	0	0	2.0505	1	3.0505	Bacteroidetes	Bacteroidetes	Bacteroidales	Bacteroidaceae	Bacteroides	V3Tg20199	0.0132	TGAGGAATATTGGTCAATGGGCGATGGCCTGAACCAGCCAAGTAGCGTGAAGGATGACTGCCCTATGGGTTGTAAACTTCTTTTATATGGGAATAAAGTTTTCCACGTATGGAATTTTGTATGTACCATATGAATAAGGATCGGCTAACTCC
V3_Bacteroides_refOTU_547	0	0	0	0	0	2.04779	0	0	0	0	0	0	0	0	0	0	0	1	3.04779	Bacteroidetes	Bacteroidetes	Bacteroidales	Bacteroidaceae	Bacteroides	V3Tg7962	0	TGAGGAATATTGGTCAATGGGCGATGGCCTGAACCAGCCAAGTAGCGTGAAGGATGACTGCCCTATGGGTTGTAAACTTCTTTTATAAAGGAACAAAGTCGGGTATGCATACCCGTTTGCATGTACTTTATGAATAAGGATCGGCTAACTCC
V3_Bacteroides_refOTU_548	1.60314	0	0	0	0	0	0	0	0	0	0	0	0	1.44016	0	0	0	0	3.0433	Bacteroidetes	Bacteroidetes	Bacteroidales	Bacteroidaceae	Bacteroides	V3Tg7644	0	TGAGGAATATTGGTCAATGGGCGTTAGCCTGAACCAGCCAAGTAGCGTGAAGGATGAAGGCTCTATGGGTCGTAAACTTCTTTTATATAGGAATAAAGTGCAGTATGTATACTGTTTTGTATGTATTATATGAATAAGGATCGGCTAACTCC
V3_Bacteroides_refOTU_549	0	0	0	0	0	0	0	0	0	0	0	0	0	0	0	0	0	3	3	Bacteroidetes	Bacteroidetes	Bacteroidales	Bacteroidaceae	Bacteroides	V3Tg7832	0.0071	TGAGGAATATTGGTCAATGGACGAGAGTCTGAACCAGCCAAGTAGCGTGAAGGATGACTGCCCTATGGGTTGTAAACTTCTTTTATACGGGAATAAAGTGAGGCACGTGTGCCTTTTTGTATGTACCGTATGAATAAGGGTCGGCTAACCCC
V3_Bacteroides_refOTU_550	0	0	0	0	0	0	0	0	2.99696	0	0	0	0	0	0	0	0	0	2.99696	Bacteroidetes	Bacteroidetes	Bacteroidales	Bacteroidaceae	Bacteroides	V3Tg7042	0.0132	TGAGGAATATTGGTCAATGGGCGCGAGCCTGAACCAGCCAAGTAGCGTGAAGGATGACTGCCCTATGGGTTGTAAACTTCTTTTATATGGGAATAAAGTGGTCCACGTGTGGACTTTTGTATGTACCATATGAATAAGGATCGGCTAACTCC
V3_Bacteroides_refOTU_551	0	0	0	1.96723	0	0	0	0	0	0	0	0	0	0	0	0	0	1	2.96723	Bacteroidetes	Bacteroidetes	Bacteroidales	Bacteroidaceae	Bacteroides	V3Tg11147	0.0199	TGAGGAATATTGGTCAATGGGCGCTAGCCTGAACCAGCCAAGTAGCGTGAAGGATGAAGGCTCTATGGGTCGTAAACTTCTTTATATAAGATAAGTGCAGTATGTATACTGTTTTGTATGTATTATATGAATAAGGATCGGCTAACTCC
V3_Bacteroides_refOTU_552	0	0	0	1.96723	0	0	0	0	0	0	0	0	0	0	0	0	0	1	2.96723	Bacteroidetes	Bacteroidetes	Bacteroidales	Bacteroidaceae	Bacteroides	V3Tg19853	0.026	TGAGGAATATTGGTCAATGGGCGCAGGCCTGAACCAGCCAAGTAGCGTGAAGGATGACTGCCCTATGGGTTGTAAACTTCTTTTATATGGGAAATAAAGGTTTTCCACGTGTGGAACTTTTGTATGTACCATATGAATAAGGATCGGCTAACTCC
V3_Bacteroides_refOTU_553	0	0	0	1.96723	0	0	0	0	0	0	0	0	0	0	0	0	0	1	2.96723	Bacteroidetes	Bacteroidetes	Bacteroidales	Bacteroidaceae	Bacteroides	V3Tg13783	0.0592	TGGGGAATTTTGGACAATGGGGGCAACCCTGATCCAGCCATGCCGCGTGAAGGATGACTGCCCTATGGGTTGTAAACTTCTTTTATATGGGAATAAAGTTTTCCACGTGTGGAATTTTGTATGTACCATATGAATAAGGATCGGCTAACTCC
V3_Bacteroides_refOTU_554	0	0	0	0	0	0	0	0	0	0	0	0	0	0	2.94841	0	0	0	2.94841	Bacteroidetes	Bacteroidetes	Bacteroidales	Bacteroidaceae	Bacteroides	V3Tg6859	0.0132	TGGGGAATATTGGTCAATGGACGCGAGTCTGAACCAGCCAAGTAGCGTGAAGGATGACTGCCCTATGGGTTGTAAACTTCTTTTATATGGGAATAAAGTGGTCCACGTGTGGATTTTTGTATGTACCATATGAATAAGGATCGGCTAACTC
V3_Bacteroides_refOTU_555	0	0	1.59589	0	0	0	0	0	0	0	0	0	1.35071	0	0	0	0	0	2.9466	Bacteroidetes	Bacteroidetes	Bacteroidales	Bacteroidaceae	Bacteroides	V3Tg13910	0.0286	TGGGGAATATTGGGCAATGGGCGCAAGCCTGACCCAGCAACGCCGCGTGAAGGATGACTGCCCTATGGGTTGTAAACTTCTTTTATACGGGAATAAAGTTAGGCACGTGTGCCTTTTTGTATGTACCGTATGAATAAGGATCGGCTAACTCC
V3_Bacteroides_refOTU_556	0	0	0	0	0	0	0	0	0	0	1.58078	0	1.35071	0	0	0	0	0	2.93149	Bacteroidetes	Bacteroidetes	Bacteroidales	Bacteroidaceae	Bacteroides	V3Tg16985	0.0131	TGAGGAATATTGGTCAATGGGCGAGAGCCTGAACCAGCCAAGTAGCGTGAAGGATGACTGCCCTATGGGTTGTAAACTTCTTTTATAAAGGAATAAAGTCGGGTATGGATACCCGTCTGTCATGTACTTTATGAATAAGGATCGGCTAACTCC
V3_Bacteroides_refOTU_557	0	0	0	0	0	0	0	0	0	0	1.58078	0	1.35071	0	0	0	0	0	2.93149	Bacteroidetes	Bacteroidetes	Bacteroidales	Bacteroidaceae	Bacteroides	V3Tg7574	0.0066	TGAGGAATATTGGTCAATGGGCGAGAGCCTGAACCAGCCAAGTAGCGTGAAGGATGACTGCCCTATGGGTTGTAACTTCTTTTATAAAGGAATAAAGTCGGGTATGGATACCCGTTTGCATGTACTTTATGAATAAGGATCGGCTAACTCC
V3_Bacteroides_refOTU_558	0	0	0	0	0	0	0	0	0	0	0	0	0	1.44016	1.4742	0	0	0	2.91436	Bacteroidetes	Bacteroidetes	Bacteroidales	Bacteroidaceae	Bacteroides	V3Tg8588	0.0263	TGAGGAATATTGGTCAATGGGCGAGAGCCTGAACCAGCCAAGTAGCGTGAAGGATGAAGGCTCTATGGGTCGTAAACTTCTTTTATATGGGAATAAAGTGAGCCACGTGTGGCTTTTTGTATGTACCATACGAATAAGGATCGGCTAACTCC
V3_Bacteroides_refOTU_559	0	0	0	0	0	0	0	0	0	0	0	0	0	2.88032	0	0	0	0	2.88032	Bacteroidetes	Bacteroidetes	Bacteroidales	Bacteroidaceae	Bacteroides	V3Tg9667	0.0329	TGAGGAATATTGGTCAATGGGCGTTAGCCTGAACCAGCCAAGTAGCGTGAAGGATGAAGGCTCTATGGGTCGTAAACTTCTTTTATATGGGAATAAAGTGGTCCACGTGTGGATTTTTGTATGTACCATATGAATAAGGATCGGCTAACTCC
V3_Bacteroides_refOTU_560	0	0	0	0	0	0	0	0	1.49848	0	0	0	1.35071	0	0	0	0	0	2.84919	Bacteroidetes	Bacteroidetes	Bacteroidales	Bacteroidaceae	Bacteroides	V3Tg15777	0.0197	TGAGGAATATTGGCAATGGACGAGAGTCTGAACCGGCCAAGTAGCGTGAAGGATGACTGCCCTATGGGTTGTAAACTTCTTTTATACGGGAATAAAGTTAGGCACGTGTGCCTTTTGTATGTACCGTATGAATAAGGATCGGCTAACTCC
V3_Bacteroides_refOTU_561	0	0	0	0	0	0	0	0	0	0	0	0	0	0	0	1.80651	0	1	2.80651	Bacteroidetes	Bacteroidetes	Bacteroidales	Bacteroidaceae	Bacteroides	V3Tg8121	0	TGAGGAATATTGGTCAATGGGCGCAGGCCTGAACCAGCCAAGTAGCGTGAAGGATGACTGCCCTACGGGTTGTAAACTTCTTTTATATGGGAATAAAGTTTTCCACGTGTGGAATTTTGTATGTACCATATGAATAAGGATCGGCTAACTCC
V3_Bacteroides_refOTU_562	0	0	0	0	0	0	0	0	0	1.07162	0	1.71	0	0	0	0	0	0	2.78163	Bacteroidetes	Bacteroidetes	Bacteroidales	Bacteroidaceae	Bacteroides	V3Tg6458	0.0066	TGAGGAATATTGGTCAATGGACGAGAGTCTGAACCAGCCAAGTAGCGTGAAGGATGACTGCCCTATGGGCTGTAAACTTCTTTTATACGGGAATAAAGTTAGGCACGTGTGCCTTTTTGTATGTACCGTATGAATAAGGATCGGCTAACTCC
V3_Bacteroides_refOTU_563	0	0	0	0	0	0	0	0	0	1.07162	0	1.71	0	0	0	0	0	0	2.78163	Bacteroidetes	Bacteroidetes	Bacteroidales	Bacteroidaceae	Bacteroides	V3Tg8472	0.0066	TGAGGAATATCGGTCAATGGACGAGAGTCTGAACCAGCCAAGTAGCGTGAAGGATGACTGCCCTATGGGTTGTAAACTTCTTTTATACGGGAATAAAGTTAGGCACGTGTGCCTTTTTGTATGTACCGTATGAATAAGGATCGGCTAACTCC
V3_Bacteroides_refOTU_564	0	0	0	0	0	0	0	0	0	1.07162	0	1.71	0	0	0	0	0	0	2.78163	Bacteroidetes	Bacteroidetes	Bacteroidales	Bacteroidaceae	Bacteroides	V3Tg8483	0.0066	TGAGGAATATTGGTCAATGGGCGAGAGCCTGAACCAGCCATGTAGCGTGAAGGATGACTGCCCTATGGGTTGTAAACTTCTTTTATAAAGGAATAAAGTCGGGTATGGATACCCGTTTGCATGTACTTTATGAATAAGGATCGGCTAACTCC
V3_Bacteroides_refOTU_565	0	0	0	0	0	0	0	0	0	0	0	1.71	0	0	0	0	0	1	2.71	Bacteroidetes	Bacteroidetes	Bacteroidales	Bacteroidaceae	Bacteroides	V3Tg20076	0	TGAGGAATATTGGTCAATGGGCGAGAGCCTGAACCAGCCAAGTAGCGTGAAGGATGACTGCCCTATGGGTTGTAAACTTCTTTTATAAAGGAATAAAGTCGGGTATGCATACCCGTTTTGCATGTACTTTATGAATAAGGATCGGCTAACTCC
V3_Bacteroides_refOTU_566	0	0	0	0	0	0	0	0	0	0	0	0	2.70142	0	0	0	0	0	2.70142	Bacteroidetes	Bacteroidetes	Bacteroidales	Bacteroidaceae	Bacteroides	V3Tg14972	0.0066	TGAGGAATATTGGTTAATGGACGAGAGTCTGAACCAGCCAAGTAGCGTGAAGGATGACTGCCCTATGGGTTGTAAACTTCTTTTATACGGGAATAAAGTTAGGCACGTGTGCCTTTTTGTATGTACCGTATGAATAAGGATCGGCTAACTCC
V3_Bacteroides_refOTU_567	0	0	0	0	0	0	0	0	0	0	0	0	2.70142	0	0	0	0	0	2.70142	Bacteroidetes	Bacteroidetes	Bacteroidales	Bacteroidaceae	Bacteroides	V3Tg21148	0.0263	TGAGGAATATTGGTCAATGGGCGAGAGCCTGAACCAGCCAAGTAGCGTGAAGGATGAAGGCTCTATGGGTCGTAAACTTCTTTTATAAAGGAATAAAGTCGGGTATGGATACCCGTTTGCATGTACTTTATGAATAAGGATCGGCTAACTCC
V3_Bacteroides_refOTU_568	0	0	0	0	0	0	0	0	0	1.07162	1.58078	0	0	0	0	0	0	0	2.6524	Bacteroidetes	Bacteroidetes	Bacteroidales	Bacteroidaceae	Bacteroides	V3Tg7817	0.0261	TGAGGAATATTGGTCAATGGGCGAGAGCCTGAACCAGCCAAGTAGCGTGAAGGATGACTGCCCTATGGGTTGTAAACTTTCTTTTAATAAAGGAATAAAGTCGGGTATGGATACCCGTTTGCATGTACTTTATGAATAAGGATCGGCTAACTAC
V3_Bacteroides_refOTU_569	1.60314	0	0	0	0	0	0	0	0	0	0	0	0	0	0	0	0	1	2.60314	Bacteroidetes	Bacteroidetes	Bacteroidales	Bacteroidaceae	Bacteroides	V3Tg11544	0.0714	TGAGGAATATTGGTCAATGGGCGATGGCCTGAACCAGCCAAGTAGCGTGAAGGATGACTGCCCTATGGGTTGTAAACTTCTTTTATTAAGGACGAAGCAATGACGGTACTTAATGAATAAGCTCCGGCTAACTAC
V3_Bacteroides_refOTU_570	1.60314	0	0	0	0	0	0	0	0	0	0	0	0	0	0	0	0	1	2.60314	Bacteroidetes	Bacteroidetes	Bacteroidales	Bacteroidaceae	Bacteroides	V3Tg17769	0.0196	TGAGGAATATTGGTCAATGGACGCGAGTCTGAACCAGCCAAGTAGCGTGAAGGATGACTGCCCTATGGGTTGTAAACTTCTTTTATATGGGAATAAAGTTGGTCCACGTGTGGTATTTTGTATGTACCATATGAATAAGGATCGGCTAACTCC
V3_Bacteroides_refOTU_571	0	0	0	0	0	0	0	0	1.49848	1.07162	0	0	0	0	0	0	0	0	2.5701	Bacteroidetes	Bacteroidetes	Bacteroidales	Bacteroidaceae	Bacteroides	V3Tg6405	0.0066	TGAGGAATATTGGTCAATGGACGAGAGTCTGAACCAGCCAAGTAGCGTGAAGGATGACTGCCCTATGGGTTGTAAACTTCTTTTATACGGGAATAAAGTTAGGCGCGTGTGCCTTTTTGTATGTACCGTATGAATAAGGATCGGCTAACTCC
V3_Bacteroides_refOTU_572	0	0	0	0	0	0	0	0	1.49848	1.07162	0	0	0	0	0	0	0	0	2.5701	Bacteroidetes	Bacteroidetes	Bacteroidales	Bacteroidaceae	Bacteroides	V3Tg9257	0.0132	TGAGGAATATTGGTCAATGGCCGAGAGGCTGAACCAGCCAAGTAGCGTGAAGGATGACTGCCCTATGGGTTGTAAACTTCTTTTATAAAGGAATAAAGTCGGGTATGGATACCCGTTTGCATGTACTTTATGAATAAGGATCGGCTAACTCC
V3_Bacteroides_refOTU_573	0	0	0	0	0	0	0	0	1.49848	1.07162	0	0	0	0	0	0	0	0	2.5701	Bacteroidetes	Bacteroidetes	Bacteroidales	Bacteroidaceae	Bacteroides	V3Tg6985	0.0066	CGAGGAATATTGGTCAATGGACGAGAGTCTGAACCAGCCAAGTAGCGTGAAGGATGACTGCCCTATGGGTTGTAAACTTCTTTTATACGGGAATAAAGTTAGGCACGTGTGCCTTTTTGTATGTACCGTATGAATAAGGATCGGCTAACTCC
V3_Bacteroides_refOTU_574	0	0	0	0	0	0	0	0	0	0	0	0	0	0	1.4742	0	0	1	2.4742	Bacteroidetes	Bacteroidetes	Bacteroidales	Bacteroidaceae	Bacteroides	V3Tg17975	0	TGAGGAATATTGGTCAATGGGCGCAGGCCTGAACCAGCCAAGTAGCGTGAAGGATGACTGCCCTATGGGTTGTAAACTTCTTTTATATGGGAATAAAGTTTTCCACGTGTGGAATTTTGTATGTACCATATGAACAAGGATCGGCTAACTCC
V3_Bacteroides_refOTU_575	0	0	0	0	0	0	0	0	0	0	0	0	0	1.44016	0	0	0	1	2.44016	Bacteroidetes	Bacteroidetes	Bacteroidales	Bacteroidaceae	Bacteroides	V3Tg18819	0.0066	TGAGGAATATTGGTCAATGGGCGATGGCCTGAACCAGCCAAGTAGCGTGAAGGATCACTGCCCTATGGGTTGTAAACTTCTTTTATAAAGGAATAAAGTCGGGTATGCATACCCGTTTGCATGTACTTTATGAATAAGGATCGGCTAACTCC
V3_Bacteroides_refOTU_576	0	0	0	0	0	0	0	0	0	1.07162	0	0	1.35071	0	0	0	0	0	2.42233	Bacteroidetes	Bacteroidetes	Bacteroidales	Bacteroidaceae	Bacteroides	V3Tg7437	0.0066	TGAGGAATATTGGTCAATGGGCGAGAGCCTGAACCAGCCAAGTAGCGTGAAGGATGACTGCCCTATGGGTTGTAAGCTTCTTTTATAAAGGAATAAAGTCGGGTATGGATACCCGTTTGCATGTACTTTATGAATAAGGATCGGCTAACTCC
V3_Bacteroides_refOTU_577	0	0	0	0	0	0	0	0	0	1.07162	0	0	1.35071	0	0	0	0	0	2.42233	Bacteroidetes	Bacteroidetes	Bacteroidales	Bacteroidaceae	Bacteroides	V3Tg15876	0.0131	TGAGGAATATTGGCCAATGGACGAGAGTCTGAACCAGCCAAGTAGCGTGAAGGATGACTGCCCTATGGGTTGTAAACTTTCTTTTATACGGGAATAAAGTTAGGCACGTGTGCCTTTTTGTATGTACCGTATGAATAAGGATCGGCTAACTCC
V3_Bacteroides_refOTU_578	0	0	0	0	0	0	0	0	0	1.07162	0	0	1.35071	0	0	0	0	0	2.42233	Bacteroidetes	Bacteroidetes	Bacteroidales	Bacteroidaceae	Bacteroides	V3Tg24836	0.0132	TGAGGAATATTGGTCAATGGACGAGAGTCTGAACCAGCCAAGTAGCGTGAAGGATGAGGGTTCTATGGATTGTAAACTTCTTTTATGCGGGAATAAACGAATCCACGTGTGGATTTTTGCATGTACCGTATGAATAAGGATCGGCTAACTCC
V3_Bacteroides_refOTU_579	0	0	0	0	0	0	0	0	0	1.07162	0	0	1.35071	0	0	0	0	0	2.42233	Bacteroidetes	Bacteroidetes	Bacteroidales	Bacteroidaceae	Bacteroides	V3Tg11342	0.0592	TGAGGAATATTGGTCAATGGTCGGCAGACTGAACCAGCCAAGTCGCGTGAGGGAAGACGGCCCTACGGGTTGTAAACCTCTTTTATACGGGAATAAAGTGAGGCACGTGTGCCTTTTTGTATGTACCGTATGAATAAGGATCGGCTAACTCC
V3_Bacteroides_refOTU_580	0	0	0	0	0	0	0	0	0	2.14325	0	0	0	0	0	0	0	0	2.14325	Bacteroidetes	Bacteroidetes	Bacteroidales	Bacteroidaceae	Bacteroides	V3Tg5926	0.0066	TGAGGAATATTGGTCAATGGACGAGAGTCTGAACCAGCCAAGTAGCGTGAAGGATGACTGCCCTATGGGTTTTAAACTTCTTTTATACGGGAATAAAGTGAGGCACGTGTGCCTTTTTGTATGTACCGTATGAATAAGGATCGGCTAACTCC
V3_Bacteroides_refOTU_581	0	0	0	0	0	0	0	0	0	2.14325	0	0	0	0	0	0	0	0	2.14325	Bacteroidetes	Bacteroidetes	Bacteroidales	Bacteroidaceae	Bacteroides	V3Tg16086	0.0066	TGAGGAATATTGGTCATGGACGAGAGTCTGAACCAGCCAAGTAGCGTGAAGGATGACTGCCCTATGGGTTGTAAACTTCTTTTATACGGGAATAAAGTGAGGCACGTGTGCCTTTTTGTATGTACCGTATGAATAAGGATCGGCTAACTCC
V3_Bacteroides_refOTU_582	0	0	0	0	0	0	0	0	0	2.14325	0	0	0	0	0	0	0	0	2.14325	Bacteroidetes	Bacteroidetes	Bacteroidales	Bacteroidaceae	Bacteroides	V3Tg18584	0.0066	TGAGGAATATTGGTCAATGGACGAGAGTCTGAACCAGCCAAGTAGCGTGAAGGATGAAGGTTCTATGGATTGTAAACTTCTTTTATACGGGAATAGACGGATCCACGTGTGGATTTTTGCGTGTACCGTATGAATAAGGATCGGCTAACTCC
V3_Bacteroides_refOTU_583	0	0	0	0	0	0	0	0	0	2.14325	0	0	0	0	0	0	0	0	2.14325	Bacteroidetes	Bacteroidetes	Bacteroidales	Bacteroidaceae	Bacteroides	V3Tg17822	0	TGAGGAATATTGGTCAATGGGCGAGAGCCTGAACCAGCCAAGTAGCGTGAAGGATAACTGCCCTATGGGTTGTAAACTTCTTTTATAAAGGAATAAAGTCGGGTATGGATACCCGTTTGCATGTACTTTATGAATAAGGATCGGCTAACTCC
V3_Bacteroides_refOTU_584	0	0	0	0	0	0	0	0	0	2.14325	0	0	0	0	0	0	0	0	2.14325	Bacteroidetes	Bacteroidetes	Bacteroidales	Bacteroidaceae	Bacteroides	V3Tg6395	0	TGAGGAATATTGGTCAATGGACGAGAGTCTGAACCAGCCAAGTAGCGTGAAGGATGAAGGTTCTATGGATTGTAGACTTCTTTTATACGGGAATAAACGAATCCACGTGTGGATTTTTGCATGTACCGTATGAATAAGGATCGGCTAACTCC
V3_Bacteroides_refOTU_585	0	0	0	0	0	0	0	0	0	2.14325	0	0	0	0	0	0	0	0	2.14325	Bacteroidetes	Bacteroidetes	Bacteroidales	Bacteroidaceae	Bacteroides	V3Tg9632	0.0197	TGAGGAATATTGGCCAATGGACGAGAGTCTGAACCAGCCAAGTAGCGTGAAGGATGAAGGTTCTATGGATTGTAAACTTCTTTTATACGGGAATAAACGATCCACGTGTGGATTTTTGCATGTACCGTATGGATAAGGATCGGCTAACTCC
V3_Bacteroides_refOTU_586	0	0	0	0	2.08668	0	0	0	0	0	0	0	0	0	0	0	0	0	2.08668	Bacteroidetes	Bacteroidetes	Bacteroidales	Bacteroidaceae	Bacteroides	V3Tg18457	0.0132	TGAGGAATATTGGCAATGGGCGATGGCCTGAACCAGCCAAGTAGCGTGAAGGATGACTGCCCTATGGGTTGTAAACTTCTTTTATAAAGGAATAAAGTCGGGTATGCGTACCCGTTTGCATGTACTTTATGAATAAGGATCGGCTAACTCC
V3_Bacteroides_refOTU_587	0	0	0	0	2.08668	0	0	0	0	0	0	0	0	0	0	0	0	0	2.08668	Bacteroidetes	Bacteroidetes	Bacteroidales	Bacteroidaceae	Bacteroides	V3Tg23300	0.0132	TGAGGAATATTGGTCAATGGGCGATGGCCTGAACCAGTCAAGTAGCGTGAAGGATGACTGCCCTATGGGTTGTAAACTTCTTTTATAAAGGAATAAAGTCGGGTATGTATACCCGTTTGCATGTACTTTATGAATAAGGATCGGCTAACTCC
V3_Bacteroides_refOTU_588	0	0	0	0	2.08668	0	0	0	0	0	0	0	0	0	0	0	0	0	2.08668	Bacteroidetes	Bacteroidetes	Bacteroidales	Bacteroidaceae	Bacteroides	V3Tg19203	0.0197	TGAGGAATATTGGTCAATGGGCGATGGCCTGAACCAGCCAAGTAGCGTGAAGGATGACTGCCCTATGGGTTGTAAACTTCTTTTATAAAGGAATAAAGTCGGGTATGCATACCCGTTTGCATGTACTTTATGATAAGATCGGCTAACTCC
V3_Bacteroides_refOTU_589	0	0	0	0	2.08668	0	0	0	0	0	0	0	0	0	0	0	0	0	2.08668	Bacteroidetes	Bacteroidetes	Bacteroidales	Bacteroidaceae	Bacteroides	V3Tg16239	0.0066	TGAGGAATATTGGTCAATGGGCGATGGCCTGAACCAGCCAAATAGCGTGAAGGATGACTGCCCTACGGGTTGTAAACTTCTTTTATAAAGGAATAAAGTCGGGTATGCATACCCGTTTGCATGTACTTTATGAATAAGGATCGGCTAACTCC
V3_Bacteroides_refOTU_590	0	0	0	0	2.08668	0	0	0	0	0	0	0	0	0	0	0	0	0	2.08668	Bacteroidetes	Bacteroidetes	Bacteroidales	Bacteroidaceae	Bacteroides	V3Tg20156	0.0197	TGAGGAATATTGGTCAATGGGCGATGGCCTGAACCAGCCAAGTAGCGTGAAGGATGACTGCCCTATGGGTTGTAAACTTCTTTATAAAGGAATAAAGTCGGGTATGCATACCCGTTGCATGTACTTTATGAATAAGGATCGGCTAACTCC
V3_Bacteroides_refOTU_591	0	0	0	0	2.08668	0	0	0	0	0	0	0	0	0	0	0	0	0	2.08668	Bacteroidetes	Bacteroidetes	Bacteroidales	Bacteroidaceae	Bacteroides	V3Tg17051	0.0066	TGAGGAATATTGGTCAATGGGCGTTAGCCTGAACCAGCCAAGTAGCGTGAAGGATGAAGGCTCTATGGGTCGTAAACTTCTTTTATATAAGAATAAGGTGCAGTATGTATACTGTTTTGTATGTATTATATGAATAAGGATCGGCTAACTCC
V3_Bacteroides_refOTU_592	0	0	0	0	0	0	0	0	0	0	0	0	0	0	0	0	2.0505	0	2.0505	Bacteroidetes	Bacteroidetes	Bacteroidales	Bacteroidaceae	Bacteroides	V3Tg17681	0.0263	TGAGGAATATTGGTCAATGGGCGAGAGCCTGAACCAGCCAAGTAGCGTGAAGGATGAAGGCTCTATGGGTTGTAAACTTCTTTATAAAGGAATAAAGTCGGGTATGCATACCCGTTTGCATGTACTTTATGAATAAGGATCGGCTAACTCC
V3_Bacteroides_refOTU_593	0	0	0	0	0	0	0	0	0	0	0	0	0	0	0	0	2.0505	0	2.0505	Bacteroidetes	Bacteroidetes	Bacteroidales	Bacteroidaceae	Bacteroides	V3Tg22491	0.0066	TGAGGAATATTGGTCAATGGGCGCAGGCCTGAACCAGCCAAGTAGCGTGAAGGATGACTGCCCTATGGGTTGTAAACTTCGTTTATATGGGAATAAAGTTTTCCACGTGTGGAATTTTGTATGTACCATATGAATAAGGATCGGCTAACTCC
V3_Bacteroides_refOTU_594	0	0	0	0	0	0	0	0	0	0	0	0	0	0	0	0	2.0505	0	2.0505	Bacteroidetes	Bacteroidetes	Bacteroidales	Bacteroidaceae	Bacteroides	V3Tg14299	0.0132	TGAGGAATATTGGTCAATGGGCGGTAGCCTGAACCAGCCAAGTAGCGTGAAGGATGAAGGCTCTATGGGTCGTAAACTTCTTTTATATAAGATAAAGTGCAGTATGTATACTGTTTTGTATGTATTATATGAATAAGGATCGGCTAACTCC
V3_Bacteroides_refOTU_595	0	0	0	0	0	0	0	0	0	0	0	0	0	0	0	0	2.0505	0	2.0505	Bacteroidetes	Bacteroidetes	Bacteroidales	Bacteroidaceae	Bacteroides	V3Tg27143	0.069	TGGGGAATATTGCACAATGGGGGAAACCCTGATGCAGCAACGCCGCGTGAAGGATGACTGCCCTATGGGTTGTAAACTTCTTTTATATGGGAATAAAGTGCAGTATGTATACTGTTTTGTATGTACCATATGAATAAGGATCGGCTAACTCC
V3_Bacteroides_refOTU_596	0	0	0	0	0	0	0	0	0	0	0	0	0	0	0	0	2.0505	0	2.0505	Bacteroidetes	Bacteroidetes	Bacteroidales	Bacteroidaceae	Bacteroides	V3Tg21234	0.013	TGAGGAATATTGGTCAATGGGCGATGGCCTGAAACCAGCCAAGTAGCGTGAAGGATGGCTGCCCTATGGGTTGTAAACTTCTTTTATAAAGGAATAAAGTCGGGTATGCATACCCGTTTTGCATGTACTTTATGAATAAGGATCGGCTAACTCC
V3_Bacteroides_refOTU_597	0	0	0	0	0	0	0	0	0	0	0	0	0	0	0	0	2.0505	0	2.0505	Bacteroidetes	Bacteroidetes	Bacteroidales	Bacteroidaceae	Bacteroides	V3Tg25824	0.0066	TGAGGAATATTGGTCAATGGGCGCAGGCCTGAACCAGCCAAGTAGCGTGAAGAATGGCTGCCCTATGGGTTGTAAACTTCTTTTATATGGGAATAAAGTTTTCCACGTGTGGAATTTTGTATGTACCATATGAATAAGGATCGGCTAACTCC
V3_Bacteroides_refOTU_598	0	0	0	0	0	0	0	0	0	0	0	0	0	0	0	0	2.0505	0	2.0505	Bacteroidetes	Bacteroidetes	Bacteroidales	Bacteroidaceae	Bacteroides	V3Tg15204	0.0132	TGAGGAATATTGATCAATGGGCGCAGGCCTGCACCAGCCAAGTAGCGTGAAGGATGACTGCCCTATGGGTTGTAAACTTCTTTTATATGGGAATAAAGTTTTCCACGTGTGGAATTTTGTATGTACCATATGAATAAGGATCGGCTAACTCC
V3_Bacteroides_refOTU_599	0	0	0	0	0	2.04779	0	0	0	0	0	0	0	0	0	0	0	0	2.04779	Bacteroidetes	Bacteroidetes	Bacteroidales	Bacteroidaceae	Bacteroides	V3Tg24049	0.0387	TGAGGAATATTGGTCAATGGGGCGATGGCCTGAACCAGCCAAGTAGCGTGAAGGATGACTGCCCTATGGGTTGTAAAACTTCTTCTATAAAAGGAATAAAGTCGGGTATGCATACCCGTTGCATGTACTTATGAATAAGGATCGGCTAACTCC
V3_Bacteroides_refOTU_600	0	0	0	0	0	2.04779	0	0	0	0	0	0	0	0	0	0	0	0	2.04779	Bacteroidetes	Bacteroidetes	Bacteroidales	Bacteroidaceae	Bacteroides	V3Tg16793	0.0132	TGAGGAATATTTGTCAATGGGCGATGGCCTGAACCAGCCAAGTAGCGTGAAGGATGACTGCCCTATGGGTTGTAAACTTCTTTTATAAAGGAATAAAGTCGGGTATGCATACCCGTTTGCATGTACCTTATGAATAAGGATCGGCTAACTCC
V3_Bacteroides_refOTU_601	0	0	0	0	0	2.04779	0	0	0	0	0	0	0	0	0	0	0	0	2.04779	Bacteroidetes	Bacteroidetes	Bacteroidales	Bacteroidaceae	Bacteroides	V3Tg12077	0.0132	TGAGGAATATTGGTCAATGGGCGATGGCCTGAACCAGCCAAGTAGCGTGAAGGATGACTGCCCTATGGGTTGTAAACTTCTTTTATAAAGGAATAAAGTCGGGTATGCATACCCGTTTGCATGTACTTATGATAAGGATCGGCTAACTCC
V3_Bacteroides_refOTU_602	0	0	0	0	0	2.04779	0	0	0	0	0	0	0	0	0	0	0	0	2.04779	Bacteroidetes	Bacteroidetes	Bacteroidales	Bacteroidaceae	Bacteroides	V3Tg16680	0.0132	TGAGGAATATTGGTCAATGGGCGATGACCTGAACCAGCCAAGTAGCGTGAAGGATGACTGCCCTATGGGTTGTAGACTTCTTTTATAAAGGAATAAAGTCGGGTATGCATACCCGTTTGCATGTACTTTATGAATAAGGATCGGCTAACTCC
V3_Bacteroides_refOTU_603	0	0	0	0	0	2.04779	0	0	0	0	0	0	0	0	0	0	0	0	2.04779	Bacteroidetes	Bacteroidetes	Bacteroidales	Bacteroidaceae	Bacteroides	V3Tg13396	0.0132	TGAGGAATATTGGTCAACGGGCGATGGCCTGAACCAGCCAAGTAGCGTGAAGGATGACTGCCCTATGGGTTGTAAACTTCTTTTATAAAGGAATAAAGTCGGGTATTCATACCCGTTTGCATGTACTTTATGAATAAGGATCGGCTAACTCC
V3_Bacteroides_refOTU_604	0	0	0	0	0	2.04779	0	0	0	0	0	0	0	0	0	0	0	0	2.04779	Bacteroidetes	Bacteroidetes	Bacteroidales	Bacteroidaceae	Bacteroides	V3Tg22260	0	TTAGGAATATTGGTCAATGGGCGATGGCCTGAACCAGCCAAGTAGCGTGAAGGATGACTGCCCTATGGGTTGTAAACTTCTTTTATAAAGGAATAAAGTCGGGTATGCATACCCGTTTGCATGTACTTTATGAATAAGGATCGGCTAACTCC
V3_Bacteroides_refOTU_605	0	0	0	0	0	2.04779	0	0	0	0	0	0	0	0	0	0	0	0	2.04779	Bacteroidetes	Bacteroidetes	Bacteroidales	Bacteroidaceae	Bacteroides	V3Tg14035	0.013	TGAGGAATATTGGTCGATGGGCGATGGCCTGAACCAGCCAAGTAGCGTGAAGGATGACTGCCCTATGGGTTGTAAACTTCTTTTATAAAGGAATAAAGTCGGGTTATGCATACCCGTTTTGCATGTACTTTATGAATAAGGATCGGCTAACTCC
V3_Bacteroides_refOTU_606	0	0	0	0	0	0	0	0	0	0	0	0	0	0	0	0	0	2	2	Bacteroidetes	Bacteroidetes	Bacteroidales	Bacteroidaceae	Bacteroides	V3Tg8010	0.0065	TGAGGAATATTGGTCAATGGATGCGAGTCTGAACCAGCCAAGTAGCGTGGAAGGATGACTGCCCTATGGGTTGTAAACTTCTTTTATATGGGAATAAAGTTGTCCACGTGTGGATTTTTGTATGTACCATATGAATAAGGATCGGCTAACTCC
V3_Bacteroides_refOTU_607	0	0	0	0	0	0	0	0	0	0	0	0	0	0	0	0	0	2	2	Bacteroidetes	Bacteroidetes	Bacteroidales	Bacteroidaceae	Bacteroides	V3Tg19522	0.0263	TGAGGAATATTGGTCAATGGGCGGAAGCCTGAACCAGCCAAGTAGCGTGAAGGATGACTGCTCTATGGGCGTAAACTTCTTTTATATGGGAATAAAGTTTTCCACGTGTGGAATTTTGTATGTACCATATGAATAAGGATCGGCTAACTCC
V3_Bacteroides_refOTU_608	0	0	0	0	0	0	1.98088	0	0	0	0	0	0	0	0	0	0	0	1.98088	Bacteroidetes	Bacteroidetes	Bacteroidales	Bacteroidaceae	Bacteroides	V3Tg16107	0.0131	TGAGGGAATATTGGTCAATGGCGCAGGCCTGAACCAGCCAAGTAGCGTGAAGGATGACTGCCCTATGGGTTGTAAACTTCTTTTATATGGGAATAAAGTTTTCCACGTGTGGAATTTTGTATGTACCATATGAATAAGGATCGGCTAACTCC
V3_Bacteroides_refOTU_609	0	0	0	0	0	0	1.98088	0	0	0	0	0	0	0	0	0	0	0	1.98088	Bacteroidetes	Bacteroidetes	Bacteroidales	Bacteroidaceae	Bacteroides	V3Tg13435	0.0066	TGAGGAATATTGGTCAATGGGCGTTAGCCTGAACCAGCCAAGTAGCGTGAAGGATGAAGGCTCTATGGGTCGTAAACTTCTTTTATATAAGAATAAAGTGCAGTATGTATACTGTTTTGTATGTATTATATGAATAAGGATGGCTAACTCC
V3_Bacteroides_refOTU_610	0	0	0	0	0	0	1.98088	0	0	0	0	0	0	0	0	0	0	0	1.98088	Bacteroidetes	Bacteroidetes	Bacteroidales	Bacteroidaceae	Bacteroides	V3Tg16276	0.0066	TGAGGAATATTAGTCAATGGGCGCAGGCCTGAACCAGCCAAGTAGCGTGAAGGATGACTGCCCTATGGGTTGTAAATTTCTTTTATATGGGAATAAAGTTTTCCACGTGTGGAATTTTGTATGTACCATATGAATAAGGATCGGCTAACTCC
V3_Bacteroides_refOTU_611	0	0	0	0	0	0	1.98088	0	0	0	0	0	0	0	0	0	0	0	1.98088	Bacteroidetes	Bacteroidetes	Bacteroidales	Bacteroidaceae	Bacteroides	V3Tg27091	0.0267	TGAGGAATATTGGTCAATGGCGCAGCTGAACCAGCCAAGTAGCGTGAAGGATGACTGCCCTATGGGTTGTAAACTTCTTTTATATGGGAATAAAGTGGTCCACGTGTGGATTTTTGTATGTACCATATGAATAAGGATCGGCTAACTCC
V3_Bacteroides_refOTU_612	0	0	0	0	0	0	1.98088	0	0	0	0	0	0	0	0	0	0	0	1.98088	Bacteroidetes	Bacteroidetes	Bacteroidales	Bacteroidaceae	Bacteroides	V3Tg18258	0.0592	TGGGGAATATTGCACAATGGGCGAAAGCCTGATGCAGCGACGCCGCGTGAAGGATGACTGCCCTATGGGTTGTAAACTTCTTTTATAAAGGAATAAAGTCGGGTATGCATACCCGTTTGCATGTACTTTATGAATAAGGATCGGCTAACTCC
V3_Bacteroides_refOTU_613	0	0	0	0	0	0	1.98088	0	0	0	0	0	0	0	0	0	0	0	1.98088	Bacteroidetes	Bacteroidetes	Bacteroidales	Bacteroidaceae	Bacteroides	V3Tg14475	0.0526	TGAGGAATATTGGTCAATGGACGAGAGTCTGAACCAGCCAAGTAGCGTGAAGGATGAAGGTCCTACGGATTGTAAACTTCTTTTATAAGGGAATAAAATGAGCCACGTGTGGCTTTTTGTATGTACCCTATGAATAAGGATCGGCTAACTCC
V3_Bacteroides_refOTU_614	0	0	0	0	0	0	1.98088	0	0	0	0	0	0	0	0	0	0	0	1.98088	Bacteroidetes	Bacteroidetes	Bacteroidales	Bacteroidaceae	Bacteroides	V3Tg23253	0	TGAGGAATATTGGTCAATGGGCGCAGGCCTGAACCAGCCAAGTAGCGTGAAGGATGACTGCCCTATGGGTTGTAAACTTCTTTTATATGGGAATAAAGTTTTTCACGTGTGGAATTTTGTATGTACCATATGAATAAGGATCGGCTAACTCC
V3_Bacteroides_refOTU_615	0	0	0	0	0	0	1.98088	0	0	0	0	0	0	0	0	0	0	0	1.98088	Bacteroidetes	Bacteroidetes	Bacteroidales	Bacteroidaceae	Bacteroides	V3Tg16273	0.0132	TGAGGAATATTGGTCAATGGCCGAGAGGCTGAACCAGCCAAGTAGCGTGAAGGATGACTGCCCTATGGGTTGTAAACTTCTTTTATATGGGAATAAAGTTTTCCACGTGTGGAATTTTGTATGTACCATATGAATAAGGATCGGCTAACTCC
V3_Bacteroides_refOTU_616	0	0	0	0	0	0	1.98088	0	0	0	0	0	0	0	0	0	0	0	1.98088	Bacteroidetes	Bacteroidetes	Bacteroidales	Bacteroidaceae	Bacteroides	V3Tg19046	0.0263	TGGGGAATATTGCACAATGGGCGAAAGCCTGAACCAGCCAAGTAGCGTGAAGGATGACTGCCCTATGGGTTGTAAACTTCTTTTATAAAGGAATAAAGTCGGGTATGCATACCCGTTTGCATGTACTTTATGAATAAGGATCGGCTAACTCC
V3_Bacteroides_refOTU_617	0	0	0	0	0	0	1.98088	0	0	0	0	0	0	0	0	0	0	0	1.98088	Bacteroidetes	Bacteroidetes	Bacteroidales	Bacteroidaceae	Bacteroides	V3Tg18938	0.0066	TGAGGAATATTGTCAATGGGCGCAGGCCTGAACCAGCCAAGTAGCGTGAAGGATGACTGCCCTATGGGTTGTAAACTTCTTTTATATGGGAATAAAGTTTTCCACGTGTGGAATTTTGTATGTACCATATGAATAAGGATCGGCTAACTCC
V3_Bacteroides_refOTU_618	0	0	0	0	0	0	1.98088	0	0	0	0	0	0	0	0	0	0	0	1.98088	Bacteroidetes	Bacteroidetes	Bacteroidales	Bacteroidaceae	Bacteroides	V3Tg18552	0.0395	TGAGGAATATTGGTCAATGGACGAGAGTCTGAACCAGCCAAGTAGCGTGAAGGATGAAGGTCCTACGGATTGTAAACTTCTTTTATATGGGAATAAAGTTTTCCACGTGTGGAATTTTGTATGTACCATATGAATAAGGATCGGCTAACTC
V3_Bacteroides_refOTU_619	0	0	0	0	0	0	1.98088	0	0	0	0	0	0	0	0	0	0	0	1.98088	Bacteroidetes	Bacteroidetes	Bacteroidales	Bacteroidaceae	Bacteroides	V3Tg17248	0.0387	TGAGGAATATTGGTCAATGGACGAGAGTCTGAACCAGCCAAGTAGCGTGAAGGATGACTGCCCTATGGGTTGTAAACTTCTTTTATAACGGGAATAAAGTGGAGCACGTGTCGTCCTTTTTGTATGTACCGTTATGAATAAGGATCGGCTAACTCC
V3_Bacteroides_refOTU_620	0	0	0	1.96723	0	0	0	0	0	0	0	0	0	0	0	0	0	0	1.96723	Bacteroidetes	Bacteroidetes	Bacteroidales	Bacteroidaceae	Bacteroides	V3Tg20283	0.1022	TGAGGAATATTGGTCAATGGGCGAGAGCCTGAACCAGCCAAGTAGCGTGAAGGATGAAGGCTTTCGGGTTGTAAACTTCTTTTGTCAGGGAAGAGTAGAAGACGGTACCTTATGAATAAGGATCGGCTAACTCC
V3_Bacteroides_refOTU_621	0	0	0	1.96723	0	0	0	0	0	0	0	0	0	0	0	0	0	0	1.96723	Bacteroidetes	Bacteroidetes	Bacteroidales	Bacteroidaceae	Bacteroides	V3Tg16991	0.0724	TGAGGAATATTGGTCAATGGACGGAAGTCTGAACCAGCCATGCCGCGTGCAGGAAGACGGCTCTATGAGTTGTAAACTTCTTTTATATAAGAATAAAGTGCAGTATGTATACTGTTTTGTATGTATTATATGAATAAGGATCGGCTAACTCC
V3_Bacteroides_refOTU_622	0	0	0	1.96723	0	0	0	0	0	0	0	0	0	0	0	0	0	0	1.96723	Bacteroidetes	Bacteroidetes	Bacteroidales	Bacteroidaceae	Bacteroides	V3Tg11786	0.0132	TGAGGAATATTGGCAATGGACGCGAGTCTGAACCAGCCAAGTAGCGTGAAGGATGACTGCCCTATGGGTTGTAAACTTCTTTTATATGGGAATAAAGTGGTCCACGTGTGGATTTTTGTATGTACCATATGAATAGGGATCGGCTAACTCC
V3_Bacteroides_refOTU_623	0	0	0	0	0	0	0	1.87778	0	0	0	0	0	0	0	0	0	0	1.87778	Bacteroidetes	Bacteroidetes	Bacteroidales	Bacteroidaceae	Bacteroides	V3Tg19016	0.0526	TGAGGAATATTGGTCAATGGACGAGAGTCTGAACCAGCCAAGTAGCGTGAAGGATGAAGGTCCTACGGATTGTAAACTTCTTTTATAGGGGAATAAAATGAGCCACGTGTGGCTTTTTGTATGTACCCTATGAATAAGGATCGGCTAACTCC
V3_Bacteroides_refOTU_624	0	0	0	0	0	0	0	1.87778	0	0	0	0	0	0	0	0	0	0	1.87778	Bacteroidetes	Bacteroidetes	Bacteroidales	Bacteroidaceae	Bacteroides	V3Tg24641	0.0066	TGAGGAATATTGGTCAATGGGCGATGGCCTGAACCAGCCAAGTAGCGTGAAGGATGACTGCCCTATGGGTTGTAAACTTCTTTTATAAAGGAATAAAGTCGGGTATGCATACCCGTTTGCATGTACTTTATGAATAAGGATCGGCTCACTCC
V3_Bacteroides_refOTU_625	0	0	0	0	0	0	0	1.87778	0	0	0	0	0	0	0	0	0	0	1.87778	Bacteroidetes	Bacteroidetes	Bacteroidales	Bacteroidaceae	Bacteroides	V3Tg25731	0.0066	TGAGGAATATTGGTCAATGGACGCGAGTCTGAACCAGCCAAGTAGCGTGAAGGATGACTGCCCTATGGGTTGTAAACTTCTTTTATATGGGAATAAAGTGGTCCACGTGTGGATTTTTGTATGTGCCATATGAATAAGGATCGGCTAACTCC
V3_Bacteroides_refOTU_626	0	0	0	0	0	0	0	1.87778	0	0	0	0	0	0	0	0	0	0	1.87778	Bacteroidetes	Bacteroidetes	Bacteroidales	Bacteroidaceae	Bacteroides	V3Tg15576	0.0066	TGAGGAATATTGGTCAATGGGCGCTAGCCTGAACCAGCCAAGTAGCGTGAAGGATGAAGGCTCTATGGGTCGTAAACTTCTTTTATATAAGAATAAAGTGCAGTATGTATACTGTTTTGTATGTATTATATGAATAAGGGTCGGCTAACTCC
V3_Bacteroides_refOTU_627	0	0	0	0	0	0	0	1.87778	0	0	0	0	0	0	0	0	0	0	1.87778	Bacteroidetes	Bacteroidetes	Bacteroidales	Bacteroidaceae	Bacteroides	V3Tg21479	0.0066	TGAGGAATATTGGTCAATGGGCGATGGCCTGAACCAGCCAAGTAGCGTGTAGGATGACTGCCCTATGGGTTGTAAACTTCTTTTATAAAGGAATAAAGTCGGGTATGCATACCCGTTTGCATGTACTTTATGAATAAGGATCGGCTAACTCC
V3_Bacteroides_refOTU_628	0	0	0	0	0	0	0	0	0	0	0	0	0	0	0	1.80651	0	0	1.80651	Bacteroidetes	Bacteroidetes	Bacteroidales	Bacteroidaceae	Bacteroides	V3Tg11785	0.0132	TGAGGAATATTGGTCAATGGACGCGAGTCTGAACCAGCCAAGTAGCGTGAAGGATGACTGCCCTATGGGTTGTAAACTTCTTTTATATGGGAATAAAGTTGTCCACGTGTGGATTTTTGTATGTACCTTATGAATAAGCATCGGCTAACTCC
V3_Bacteroides_refOTU_629	0	0	0	0	0	0	0	0	0	0	0	0	0	0	0	1.80651	0	0	1.80651	Bacteroidetes	Bacteroidetes	Bacteroidales	Bacteroidaceae	Bacteroides	V3Tg18486	0.0132	TGAGGAATATTGGTCAACGGGCGTTAGCCTGAACCAGCCAAGTAGCGTGAAGGATGAGGGCTCTATGGGTCGTAAACTTCTTTTATATAAGAATAAAGTGCAGTATGTATACTGTTTTGTATGTATTATATGAATAAGGATCGGCTAACTCC
V3_Bacteroides_refOTU_630	0	0	0	0	0	0	0	0	0	0	0	0	0	0	0	1.80651	0	0	1.80651	Bacteroidetes	Bacteroidetes	Bacteroidales	Bacteroidaceae	Bacteroides	V3Tg18622	0.0705	TGAGGAATATTGGTCAATGGGCGAGAGCCTGAACCAGCCAAGTAGCGTGAAGGATGAAGGCTCTATGGGTTGTAAACTTCTTTTTATAAAGGAAGTAAAAGTACGGGTTATGCATACCCGTTTTGCATGTACTTTATGAATAAGGATCGGCTAACTCC
V3_Bacteroides_refOTU_631	0	0	0	0	0	0	0	0	0	0	0	0	0	0	0	1.80651	0	0	1.80651	Bacteroidetes	Bacteroidetes	Bacteroidales	Bacteroidaceae	Bacteroides	V3Tg22944	0	TGAGGAGTATTGGTCAATGGACGAGAGTCTGAACCAGCCAAGTAGCGTGAAGGATGACTGCCCTATGGGTTGTAAACTTCTTTTATATGGGAATAAAGTGAGCCACGTGTGGCTTTTTGTATGTACCATACGAATAAGGATCGGCTAACTCC
V3_Bacteroides_refOTU_632	0	0	0	0	0	0	0	0	0	0	0	0	0	0	0	1.80651	0	0	1.80651	Bacteroidetes	Bacteroidetes	Bacteroidales	Bacteroidaceae	Bacteroides	V3Tg24562	0.0261	TGAGGAATATTGGTCAATGGACGAGAGTCTGAACCAGCCAAGTAGCGTGAAGGATGACTGCCCTATGGTTGTAAACTTCTTTTATACGGGAATAAAAGTCGAGGCACGGTGTGCCTTTTTGTATGTACCGTATGAATAAGGATCGGCTAACTCC
V3_Bacteroides_refOTU_633	0	0	0	0	0	0	0	0	0	0	0	0	0	0	0	1.80651	0	0	1.80651	Bacteroidetes	Bacteroidetes	Bacteroidales	Bacteroidaceae	Bacteroides	V3Tg26277	0.0132	TGAGGAATATTGGTCAATGGGCGCAGGCCTGAACCAGCCAAGTAGCGTGAAGGATGACTGCCCTATGGGTTGTAAACTTCTTTTATATGGGAATAAAGTGAGCCACGTGTGGCTTTTTGTATGTACCATACGAATAAGGATCGGCTAACTCC
V3_Bacteroides_refOTU_634	0	0	0	0	0	0	0	0	0	0	0	0	0	0	0	1.80651	0	0	1.80651	Bacteroidetes	Bacteroidetes	Bacteroidales	Bacteroidaceae	Bacteroides	V3Tg24583	0.0066	TGAGGAATATTGGTCAATGGACGAGAGTCTGAACCAGCCAAGTAGCGTGAAGGATGACTGCCCTATGGGTTGTAAACTTCTTTTATAGGGGAATAAAGTGAGGCACGTGTGCCTTTTTGTATGTACCGTATGAATAAGGATCGGCTAACTCC
V3_Bacteroides_refOTU_635	0	0	0	0	0	0	0	0	0	0	0	0	0	0	0	1.80651	0	0	1.80651	Bacteroidetes	Bacteroidetes	Bacteroidales	Bacteroidaceae	Bacteroides	V3Tg13853	0.0197	TGGGGAATTTTGGCAATGGGCGATGGCCTGAACCAGCCAAGTAGCGTGAAGGATGACTGCCCTATGGGTTGTAAACTTCTTTTATAAAGGAATAAAGTCGGGTATGCATACCCGTTTGCATGTACTTTATGAATAAGGATCGGCTAACTCC
V3_Bacteroides_refOTU_636	0	0	0	0	0	0	0	0	0	0	0	0	0	0	0	1.80651	0	0	1.80651	Bacteroidetes	Bacteroidetes	Bacteroidales	Bacteroidaceae	Bacteroides	V3Tg12533	0.0395	TGAGGAATATTGGTCAATGGGCGTTAGCCTGAACCAGCCAAGTAGCGTGAAGGATGAAGGCTCTATGGGTTGTAAACTTCTTTTATATGGGAATAAAGTGGTCCACGTGTGGATTTTTGTATGTACCATATGAATAAGGATCGGCTAACTCC
V3_Bacteroides_refOTU_637	0	0	0	0	0	0	0	0	0	0	0	0	0	0	0	1.80651	0	0	1.80651	Bacteroidetes	Bacteroidetes	Bacteroidales	Bacteroidaceae	Bacteroides	V3Tg16290	0.0197	TGAGGATATTGGTCAATGGGCGCAGGCCTGAACCAGCCAAGTGGCGTGAAGGATGACTGCCCTATGGGTTGTAAACTTCTTTTATATGGGATAAAGTTTTCCACGTGTGGAATTTTGTATGTACCATATGAATAAGGATCGGCTAACTCC
V3_Bacteroides_refOTU_638	0	0	0	0	0	0	0	0	0	0	0	0	0	0	0	1.80651	0	0	1.80651	Bacteroidetes	Bacteroidetes	Bacteroidales	Bacteroidaceae	Bacteroides	V3Tg26054	0.1316	TGGGGAATATTGCGCAATGGGGGCAACCCTGACGCAGCCATGCCGCGTGAATGAAGAAGGCCTTCGGGTTGTAAAGTTCTTTTATAAGGGAATAAAACCTCCCACGTGTGGGAGCTTGTATGTACCTTATGAATAAGCATCGGCTAACTCC
V3_Bacteroides_refOTU_639	0	0	0	0	0	0	0	0	0	0	0	0	0	0	0	1.80651	0	0	1.80651	Bacteroidetes	Bacteroidetes	Bacteroidales	Bacteroidaceae	Bacteroides	V3Tg24192	0.026	TGAGGAATATTGGGTCAAATGGGGCGCGAGCCTGAACCAGCCAAGTAGCGTGAAGGATGAAGGCTCTATGGGTCGTAAACTTCTTTTATATGGGAATAAAGTTTCCACGTGTGGAATTTTGTATGTACCATATGAATAAGGATCGGCTAACTCC
V3_Bacteroides_refOTU_640	0	0	0	0	0	0	0	0	0	0	0	0	0	0	0	1.80651	0	0	1.80651	Bacteroidetes	Bacteroidetes	Bacteroidales	Bacteroidaceae	Bacteroides	V3Tg23042	0	TGAGGAATATTGGTCAATGGGCGCAGGCCTGAACCAGCCAAGTAGCGTGAAGGATGACTGCCCTATGGGTTGTAAACTTCTTTTATATGGGAACAAAGTTTTCCACGTGTGGAATTTTGTATGTACCATATGAATAAGGATCGGCTAACTCC
V3_Bacteroides_refOTU_641	0	0	0	0	0	0	0	0	0	0	0	0	0	0	0	1.80651	0	0	1.80651	Bacteroidetes	Bacteroidetes	Bacteroidales	Bacteroidaceae	Bacteroides	V3Tg21662	0.0069	TGAGGAATATTGGTCAATGGACGCGAGTCTGAACCAGCCAAGTAGCGTGAAGGATGACTGCCCTATGGGTTGTAAACTTCTTTTATATGGGAATAAAGTGGTCCACGTGTGGATTTTTGTATGTACCATATGAATAAGGATCGGCTAAATAC
V3_Bacteroides_refOTU_642	0	0	0	0	0	0	0	0	0	0	0	0	0	0	0	1.80651	0	0	1.80651	Bacteroidetes	Bacteroidetes	Bacteroidales	Bacteroidaceae	Bacteroides	V3Tg15641	0.0327	TGAGGAATATTGGTCAATGGGGCGCAGGCCTGAACCAGCCAAGTAGCGTGAAGGATGACTGCCCTATGGGTTGTAAACTTCTTTTATATAAGAATAAAGTGCAGTATGTATACTGTTTTGTATGTATTATATGAATAAGGATCGGCTAACTCC
V3_Bacteroides_refOTU_643	0	0	0	0	0	0	0	0	0	0	0	0	0	0	0	1.80651	0	0	1.80651	Bacteroidetes	Bacteroidetes	Bacteroidales	Bacteroidaceae	Bacteroides	V3Tg21834	0.0066	TGAGGAATATTGGTCAATGGGCGCTAGCCTGAACCAGCCAAGTAGCGTGAAGGATGAAGGCTCTATGGGTCGTAAACTTCTTTTATATAAGAATAAAGTGCAGTATGTATACTGTCTTGTATGTATTATATGAATAAGGATCGGCTAACTCC
V3_Bacteroides_refOTU_644	0	0	0	0	0	0	0	0	0	0	0	0	0	0	0	1.80651	0	0	1.80651	Bacteroidetes	Bacteroidetes	Bacteroidales	Bacteroidaceae	Bacteroides	V3Tg26101	0.0197	TGAGGAATATTGGTCAATGGGCGAGAGCCTGAACCAGCCAAGTAGCGTGAAGGATGACTGCCCTATGGGTTGTAAACTTCTTTTATATGGGAATAAAGTTGTCCACGTGTGGATTTTTGTATGTACCATATGAATAAGGATCGGCTAACTCC
V3_Bacteroides_refOTU_645	0	0	0	0	0	0	0	0	0	0	0	0	0	0	0	1.80651	0	0	1.80651	Bacteroidetes	Bacteroidetes	Bacteroidales	Bacteroidaceae	Bacteroides	V3Tg19685	0.0263	TGGGGAATATTGCACAATGGGCGCAGGCCTGAACCAGCCAAGTAGCGTGAAGGATGCTGCCCTATGGGTTGTAAACTTCTTTTATAAAGGAATAAAGTCGGGTATGCATACCCGTTTGCATGTACTTTATGAATAAGGATCGGCTAACTCC
V3_Bacteroides_refOTU_646	0	0	0	0	0	0	0	0	0	0	0	0	0	0	0	1.80651	0	0	1.80651	Bacteroidetes	Bacteroidetes	Bacteroidales	Bacteroidaceae	Bacteroides	V3Tg21009	0.0395	TGAGGAATATTGGTCAATGGACGAGAGTCTGAACCAGCCAAGTAGCGTGAAGGATGAAGGTCCTACGGATTGTAAACTTCTTTTATAAGGGAATAAAGTGCAGTATGTATACTGTTTTGTATGTATTATATGAATAAGGATCGGCTAACTCC
V3_Bacteroides_refOTU_647	0	0	0	0	0	0	0	0	0	0	0	0	0	0	0	1.80651	0	0	1.80651	Bacteroidetes	Bacteroidetes	Bacteroidales	Bacteroidaceae	Bacteroides	V3Tg20303	0.0066	TGAGGAATATTGGCCAATGGACGAGAGTCTGAACCAGCCAAGTAGCGTGAAGGATGACTGCCCTATGGGTTGTAAACTTCTTTTATATGGGAATAAAGTGGTCCACGTGTGGATTTTTGTATGTACCATATGAATAAGGATCGGCTAACTCC
V3_Bacteroides_refOTU_648	0	0	0	0	0	0	0	0	0	0	0	0	0	0	0	1.80651	0	0	1.80651	Bacteroidetes	Bacteroidetes	Bacteroidales	Bacteroidaceae	Bacteroides	V3Tg17210	0.0066	TGAGGAATATTGGTCAATGGACGAGAGTCTGAACCAGCCAAGTAGCGTGAAGGATGAAGGTCCTACGGATTGTAAACTTCTTTTATAAGGGAATAAAATCTCCCACGTGTGGGAGCCTGTATGTACCTTATGAATAAGCATCGGCTAACTCC
V3_Bacteroides_refOTU_649	0	0	0	0	0	0	0	0	0	0	0	0	0	0	0	1.80651	0	0	1.80651	Bacteroidetes	Bacteroidetes	Bacteroidales	Bacteroidaceae	Bacteroides	V3Tg27117	0.0197	TGAGAATATTGGTCAATGGGCGAGAGCCTGAACCAGCCAAGTAGCGTGAAGGATGACTGCCCTATGGGTCGTAAACTTCTTTTATATGGGAATAAAGTTTTCCACGTGTGGAATTTTGTATGTACCATATGAATAAGGATCGGCTAACTCC
V3_Bacteroides_refOTU_650	0	0	0	0	0	0	0	0	0	0	0	0	0	0	0	1.80651	0	0	1.80651	Bacteroidetes	Bacteroidetes	Bacteroidales	Bacteroidaceae	Bacteroides	V3Tg24516	0.0065	TGAGGAATATTGGTCAATGGGCGATGGCCTGAACCAGCCAAGTAGCGTGAAGGATGACTGCCCTATGGGTTGTAAACCTCTTTTATAAAGGAATAAAGTCGGGTATGCATACCCGTTTTGCATGTACTTTATGAATAAGGATCGGCTAACTCC
V3_Bacteroides_refOTU_651	0	0	0	0	0	0	0	0	0	0	0	0	0	0	0	1.80651	0	0	1.80651	Bacteroidetes	Bacteroidetes	Bacteroidales	Bacteroidaceae	Bacteroides	V3Tg25181	0.0516	TGAGGAATATTGGTCAATGGGCGCAGGCCTGAACCAGCCAAGTAGCGTGAAGGATGAACTGTCCCTAATTGGGGTTGTAAACTTCTTTTATATGGGAATAAAAGTTTTCCACGTGTGGAATTTTGTATGTACCATATGAATAAGGATCGGCTAACTCC
V3_Bacteroides_refOTU_652	0	0	0	0	0	0	0	0	0	0	0	0	0	0	0	1.80651	0	0	1.80651	Bacteroidetes	Bacteroidetes	Bacteroidales	Bacteroidaceae	Bacteroides	V3Tg21411	0.0066	TGAGGAATATTGGTCAATAGGCGCAGGCCTGAACCAGCCAAGTAGCGTGAAGGATGACTGCCCTATGGGTTGTAAACTTCTTTTATATGGGAATAAAGTTTTCCACGTGTGGAATTTTGTACGTACCATATGAATAAGGATCGGCTAACTCC
V3_Bacteroides_refOTU_653	0	0	0	0	0	0	0	0	0	0	0	0	0	0	0	1.80651	0	0	1.80651	Bacteroidetes	Bacteroidetes	Bacteroidales	Bacteroidaceae	Bacteroides	V3Tg11260	0.0132	TGAGGAATATTGGTCAATGGGCGATGGCCTGAACCAGCCAAGTAGCGTGAAGGATGACTGCCCTATGGGTGTAAACTTCTTTTATAAAGGAATAAAGTCGGGTATGTATACCCGTTTGCATGTACTTTATGAATAAGGATCGGCTAACTCC
V3_Bacteroides_refOTU_654	0	0	0	0	0	0	0	0	0	0	0	0	0	0	0	1.80651	0	0	1.80651	Bacteroidetes	Bacteroidetes	Bacteroidales	Bacteroidaceae	Bacteroides	V3Tg11370	0.0194	TGAGGAATATTGGTCAATGGGCGATGGCCTGAAACCAGCCAAGTAGCGTGAAGGATTGAACTGCCCTATGGGTTGTAAACTTCTTTTATAAAGGAATAAAGTCGGGTATGCATACCCGTTTTGCATGTACTTTATGAATAAGGATCGGCTAACTCC
V3_Bacteroides_refOTU_655	0	1.75658	0	0	0	0	0	0	0	0	0	0	0	0	0	0	0	0	1.75658	Bacteroidetes	Bacteroidetes	Bacteroidales	Bacteroidaceae	Bacteroides	V3Tg19224	0.0263	TGAGGAATATTGGTCAATGGGGCGCAGGCCTGAACCAGCCAAGTAGCGTGAAGGATGACTGCCCTATGGGTTGTAAACTTCTTTTATATGGGAATAAAGTTTCCAGTGTGGAATTTTGTATGTACCATATGAATAAGGATCGGCTAACTCC
V3_Bacteroides_refOTU_656	0	1.75658	0	0	0	0	0	0	0	0	0	0	0	0	0	0	0	0	1.75658	Bacteroidetes	Bacteroidetes	Bacteroidales	Bacteroidaceae	Bacteroides	V3Tg16536	0.0132	TGAGGATATTGGTCAATGGACGCGATCTGAACCAGCCAAGTAGCGTGAAGGATGACTGCCCTATGGGTTGTAAACTTCTTTTATATGGGAATAAAGTGGTCCACGTGTGGATTTTTGTATGTACCATATGAATAAGGATCGGCTAACTCC
V3_Bacteroides_refOTU_657	0	1.75658	0	0	0	0	0	0	0	0	0	0	0	0	0	0	0	0	1.75658	Bacteroidetes	Bacteroidetes	Bacteroidales	Bacteroidaceae	Bacteroides	V3Tg9835	0.0131	TGAGGAATATTGGTCAATGGACGCGAGTCTGAACCAGCCAAGTAGCGTGAAGGATGACTGCCCTACGGGTTGTAAACTTTCTTTTATATGGGAATAAAGTGGTCCACGTGTGGATTTTTGTATGTACCATATGAATAAGGATCGGCTAACTCC
V3_Bacteroides_refOTU_658	0	1.75658	0	0	0	0	0	0	0	0	0	0	0	0	0	0	0	0	1.75658	Bacteroidetes	Bacteroidetes	Bacteroidales	Bacteroidaceae	Bacteroides	V3Tg23838	0.0131	TGAGGAATATTGGTCAATGGACGCGAGTCTGAACCAGCCAAGTAGCGTGAAGGATGACTGCCCTATGGGTTGTAACTTCTTTTATATGGGAATAAAGTGGTCCACGTGTGGATTTTTGTATGTACCATTATGAATAAGGATCGGCTAACTCC
V3_Bacteroides_refOTU_659	0	1.75658	0	0	0	0	0	0	0	0	0	0	0	0	0	0	0	0	1.75658	Bacteroidetes	Bacteroidetes	Bacteroidales	Bacteroidaceae	Bacteroides	V3Tg13933	0.0066	TGAGGAATATTGGTCAATGGACGAGAGTCTGAACCAGCCAAGTAGCGTGAAGGATGACTGCCCTATGGGTTGTAAACTTCTTTTATACGGGAATAAAGTGGTCCACGTGTGGATTTTTGTATGTACCATATGAATAAGGATCGGCTAACTCC
V3_Bacteroides_refOTU_660	0	1.75658	0	0	0	0	0	0	0	0	0	0	0	0	0	0	0	0	1.75658	Bacteroidetes	Bacteroidetes	Bacteroidales	Bacteroidaceae	Bacteroides	V3Tg26152	0.0197	TGAGGAATATTGGTCAATGGGCGAGAGCCTGAACCAGCCAAGTAGCGTGAAGGATGAAGGCTCTATGGGCTGTAAACTTCTTTTATAAAGGAATAAAGTCGGGTATGCATACCCGTTTGCATGTACTTTATGAATAAGGATCGGCTAACTCC
V3_Bacteroides_refOTU_661	0	1.75658	0	0	0	0	0	0	0	0	0	0	0	0	0	0	0	0	1.75658	Bacteroidetes	Bacteroidetes	Bacteroidales	Bacteroidaceae	Bacteroides	V3Tg12504	0.0392	TGGGGAATATTGGTCAATGGGCGAGAGCCTGAACCAGCCAAGTAGCGTGAAGGATGACTGCCCTATGGGTCGTAAACTTCTTTTATATAAGAATAAAGTGCAGTATGTATACTGTTTTGTATGTATTATATGAATAAGGATCGGCTAACTCCC
V3_Bacteroides_refOTU_662	0	1.75658	0	0	0	0	0	0	0	0	0	0	0	0	0	0	0	0	1.75658	Bacteroidetes	Bacteroidetes	Bacteroidales	Bacteroidaceae	Bacteroides	V3Tg14751	0.0066	TGAGGAATATTGGTCAATGGGCGCAGGCCTGAACCAGCCAAGTAGCGTGAATGATGACTGCCCTATGGGTTGTAAACTTCTTTTATATGGGAATAAAGTTTTCCACGTGTGGAATTTTGTATGTACCATATGAATAAGGATCGGCTAACTCC
V3_Bacteroides_refOTU_663	0	1.75658	0	0	0	0	0	0	0	0	0	0	0	0	0	0	0	0	1.75658	Bacteroidetes	Bacteroidetes	Bacteroidales	Bacteroidaceae	Bacteroides	V3Tg9579	0.0132	TGAGGAATATTGGTCAATGGGCGCTAGCCTGAACCAGCCAAGTAGCGTGAAGGATGAAGGCTCTATGGGTCGTAAACTTCTTTTATATAAGAGTAAAGTGCAGTACGTATACTGTTTTGTATGTATTATATGAATAAGGATCGGCTAACTCC
V3_Bacteroides_refOTU_664	0	1.75658	0	0	0	0	0	0	0	0	0	0	0	0	0	0	0	0	1.75658	Bacteroidetes	Bacteroidetes	Bacteroidales	Bacteroidaceae	Bacteroides	V3Tg27156	0.0066	TGAGGAATATTGGTCAATGGGCGCTAGCCTGAACCAGCCAAGTAGCGTGAAGGATGAAGGCTCTATGGGTCGTAAACTTCTTTTATATAGGAATAAAGTGCAGTATGTATACTGTTTTGTATGTATTATATGAATAAGGATCGGCTAACTCC
V3_Bacteroides_refOTU_665	0	0	0	0	0	0	0	0	0	0	0	1.71	0	0	0	0	0	0	1.71	Bacteroidetes	Bacteroidetes	Bacteroidales	Bacteroidaceae	Bacteroides	V3Tg23288	0.0066	TGAGGAATATTGGTCAATGGACGAGAGTCTGAACCAGCCAAGTAGCGTGAAGGATGAAGGTTCTATGGATTGTAAACTTCTTTTATACGGGAATAAGCGAATCCACGTGTGGATTTTTGCATGTACCGTATGAATAAGGATCGGCTAACTCC
V3_Bacteroides_refOTU_666	0	0	0	0	0	0	0	0	0	0	0	1.71	0	0	0	0	0	0	1.71	Bacteroidetes	Bacteroidetes	Bacteroidales	Bacteroidaceae	Bacteroides	V3Tg27712	0.0132	TGAGGAATATTGGTCAATGGACGAGAGTCTGAACCAGCCAAGTAGCGTGAAGGATGACTGCCCTATGGGCTGTAAACTCCTTTTATACGGGAATAAAGTTAGGCACGTGTGCCTTTTTGTATGTACCGTATGAATAAGGATCGGCTAACTCC
V3_Bacteroides_refOTU_667	0	0	0	0	0	0	0	0	0	0	0	1.71	0	0	0	0	0	0	1.71	Bacteroidetes	Bacteroidetes	Bacteroidales	Bacteroidaceae	Bacteroides	V3Tg15890	0.0066	TGAGGAATATTGGTCAATGGACGAGAGTCTGAACCAGCCAAGTAGCGTGAAGGATGAAGGTTCTATGGATTGTAAACTTCTTTTATACGGGAATAAACGGATCACGTGTGGATTTTTGCATGTACCGTATGAATAAGGATCGGCTAACTCC
V3_Bacteroides_refOTU_668	0	0	0	0	0	0	0	0	0	0	0	1.71	0	0	0	0	0	0	1.71	Bacteroidetes	Bacteroidetes	Bacteroidales	Bacteroidaceae	Bacteroides	V3Tg25253	0	TGAGGAATATTGGTCAATGGGCGAGAGCCTGAACCAGCCAAGTAGCGTGAAGGATGACTGCCCTATGGGTTGTAAACTTCTTTTATAAAGGAATAAAGTCGGGTATGCATACCCGTTCGCATGTACTTTATGAATAAGGATCGGCTAACTCC
V3_Bacteroides_refOTU_669	0	0	0	0	0	0	0	0	0	0	0	1.71	0	0	0	0	0	0	1.71	Bacteroidetes	Bacteroidetes	Bacteroidales	Bacteroidaceae	Bacteroides	V3Tg24775	0.0844	TGAGGAATATTGGTCAATGGTCGGCAGACTGAACCAGCCAAGTCGCGTGAGGGAAGACGGCCCTTACGGGTTGTTAAACTTTCTTTTATAAAGGAATAAGTCGGGTATGGATACCCGTTTGCATGTACTTTATGAATAAGGATCGGCTAACTCC
V3_Bacteroides_refOTU_670	0	0	0	0	0	0	0	0	0	0	0	1.71	0	0	0	0	0	0	1.71	Bacteroidetes	Bacteroidetes	Bacteroidales	Bacteroidaceae	Bacteroides	V3Tg9955	0.0329	TGAGGAATATTGGTCAATGGGCGAGAGCCTGAACCAGCCAAGTAGCGTGAAGGATGACTGCCCTATGGGTTGTAAACTTCTTTTATAAAGGAATAAAGTCGGGTATGCATACTCCTTTGTATGTACCGTATGAATAAGGATCGGCTAACTCC
V3_Bacteroides_refOTU_671	0	0	0	0	0	0	0	0	0	0	0	1.71	0	0	0	0	0	0	1.71	Bacteroidetes	Bacteroidetes	Bacteroidales	Bacteroidaceae	Bacteroides	V3Tg26747	0	TGAGGAATATTGGTCAATGGACGAGAGTCTGAACCAGCCAAGTAGCGTGAAGGATGACTGCCCTATGGGTTGTAAACTTCTTTTATACGGGAATAAAGTTGGGCACGTGTGCCTTTTTGTATGTACCGTATGAATAAGGATCGGCTAACTCC
V3_Bacteroides_refOTU_672	0	0	0	0	0	0	0	0	0	0	0	1.71	0	0	0	0	0	0	1.71	Bacteroidetes	Bacteroidetes	Bacteroidales	Bacteroidaceae	Bacteroides	V3Tg18095	0.0066	TGAGGAATATTGGTCAATGGGCGAGAGTCTGAACCAGTCAAGTAGCGTGAAGGATGACTGCCCTATGGGTTGTAAACTTCTTTTATAAAGGAATAAAGTCGGGTATGCATACCCGTTTGCATGTACTTTATGAATAAGGATCGGCTAACTCC
V3_Bacteroides_refOTU_673	0	0	0	0	0	0	0	0	0	0	0	1.71	0	0	0	0	0	0	1.71	Bacteroidetes	Bacteroidetes	Bacteroidales	Bacteroidaceae	Bacteroides	V3Tg25212	0.0461	TGAGGAATATTGGTCAATGGGCGAGAGCCTGAACCAGCCAAGTAGCGTGAAGGATGAAGGTTCTATGGATTGTAAACTTCTTTTATACAGGAATAAAGTGGAGTATGCATACTCCTTTGTATGTACCGTATGAATAAGGATCGGCTAACTCC
V3_Bacteroides_refOTU_674	0	0	0	0	0	0	0	0	0	0	0	1.71	0	0	0	0	0	0	1.71	Bacteroidetes	Bacteroidetes	Bacteroidales	Bacteroidaceae	Bacteroides	V3Tg11567	0.0197	TGAGGAATATTGGTCAATGGACGAGAGTCTGAACCAGCCAAGTCGCGTGAGGGAAGACTGCCCTATGGGTTGTAAACCTCTTTTATACGGGAATAAAGTGAGGCACGTGTGCCTTTTTGTATGTACCGTATGAATAAGGATCGGCTAACTCC
V3_Bacteroides_refOTU_675	0	0	0	0	0	0	0	0	0	0	0	1.71	0	0	0	0	0	0	1.71	Bacteroidetes	Bacteroidetes	Bacteroidales	Bacteroidaceae	Bacteroides	V3Tg20663	0.0066	TGAGGAATATTGGTCAATGGGCGAGAGTCTGAACCAGCCAAGCAGCGTGAAGGATGACTGCCCTATGGGTTGTAAACTTCTTTTATAAAGGAATAAAGTCGGGTATGCATACCCGTTTGCATGTACTTTATGAATAAGGATCGGCTAACTCC
V3_Bacteroides_refOTU_676	0	0	0	0	0	0	0	0	0	0	0	1.71	0	0	0	0	0	0	1.71	Bacteroidetes	Bacteroidetes	Bacteroidales	Bacteroidaceae	Bacteroides	V3Tg14611	0.0263	TGAGGAATATTGGTCAATGGACGAGAGTCTGAACCAGCCAAGTAGCGTGAAGGATGACTGCCCTATGGGTTGTAAACTTCTTTTATACGGGAATAAAGGGTGCCACGTGTGGCATTTTGTATGTACCATATGAATAAGGATCGGCTAACTCC
V3_Bacteroides_refOTU_677	0	0	0	0	0	0	0	0	0	0	0	1.71	0	0	0	0	0	0	1.71	Bacteroidetes	Bacteroidetes	Bacteroidales	Bacteroidaceae	Bacteroides	V3Tg15038	0.1177	TGAGGAATATTGGTCAATGGGCGAGAGCCTGAACCAGCCAAGTAGCGTGAAGGATGAAGGCTCTATGGGTCGTAAACTTCTTTTATTTAGGACGAACAATGACGGTACTAAATGAATAAGCTCCGGCTAACTAC
V3_Bacteroides_refOTU_678	0	0	0	0	0	0	0	0	0	0	0	1.71	0	0	0	0	0	0	1.71	Bacteroidetes	Bacteroidetes	Bacteroidales	Bacteroidaceae	Bacteroides	V3Tg12639	0.0131	TGAGGAATATTGGTCAATGGGCGAGAGCCTGAACCAGCCAAGTAGCGTGAAGGATGACTGCCCCTATGGGTTGTAAACTTCTTTTATAAAGGAATAAATCGGGTATGCATACCCGTTTGCATGTACTTTATGAATAAGGATCGGCTAACTCC
V3_Bacteroides_refOTU_679	0	0	0	0	0	0	0	0	0	0	0	1.71	0	0	0	0	0	0	1.71	Bacteroidetes	Bacteroidetes	Bacteroidales	Bacteroidaceae	Bacteroides	V3Tg17078	0.0132	TGAGGAATATTGGTCAATGGGCGAGAGCCTGAACCAGCCAAGTAGCGTGAAGGATGACCGCCCTATGGGTTGTAAACTTCTTTTATACGGGAATAAAGTGAGGCACGTGTGCCTTTTTGTATGTACCGTATGAATAAGGATCGGCTAACTCC
V3_Bacteroides_refOTU_680	0	0	0	0	0	0	0	0	0	0	0	1.71	0	0	0	0	0	0	1.71	Bacteroidetes	Bacteroidetes	Bacteroidales	Bacteroidaceae	Bacteroides	V3Tg16355	0.0263	TGAGGAATATTGGTCAATGGGCGAGAGCCTGAACCAGCCAAGTAGCGTGAAGGATGACTGCCCTATGGGTTGTAAACTTCTTTTATAAAGGAATAAAGTCGGGTATGCATACCCCTTTGTATGTACCGTATGAATAAGGATCGGCTAACTCC
V3_Bacteroides_refOTU_681	0	0	0	0	0	0	0	0	0	0	0	1.71	0	0	0	0	0	0	1.71	Bacteroidetes	Bacteroidetes	Bacteroidales	Bacteroidaceae	Bacteroides	V3Tg15442	0.0395	TGAGGAATATTGGTCAATGGGCGAGAGCCTGAACCAGCCAAGTAGCGTGAAGGATGACTGCCCTATGGATTGTAAACTTCTTTTATACGGGAATAAACGAATCCACGTGTGGATTTTTGCATGTACCGTATGAATAAGGATCGGCTAACTCC
V3_Bacteroides_refOTU_682	0	0	0	0	0	0	0	0	0	0	0	1.71	0	0	0	0	0	0	1.71	Bacteroidetes	Bacteroidetes	Bacteroidales	Bacteroidaceae	Bacteroides	V3Tg25681	0.0256	TGAGGAATATTGGTCAATGGGGCGAGAGTCTGAACCAGCCAAGTAGCGTGAAGGATGACTGCCCTATGGGTTGTAAACTTCTTTTATAAAGGAATAAAGTCGGGGTATAGCATACCCGTTTGCATGTACCTTTATGAATAAGGATCGGCTAACTCC
V3_Bacteroides_refOTU_683	0	0	0	0	0	0	0	0	0	0	0	1.71	0	0	0	0	0	0	1.71	Bacteroidetes	Bacteroidetes	Bacteroidales	Bacteroidaceae	Bacteroides	V3Tg12446	0.0658	TGAGGAATATTGGTCAATGGGCGTAAGCCTGAACCAGCCAAGTCGCGTGAGGGATGAAGGTTCTATGGATCGTAAACCTCTTTTATAAAGGAATAAAGTCGGGTATGGATACCCGTTTGCATGTACTTTATGAATAAGGATCGGCTAACTCC
V3_Bacteroides_refOTU_684	0	0	0	0	0	0	0	0	0	0	0	1.71	0	0	0	0	0	0	1.71	Bacteroidetes	Bacteroidetes	Bacteroidales	Bacteroidaceae	Bacteroides	V3Tg9435	0.0066	TGAGGAATATTGGTCAATGGACGAGAGTCTGAACCAGCCAAGTAGCGTGAAGGATGAAGGTTCTATGGATTGTAAACTTCTTTTATACGGGAATAAACGGATCCACGTGTGGATTTTTGCATGTACCGTATGAATAAAGATCGGCTAACTCC
V3_Bacteroides_refOTU_685	0	0	0	0	0	0	0	0	0	0	0	1.71	0	0	0	0	0	0	1.71	Bacteroidetes	Bacteroidetes	Bacteroidales	Bacteroidaceae	Bacteroides	V3Tg24443	0.0066	CGAGGAATATTGGTCAATGGGCGAGAGCCTGAACCAGCCAAGTAGCGTGAAGGATGACTGCCCTATGGGTTGTAAACTTCTTTTATAAAGGAATAAAGTCGGGTATGCATACCCGTTTGCATGTACTTTATGAATAAGGATCGGCTAACTCC
V3_Bacteroides_refOTU_686	0	0	0	0	0	0	0	0	0	0	0	1.71	0	0	0	0	0	0	1.71	Bacteroidetes	Bacteroidetes	Bacteroidales	Bacteroidaceae	Bacteroides	V3Tg20685	0	TGAGGAATATTGGTCAATGGACGAGAGTCTGAACCAGCCAAGTAGCGTGAAGGATGAAGGTTCTATGGATTGTAAACTTCTTTTATACGGGAATAAACGAATCCACGTGTGGATTTTTGCGTGTACCGTATGAATAAGGATCGGCTAACTCC
V3_Bacteroides_refOTU_687	0	0	0	0	0	0	0	0	0	0	0	1.71	0	0	0	0	0	0	1.71	Bacteroidetes	Bacteroidetes	Bacteroidales	Bacteroidaceae	Bacteroides	V3Tg11603	0.026	TGAGGAATATTGGTCAATGGGCGAGAGCCTGAACCAGCCAAGTAGCGTGAAGGATGACTGCCCTATGGGTTGTTAAACTTTCTTTTAATAAAGGAATAAAGTCGGGTATGCATACCCGTTTGCATGTACTTTATGAATAAGGATCGGCTAACTCC
V3_Bacteroides_refOTU_688	1.60314	0	0	0	0	0	0	0	0	0	0	0	0	0	0	0	0	0	1.60314	Bacteroidetes	Bacteroidetes	Bacteroidales	Bacteroidaceae	Bacteroides	V3Tg24928	0.1377	TGAGGAATATTGGTCAATGGGCGAGAGCCTGAACCAGCCAAGTAGCGTGAAGGATGAAGGCTCTATGGGTCGTAAACTTCTGTCCTATGGGACGAAGGAAGTGACGGTACCATAGGAGGAAGCCCCGGCTAACTAC
V3_Bacteroides_refOTU_689	1.60314	0	0	0	0	0	0	0	0	0	0	0	0	0	0	0	0	0	1.60314	Bacteroidetes	Bacteroidetes	Bacteroidales	Bacteroidaceae	Bacteroides	V3Tg13744	0.0196	TGAGGAATATTGGTCAATGGACGAGAGTCTGAAACCAGCCAAATAGCGTGAAGGATGACTGCCCTATGGGTTGTAAACTTCTTTTATACGGGAATAAAGTGAGGCACGTGTGCCTTTTTGTATGTACCGTATGAATAAGATCGGCTAACTCC
V3_Bacteroides_refOTU_690	1.60314	0	0	0	0	0	0	0	0	0	0	0	0	0	0	0	0	0	1.60314	Bacteroidetes	Bacteroidetes	Bacteroidales	Bacteroidaceae	Bacteroides	V3Tg20672	0.0087	TGAGGAATATTGGTCAATGGACGAGAGTCTGAACCAGCCAAGTAGCGTGAAGGATGACTGCCCTATGGGTTGTAAACTTCTTTTATATGGGAATAAAGTGAGCCACGTGTGGCTTTTGATGTACCATACGAATAAGGATCGGCTAACTCC
V3_Bacteroides_refOTU_691	1.60314	0	0	0	0	0	0	0	0	0	0	0	0	0	0	0	0	0	1.60314	Bacteroidetes	Bacteroidetes	Bacteroidales	Bacteroidaceae	Bacteroides	V3Tg21606	0.0066	TGAGGAATATTGGTCAATGGACGAGAGTCTGAACCAGCCAAGTAGCGTGAAGGATGACTGCCCTATGGGTTGTAAACTTCTTTTATACGGGAATAAAGTGAGCCACGTGTGCCTTTTTGTATGTACCGTATGAATAAGGATCGGCTAACTCC
V3_Bacteroides_refOTU_692	1.60314	0	0	0	0	0	0	0	0	0	0	0	0	0	0	0	0	0	1.60314	Bacteroidetes	Bacteroidetes	Bacteroidales	Bacteroidaceae	Bacteroides	V3Tg13968	0.0132	TGAGGAATATTGGTCAATGGACGAGAGTCTGAACCGGCCAAGTAGCGTGAAGGATGAAGGTCCTACGGATTGTAAACTTCTTTTATAAGGGAATAAAACCTCCCACGTGTGGGAGCTTGTATGTGCCTTATGAATAAGCATCGGCTAACTCC
V3_Bacteroides_refOTU_693	1.60314	0	0	0	0	0	0	0	0	0	0	0	0	0	0	0	0	0	1.60314	Bacteroidetes	Bacteroidetes	Bacteroidales	Bacteroidaceae	Bacteroides	V3Tg10779	0.0066	TGAGGAATATTGGTCAATGGGCGTTAGCCTGAACCAGCCAAGTAGCGTGAAGGATGAAGGCTCTATGGGTCGTAAACTTCTTTTATATAAGAATAAAGTGCAGTATGTATACTGTTTTGTACGTATTATATGAATAAGGATCGGCTAACTCC
V3_Bacteroides_refOTU_694	1.60314	0	0	0	0	0	0	0	0	0	0	0	0	0	0	0	0	0	1.60314	Bacteroidetes	Bacteroidetes	Bacteroidales	Bacteroidaceae	Bacteroides	V3Tg15659	0.0263	TGAGGAATATTGGTCAATGGGCGAGAGCCTGAACCAGCCAAGTAGCGTGAAGGATGAAGCTCTATGGGTTGTAAACTTCTTTTATACGGGAATAAAGTGAGGCACGTGTGCCTTTTTGTATGTACCGTATGAATAAGGATCGGCTAACTCC
V3_Bacteroides_refOTU_695	1.60314	0	0	0	0	0	0	0	0	0	0	0	0	0	0	0	0	0	1.60314	Bacteroidetes	Bacteroidetes	Bacteroidales	Bacteroidaceae	Bacteroides	V3Tg22291	0.0066	TGAGGAATATTGGTCAATGGACGAGAGTCTGAACCAGCCAAGTAGCGTGAAGGATGAAGGTCCTACGGATTGTGAACTTCTTTTATAAGGGAATAAAACCTCCCACGTGTGGGAGCTTGTATGTACCTTATGAATAAGCATCGGCTAACTCC
V3_Bacteroides_refOTU_696	1.60314	0	0	0	0	0	0	0	0	0	0	0	0	0	0	0	0	0	1.60314	Bacteroidetes	Bacteroidetes	Bacteroidales	Bacteroidaceae	Bacteroides	V3Tg15244	0.0461	TGAGGAATATTGGTCAATGGGCGATGGCCTGAACCAGCCAAGTAGCGTGAAGGATGACTGCCCTATGGGTTGTAAACTTCTTTTATAAAGGAATAAAGTCGGGTATGTATACTGTTTTGTATGTATTATATGAATAAGGATCGGCTAACTCC
V3_Bacteroides_refOTU_697	1.60314	0	0	0	0	0	0	0	0	0	0	0	0	0	0	0	0	0	1.60314	Bacteroidetes	Bacteroidetes	Bacteroidales	Bacteroidaceae	Bacteroides	V3Tg16803	0.0132	TGAGGAATATTGGTCAATGGGCGGTAGCCTGAACCAGCCAAGTAGCGTGAAGGATGAAGGCTCTATGGGTCATAAACTTCTTTTATATAAGAATAAAGTGCAGTATGTATACTGTTTTGTATGTATTATATGAATAAGGATCGGCTAACTCC
V3_Bacteroides_refOTU_698	0	0	1.59589	0	0	0	0	0	0	0	0	0	0	0	0	0	0	0	1.59589	Bacteroidetes	Bacteroidetes	Bacteroidales	Bacteroidaceae	Bacteroides	V3Tg25954	0.0455	TGAGGAATATTGGTCAATGGCGAGAGTCTGAACCAGCCAAGTAGCGTGAAGGATGACTGCCCTATGGGTTGTAAACTTCTTTTATACGGGAAGTAAAGTAGTAGGCACGTGTGTCCTTTTGTATGTACCGTATGAATAAGGATCGGCTAACTCC
V3_Bacteroides_refOTU_699	0	0	1.59589	0	0	0	0	0	0	0	0	0	0	0	0	0	0	0	1.59589	Bacteroidetes	Bacteroidetes	Bacteroidales	Bacteroidaceae	Bacteroides	V3Tg15202	0.0197	TGAGGAATATTGGTCAATGGGCGCAGGCCTGAACCAGCCAAGTAGCGTGAAGGATGACTGCTCTATGGGTCGTAAACTTCTTTTATATGGGAATAAAGTTTTCCACGTGTGGAATTTTGTATGTACCATATGAATAAGGATCGGCTAACTAC
V3_Bacteroides_refOTU_700	0	0	1.59589	0	0	0	0	0	0	0	0	0	0	0	0	0	0	0	1.59589	Bacteroidetes	Bacteroidetes	Bacteroidales	Bacteroidaceae	Bacteroides	V3Tg12176	0.0329	TGAGGAATATTGGTCAATGGGCGAGAGCCTGAACCAGCCAAGTAGCGTGAAGGATGAAGGCTCTATGGGTCGTAAACTTCTTTTATAAAGGAATAAAGTCGGGTATGCATACCCGTTTGCATGTACTTTATGAATAAGGATCGGCCAACTCC
V3_Bacteroides_refOTU_701	0	0	1.59589	0	0	0	0	0	0	0	0	0	0	0	0	0	0	0	1.59589	Bacteroidetes	Bacteroidetes	Bacteroidales	Bacteroidaceae	Bacteroides	V3Tg18417	0.0066	TGAGGAATATTGGTCAATGGGCGAGAGCCTGAACCAGCCAAGTAGCGTGAAGGATGACTGCCCTATGGGTTGTAAACCTCTTTTATAAAGGAATAAAGTCGGGTATGCATACCCGTTTGCATGTACTTTATGAATAAGGATCGGCTAACTCC
V3_Bacteroides_refOTU_702	0	0	1.59589	0	0	0	0	0	0	0	0	0	0	0	0	0	0	0	1.59589	Bacteroidetes	Bacteroidetes	Bacteroidales	Bacteroidaceae	Bacteroides	V3Tg19879	0.0066	TGAGGAATATTGGCCAATGGGCGATGGCCTGAACCAGCCAAGTAGCGTGAAGGATGACTGCCCTATGGGTTGTAAACTTCTTTTATAAAGGAATAAAGTCGGGTATGCATACCCGTTTGCATGTACTTTATGAGTAAGGATCGGCTAACTCC
V3_Bacteroides_refOTU_703	0	0	1.59589	0	0	0	0	0	0	0	0	0	0	0	0	0	0	0	1.59589	Bacteroidetes	Bacteroidetes	Bacteroidales	Bacteroidaceae	Bacteroides	V3Tg25206	0.0066	TGAGGAATATTGGTCAATGGGCGCAGGCCTGAACCAGCCAAGTAGCGTGAAGGATGACTGCCCTATGGGTTGTAAACTTCTTTTATATGGGAATAAAGTCTTCCACGTGTGGAATTTTGTATGTACCATATGAATAAGGATCGGCTAACTCC
V3_Bacteroides_refOTU_704	0	0	1.59589	0	0	0	0	0	0	0	0	0	0	0	0	0	0	0	1.59589	Bacteroidetes	Bacteroidetes	Bacteroidales	Bacteroidaceae	Bacteroides	V3Tg18806	0.0592	TGAGGAATATTGGTCAATGGGCGTAAGCCTGAACCAGCCAAGTCGCGTGAGGGATGAAGGTTCTATGGATCGTAAACTTCTTTTATATGGGAATAAAGTGGTCCACGTGTGGATTTTTGTATGTACCATATGAATAAGGATCGGCTAACTCC
V3_Bacteroides_refOTU_705	0	0	1.59589	0	0	0	0	0	0	0	0	0	0	0	0	0	0	0	1.59589	Bacteroidetes	Bacteroidetes	Bacteroidales	Bacteroidaceae	Bacteroides	V3Tg17568	0.0066	TGAGGAATATTGGTCAATGGACGCGAGTCTGAACCAGCCAAGTAGCGTGAAGGATGACTGCCCTATGGGTTGTAAACTTCTTTTATATGGGAATAAAGTGGTCCACGTGTGGATTTTTGTATGTACCATATGAATAAGGATCGGCAAACTCC
V3_Bacteroides_refOTU_706	0	0	1.59589	0	0	0	0	0	0	0	0	0	0	0	0	0	0	0	1.59589	Bacteroidetes	Bacteroidetes	Bacteroidales	Bacteroidaceae	Bacteroides	V3Tg15475	0.0329	TGGGGAATATTGGGCAATGGACGCAAGTCTGACCAGCCAAGTAGCGTGAAGGATGACTGCCCTATGGGTTGTAAACCTCTTTTATATGGGAATAAAGTGGTCCACGTGTGGATTTTTGTATGTACCATATGAATAAGGATCGGCTAACTCC
V3_Bacteroides_refOTU_707	0	0	1.59589	0	0	0	0	0	0	0	0	0	0	0	0	0	0	0	1.59589	Bacteroidetes	Bacteroidetes	Bacteroidales	Bacteroidaceae	Bacteroides	V3Tg13371	0	TGAGGAATATTGGTCAATGGGCGCTAGCCTGAACCAGCCAAGTAGCGTGAAGGATGAAGGCTCTATGGGTCGTAAACTTCTTTTATATAAGAATAAAGTGCAGTATGTATACTGTTTTGTACGTATTATATGAATAAGGATCGGCTAACTCC
V3_Bacteroides_refOTU_708	0	0	1.59589	0	0	0	0	0	0	0	0	0	0	0	0	0	0	0	1.59589	Bacteroidetes	Bacteroidetes	Bacteroidales	Bacteroidaceae	Bacteroides	V3Tg23020	0.026	TGAGGAATATTGGTCAATGGGGCGCTAGCCTGAACCAGCCAAGTAGCGTGAAGGATGAAGGCTCTATGGGTCGTAAACTTCTTTTATATAAGAATAAAAGTAGCAGTATGTATACTGTTTTGTATGTATTATATGAATAAGGATCGGCTAACTCC
V3_Bacteroides_refOTU_709	0	0	1.59589	0	0	0	0	0	0	0	0	0	0	0	0	0	0	0	1.59589	Bacteroidetes	Bacteroidetes	Bacteroidales	Bacteroidaceae	Bacteroides	V3Tg14856	0	TGAGGAATATTGGTCAACGGGCGCTAGCCTGAACCAGCCAAGTAGCGTGAAGGATGAAGGCTCTATGGGTCGTAAACTTCTTTTATATAAGAATAAAGTGCAGTATGTATACTGTTTTGTATGTATTATATGAATAAGGATCGGCTAACTCC
V3_Bacteroides_refOTU_710	0	0	1.59589	0	0	0	0	0	0	0	0	0	0	0	0	0	0	0	1.59589	Bacteroidetes	Bacteroidetes	Bacteroidales	Bacteroidaceae	Bacteroides	V3Tg9408	0.0195	TGAGGAATATTGGTCAAGTGGGGCGCTAGCCTGAACCAGCCAAGTAGCGTGGAAGGATGAAGGCTCTATGGGTCGTAAACTTCTTTTATATAAGAATAAAGTGCAGTATGTATACTGTTTTGTATGTATTATATGAATAAGGATCGGCTAACTCC
V3_Bacteroides_refOTU_711	0	0	1.59589	0	0	0	0	0	0	0	0	0	0	0	0	0	0	0	1.59589	Bacteroidetes	Bacteroidetes	Bacteroidales	Bacteroidaceae	Bacteroides	V3Tg22185	0.0263	TGAGGAATATTGGTCAATGGGCGATGGCCTGAACCAGCCAAGTAGCGTGAAGGATGACTGCCCTATGGGTTGTAAACTTCTTTTATAAAGGGATAAAGCGGGTATGCATACCCGTTTGCATGTACTTTATGAATAAGGATGGCTAACTCC
V3_Bacteroides_refOTU_712	0	0	1.59589	0	0	0	0	0	0	0	0	0	0	0	0	0	0	0	1.59589	Bacteroidetes	Bacteroidetes	Bacteroidales	Bacteroidaceae	Bacteroides	V3Tg15865	0.0513	TGAGGAATATTGGTCAAGTGGACGCGAGTCTGGAACCAGCCAAGTAGCGTGGAAGGATGACTGCCCTATGGGTTGTAAACTTCTTTTATATGGGAATTAAAGTGGTCCACGTGTTGGATTTTGTATGTACCATATGAATAAGGATCGGCTAACTCC
V3_Bacteroides_refOTU_713	0	0	0	0	0	0	0	0	0	0	1.58078	0	0	0	0	0	0	0	1.58078	Bacteroidetes	Bacteroidetes	Bacteroidales	Bacteroidaceae	Bacteroides	V3Tg17059	0.0072	TGAGGAATATTGGTCAATGGACGAGAGTCTGAACCAGCCAAGTAGCGTGAAGGATGACTGCCCTATGGGTTGTAAACTTCTTTTATATGGGAATAAAGTGAGCCACGTGTGGCTTTTTGTATGTACCATACGAATAAGCCACGGCTAACTAC
V3_Bacteroides_refOTU_714	0	0	0	0	0	0	0	0	0	0	1.58078	0	0	0	0	0	0	0	1.58078	Bacteroidetes	Bacteroidetes	Bacteroidales	Bacteroidaceae	Bacteroides	V3Tg26187	0.0132	TGAGGAATATTGGTCAATGGACGCGAGTCTGAACCAGCCAAGTAGCGTGAAGGATGACTGCCCTATGGGTTGTAAACTTCTTTTATATGGGAATAAAGTGATCCACGTGTGGATTTTTGTATGTACCGTATGAATAAGGATCGGCTAACTCC
V3_Bacteroides_refOTU_715	0	0	0	0	0	0	0	0	0	0	1.58078	0	0	0	0	0	0	0	1.58078	Bacteroidetes	Bacteroidetes	Bacteroidales	Bacteroidaceae	Bacteroides	V3Tg10994	0.0382	TGAGGAATATTGGTCAATGGACGAGAGTCTGAACCAGCCAAGTAGCGTGAAGGATGACTGCCCTATGGGTTAGTAAACTTTCTTTTTATATGGGAAATAAAGTGGGCCACGTGTGGCTTTTTGTATGTACCATACGAATAAGGATCGGCTAACCTCC
V3_Bacteroides_refOTU_716	0	0	0	0	0	0	0	0	0	0	1.58078	0	0	0	0	0	0	0	1.58078	Bacteroidetes	Bacteroidetes	Bacteroidales	Bacteroidaceae	Bacteroides	V3Tg18009	0.0387	TGAGGAATATTGGTCAATGGGCGAGAGCCTGAACCAGCCAAGTAGCGTGAAGGATGACTGCCCTATGGGTTGTTAAACTTTCTTTTAATAAAGGAATAAAGTCGGGTATGGATACCCGTTTTGCATGTACTTTATGAATAAGGACCGGCTAACTCC
V3_Bacteroides_refOTU_717	0	0	0	0	0	0	0	0	0	0	1.58078	0	0	0	0	0	0	0	1.58078	Bacteroidetes	Bacteroidetes	Bacteroidales	Bacteroidaceae	Bacteroides	V3Tg9924	0.026	TGAGGAATATTGGTCAATGGGCGAGAGCCTGAACCAGCCAAGTAGCGTGAAGGATGACTGCCCTATGGGTTGTAAACTTCTTTTTATAAAGGAATAAAAGTCGGGTATGGATACCCGTTTGCATGTACTTTATGATAAGGATCGGCTAACTCC
V3_Bacteroides_refOTU_718	0	0	0	0	0	0	0	0	0	0	1.58078	0	0	0	0	0	0	0	1.58078	Bacteroidetes	Bacteroidetes	Bacteroidales	Bacteroidaceae	Bacteroides	V3Tg23787	0	TGAGGAATATTGGTCAATGGGCGAGAGCCTGAACCAGCCAAGTAGCGTGAAGGATGACTGCCCTATGGGTTGTAAACTTCTTTCATAAAGGAATAAAGTCGGGTATGGATACCCGTTTGCATGTACTTTATGAATAAGGATCGGCTAACTCC
V3_Bacteroides_refOTU_719	0	0	0	0	0	0	0	0	0	0	1.58078	0	0	0	0	0	0	0	1.58078	Bacteroidetes	Bacteroidetes	Bacteroidales	Bacteroidaceae	Bacteroides	V3Tg19819	0	TGAGGAATATTGGTCAATGGGCGAGAGCCTGAACCAGCCAAGTAGCGTGAAGGATGACTGCCCTATGGGTTGTAAACTTCTTTTATAAAGGAATAAAGTCGGGTATGTATACCCGTTTGCATGTACTTTATGAATAAGGATCGGCTAACTCC
V3_Bacteroides_refOTU_720	0	0	0	0	0	0	0	0	0	0	1.58078	0	0	0	0	0	0	0	1.58078	Bacteroidetes	Bacteroidetes	Bacteroidales	Bacteroidaceae	Bacteroides	V3Tg21408	0.0066	TGAGGAATATTGGTCAATGGGCGAGAGCCTGAACCAGCCAAGTAGCGTGAAGGATGACTGCCCTATGGGTTGTAAACTTCTTTTACAAAGGAATAAAGTCGGGTATGGATACCCGTTTGCATGTACTTTATGAATAAGGATCGGCTAACTCC
V3_Bacteroides_refOTU_721	0	0	0	0	0	0	0	0	0	0	1.58078	0	0	0	0	0	0	0	1.58078	Bacteroidetes	Bacteroidetes	Bacteroidales	Bacteroidaceae	Bacteroides	V3Tg21588	0.0263	TGAGGAATATTGGTCAATGGGCGAGAGCCTGAACCAGCCAAGTAGCGTGAAGGATGACTGCCCTATGGGTTGTAAACTTCTTTTATATGGGAATAAAGTGGTCCACGTGTGGACTTTTGTATGTACCATATGAATAAGGATCGGCTGACTCC
V3_Bacteroides_refOTU_722	0	0	0	0	0	0	0	0	0	0	1.58078	0	0	0	0	0	0	0	1.58078	Bacteroidetes	Bacteroidetes	Bacteroidales	Bacteroidaceae	Bacteroides	V3Tg13980	0.0263	TGAGGAATATCGGTCAATGGGCGAGAGCCTGAACCAGCCAAGTAGCGTGAAGGATGACTGCCCTATGGGTTGTAAACTTCTTTTATAAAGGAATAAAGTGAGGCACGTGTGCCTTTTTGTATGTACCGTATGAATAAGGATCGGCTAACTCC
V3_Bacteroides_refOTU_723	0	0	0	0	0	0	0	0	0	0	1.58078	0	0	0	0	0	0	0	1.58078	Bacteroidetes	Bacteroidetes	Bacteroidales	Bacteroidaceae	Bacteroides	V3Tg9685	0.0132	TGAGGAATATCGGTCAATGGGCGAGAGCCTGAACCAGCCAAGTAGCGTGAAGGATGACTGCCCTATGGGTTGTAAACTTCCTTTATAAAGGAATAAAGTCGGGTATGGATACCCGTTTGCATGTACTTTATGAATAAGGATCGGCTAACTCC
V3_Bacteroides_refOTU_724	0	0	0	0	0	0	0	0	0	0	1.58078	0	0	0	0	0	0	0	1.58078	Bacteroidetes	Bacteroidetes	Bacteroidales	Bacteroidaceae	Bacteroides	V3Tg25581	0.0066	TGAGGAATATTGGTCAATGGGCGAGAGCCTGAACCAGTCAAGTAGCGTGAAGGATGACTGCCCTATGGGTTGTAAACTTCTTTTATAAAGGAATAAAGTCGGGTATGGATACCCGTTTGCATGTACTTTATGAATAAGGATCGGCTAACTCC
V3_Bacteroides_refOTU_725	0	0	0	0	0	0	0	0	0	0	1.58078	0	0	0	0	0	0	0	1.58078	Bacteroidetes	Bacteroidetes	Bacteroidales	Bacteroidaceae	Bacteroides	V3Tg14305	0.0325	TGAGGAATATTGGTCAATGGACGAGAGTCTGAACCAGCCAAGTAGCGTGAAGGATGACTGCCCTATGGGTTGTAAACTTCTTTTATACGGGAAATAAAGTGAGGCACGTGTCGTCCTTTTGATGTACCGTATGAATAAGGATCGGCTAACTCC
V3_Bacteroides_refOTU_726	0	0	0	0	0	0	0	0	0	0	1.58078	0	0	0	0	0	0	0	1.58078	Bacteroidetes	Bacteroidetes	Bacteroidales	Bacteroidaceae	Bacteroides	V3Tg23296	0.0066	TGAGGAATATTGGTCAATGGGCGAGAGCTTGAACCAGCCAAGTAGCGTGAAGGATGACTGCCCTATGGGTTGTAAACTTCTTTTATAAAGGAATAAAGTCGGGTATGGATACCCGTTTGCATGTACTTTATGAATAAGGATCGGCTAACTCC
V3_Bacteroides_refOTU_727	0	0	0	0	0	0	0	0	0	0	1.58078	0	0	0	0	0	0	0	1.58078	Bacteroidetes	Bacteroidetes	Bacteroidales	Bacteroidaceae	Bacteroides	V3Tg15945	0.0392	TGAGGAATATTGGTCAATGGACGCGAGTCTGAACCAGCCAAGTAGCGTGAAGGATGACTGCCCTATGGGTTGTAAACTTCTTTTATATGGGAATAAAAGTGGTCCACGTGTGGACTTTGTTATGTACCATATGAATAAGGATCGGCTAACTCC
V3_Bacteroides_refOTU_728	0	0	0	0	0	0	0	0	0	0	1.58078	0	0	0	0	0	0	0	1.58078	Bacteroidetes	Bacteroidetes	Bacteroidales	Bacteroidaceae	Bacteroides	V3Tg9648	0.0132	TGAGGAATATTGGTCAATGGACGAGAGTCTGAACCAGCCAAGTAGCGCGAAGGATGACTGCCCTATGGGTTGTAAACTTCTTTTATATGGGAATAAAGTGGTCCACGTGTGGACTTTTGTATGTACCATATGAATAAGGATCGGCTAACTCC
V3_Bacteroides_refOTU_729	0	0	0	0	0	0	0	0	0	0	1.58078	0	0	0	0	0	0	0	1.58078	Bacteroidetes	Bacteroidetes	Bacteroidales	Bacteroidaceae	Bacteroides	V3Tg19604	0.0066	TGAGGAATATTGGTCAATGGGCGAGAGCCTGAACCAGCCAAGTAGCGTGAGGATGACTGCCCTATGGGTTGTAAACTTCTTTTATAAAGGAATAAAGTCGGGTATGGATACCCGTTTGCATGTACTTTATGAATAAGGATCGGCTAACTCC
V3_Bacteroides_refOTU_730	0	0	0	0	0	0	0	0	0	0	1.58078	0	0	0	0	0	0	0	1.58078	Bacteroidetes	Bacteroidetes	Bacteroidales	Bacteroidaceae	Bacteroides	V3Tg21567	0.0066	TGAGGAATATTGGTCAATGGGCGAGAGCCTGAACCAGCCAAGTAGCGTGAAGGATGATTGCCCTATGGGTTGTAAACTTCTTTTATAAAGGAATAAAGTCGGGTATGGATACCCGTTTGCATGTACTTTATGAATAAGGATCGGCTAACTCC
V3_Bacteroides_refOTU_731	0	0	0	0	0	0	0	0	0	0	1.58078	0	0	0	0	0	0	0	1.58078	Bacteroidetes	Bacteroidetes	Bacteroidales	Bacteroidaceae	Bacteroides	V3Tg16146	0.0066	TGAGGAATATTGGTCAATGGACGCGAGTCTGAACCAGCCAAGTAGCGTGAAGGATGACTGCCCTATGGGTTGTAAACTTCTTTTATATGGGAATAAAGTGGTCCACGTGTGGACTTTTGTATGTACCATATGAATAAGGATCGGCTAACTCT
V3_Bacteroides_refOTU_732	0	0	0	0	0	0	0	0	0	0	1.58078	0	0	0	0	0	0	0	1.58078	Bacteroidetes	Bacteroidetes	Bacteroidales	Bacteroidaceae	Bacteroides	V3Tg21431	0	TGAGGAATATTGGTCAATGGGCAAGAGCCTGAACCAGCCAAGTAGCGTGAAGGATGACTGCCCTATGGGTTGTAAACTTCTTTTATAAAGGAATAAAGTCGGGTATGGATACCCGTTTGCATGTACTTTATGAATAAGGATCGGCTAACTCC
V3_Bacteroides_refOTU_733	0	0	0	0	0	0	0	0	0	0	1.58078	0	0	0	0	0	0	0	1.58078	Bacteroidetes	Bacteroidetes	Bacteroidales	Bacteroidaceae	Bacteroides	V3Tg19312	0.0132	TGAGGAATATTGGTCAATGGACGCGAGCCTGAACCAGCCAAGTAGCGTGAAGGATGACTGCCCTATGGGTTGTAAACTTCTTTTATAAAGGAATAAAGTCGGGTATGGATACCCGTTTGCATGTACTTTATGAATAAGGATCGGCTAACTCC
V3_Bacteroides_refOTU_734	0	0	0	0	0	0	0	0	0	0	1.58078	0	0	0	0	0	0	0	1.58078	Bacteroidetes	Bacteroidetes	Bacteroidales	Bacteroidaceae	Bacteroides	V3Tg13966	0.0197	TGAGGAATATTGGTCAATGGACGAGAGTCTGAACCAGCCAAGTAGCGTGAAGGATGACTGCCCTATGGGTTGTAAACTTCTTTTGTATGGGAATAAAGTGAGCCACGTGTGGCTTTTGTATGTACCATATGAATAAGGATCGGCTAACTCC
V3_Bacteroides_refOTU_735	0	0	0	0	0	0	0	0	0	0	1.58078	0	0	0	0	0	0	0	1.58078	Bacteroidetes	Bacteroidetes	Bacteroidales	Bacteroidaceae	Bacteroides	V3Tg12202	0.0066	TGAGGAATATTGGTCAATGGACGAGAGTCTGAACCAGCCAAGTAGCGTGAAGATGACTGCCCTATGGGTTGTAAACTTCTTTTATACGGGAATAAAGTGAGGCACGTGTGCCTTTTTGTATGTACCGTATGAATAAGGATCGGCTAACTCC
V3_Bacteroides_refOTU_736	0	0	0	0	0	0	0	0	0	0	1.58078	0	0	0	0	0	0	0	1.58078	Bacteroidetes	Bacteroidetes	Bacteroidales	Bacteroidaceae	Bacteroides	V3Tg16126	0.0513	TGAGGAATATTGGTCAATGGACGAGAGTCTGAAACCAGCCAAGTAGCGTGAAGGATGACTGCCCTATGGGTTAGTAAACTTTCTTTTATACGGGAAATAAAAGTGAGGCACGTGTTGCCTTTTGTATGTACCGTATGAATAAGGATCGGCTAACTCC
V3_Bacteroides_refOTU_737	0	0	0	0	0	0	0	0	1.49848	0	0	0	0	0	0	0	0	0	1.49848	Bacteroidetes	Bacteroidetes	Bacteroidales	Bacteroidaceae	Bacteroides	V3Tg23219	0.0066	TGAGGAATATTGGTCAATGGGCGAGAGCCTGAACCAGCCAAGTAGCGTGAAGGATGACAGCCCTATGGGTTGTAAACTTCTTTTATAAAGGAATAAAGTCGGGTATGGATACCCGTTTGCATGTACTTTATGAATAAGGATCGGCTAACTCC
V3_Bacteroides_refOTU_738	0	0	0	0	0	0	0	0	1.49848	0	0	0	0	0	0	0	0	0	1.49848	Bacteroidetes	Bacteroidetes	Bacteroidales	Bacteroidaceae	Bacteroides	V3Tg18979	0	TGAGGAATATTGGTCAATGGGCGAGAGCCTGAACCAGCCAAGTAGCGTGAAGAATGACTGCCCTATGGGTTGTAAACTTCTTTTATAAAGGAATAAAGTCGGGTATGGATACCCGTTTGCATGTACTTTATGAATAAGGATCGGCTAACTCC
V3_Bacteroides_refOTU_739	0	0	0	0	0	0	0	0	1.49848	0	0	0	0	0	0	0	0	0	1.49848	Bacteroidetes	Bacteroidetes	Bacteroidales	Bacteroidaceae	Bacteroides	V3Tg13905	0.0329	TGGGGAATATTGCACAATGGGCGAAAGCCTGAACCAGCCAAGTAGCGTGAAGGATGACTGCCCTATGGGTTGTAAACTTCTTTTATACGGGAATAAAGTGAGGCACGTGTGCCTTTTTGTATGTACCGTATGAATAAGGATCGGCTAACTCC
V3_Bacteroides_refOTU_740	0	0	0	0	0	0	0	0	1.49848	0	0	0	0	0	0	0	0	0	1.49848	Bacteroidetes	Bacteroidetes	Bacteroidales	Bacteroidaceae	Bacteroides	V3Tg21356	0.0066	TGAGGAATATTGGTCAATGGACGAGAGTCTGAACCAGCCAAGTAGCGTGAAGGATGACTGCCCTATGGGTTGTAAACTTCTTTTATACGGGAATAAAGTTAGCCACGTGTGCCTTTTTGTATGTACCGTATGAATAAGGATCGGCTAACTCC
V3_Bacteroides_refOTU_741	0	0	0	0	0	0	0	0	1.49848	0	0	0	0	0	0	0	0	0	1.49848	Bacteroidetes	Bacteroidetes	Bacteroidales	Bacteroidaceae	Bacteroides	V3Tg10626	0.0066	TGAGGAATATTGGTCAATGGGCGAGAGCCTGAACCAGCCAAGTAGCGTGAAGGATGACTGCCCTATGGGTTGTAAACTTCTTTTATAAAGGAATAAAGTCGGGTATGGATACCCGTTTGCATGTACTTTATGAATAGGATCGGCTAACTCC
V3_Bacteroides_refOTU_742	0	0	0	0	0	0	0	0	1.49848	0	0	0	0	0	0	0	0	0	1.49848	Bacteroidetes	Bacteroidetes	Bacteroidales	Bacteroidaceae	Bacteroides	V3Tg23860	0.0461	TGAGGAATATTGGTCAATGGGCGTAAGCCTGAACCAGCCAAGTCGCGTGAGGGATGAAGGTTCTATGGGTTGTAAACTTCTTTTATAAAGGAATAAAGTCGGGTATGGATACCCGTTTGCATGTACTTTATGAATAAGGATCGGCTAACTCC
V3_Bacteroides_refOTU_743	0	0	0	0	0	0	0	0	1.49848	0	0	0	0	0	0	0	0	0	1.49848	Bacteroidetes	Bacteroidetes	Bacteroidales	Bacteroidaceae	Bacteroides	V3Tg21216	0.0263	TGAGGAATATTGGTCAATGGACGAGAGTCTGAACCAGCCAAGTAGCGTGAAGGATGACTGCCCTATGGGTTGTAAACTTCTTTTATACGGGAATAAAGTTAGGCACGTGTGGAATTTTGTATGTACCATATGAATAAGGATCGGCTAACTCC
V3_Bacteroides_refOTU_744	0	0	0	0	0	0	0	0	1.49848	0	0	0	0	0	0	0	0	0	1.49848	Bacteroidetes	Bacteroidetes	Bacteroidales	Bacteroidaceae	Bacteroides	V3Tg11691	0	TGAGGAATATTGGTCAATGGGCGAGAGCCTGAACCAGCCAAGTAGCGTGGAGGATGACTGCCCTATGGGTTGTAAACTTCTTTTATAAAGGAATAAAGTCGGGTATGGATACCCGTTTGCATGTACTTTATGAATAAGGATCGGCTAACTCC
V3_Bacteroides_refOTU_745	0	0	0	0	0	0	0	0	1.49848	0	0	0	0	0	0	0	0	0	1.49848	Bacteroidetes	Bacteroidetes	Bacteroidales	Bacteroidaceae	Bacteroides	V3Tg23494	0.0066	TGAGGAATATTGGTCAATGGGCGAGAGCCTGAACCAGCCAAGTAGCGTGAAGGATGACTGCCCTATGGGTTGTAAACTTCTTTTATAAAGGAATAAAGTCGGGTATGAATACCCGTTTGCATGTACTTTATGAATAAGGATCGGCTAACTCC
V3_Bacteroides_refOTU_746	0	0	0	0	0	0	0	0	1.49848	0	0	0	0	0	0	0	0	0	1.49848	Bacteroidetes	Bacteroidetes	Bacteroidales	Bacteroidaceae	Bacteroides	V3Tg17383	0.0131	TGAGGAATATTGGTCAATGGGCGAGAGCCTGAACCAGCCAAGTAGCGTGAAGGATGACTGCCCCTATGGGTTGTAAACTTCTTTTATAAAGGAATAAAGTCGGGTATGGATACCCGTTTGCATGTACTTTATGAATAAGGATGGCTAACTCC
V3_Bacteroides_refOTU_747	0	0	0	0	0	0	0	0	1.49848	0	0	0	0	0	0	0	0	0	1.49848	Bacteroidetes	Bacteroidetes	Bacteroidales	Bacteroidaceae	Bacteroides	V3Tg19333	0.018	TGAGGAATATTGGTCAATGGACGAGAGTCTGAACCAGCCAAGTAGCGTGAAGGATGACTGCCCTATGGGTTGTAAACTTCTTTTATATGGGAATAAAGTTAGCCACGTGTGGTTTTTTTGCATGTACCGTATGAATAAGGATCGGCTAATCC
V3_Bacteroides_refOTU_748	0	0	0	0	0	0	0	0	1.49848	0	0	0	0	0	0	0	0	0	1.49848	Bacteroidetes	Bacteroidetes	Bacteroidales	Bacteroidaceae	Bacteroides	V3Tg17397	0.0196	TGAGGAATATTGGTCAATGGGCGAGAGCCTGAACCAGCCAAGTAGCGTGAAGGATGACTGCCCTATGGGGTTGTAAACTTCTTTTATAAAGGAATAAAGTCGGGTATGGATACCCGTTTGCATGTACTTTATGATAAGGATGGCTAACTCC
V3_Bacteroides_refOTU_749	0	0	0	0	0	0	0	0	1.49848	0	0	0	0	0	0	0	0	0	1.49848	Bacteroidetes	Bacteroidetes	Bacteroidales	Bacteroidaceae	Bacteroides	V3Tg18011	0.0066	TGAGGAATATTGGTCAATGGGCGAGAGTCTGAACCAGCCAAGTAGCGTGAAGGATGACTGCCCTATGGGTTGTAAACTTCTTTTATATGGGAATAAAGTGTTCCACGTGTGGGATTTTGTATGTACCATATGAATAAGGATCGGCTAACTCC
V3_Bacteroides_refOTU_750	0	0	0	0	0	0	0	0	1.49848	0	0	0	0	0	0	0	0	0	1.49848	Bacteroidetes	Bacteroidetes	Bacteroidales	Bacteroidaceae	Bacteroides	V3Tg13836	0.0132	TGAGGAATATTGGTCAATGGGCGAGAGCCTGAACCAGCCGAGTAGCGTGAAGGATGACTGCCCTATGGGTTGTAAACTTCTTTTATACGGGAATAAAGTGGAGTATGCATACTCCTTTGTATGTACCGTATGAATAAGGATCGGCTAACTCC
V3_Bacteroides_refOTU_751	0	0	0	0	0	0	0	0	0	0	0	0	0	0	1.4742	0	0	0	1.4742	Bacteroidetes	Bacteroidetes	Bacteroidales	Bacteroidaceae	Bacteroides	V3Tg15118	0	TGAGGAATATTGGTCAATGGACGCGAGTCTGAACCAGCCAAGTAGCGTGAAGGATGACTGCCCTATGGGTTGTAAACTTCTTTTATATGGGAATAAAGTTGTCCACGTGTGGATTTTTGTATGTACCGTATGAATAAGGATCGGCTAACTCC
V3_Bacteroides_refOTU_752	0	0	0	0	0	0	0	0	0	0	0	0	0	0	1.4742	0	0	0	1.4742	Bacteroidetes	Bacteroidetes	Bacteroidales	Bacteroidaceae	Bacteroides	V3Tg17158	0.0329	TGAGGAATATTGGTCAATGGGCGATGGCCTGAACCAGCCAAGTAGCGTGAAGGATGACTGCCCTATGGGTTGTAAACTTCTTTTATAAAGGAATAAAGTTTTCCACGTGTGGAATTTTGTATGTACCATATGAATAAGGATGGCTAACTCC
V3_Bacteroides_refOTU_753	0	0	0	0	0	0	0	0	0	0	0	0	0	0	1.4742	0	0	0	1.4742	Bacteroidetes	Bacteroidetes	Bacteroidales	Bacteroidaceae	Bacteroides	V3Tg27080	0	TGAGGAATATTGGTCAATGGACGAGAGTCTGAACCAGCCAAGTAGCGTGAAGGATGACTGCCCTATGGGTTGTAAACTTCTTTTATATGGGAATAAAGTGAGCCACGTGTGGCTTTTTGTGTGTACCATACGAATAAGGATCGGCTAACTCC
V3_Bacteroides_refOTU_754	0	0	0	0	0	0	0	0	0	0	0	0	0	0	1.4742	0	0	0	1.4742	Bacteroidetes	Bacteroidetes	Bacteroidales	Bacteroidaceae	Bacteroides	V3Tg9465	0.0067	TAGGGAATATTGGTCAATGGACGAGAGTCTGAACCAGCCAAGTAGCGTGAAGGATGACTGCCCTATGGGTTGTAAACTTCTTTTATATGGGAATAAAGTGAGCCACGTGTGGCTTTTTGTATGTACCATACGAATAAGGATCGGCTAACTCC
V3_Bacteroides_refOTU_755	0	0	0	0	0	0	0	0	0	0	0	0	0	0	1.4742	0	0	0	1.4742	Bacteroidetes	Bacteroidetes	Bacteroidales	Bacteroidaceae	Bacteroides	V3Tg25420	0.0132	TGAGGAATATTGGTCAATGGACGCGAGTCTGAACCAGCCAAGTAGCGTGAAGGATGACTGCCCTATGGGTTGTAAACTTCTTTTATATGGGAATAAAGTGGTCCACGTGCGGATTTTTGTATGTACCATATGAATAAGGATCGGCTAACTC
V3_Bacteroides_refOTU_756	0	0	0	0	0	0	0	0	0	0	0	0	0	0	1.4742	0	0	0	1.4742	Bacteroidetes	Bacteroidetes	Bacteroidales	Bacteroidaceae	Bacteroides	V3Tg21432	0.1316	TGGGGAATATTGCACAATGGGGGAAACCCTGATGCAGCGACGCCGCGTGGAGGAAGAAGGCTTTCGGGTTGTAAACTTCTTTTATATGGGAATAAAGTTGTCCACGTGTGGATTTTTGTATGTACCATATGAATAAGGATCGGCTAACTCC
V3_Bacteroides_refOTU_757	0	0	0	0	0	0	0	0	0	0	0	0	0	0	1.4742	0	0	0	1.4742	Bacteroidetes	Bacteroidetes	Bacteroidales	Bacteroidaceae	Bacteroides	V3Tg20064	0.0637	TGAGGAATATTGGTCAATGGGCGATGGCCTGAACCAGCCAAGTAGCGTGAAGGATGACTGCCCTATGGGTTGTAAACTTCTTTTATAAAGGAAGTAAAAGTACGGGGTTACTGCAGTAACCCGTTTTGCATGTACTTTATGAGTAAGGATCGGCTAACTCC
V3_Bacteroides_refOTU_758	0	0	0	0	0	0	0	0	0	0	0	0	0	0	1.4742	0	0	0	1.4742	Bacteroidetes	Bacteroidetes	Bacteroidales	Bacteroidaceae	Bacteroides	V3Tg16832	0	TGAGGAATATTGGTCAGTGGACGAGAGTCTGAACCAGCCAAGTAGCGTGAAGGATGACTGCCCTATGGGTTGTAAACTTCTTTTATATGGGAATAAAGTGAGCCACGTGTGGCTTTTTGTATGTACCATACGAATAAGGATCGGCTAACTCC
V3_Bacteroides_refOTU_759	0	0	0	0	0	0	0	0	0	0	0	0	0	0	1.4742	0	0	0	1.4742	Bacteroidetes	Bacteroidetes	Bacteroidales	Bacteroidaceae	Bacteroides	V3Tg21800	0.0066	TGAGGAATATTGTTCAATGGGCGATGGCCTGAACCAGCCAAGTAGCGTGAAGGATGACTGCCCTATGGGTTGTAAACTTCTTTTATAAAGGAATAAAGTCGGGTATGCATACCCGTTTGCATGTACTTTATGAATAAGGATCGGCTAACTCC
V3_Bacteroides_refOTU_760	0	0	0	0	0	0	0	0	0	0	0	0	0	0	1.4742	0	0	0	1.4742	Bacteroidetes	Bacteroidetes	Bacteroidales	Bacteroidaceae	Bacteroides	V3Tg17133	0.0088	TGAGGAATATTGGTCAATGGACGAGAGTCTGAACCAGCCAAGTAGCGTGAAGGATGACTGCCCTATGGGTTGTAAACTTCTTTTATATGGGAATAAAGTGAGCCACGTGTGGCTTTTGTATGTACCATACGATAAGGATCGGCTAACTCC
V3_Bacteroides_refOTU_761	0	0	0	0	0	0	0	0	0	0	0	0	0	0	1.4742	0	0	0	1.4742	Bacteroidetes	Bacteroidetes	Bacteroidales	Bacteroidaceae	Bacteroides	V3Tg23437	0	TGAGGAATATTGGTCAATGGACGAGAGTCTGAACCAGCCAAGTAGCGTGAAGGATGACTGCCCTATGGGTTGTAAACTTCTTTTATACGGGAATAAAGTGAGGCACGTGTGCCTTTTTGTATGTACCGTATGAATAAAGATCGGCTAACTCC
V3_Bacteroides_refOTU_762	0	0	0	0	0	0	0	0	0	0	0	0	0	0	1.4742	0	0	0	1.4742	Bacteroidetes	Bacteroidetes	Bacteroidales	Bacteroidaceae	Bacteroides	V3Tg23329	0	TGAGGAATATTGGTCAATGGACGCGAGTCTGAACCAGCCAAGTAGCGTGAAGGATGACTGCCCTATGGGCTGTAAACTTCTTTTATATGGGAATAAAGTTGTCCACGTGTGGATTTTTGTATGTACCATATGAATAAGGATCGGCTAACTCC
V3_Bacteroides_refOTU_763	0	0	0	0	0	0	0	0	0	0	0	0	0	0	1.4742	0	0	0	1.4742	Bacteroidetes	Bacteroidetes	Bacteroidales	Bacteroidaceae	Bacteroides	V3Tg19566	0.0132	TGAGGAATATTGGTCAATGGACGTAAGTCTGAACCAGCCAAGTCGCGTGAGGGAAGACTGCCCTATGGGTTGTAAACCTCTTTTATAAGGGAAGATAAGTTCTACGTGTAGAATGATGCCTGTACCTTATGAATAAGCATCGGCTAACTCC
V3_Bacteroides_refOTU_764	0	0	0	0	0	0	0	0	0	0	0	0	0	0	1.4742	0	0	0	1.4742	Bacteroidetes	Bacteroidetes	Bacteroidales	Bacteroidaceae	Bacteroides	V3Tg11992	0.028	TGAGGAATATTGGTTCAATGGGCGAGAGCCTGAACCAGCCAAGTAGCGTGAAGGATGAAGGCTCTATGGGTCGTAAACTTCTTTTATATGGGAATAAAGTTTTCCACGTGTGGAATTTTGTATGTACCATATGAATAAGGATCGCCTCCCC
V3_Bacteroides_refOTU_765	0	0	0	0	0	0	0	0	0	0	0	0	0	0	1.4742	0	0	0	1.4742	Bacteroidetes	Bacteroidetes	Bacteroidales	Bacteroidaceae	Bacteroides	V3Tg16160	0.0066	TGAGGAATATTGGTCAATGGACGCGAGTCTGAACCAGCCAAGTAGCGTGAAGGATGACTGCCCTATGGGTTGTAAACTTCTTTTATATGGGAATAAAGTGGTCCACGTGTGGATTTTCGTATGTACCATATGAATAAGGATCGGCTAACTCC
V3_Bacteroides_refOTU_766	0	0	0	0	0	0	0	0	0	0	0	0	0	0	1.4742	0	0	0	1.4742	Bacteroidetes	Bacteroidetes	Bacteroidales	Bacteroidaceae	Bacteroides	V3Tg23853	0.0197	TGAGGAATATTGGTCAATGGACGCGAGTCTGAACCAGCCAAGTAGCGTGAAGGATGACTGCCCTATGGGTTGTAAACTTCTTTTATATGGGAATAAAGTGGTCCACGTGTGGATTTTTGTATGTACCATATGAATAAGCTCCGGCTAACTAC
V3_Bacteroides_refOTU_767	0	0	0	0	0	0	0	0	0	0	0	0	0	0	1.4742	0	0	0	1.4742	Bacteroidetes	Bacteroidetes	Bacteroidales	Bacteroidaceae	Bacteroides	V3Tg14796	0.0263	TGAGGAATATTGGTCAATGGACGAGAGTCTGAACCAGCCAAGTAGCGTGAAGGATGACTGCCCTATGGGTTGTAAACTTCTTTTATACGGGAATAAAGTGAGGCACGTGTGGAATTTTGTATGTACCATATGAATAAGGATCGGCTAACTCC
V3_Bacteroides_refOTU_768	0	0	0	0	0	0	0	0	0	0	0	0	0	0	1.4742	0	0	0	1.4742	Bacteroidetes	Bacteroidetes	Bacteroidales	Bacteroidaceae	Bacteroides	V3Tg12449	0.0132	TGAGGAATATTGGTCAATGGACGAGAGTCTGAACCAGCCAAGTAGCGTGAAGGATGACTGCCCTATGGGTTGTAAACTTCTTTTATACGGGAATAAAGTGAGGCACGTGTGGCTTTTTGTATGTACCATACGAATAAGGATCGGCTAACTCC
V3_Bacteroides_refOTU_769	0	0	0	0	0	0	0	0	0	0	0	0	0	1.44016	0	0	0	0	1.44016	Bacteroidetes	Bacteroidetes	Bacteroidales	Bacteroidaceae	Bacteroides	V3Tg24826	0	TGAGGAATATTGGTCAATGGACGAGAGTCTGAACCAGCCAAGTAGCGTGAAGGATGAAGGTCCTACGGATTGTAAACTTCTTTTATAAGGGAATAAAACCTCCCACGTGTGGGTGCTTGTATGTACCTTATGAATAAGCATCGGCTAACTCC
V3_Bacteroides_refOTU_770	0	0	0	0	0	0	0	0	0	0	0	0	0	1.44016	0	0	0	0	1.44016	Bacteroidetes	Bacteroidetes	Bacteroidales	Bacteroidaceae	Bacteroides	V3Tg17465	0.0197	TGAGGAATATTGGTCAATGGGCGGTGGCCTGAACCAGCCAAGTAGCGTGAAGGATGACTGCCCTATGGGTTGTAAACTTCTTTTATATGGGAATAAAGTGGTCCACGTGTGGATTTTTGTATGTACCATATGAATAAGGATCGGCTAACTCC
V3_Bacteroides_refOTU_771	0	0	0	0	0	0	0	0	0	0	0	0	0	1.44016	0	0	0	0	1.44016	Bacteroidetes	Bacteroidetes	Bacteroidales	Bacteroidaceae	Bacteroides	V3Tg14543	0	TGAGGAATATTGGTCAATGGGCGCTAGCCTGAACCAGCCAAGTAGCGTGAAGGATGAAGGCTCTATGGGTCGTAAACTTCTTTTATATAAGAATAAAGTGCAGTATGTATACTGTTTTGTATGTATTATATGAATAAGGATCGGCTAATTCC
V3_Bacteroides_refOTU_772	0	0	0	0	0	0	0	0	0	0	0	0	0	1.44016	0	0	0	0	1.44016	Bacteroidetes	Bacteroidetes	Bacteroidales	Bacteroidaceae	Bacteroides	V3Tg23157	0.0263	TGAGGAATATTGGTCAATGGGCGAGAGCCTGAACCAGCCAAGTAGCGTGAAGGATGAAGGCTCTATGGGTCGTAAACTTCTTTTATAAAGGAATAAAGTCGGGTATGCATACCCGTCTGCATGTACTTTATGAATAAGGATCGGCTAACTCC
V3_Bacteroides_refOTU_773	0	0	0	0	0	0	0	0	0	0	0	0	0	1.44016	0	0	0	0	1.44016	Bacteroidetes	Bacteroidetes	Bacteroidales	Bacteroidaceae	Bacteroides	V3Tg15592	0.099	TGAGGAATATTGGTCAATGGACGCGAGTCTGAACCAGCCAAGTAGCGTGAAGGATGACTGCCCTATGGGTTGTAAACCGCTTTTGACTGGGAGCAAGCCCTTGGGGTGAGTGTACCTTTCGAATAAGCACCGGCTAACTAC
V3_Bacteroides_refOTU_774	0	0	0	0	0	0	0	0	0	0	0	0	0	1.44016	0	0	0	0	1.44016	Bacteroidetes	Bacteroidetes	Bacteroidales	Bacteroidaceae	Bacteroides	V3Tg25542	0.0132	TGAGGAATATTGGTCAATGGGCGGTAGCCTGAACCAGCCAAGTAGCGTGAAGGATGAAGGCTCTATGGGTCGTAAACTTCTTTTATATAAGAATAAAGTGCAGTATGTATACTGTTTTGTATGTATTATATGAATAAGGATCGGCTAGCTCC
V3_Bacteroides_refOTU_775	0	0	0	0	0	0	0	0	0	0	0	0	0	1.44016	0	0	0	0	1.44016	Bacteroidetes	Bacteroidetes	Bacteroidales	Bacteroidaceae	Bacteroides	V3Tg23617	0.0329	TGAGGAATATTGGTCAATGGGCGTAAGCCTGAACCAGCCAAGTCGCGTGAGGGATGAAGGTCCTACGGATTGTAAACTTCTTTTATAAGGGAATAAAACCTCCCACGTGTGGGAGCTTGTATGTACCTTATGAATAAGCATCGGCTAACTCC
V3_Bacteroides_refOTU_776	0	0	0	0	0	0	0	0	0	0	0	0	0	1.44016	0	0	0	0	1.44016	Bacteroidetes	Bacteroidetes	Bacteroidales	Bacteroidaceae	Bacteroides	V3Tg13412	0.0132	TGAGGAATATTGGTCAATGGGCGGTAGCCTGAACCAGCCAAGTAGCGTGAAGGATGAAGGCTCTATGGGCCGTAAACTTCTTTTATATAAGAATAAAGTGCAGTATGTATACTGTTTTGTATGTATTATATGAATAAGGATCGGCTAACTCC
V3_Bacteroides_refOTU_777	0	0	0	0	0	0	0	0	0	0	0	0	0	1.44016	0	0	0	0	1.44016	Bacteroidetes	Bacteroidetes	Bacteroidales	Bacteroidaceae	Bacteroides	V3Tg27340	0.0065	TGAGGAATATTGGTCAAGTGGGCGTTAGCCTGAACCAGCCAAGTAGCGTGAAGGATGAAGGCTCTATGGGTCGTAAACTTCTTTTATATAAGAATAAAGTGCAGTATGTATACTGTTTTGTATGTATTATATGAATAAGGATCGGCTAACTCC
V3_Bacteroides_refOTU_778	0	0	0	0	0	0	0	0	0	0	0	0	0	1.44016	0	0	0	0	1.44016	Bacteroidetes	Bacteroidetes	Bacteroidales	Bacteroidaceae	Bacteroides	V3Tg13672	0.0132	TGAGGAATATTGGTCAATGGGCGGTAGCCTGAACCAGCCAAGTAGCGTGAAGGATGAAGGCTCTATGGGTCGTAAACTTCTTTTATATAAGAATAAAGTGCAGTATGTATACTGTTTTGTATGTATTATATGAATAAGGATCGGCTAATCC
V3_Bacteroides_refOTU_779	0	0	0	0	0	0	0	0	0	0	0	0	0	1.44016	0	0	0	0	1.44016	Bacteroidetes	Bacteroidetes	Bacteroidales	Bacteroidaceae	Bacteroides	V3Tg18818	0.0132	TGAGGAATATTGGTCAATGGGCGATGGCCTGAACCAGCCAAGTAGCGTGAAGGATGACCGCCCTATGGGTTGTAAACTTCTTTTATATGGGAATAAAGTTTTCCACGTGTGGAATTTTGTATGTACCATATGAATAAGGATCGGCTAACTCC
V3_Bacteroides_refOTU_780	0	0	0	0	0	0	0	0	0	0	0	0	0	1.44016	0	0	0	0	1.44016	Bacteroidetes	Bacteroidetes	Bacteroidales	Bacteroidaceae	Bacteroides	V3Tg19299	0.0133	TGAGGAATATTGGTCAATGGGCGTTAGCCTGAACCAGCCAAGTAGCGTGAAGGATGAAGGCTCTATGGGTCGTAAACTTCTTTTATATAAGAATAAAGTGCAGTATGTATACTGTTTTGTATGTATTATATGAATAAGGATCGGCAATCC
V3_Bacteroides_refOTU_781	0	0	0	0	0	0	0	0	0	0	0	0	0	1.44016	0	0	0	0	1.44016	Bacteroidetes	Bacteroidetes	Bacteroidales	Bacteroidaceae	Bacteroides	V3Tg10356	0.0196	TGAGGAGGTATTGGTCAATGGGCGTTAGCCTGAACCAGCCAAGTAGCGTGAAGGATGAAGGCTCTATGGGTCGTAAACTTCTTTTATATAAGAATAAAGTGCAGTATGTATACTGTTTGTATGTATTATATGAATAAGGATCGGCTAACTCC
V3_Bacteroides_refOTU_782	0	0	0	0	0	0	0	0	0	0	0	0	0	1.44016	0	0	0	0	1.44016	Bacteroidetes	Bacteroidetes	Bacteroidales	Bacteroidaceae	Bacteroides	V3Tg22991	0	TGAGGAATATTGGTCAATGGGCGTTAGCCTGAACCAGCCAAGTAGCGTGAAGGATGAAGGCTCTATGGGTCGTAAACTTCTTTTATGTAAGAATAAAGTGCAGTATGTATACTGTTTTGTATGTATTATATGAATAAGGATCGGCTAACTCC
V3_Bacteroides_refOTU_783	0	0	0	0	0	0	0	0	0	0	0	0	0	1.44016	0	0	0	0	1.44016	Bacteroidetes	Bacteroidetes	Bacteroidales	Bacteroidaceae	Bacteroides	V3Tg18727	0.0526	TGAGGAATATTGGTCAATGGACGAGAGTCTGAACCAGCCAAGTAGCGTGAAGGATGAAGGTCCTACGGATTGTAAACTTCTTTTATAAGGGAATAAAGTGTGGGACGTGTCCTATTTTGTATGTACCTTATGAATAAGGATCGGCTAACTCC
V3_Bacteroides_refOTU_784	0	0	0	0	0	0	0	0	0	0	0	0	0	1.44016	0	0	0	0	1.44016	Bacteroidetes	Bacteroidetes	Bacteroidales	Bacteroidaceae	Bacteroides	V3Tg18384	0.0263	TGAGGAATATTGGTCAATGGACGGAAGTCTGAACCAGCCAAGTAGCGTGAAGGATGAAGGCTCTATGGGTCGTAAACTTCTTTTATATAAGAATAAAGTGCAGTATGTATACTGTTTTGTATGTATTATATGAATAAGGATCAGCTAACTCC
V3_Bacteroides_refOTU_785	0	0	0	0	0	0	0	0	0	0	0	0	0	1.44016	0	0	0	0	1.44016	Bacteroidetes	Bacteroidetes	Bacteroidales	Bacteroidaceae	Bacteroides	V3Tg10850	0.0066	TGAGGAATATTGGTCAATGGGCGCGAGTCTGAACCAGCCAAGTAGCGTGAAGGATGACTGCCCTATGGGTTGTAAACTTCTTTTATATGGGAATAAAGTTGTCCACGTGTGGATTTTTGTATGTACCATATGAATAAGGATCGGCTAACTCC
V3_Bacteroides_refOTU_786	0	0	0	0	0	0	0	0	0	0	0	0	0	1.44016	0	0	0	0	1.44016	Bacteroidetes	Bacteroidetes	Bacteroidales	Bacteroidaceae	Bacteroides	V3Tg16271	0.0132	TGAGGAATATTGGTCAATGGGCGCTAGTCTGAACCAGCCAAGTAGCGTGAAGGATGAAGGCTCTATGGGCCGTAAACTTCTTTTATATAAGAATAAAGTGCAGTATGTATACTGTTTTGTATGTATTATATGAATAAGGATCGGCTAACTCC
V3_Bacteroides_refOTU_787	0	0	0	0	0	0	0	0	0	0	0	0	0	1.44016	0	0	0	0	1.44016	Bacteroidetes	Bacteroidetes	Bacteroidales	Bacteroidaceae	Bacteroides	V3Tg10683	0.0197	TGAGGAATATTGGTCAATGGGCGCAGGCCTGAACCAGCCAAGTAGCGTGAAGGATGACTGCCCTATGGGTTGTAAACTTCTTTTATACGGGAATAAAGTGAGGCACGTGTGCCTTTTGTATGTACCGTATGAATAAGGATCGGCTAACTCC
V3_Bacteroides_refOTU_788	0	0	0	0	0	0	0	0	0	0	0	0	0	1.44016	0	0	0	0	1.44016	Bacteroidetes	Bacteroidetes	Bacteroidales	Bacteroidaceae	Bacteroides	V3Tg20525	0.0779	TGGAAGGAAATTAGTTTGGTACAAGTGGCGTAGCCTGAACCAGCCAAGTAGCGTGAAGGATGAAGGCTCTATGGGTCGTAAACTTCTTTTATATAAGAATAAAGTGCAGTATGTATACTGTTTTGTATGTATTATATGAATAAGGATCGGCTAACTCC
V3_Bacteroides_refOTU_789	0	0	0	0	0	0	0	0	0	0	0	0	1.35071	0	0	0	0	0	1.35071	Bacteroidetes	Bacteroidetes	Bacteroidales	Bacteroidaceae	Bacteroides	V3Tg17998	0.0131	TGAGGAATATTGGTCAATGGGGCGAGAGCCTGAACCAGCCAAGTAGCGTGAAGGATGACTGCCCTATGGGTTGTAAACTTCTTTTATAAAGGAATAAAGTCGGGTATGGATACCCGTTTGCATGTACTTTATGAATAAGGATGGCTAACTCC
V3_Bacteroides_refOTU_790	0	0	0	0	0	0	0	0	0	0	0	0	1.35071	0	0	0	0	0	1.35071	Bacteroidetes	Bacteroidetes	Bacteroidales	Bacteroidaceae	Bacteroides	V3Tg21195	0.0197	TGAGGAATATTGGTCAATGGACGCAAGTCTGAACCAGCCAAGTAGCGTGAAGGATGAAGGCTCTATGGGTCGTAAACTTCTTTTATATGGGAATAAAGTTTTCCACGTGTGGAATTTTGTATGTACCATATGAATAAGGATCGGCTAACTCC
V3_Bacteroides_refOTU_791	0	0	0	0	0	0	0	0	0	0	0	0	1.35071	0	0	0	0	0	1.35071	Bacteroidetes	Bacteroidetes	Bacteroidales	Bacteroidaceae	Bacteroides	V3Tg25980	0.0263	TGAGGAATATTGGTCAATGGGCGTAAGCCTGAACCAGCCAAGTAGCGTGAAGGATGACTGCCCTATGGGTTGTAAACTTCTTTTATACGGGAATAAAGTTAGGCACGTGTGCCTTTTTGTATGTACCGTATGAATAAGGATCGGCTAACTCC
V3_Bacteroides_refOTU_792	0	0	0	0	0	0	0	0	0	0	0	0	1.35071	0	0	0	0	0	1.35071	Bacteroidetes	Bacteroidetes	Bacteroidales	Bacteroidaceae	Bacteroides	V3Tg27358	0.0196	TGAGGAATATTGGTCAATGGACGCGAGTCTGAACCAGCCAAGTAGCGTGAAGGATGACTGCCCTATGGGTTGTAAACTTCTTTTATATGGGAATAAAATAGGTCCACGTGTGGACTTTTGTATGTACCATATGAATAAGGATCGGCTAACTCC
V3_Bacteroides_refOTU_793	0	0	0	0	0	0	0	0	0	0	0	0	1.35071	0	0	0	0	0	1.35071	Bacteroidetes	Bacteroidetes	Bacteroidales	Bacteroidaceae	Bacteroides	V3Tg11739	0.0195	TGAGGAATATTGGTCAATGGGCGAGAGCCTGAACCAGCCAAGTAGCGTGAAGGATGACTGCCCTATGGGTTAGTTAAACTTTCTTTTATAAAGGAATAAAGTCGGGTATGGATACCCGTTTGCATGTACTTTATGAATAAGGATCGGCTAACTCC
V3_Bacteroides_refOTU_794	0	0	0	0	0	0	0	0	0	0	0	0	1.35071	0	0	0	0	0	1.35071	Bacteroidetes	Bacteroidetes	Bacteroidales	Bacteroidaceae	Bacteroides	V3Tg10467	0.0089	TGAGGAATATTGGTCAATGGACGAGAGTCTGAACCAGCCAAGTAGCGTGAAGGATGACTGCCCTATGGGTTGTAAACTTCTTTTATACGGGAATAAAGTGAGGCACGTGTGCCTTTTGTATGTACCGTATGAATAAGGATGGCTAACTCC
V3_Bacteroides_refOTU_795	0	0	0	0	0	0	0	0	0	0	0	0	1.35071	0	0	0	0	0	1.35071	Bacteroidetes	Bacteroidetes	Bacteroidales	Bacteroidaceae	Bacteroides	V3Tg14089	0.0263	TGAGGAATATTGGTCAATGGTCGGCAGACTGAACCAGCCAAGTCGCGTGAGGGAAGACTGCCCTATGGGTTGTAAACCTCTTTTATAAGGGAAGAATAAGTTCTACGTGTAGAATGATGCCTGTACCTTATGAATAAGCATCGGCTAACTCC
V3_Bacteroides_refOTU_796	0	0	0	0	0	0	0	0	0	0	0	0	1.35071	0	0	0	0	0	1.35071	Bacteroidetes	Bacteroidetes	Bacteroidales	Bacteroidaceae	Bacteroides	V3Tg17212	0.0132	TGAGGAATATTGGTCAATGGGCGCAGGCCTGAACCAGCCAAGTAGCGTGAAGGATGACTGCCCTATGGGTTGTAAACTTCTTTTATACGGGAATAAAGTTAGGCACGTGTGCCTTTTTGTATGTACCGTATGAATAAGGATCGGCTAACTCC
V3_Bacteroides_refOTU_797	0	0	0	0	0	0	0	0	0	0	0	0	1.35071	0	0	0	0	0	1.35071	Bacteroidetes	Bacteroidetes	Bacteroidales	Bacteroidaceae	Bacteroides	V3Tg16889	0.0066	TGAGGAATATTGGTAAATGGACGAGAGTCTGAACCAGCCAAGTAGCGTGAAGGATGACTGCCCTATGGGTTGTAAACTTCTTTTATACGGGAATAAAGTGAGGCACGTGTGCCTTTTTGTATGTACCGTATGAATAAGGATCGGCTAACTCC
V3_Bacteroides_refOTU_798	0	0	0	0	0	0	0	0	0	0	0	0	1.35071	0	0	0	0	0	1.35071	Bacteroidetes	Bacteroidetes	Bacteroidales	Bacteroidaceae	Bacteroides	V3Tg22127	0	TGAGGAATATTGGTCAATGGACGAGAGTCTGAACCAGCCAAGTAGCGTGAAGGATGAAGGTTCTATGGATTGTAAACTTCTTTTATACGGGAATAAACGAATCCACGCGTGGATTTTTGCATGTACCGTATGAATAAGGATCGGCTAACTCC
V3_Bacteroides_refOTU_799	0	0	0	0	0	0	0	0	0	0	0	0	1.35071	0	0	0	0	0	1.35071	Bacteroidetes	Bacteroidetes	Bacteroidales	Bacteroidaceae	Bacteroides	V3Tg22749	0.057	TGAGGAATATTGGTCAATGGGCGAGAGCCTGAAACCAGCCAAGTAGCGTGAAGGATGACTCGCCCTAGTTGGGGTTAGTAAACTTTCTTTTAATAAAGGAATAAAGTCGGGTATGGATACCCGTTTGCATGTACTTTATGAATAAGGATCGGCTAACTCC
V3_Bacteroides_refOTU_800	0	0	0	0	0	0	0	0	0	0	0	0	1.35071	0	0	0	0	0	1.35071	Bacteroidetes	Bacteroidetes	Bacteroidales	Bacteroidaceae	Bacteroides	V3Tg26967	0	TGAGGAATATTGGTCAATGGACGAGAGTCTGAACCAGCCAAGTAGCGTGAAGGATGAAGGTTCTATGGATTGTAAACTTCTTTTATACGGGAATAAACGGATCTACGTGTGGATTTTTGCATGTACCGTATGAATAAGGATCGGCTAACTCC
V3_Bacteroides_refOTU_801	0	0	0	0	0	0	0	0	0	0	0	0	1.35071	0	0	0	0	0	1.35071	Bacteroidetes	Bacteroidetes	Bacteroidales	Bacteroidaceae	Bacteroides	V3Tg20767	0.007	TGAGGAATATTGGTCAATGGACGAGAGTCTGAACCAGCCAAGTAGCGTGAAGGATGACTGCCCTATGGGTTGTAAACTTCTTTTATACGGGAATAAAGTGAGGCACGTGTGCCTTTTTGTATGTACCGTATGAATAAGGATCCGGGCTAAACTCCC
V3_Bacteroides_refOTU_802	0	0	0	0	0	0	0	0	0	0	0	0	1.35071	0	0	0	0	0	1.35071	Bacteroidetes	Bacteroidetes	Bacteroidales	Bacteroidaceae	Bacteroides	V3Tg14472	0.0066	TGAGGAATATTGGTCAATGGACGAGAGTCTGAACCAGCCAAGTAGCGTGAAGGATGACTGCCCTATGGGTTGTAAACTTCTTTTATACGGGAATAAAGTTAGACACGTGTGCCTTTTTGTATGTACCGTATGAATAAGGATCGGCTAACTCC
V3_Bacteroides_refOTU_803	0	0	0	0	0	0	0	0	0	0	0	0	1.35071	0	0	0	0	0	1.35071	Bacteroidetes	Bacteroidetes	Bacteroidales	Bacteroidaceae	Bacteroides	V3Tg14416	0.0066	TGAGGAATATTGGTCAATGGACGAGAGTCTGAACCAGCCAAGTAGCGTGAAGGGTGACTGCCCTATGGGTTGTAAACTTCTTTTATACGGGAATAAAGTTAGGCACGTGTGCCTTTTTGTATGTACCGTATGAATAAGGATCGGCTAACTCC
V3_Bacteroides_refOTU_804	0	0	0	0	0	0	0	0	0	0	0	0	1.35071	0	0	0	0	0	1.35071	Bacteroidetes	Bacteroidetes	Bacteroidales	Bacteroidaceae	Bacteroides	V3Tg27051	0.0066	TGAGGAATATTGGTCAATGGACGAGAGTCTGAACCAGCCAAGTAGTGTGAAGGATGACTGCCCTATGGGTTGTAAACTTCTTTTATACGGGAATAAAGTTAGGCACGTGTGCCTTTTTGTATGTACCGTATGAATAAGGATCGGCTAACTCC
V3_Bacteroides_refOTU_805	0	0	0	0	0	0	0	0	0	0	0	0	1.35071	0	0	0	0	0	1.35071	Bacteroidetes	Bacteroidetes	Bacteroidales	Bacteroidaceae	Bacteroides	V3Tg16185	0.0395	TGAGGAATATTGGTCAATGGACGAGAGTCTGAACCAGCCAAGTAGCGTGAAGGATGACTGCCCTATGGGTTGTAAACTTCTTTTATACGGGAATAAAGTTAGGCACGTGTGCCTTTTTGTATGTACCGTATCGAATAAGATCGGCTAGCTCC
V3_Bacteroides_refOTU_806	0	0	0	0	0	0	0	0	0	0	0	0	1.35071	0	0	0	0	0	1.35071	Bacteroidetes	Bacteroidetes	Bacteroidales	Bacteroidaceae	Bacteroides	V3Tg11649	0.0196	TGAGGAATATTGGTCAATGGGCGAGAGCCTGAACCAGCCAAGTAGCGTGAAGGATGACTGCCTTATGGGTTGTTAAACTTTCTTTTATAAAGGAATAAAGTCGGGTATGGATACCCGTTTGCATGTACTTTATGAATAAGGATCGGCTAACTCC
V3_Bacteroides_refOTU_807	0	0	0	0	0	0	0	0	0	0	0	0	1.35071	0	0	0	0	0	1.35071	Bacteroidetes	Bacteroidetes	Bacteroidales	Bacteroidaceae	Bacteroides	V3Tg12802	0.0197	TGGGGAATATTGGGCAATGGACGAGAGTCTGAACCAGCCAAGTAGCGTGAAGGATGACTGCCCTATGGGTTGTAAACTTCTTTTATATGGGAATAAAGTTAGGCACGTGTGCCTTTTTGTATGTACCGTATGAATAAGGATCGGCTAACTCC
V3_Bacteroides_refOTU_808	0	0	0	0	0	0	0	0	0	0	0	0	1.35071	0	0	0	0	0	1.35071	Bacteroidetes	Bacteroidetes	Bacteroidales	Bacteroidaceae	Bacteroides	V3Tg21428	0.0195	TGAGGAATATTGGTCAATGGACGAGAGTCTGAACCAGCCAAGTAGCGTGAAGGATGAAGGTTCTATGGATTGTAAACTTCTTTTTATACAGGAAATAAACGGATCCACGTGTGGATTTTTGCATGTACCGTATGAATAAGGATCGGCTAACTCC
V3_Bacteroides_refOTU_809	0	0	0	0	0	0	0	0	0	0	0	0	1.35071	0	0	0	0	0	1.35071	Bacteroidetes	Bacteroidetes	Bacteroidales	Bacteroidaceae	Bacteroides	V3Tg17253	0.0197	TGAGGAATATTGGTCAATGGACGGGAGTCTGAACCAGCCAAGTAGCGTGAAGGATGACTGCCCTATGGGTTGTAAACTTCTTTTATACGGGAATAAAGTTGTCCACGTGTGCCTTTTTGTATGTACCGTATGAATAAGGATCGGCTAACTCC
V3_Bacteroides_refOTU_810	0	0	0	0	0	0	0	0	0	1.07162	0	0	0	0	0	0	0	0	1.07162	Bacteroidetes	Bacteroidetes	Bacteroidales	Bacteroidaceae	Bacteroides	V3Tg25039	0	TGAGGAATATTGGTCAATGGGCGAGAGCCTGAACCAGCCAAGTAGCGTGAAGGATGACTGCCCTATGGGTTGTAGACTTCTTTTATAAAGGAATAAAGTCGGGTATGGATACCCGTTTGCATGTACTTTATGAATAAGGATCGGCTAACTCC
V3_Bacteroides_refOTU_811	0	0	0	0	0	0	0	0	0	1.07162	0	0	0	0	0	0	0	0	1.07162	Bacteroidetes	Bacteroidetes	Bacteroidales	Bacteroidaceae	Bacteroides	V3Tg24364	0.0131	TGAGGAATATTGGTCAATGGGGCGAGAGCCTGAACCAGCCAAGTAGCGTGAAGGATGACTGCCGTATGGGTTGTAAACTTCTTTTATAAAGGAATAAAGTCGGGTATGGATACCCGTTTGCATGTACTTTATGAATAAGGATCGGCTAACTCC
V3_Bacteroides_refOTU_812	0	0	0	0	0	0	0	0	0	1.07162	0	0	0	0	0	0	0	0	1.07162	Bacteroidetes	Bacteroidetes	Bacteroidales	Bacteroidaceae	Bacteroides	V3Tg11708	0.0131	TGAGGAATATTGGTCAATGGGCGAGGGCCTGAACCAGCCAAGTAGCGTGAAGGATGACTGCCCTATGGGTTGTAAACTTCTTTTATAAAGGAATAAAGTCGGGTATGGATACCCGTTTGCATGTACTTTATGAATAAGGATCGGCTAACTTCG
V3_Bacteroides_refOTU_813	0	0	0	0	0	0	0	0	0	1.07162	0	0	0	0	0	0	0	0	1.07162	Bacteroidetes	Bacteroidetes	Bacteroidales	Bacteroidaceae	Bacteroides	V3Tg11984	0.0327	TGAGGAATATTGGTCAATGGACGAGAGTCTGAACCAGCCAAGTAGCGTGAAGGATGACTGCCTATGGTTGTAAACTTCTTTTATACGGGAATAAAGTAGAGGCACGTGTGTCCTTTTGTATGTACCGTATGAATAAGGATCGGCTAACTCC
V3_Bacteroides_refOTU_814	0	0	0	0	0	0	0	0	0	1.07162	0	0	0	0	0	0	0	0	1.07162	Bacteroidetes	Bacteroidetes	Bacteroidales	Bacteroidaceae	Bacteroides	V3Tg17483	0.0592	TGAGGAATATTGGTCAATGGGCGCGAGCCTGAACCAGCCAAGTAGCGTGAAGGATGACGGCCCTATGGGTTGTAAACTTCTTTTATATGGGAATAAAGTTTGGTATGCATACCATTTTGTATGTACTATATGAATAAGGATCGGCTAACTCC
V3_Bacteroides_refOTU_815	0	0	0	0	0	0	0	0	0	1.07162	0	0	0	0	0	0	0	0	1.07162	Bacteroidetes	Bacteroidetes	Bacteroidales	Bacteroidaceae	Bacteroides	V3Tg9584	0.0066	TGAGGAATATTGGTCAATGGACGAGAGTCTGAACCAGCCAAGTAGCGTGAAGGATGACTGCCCTATGGGTTGTAAACTTCTTTTATACGGGAATAAAGTTAGGCACGTGTGCCTTTTTGTATGTACCGTATGAATAAGGATCGGCTGACTCC
V3_Bacteroides_refOTU_816	0	0	0	0	0	0	0	0	0	1.07162	0	0	0	0	0	0	0	0	1.07162	Bacteroidetes	Bacteroidetes	Bacteroidales	Bacteroidaceae	Bacteroides	V3Tg13840	0.0066	TGAGGAATATTGGTCAATGGACGAGAGTCTGAACCAGCCAAGTAGCGTGAAGGATGACTGCCCTATGGGTTGCAAACTTCTTTTATACGGGAATAAAGTGAGGCACGTGTGCCTTTTTGTATGTACCGTATGAATAAGGATCGGCTAACTCC
V3_Bacteroides_refOTU_817	0	0	0	0	0	0	0	0	0	1.07162	0	0	0	0	0	0	0	0	1.07162	Bacteroidetes	Bacteroidetes	Bacteroidales	Bacteroidaceae	Bacteroides	V3Tg13695	0.0066	TGAGGAATATTGGTCAATGGACGAGAGTCTGAACCAGCCAAGTAGTGTGAAGGATGACTGCCCTATGGGCTGTAAACTTCTTTTATACGGGAATAAAGTGAGGCACGTGTGCCTTTTTGTATGTACCGTATGAATAAGGATCGGCTAACTCC
V3_Bacteroides_refOTU_818	0	0	0	0	0	0	0	0	0	1.07162	0	0	0	0	0	0	0	0	1.07162	Bacteroidetes	Bacteroidetes	Bacteroidales	Bacteroidaceae	Bacteroides	V3Tg17877	0.0263	TGAGGAATATTGGTCAATGGGCGAGAGCCTGAACCAGCCAAGTAGCGTGAAGGATGACTGCCCTATGGGTTGTAAACTTCTTTTATAAAGGAATAAGGTGAGGCACGTGTGCCTTTTTGTATGTACCGTATGAATAAGGATCGGCTAACTCC
V3_Bacteroides_refOTU_819	0	0	0	0	0	0	0	0	0	1.07162	0	0	0	0	0	0	0	0	1.07162	Bacteroidetes	Bacteroidetes	Bacteroidales	Bacteroidaceae	Bacteroides	V3Tg23673	0.0132	TGAGGAATATTGGTCAATGGACGAGAGCCTGAACCAGCCAAGTAGCGTGAAGGATGACTGCCCTATGGGTTGTAAACTTCTTTATAAAGGAATAAAGTCGGGTATGGATACCCGTTTGCATGTACTTTATGAATAAGGATCGGCTAACTCC
V3_Bacteroides_refOTU_820	0	0	0	0	0	0	0	0	0	1.07162	0	0	0	0	0	0	0	0	1.07162	Bacteroidetes	Bacteroidetes	Bacteroidales	Bacteroidaceae	Bacteroides	V3Tg26068	0	TGAGGAATATTGGTCAATGGACGAGAGTCTGAACCAGCCAAGTAGCGTGAAGGATGAAGGTTCTATGGATTGTAAACTTCTTTTACACGGGAATAAACGGATCCACGTGTGGATTTTTGCATGTACCGTATGAATAAGGATCGGCTAACTCC
V3_Bacteroides_refOTU_821	0	0	0	0	0	0	0	0	0	1.07162	0	0	0	0	0	0	0	0	1.07162	Bacteroidetes	Bacteroidetes	Bacteroidales	Bacteroidaceae	Bacteroides	V3Tg18509	0.0066	TGAGGAATATTGGTCAATGGGCGAGAGCCTGAACCAGCCAAGTAGCGTGAAGGATGACTGCCCTATGGGTTGTAAACTTCTTTTATAAAGGAATAAAGTCGGGTATGGATACCCGTTTGCATGTACTTTATGAATAAGGATCGGCTAACTA
V3_Bacteroides_refOTU_822	0	0	0	0	0	0	0	0	0	1.07162	0	0	0	0	0	0	0	0	1.07162	Bacteroidetes	Bacteroidetes	Bacteroidales	Bacteroidaceae	Bacteroides	V3Tg24679	0.0066	TGAGGAATATTGGTCAATGGACGAGAGTCTGAACCAGCCAAGTAGCGTGAAGGATGACTGCCCTATGGGTTGTAAACTTCTTTTATACGGGAATAAAGTTAGGCACGTGTGCCTTTTTGTATGTACCGTATGAATAAAGATCGGCTAACTCC
V3_Bacteroides_refOTU_823	0	0	0	0	0	0	0	0	0	1.07162	0	0	0	0	0	0	0	0	1.07162	Bacteroidetes	Bacteroidetes	Bacteroidales	Bacteroidaceae	Bacteroides	V3Tg18244	0	TGAGGAATATTGGTCAATGGACGAGAGTCTGAACCAGCCAAGTAGCGTGAAGGATGAAGGTTCTATGGATTGTAAACTTCTTTTATACGGGAATAAACGGATTCACGTGTGGATTTTTGCATGTACCGTATGAATAAGGATCGGCTAACTCC
V3_Bacteroides_refOTU_824	0	0	0	0	0	0	0	0	0	1.07162	0	0	0	0	0	0	0	0	1.07162	Bacteroidetes	Bacteroidetes	Bacteroidales	Bacteroidaceae	Bacteroides	V3Tg12340	0.0132	TGAGGAATATTGGTCAATGGACGAGAGTCTGAACCAGCCAAGTAGCGTGAAGGATGACTGCCCTATGGGTTGTAAACTTCTTTTATACGGGAATAAAGTGAGCACGTGTGCTTTTTGTATGTACCGTATGAATAAGGATCGGCTAACTCC
V3_Bacteroides_refOTU_825	0	0	0	0	0	0	0	0	0	1.07162	0	0	0	0	0	0	0	0	1.07162	Bacteroidetes	Bacteroidetes	Bacteroidales	Bacteroidaceae	Bacteroides	V3Tg19502	0.0197	TGAGGAATATTGGTCAATGGACGAGAGTCTGAACCAGCCAAGTAGCGTGAAGGATGACTGCCCATGGGGTTGTAAACTTCTTTTATACGGGAATAAAGTGAGGCACGTGTGCCTTTTTGTATGTACCGTATGAATAAGGATCGGCTAACTCC
V3_Bacteroides_refOTU_826	0	0	0	0	0	0	0	0	0	1.07162	0	0	0	0	0	0	0	0	1.07162	Bacteroidetes	Bacteroidetes	Bacteroidales	Bacteroidaceae	Bacteroides	V3Tg22159	0.007	TGAGGAATATTGGTCAATGGACGAGAGTCTGAACCAGCCAAGTAGCGTGAAGGATGACTGCCCTATGGGTTGTAAACTTCTTTTATACGGGAATAAAGTTAGCCACGTGTGGTTTTTTGCATGTACCGTATGAATAAGGATCGGCTAATCC
V3_Bacteroides_refOTU_827	0	0	0	0	0	0	0	0	0	1.07162	0	0	0	0	0	0	0	0	1.07162	Bacteroidetes	Bacteroidetes	Bacteroidales	Bacteroidaceae	Bacteroides	V3Tg13959	0.013	TGAGGAATATTGGTCAATGGGCGAGAGCCTGAACCAGCCAAGTAGCGTGAAGGATGACTGCCCTATGGGTTGTAAACTTCTTTTAATAAAGGAATAAAGTCGGGTATGGATACCCGTTTTGCATGTACTTTATGAATAAGGATCGGCTAACTCC
V3_Bacteroides_refOTU_828	0	0	0	0	0	0	0	0	0	1.07162	0	0	0	0	0	0	0	0	1.07162	Bacteroidetes	Bacteroidetes	Bacteroidales	Bacteroidaceae	Bacteroides	V3Tg24754	0.0196	TGGGGAAATATTGGGCAATGGGCGAGAGCCTGAACCAGCCAAGTAGCGTGAAGGATGACTGCCCTATGGGTTGTAAACTTCTTTTATAAAGGAATAAAGTCGGGTATGGATACCCGTTTGCATGTACTTTATGAATAAGGATCGGCTAACTCC
V3_Bacteroides_refOTU_829	0	0	0	0	0	0	0	0	0	1.07162	0	0	0	0	0	0	0	0	1.07162	Bacteroidetes	Bacteroidetes	Bacteroidales	Bacteroidaceae	Bacteroides	V3Tg25049	0.0195	TGAGGAATATTGGTCAATGGGGCGAGAGCCTGAACCAGCCAAGTAGCGTGAAGGATGACTGCCCTATGGGTTGTAAACTTCTTTTATAAAGGAATAAAGTTGGGTATGGATACCCGTTTGCATGTACTTTATGAATAAGGATCGGCTAACTCCC
V3_Bacteroides_refOTU_830	0	0	0	0	0	0	0	0	0	1.07162	0	0	0	0	0	0	0	0	1.07162	Bacteroidetes	Bacteroidetes	Bacteroidales	Bacteroidaceae	Bacteroides	V3Tg13618	0.0066	TGAGGAATATTGGTCAATGGGCGAGAGCCTGAACCAGCCAAGTAGCGTGAAGCATGACTGCCCTATGGGTTGTAAACTTCTTTTATAAAGGAATAAAGTCGGGTATGGATACCCGTTTGCATGTACTTTATGAATAAGGATCGGCTAACTCC
V3_Bacteroides_refOTU_831	0	0	0	0	0	0	0	0	0	1.07162	0	0	0	0	0	0	0	0	1.07162	Bacteroidetes	Bacteroidetes	Bacteroidales	Bacteroidaceae	Bacteroides	V3Tg13521	0.0132	TGAGGAATATTGGTCAATGGACGAGAGTCTGAACCAGCCAAGTAGCGTGAAGGATGACTGCCCTATGGGTTGTAAACTTCTTTTATATGGGAATAAAGTTAGCCACGTGTGCCTTTTTGTATGTACCGTATGAATAAGGATCGGCTAACTCC
V3_Bacteroides_refOTU_832	0	0	0	0	0	0	0	0	0	1.07162	0	0	0	0	0	0	0	0	1.07162	Bacteroidetes	Bacteroidetes	Bacteroidales	Bacteroidaceae	Bacteroides	V3Tg10332	0.0197	TGAGGAATATTGGTCAATGGACGAGAGTCTGAACCAGCCAAGTAGCGTGAAGGATGAAGGTTCTATGGATTGTAAACTTCTTTTATACGGGAATAAACGAATCCACGTGTGCCTTTTTGTATGTACCGTATGAATAAGGATCGGCTAACTCC
V3_Bacteroides_refOTU_833	0	0	0	0	0	0	0	0	0	1.07162	0	0	0	0	0	0	0	0	1.07162	Bacteroidetes	Bacteroidetes	Bacteroidales	Bacteroidaceae	Bacteroides	V3Tg22405	0.0132	TGAGGAATATTGGTCAATGGACGGGAGTCTGAACCAGCCAAGTAGCGTGAAGGATGACTGCCCTATGGGTTGTAAACTTCTTTTATACGGGAATAAAGTGATCCACGTGTGGTATTTTGTATGTACCGTATGAATAAGGATCGGCTAACTCC
V3_Bacteroides_refOTU_834	0	0	0	0	0	0	0	0	0	1.07162	0	0	0	0	0	0	0	0	1.07162	Bacteroidetes	Bacteroidetes	Bacteroidales	Bacteroidaceae	Bacteroides	V3Tg14558	0.0066	TGAGGAATATTGGTCAATGGACGAGAGTCTGAACCAGCCAAGTAGCGTGAAGGATGACTGCCCTATGGGTTATAAACTTCTTTTATACGGGAATAAAGTTAGGCACGTGTGCCTTTTTGTATGTACCGTATGAATAAGGATCGGCTAACTCC
V3_Bacteroides_refOTU_835	0	0	0	0	0	0	0	0	0	1.07162	0	0	0	0	0	0	0	0	1.07162	Bacteroidetes	Bacteroidetes	Bacteroidales	Bacteroidaceae	Bacteroides	V3Tg12579	0.0066	TGAGGAATATTGGTCAATGGACGAGAGTCTGAACCAGCCAAGTAGCGTGAAGGATGAAGGTTCTGTGGATTGTAAACTTCTTTTATACGGGAATAAACGGATCCACGTGTGGATTTTTGCATGTACCGTATGAATAAGGATCGGCTAACTCC
V3_Bacteroides_refOTU_836	0	0	0	0	0	0	0	0	0	0	0	0	0	0	0	0	0	1	1	Bacteroidetes	Bacteroidetes	Bacteroidales	Bacteroidaceae	Bacteroides	V3Tg11499	0.0197	TGAGGAATATTGGTCAATGGCCGAGAGGCTGAACCAGCCAAGTCGCGTGAAGGATGACTGCCCTATGGGTTGTAAACTTCTTTTATAAAGGAATAAAGTCGGGTATGCATACCCGTTTGCATGTACTTTATGAATAAGGATCGGCTAACTCC
V3_Bacteroides_refOTU_837	0	0	0	0	0	0	0	0	0	0	0	0	0	0	0	0	0	1	1	Bacteroidetes	Bacteroidetes	Bacteroidales	Bacteroidaceae	Bacteroides	V3Tg24292	0.1111	TGGGGAATATTGGGCAATGGGGGGAAACCCTGACCCAGCAACGCCGCGTGAAGGAAGAAGGCTTTCGGGTTGTAAACTTCTTTTATAAAGGAATAAAGTCGGGTATGCATACCCGTTTGCATGTACTTTATGAATAAGGATCGGCTAACTCC
V3_Bacteroides_refOTU_838	0	0	0	0	0	0	0	0	0	0	0	0	0	0	0	0	0	1	1	Bacteroidetes	Bacteroidetes	Bacteroidales	Bacteroidaceae	Bacteroides	V3Tg23512	0	TGAGGAATATTGGTCAATGGGCGCAGGCCTGAACCAGCCAAGTAGCGTGAAGGATGACTGCCCTATGGGTTGTAGACTTCTTTTATATGGGAATAAAGTTTTCCACGTGTGGAATTTTGTATGTACCATATGAATAAGGATCGGCTAACTCC
V3_Bacteroides_refOTU_839	0	0	0	0	0	0	0	0	0	0	0	0	0	0	0	0	0	1	1	Bacteroidetes	Bacteroidetes	Bacteroidales	Bacteroidaceae	Bacteroides	V3Tg22237	0.0132	TGGGGAATATTGGTCAATGGGCGCTAGCTTGAACCAGCCAAGTAGCGTGAAGGATGAAGGCTCTATGGGTCGTAAACTTCTTTTATATAAGAATAAAGTGCAGTATGTATACTGTTTTGTATGTATTATATGAATAAGGATCGGCTAACTCC
V3_Bacteroides_refOTU_840	0	0	0	0	0	0	0	0	0	0	0	0	0	0	0	0	0	1	1	Bacteroidetes	Bacteroidetes	Bacteroidales	Bacteroidaceae	Bacteroides	V3Tg18589	0.1118	TGGGGAATATTGCACAATGGGCGCAAGCCTGATGCAGCCATGCCGCGTGTATGAAGAAGGCCTTCGGGTTGTAAACTTCTTTTATAAAGGAATAAAGTCGGGTATGCATACCCGTTTGCATGTACTTTATGAATAAGGATCGGCTAACTCC
V3_Bacteroides_refOTU_841	0	0	0	0	0	0	0	0	0	0	0	0	0	0	0	0	0	1	1	Bacteroidetes	Bacteroidetes	Bacteroidales	Bacteroidaceae	Bacteroides	V3Tg12498	0.0131	TGGAGGAATATTGGTCAATGGGCGAGAGCCTGAACCAGCCAAGTAGCGTGAAGGATGAAGGCTCTATGGGTCGTAAACTTCTTTTATATGGGAATAAAGTTTTCCACGTGTGGAATTTTGTATGTACCATATGATAAGGATCGGCTAACTCC
V3_Bacteroides_refOTU_842	0	0	0	0	2.08668	0	0	0	0	0	0	0	0	0	0	0	0	0	1	Bacteroidetes	Bacteroidetes	Bacteroidales	Bacteroidaceae	Bacteroides	V3Tg20272	0.1493	TGAGGAATATTGGTCAATGGGCGAGAGCCTGAACCAGCCAAGTAGCGTGAAGGATGAAGGCTCTATGGGTCGTAAACTTCTATCAGCAGGGAAGATAGTGACGGTACCTGACTAAGAAGCCCCGGCTAACTAC
V3_Bacteroides_refOTU_843	0	0	0	0	0	0	0	0	0	0	0	0	0	0	0	0	0	1	1	Bacteroidetes	Bacteroidetes	Bacteroidales	Bacteroidaceae	Bacteroides	V3Tg27565	0.0066	TGAGGAATATTGGTCAATGGGCGATGGCCTGAACCAGCCAAGTAGCGTGAAGGATGACTGCCCTATGGGTTGTAAACTTCTTTTATAAAGGAATAAAGTCGGGTATGCATACCCGTTTGCATGTACTTTATGAATAAGGATCGGCTACTCC
V3_Bacteroides_refOTU_844	0	0	0	0	0	0	0	0	0	0	0	0	0	0	0	0	0	1	1	Bacteroidetes	Bacteroidetes	Bacteroidales	Bacteroidaceae	Bacteroides	V3Tg15776	0.0197	TGAGGAATATTGGTCAATGGACGAGAGTCTGAACCAGCCAAGTAGCGTGAAGGATGACTGCCCTATGGGTTGTAAACTTCTTTTATACGGGAATAAAGCGAGGCACGTGTGCCTTTTTGTATGTACTTTATGAATAAGGATCGGCTAACTCC
V3_Bacteroides_refOTU_845	0	0	0	0	0	0	0	0	0	0	0	0	0	0	0	0	0	1	1	Bacteroidetes	Bacteroidetes	Bacteroidales	Bacteroidaceae	Bacteroides	V3Tg17823	0.0329	TGGGGAATCTTCCGCAATGGGCGATGGCCTGAACCAGCCAAGTAGCGTGAAGGATGACTGCCCTATGGGTTGTAAACTTCTTTTATAAAGGAATAAAGTCGGGTATGCATACCCGTTTGCATGTACTTTATGAATAAGGATCGGCTAACTCC
V3_Bacteroides_refOTU_846	0	0	0	0	0	0	0	0	0	0	0	0	0	0	0	0	0	1	1	Bacteroidetes	Bacteroidetes	Bacteroidales	Bacteroidaceae	Bacteroides	V3Tg9510	0.0131	TGAGGAATATTGGTCAATGGGCGCTAGCCTGAACCAGCCAAGTAGCGGTGAAGGATGAAGGCTCTATGGGTCGTAAACTTCTTTTATATAAGAATAAGTGCAGTATGTATACTGTTTTGTATGTATTATATGAATAAGGATCGGCTAACTCC
V3_Bacteroides_refOTU_847	0	0	0	0	0	0	0	0	0	0	0	0	0	0	0	0	0	1	1	Bacteroidetes	Bacteroidetes	Bacteroidales	Bacteroidaceae	Bacteroides	V3Tg15104	0.052	TGAGGAATATTGGTCAATGGCGAGAGTCTGAACCAGCCAAGTAGCGTGAAGGATGACTGCCCTATGGGTTGTAAACTTCTTTTATACGGGAATAAAGTGGAGGCACGTGTCGTCCTTTTGATGTACCGTTATGAATAAGGATCGGCTAACTCC
V3_Bacteroides_refOTU_848	0	0	0	0	0	0	0	0	0	0	0	0	0	0	0	0	0	1	1	Bacteroidetes	Bacteroidetes	Bacteroidales	Bacteroidaceae	Bacteroides	V3Tg24138	0.0066	TGAGGAATATTGGTCAATGGGCGCTAGCCTGAACCAGCCAAGTAGCGTGAAGGATGAAGGCTCTATGGGCGTAAACTTCTTTTATATAAGAATAAAGTGCAGTATGTATACTGTTTTGTATGTATTATATGAATAAGGATCGGCTAACTCC
V3_Bacteroides_refOTU_849	0	0	0	0	0	0	0	0	0	0	0	0	0	0	0	0	0	1	1	Bacteroidetes	Bacteroidetes	Bacteroidales	Bacteroidaceae	Bacteroides	V3Tg12450	0.0658	TGGGGAATTTTGGACAAGTGGGGGCAACCTGAACCAGCCAAGTAGCGTGAAGGATGAAGGCTCTATGGGTCGTAAACTTCTTTTATATGGGAATAAAGTTTTCCACGTGTGGAATTTGTATGTACCATATGAATAAGGATCGGCTAACTCC
V3_Bacteroides_refOTU_850	0	0	0	0	0	0	0	0	0	0	0	0	0	0	0	0	0	1	1	Bacteroidetes	Bacteroidetes	Bacteroidales	Bacteroidaceae	Bacteroides	V3Tg23389	0.0258	TGAGGAATATTGGTCAATGGGGCGAGAGCCTGAACCAGCCAAGTAGCGTGAAGGATGAAGGCTCTATGGGTCGTAAGCTTCTTTTTATATGGGAAATAAAGTTTTCCACGTGTGGAATTTTGTATGTACCATATGAATAAGGATCGGCTAACTCC
V3_Bacteroides_refOTU_851	0	0	0	0	0	0	0	0	0	0	0	0	0	0	0	0	0	1	1	Bacteroidetes	Bacteroidetes	Bacteroidales	Bacteroidaceae	Bacteroides	V3Tg22449	0.0197	TGAGGAATATTGGTCAATGGGCGATGGCCTGAACCAGCCAAGTAGCGTGAAGGATGACTGCCCTATGGGTTGTAAACTTCTTTTATATGGGAATAAAGTTGTCCACGTGTGGAATTTTGTATGTACCATATGAATAAGGATCGGCTAACTCC
V3_Bacteroides_refOTU_852	0	0	0	0	0	0	0	0	0	0	0	0	0	0	0	0	0	1	1	Bacteroidetes	Bacteroidetes	Bacteroidales	Bacteroidaceae	Bacteroides	V3Tg13245	0.0196	TGAGGAATATTGGTCAATGGGGCGACGGCCTGAACCAGCCAAGTAGCGTGAAGGATGACTGCCCTATGGGTTGTAAACTTCTTTTATAAAGGAATAAGTCGGGTATGCATACCCGTTTGCATGTACTTTATGAATAAGGATCGGCTAACTCC
V3_Bacteroides_refOTU_853	0	0	0	0	0	0	0	0	0	0	0	0	0	0	0	0	0	1	1	Bacteroidetes	Bacteroidetes	Bacteroidales	Bacteroidaceae	Bacteroides	V3Tg11057	0.0395	TAGGGAATTTTCGGCAATGGACGCGAGTCTGAACCAGCCAAGTAGCGTGAAGGATGACTGCCCTATGGGTTGTAAACTTCTTTTATATGGGAATAAAGTGGTCCACGTGCGGATTTTTGTATGTACCATATGAATAAGGATCGGCTAACTCC
V3_Bacteroides_refOTU_854	0	0	0	0	0	0	0	0	0	0	0	0	0	0	0	0	0	1	1	Bacteroidetes	Bacteroidetes	Bacteroidales	Bacteroidaceae	Bacteroides	V3Tg19894	0.0066	TGAGGAATATTGGTCAATGGACGCGAGTCTGAACCAGCCAAGTAGCGTGAAGGATGACTGCCCTATGGGTTGTAAACTTCTTTTATATGGGAATAAAGTGGTCCACGTGTGGATTTTTGTATGTACCATATGAGTAAGGATCGGCTAACTCC
V3_Bacteroides_refOTU_855	0	0	0	0	0	0	0	0	0	0	0	0	0	0	0	0	0	1	1	Bacteroidetes	Bacteroidetes	Bacteroidales	Bacteroidaceae	Bacteroides	V3Tg23463	0.0066	TGAGGAATATTGGCCAATGGGCGCTAGCCTGAACCAGCCAAGTAGCGTGAAGGATGAAGGCTCTATGGGTCGTAAACTTCTTTTATATAAGAATAAAGTGCAGTATGTATACTGTTTTGTATGTATTATATGAATAAGGATCGGCTAACCCC
V3_Bacteroides_refOTU_856	0	0	0	0	0	0	0	0	0	0	0	0	0	0	0	0	0	1	1	Bacteroidetes	Bacteroidetes	Bacteroidales	Bacteroidaceae	Bacteroides	V3Tg22268	0.0329	TGAGGAATATTGGTCAATGGGCGAGAGCCTGAACCAGCCAAGTAGCGTGAAGGATGAAGGCTCTATGGGTCGTAAACTTCTTTTATATGGGAATAAAGTGCAGTATGTATACTGTTTTGTATGTACCATATGAATAAGGATCGGCTAACTCC
V3_Bacteroides_refOTU_857	0	0	0	0	0	0	0	0	0	0	0	0	0	0	0	0	0	1	1	Bacteroidetes	Bacteroidetes	Bacteroidales	Bacteroidaceae	Bacteroides	V3Tg26655	0.0066	TGAGGAATATTGGTCAATGGACGAGAGTCTGAACCAGCCAAGTAGCGTGAAGGATGACTGCCCTATGGGTTGTAAACTTCTTTTATACGGGAATAAAGTGAGGCACGTGTGCCTTTTTGTATGTACCGTATGAATAAGGATCGGCTACTCC
V3_Bacteroidaceae_refOTU_1	0	0	0	0	0	0	0	0	0	0	0	0	0	0	1.4742	0	0	0	1.4742	Bacteroidetes	Bacteroidetes	Bacteroidales	Bacteroidaceae		V3Tg25923	0.0197	TGAGGAATATTGGTCAATGGGCGATGGCCTGAACCAGCCAAGTCGCGTGAGGGAAGACTGCCCTATGGGTTGTAAACCTCTTTTATAAGGGAAGAATAAGTTCTACGTGTAGAATGATGCCTGTACCTTATGAATAAGCATCGGCTAACTCC
V3_Parabacteroides_refOTU_1	91.3789	377.664	1340.55	483.939	0	0	330.807	245.99	22.4772	37.5068	1.58078	27.36	58.0804	442.129	347.912	200.523	328.08	363	4698.97	Bacteroidetes	Bacteroidetes	Bacteroidales	Porphyromonadaceae	Parabacteroides	V3Tg36	0	TGAGGAATATTGGTCAATGGCCGAGAGGCTGAACCAGCCAAGTCGCGTGAGGGATGAAGGTTCTATGGATCGTAAACCTCTTTTATAAGGGAATAAAGTGCGGGACGTGTCCCGTTTTGTATGTACCTTATGAATAAGGATCGGCTAACTCC
V3_Parabacteroides_refOTU_2	62.5224	238.894	935.191	330.495	0	0	178.279	146.467	0	0	0	0	1.35071	280.831	213.76	119.23	190.697	238	2935.72	Bacteroidetes	Bacteroidetes	Bacteroidales	Porphyromonadaceae	Parabacteroides	V3Tg55	0	TGAGGAATATTGGTCAATGGGCGTAAGCCTGAACCAGCCAAGTCGCGTGAGGGATGAAGGTTCTATGGATCGTAAACCTCTTTTATAAGGGAATAAAGTGCGGGACGTGTCCTATTTTGTATGTACCTTATGAATAAGGATCGGCTAACTCC
V3_Parabacteroides_refOTU_3	41.6816	115.934	395.781	179.018	0	0	144.604	52.578	0	0	0	0	1.35071	132.495	126.782	61.4213	118.929	114	1484.57	Bacteroidetes	Bacteroidetes	Bacteroidales	Porphyromonadaceae	Parabacteroides	V3Tg82	0	TGAGGAATATTGGTCAATGGGCGTAAGCCTGAACCAGCCAAGTCGCGTGAGGGATGAAGGTTCTATGGATCGTAAACCTCTTTTATAAGGGAATAAAGTGTGGGACGTGTCCTATTTTGTATGTACCTTATGAATAAGGATCGGCTAACTCC
V3_Parabacteroides_refOTU_4	117.029	1.75658	7.97945	0	0	0	83.1969	20.6556	178.319	187.534	0	225.72	286.35	113.773	88.4523	28.9041	65.616	68	1473.29	Bacteroidetes	Bacteroidetes	Bacteroidales	Porphyromonadaceae	Parabacteroides	V3Tg73	0	TGAGGAATATTGGTCAATGGGCGTAAGCCTGAACCAGCCAAGTCGCGTGAGGGATGAAGGTTCTATGGATCGTAAACCTCTTTTATAAGGGAATAAAGTGCGGGACGTGTCCCGTTTTGTATGTACCTTATGAATAAGGATCGGCTAACTCC
V3_Parabacteroides_refOTU_5	36.8722	105.395	355.883	165.247	0	2.04779	112.91	58.2113	0	0	0	0	0	141.136	131.204	68.6474	104.576	124	1406.13	Bacteroidetes	Bacteroidetes	Bacteroidales	Porphyromonadaceae	Parabacteroides	V3Tg83	0.0066	TGAGGAATATTGGTCAATGGCCGAGAGGCTGAACCAGCCAAGTCGCGTGAGGGATGAAGGTTCTATGGATCGTAAACCTCTTTTATAAGGGAATAAAGTGCGGGACGTGTCCTATTTTGTATGTACCTTATGAATAAGGATCGGCTAACTCC
V3_Parabacteroides_refOTU_6	0	0	0	0	0	0	0	1.87778	293.702	92.1595	0	71.8201	109.407	0	0	0	0	0	568.967	Bacteroidetes	Bacteroidetes	Bacteroidales	Porphyromonadaceae	Parabacteroides	V3Tg124	0	TGAGGAATATTGGTCAATGGCCGAGAGGCTGAACCAGCCAAGTCGCGTGAAGGAAGAAGGATCTATGGTTTGTAAACTTCTTTTATAGGGGAATAAAGTGGAGGACGTGTCCTTTTTTGTATGTACCCTATGAATAAGCATCGGCTAACTCC
V3_Parabacteroides_refOTU_7	33.6659	19.3223	14.363	25.574	0	0	65.369	30.0446	0	2.14325	0	0	0	30.2434	57.494	23.4846	38.9595	39	379.664	Bacteroidetes	Bacteroidetes	Bacteroidales	Porphyromonadaceae	Parabacteroides	V3Tg160	0	TGAGGAATATTGGTCAATGGGCGAGAGCCTGAACCAGCCAAGTCGCGTGAAGGATGAAGGATCTATGGTTTGTAAACTTCTTTTATATGGGAATAAAGTGAGGAACGTGTTCCTTTTTGTATGTACCATATGAATAAGCATCGGCTAACTCC
V3_Parabacteroides_refOTU_8	0	0	0	0	0	0	0	0	22.4772	135.024	0	39.3301	40.5212	0	0	0	0	0	237.353	Bacteroidetes	Bacteroidetes	Bacteroidales	Porphyromonadaceae	Parabacteroides	V3Tg170	0.0066	TGAGGAATATTGGTCAATGGCCGAGAGGCTGAACCAGCCAAGTCGCGTGAAGGATGAAGGATCTATGGTTTGTAAACTTCTTTTATAGGGGAATAAAGTGTGGGACGTGTCCCATTTTGTATGTACCCTATGAATAAGCATCGGCTAACTCC
V3_Parabacteroides_refOTU_9	12.8251	33.3749	15.9589	9.83616	0	0	7.92351	7.51114	0	0	0	0	0	72.008	22.1131	1.80651	4.101	11	198.458	Bacteroidetes	Bacteroidetes	Bacteroidales	Porphyromonadaceae	Parabacteroides	V3Tg209	0.0066	TGAGGAATATTGGTCAATGGGCGAGAGCCTGAACCAGCCAAGTCGCGTGAAGGATGAAGGATCTATGGTTCGTAAACTTCTTTTATAGGGGAATAAAGTGCGGGACGTGTCCTGTTTTGTATGTACCCTATGAATAAGGATCGGCTAACTCC
V3_Parabacteroides_refOTU_10	38.4753	0	0	0	0	0	29.7132	3.75557	0	0	0	0	0	24.4827	39.8035	3.61302	8.202	22	170.045	Bacteroidetes	Bacteroidetes	Bacteroidales	Porphyromonadaceae	Parabacteroides	V3Tg215	0.0132	TGAGGAATATTGGTCAATGGGCGCGAGCCTGAACCAGCCAAGTCGCGTGAGGGATGAAGGTTCTATGGATCGTAAACCTCTTTTATAAGGGAATAAAGTGTGGGACGTGTCCTATTTTGTATGTACCTTATGAATAAGGATCGGCTAACTCC
V3_Parabacteroides_refOTU_11	0	3.51315	22.3425	1.96723	0	0	11.8853	0	0	0	0	1.71	1.35071	4.32048	1.4742	5.41953	10.2525	10	74.2355	Bacteroidetes	Bacteroidetes	Bacteroidales	Porphyromonadaceae	Parabacteroides	V3Tg3612	0.0089	TGAGGAATATTGGTCAATGGCCGAGAGGCTGAACCAGCCAAGTCGCGTGAGGGATGAAGGTTCTATGGATCGTAAACCTCTTTTATAAGGGAATAAAGTGCGGGACGTGTCCTATTTTGTATGTACCTTATGAATAAGGATCGGCTAACTCCC
V3_Parabacteroides_refOTU_12	3.20628	7.02631	23.9383	0	0	0	3.96176	3.75557	4.49544	7.50136	0	0	5.40283	5.76064	1.4742	1.80651	4.101	1	73.4302	Bacteroidetes	Bacteroidetes	Bacteroidales	Porphyromonadaceae	Parabacteroides	V3Tg3150	0.0108	TGAGGAATATTGGTCAATGGACGAGAGTCTGAACCAGCCAAGTCGCGTGAGGGATGAAGGTTCTATGGATCGTAAACCTCTTTTATAAGGGAATAAAGTGCGGGACGTGTCCCGTTTTGTATGTACCTTATGAATAAGGATCGGCTAACTCC
V3_Parabacteroides_refOTU_13	0	0	0	0	0	0	0	0	13.4863	36.4352	0	5.13001	10.8057	0	0	0	0	0	65.8572	Bacteroidetes	Bacteroidetes	Bacteroidales	Porphyromonadaceae	Parabacteroides	V3Tg345	0	TGAGGAATATTGGTCAATGGCCGAGAGGCTGAACCAGCCAAGTCGCGTGAAGGATGAAGGATCTATGGTTTGTAAACTTCTTTTATAGGGGAATAAAGTGTGGGACGTGTTCCATTTTGTATGTACCCTATGAATAAGCATCGGCTAACTCC
V3_Parabacteroides_refOTU_14	1.60314	0	1.59589	3.93446	0	0	21.7897	3.75557	0	0	0	0	0	0	4.42261	3.61302	6.1515	12	58.8659	Bacteroidetes	Bacteroidetes	Bacteroidales	Porphyromonadaceae	Parabacteroides	V3Tg437	0.0329	TGAGGAATATTGGTCAATGGGCGAGAGCCTGAACCAGCCAAGTCGCGTGAAGGATGAAGGATCTATGGTTTGTAAACTTCTTTTACAGGGGAATAAAGTGCACCACGTGTGGTGTTTTGTATGTACCCTGCGAATAAGCATCGGCTAACTCC
V3_Parabacteroides_refOTU_15	1.60314	1.75658	12.7671	1.96723	0	0	0	0	1.49848	0	0	13.68	1.35071	0	0	0	0	1	35.6233	Bacteroidetes	Bacteroidetes	Bacteroidales	Porphyromonadaceae	Parabacteroides	V3Tg2093	0.0202	TGAGGAATATTGGTCAATGGGCGTAAGCCTGAACCAGCCAAGTCGCGTGAGGGATGAAGGTTCTATGGATCGTAAACCTCTTTTATAAGGGAATAAACGGATCCACGTGTGGATTTTTGCATGTACCGTATGAATAAGGATCGGCTAACTCC
V3_Parabacteroides_refOTU_16	0	0	1.59589	5.9017	0	0	0	0	0	0	0	0	0	2.88032	1.4742	0	2.0505	0	13.9026	Bacteroidetes	Bacteroidetes	Bacteroidales	Porphyromonadaceae	Parabacteroides	V3Tg5971	0.0132	TGAGGAATATTGGTCAATGGGCGAGAGCCTGAACCAGCCAAGTCGCGTGAAGGATGAAGGATCTATGGTTCGTAAACTTCTTTTATAGGGAATAAAGTGCGGGACGTGTCCTGTTTTGTATGTACCCTATGAATAAGGATCGGCTAACTCC
V3_Parabacteroides_refOTU_17	0	1.75658	1.59589	0	0	0	0	0	0	1.07162	0	0	0	2.88032	1.4742	0	2.0505	3	13.8291	Bacteroidetes	Bacteroidetes	Bacteroidales	Porphyromonadaceae	Parabacteroides	V3Tg9744	0.0125	TGAGGAATATTGGTCAATGGGCGTAAGCCTGAACCAGCCAAGTCGCGTGAGGGATGAAGGTTCTATGGATCGTAAACCTCTTTTATAAGGGAATAAACGAATCCACGTGTGGATTTTTGCATGTACCGTATGAATAAGGATCGGCTAACTCC
V3_Parabacteroides_refOTU_18	0	0	0	0	0	0	0	1.87778	0	1.07162	0	5.13001	5.40283	0	0	0	0	0	13.4822	Bacteroidetes	Bacteroidetes	Bacteroidales	Porphyromonadaceae	Parabacteroides	V3Tg2213	0	TGAGGAATATTGGTCAATGGGCGTAAGCCTGAACCAGCCAAGTCGCGTGAGGGATGAAGGTTCTATGGATCGTAAACCTCTTTTATAAGGGAATAAAGTGTGGGACGTGTCCCGTTTTGTATGTACCTTATGAATAAGGATCGGCTAACTCC
V3_Parabacteroides_refOTU_19	0	0	7.97945	0	0	0	0	1.87778	1.49848	0	0	0	0	1.44016	0	0	0	0	12.7959	Bacteroidetes	Bacteroidetes	Bacteroidales	Porphyromonadaceae	Parabacteroides	V3Tg3448	0.0654	TGAGGAATATTGGTCAATGGCCGAGAGGCTGAACCAGCCAAGTCGCGTGAGGGATGAAGGTTCTATGGATCGTAAACCTCTTTTATAAAGGAATAAAGTCGGGTATGCATACCCGTTTGCATGTACTTTATGAATAAGGATCGGCTAACTCC
V3_Parabacteroides_refOTU_20	0	5.26973	3.19178	0	0	0	0	0	1.49848	0	0	0	1.35071	0	0	0	0	1	12.3107	Bacteroidetes	Bacteroidetes	Bacteroidales	Porphyromonadaceae	Parabacteroides	V3Tg3115	0.0066	TGAGGAATATTGGTCAATGGGCGAGAGGCTGAACCAGCCAAGTCGCGTGAGGGATGAAGGTTCTATGGATCGTAAACCTCTTTTATAAGGGAATAAAGTGCGGGACGTGTCCCGTTTTGTATGTACCTTATGAATAAGGATCGGCTAACTCC
V3_Parabacteroides_refOTU_21	3.20628	0	0	0	0	0	0	0	0	0	0	3.42001	1.35071	4.32048	0	0	0	0	12.2975	Bacteroidetes	Bacteroidetes	Bacteroidales	Porphyromonadaceae	Parabacteroides	V3Tg1722	0	TGAGGAATATTGGTCAATGGGCGTAAGCCTGAACCAGCCAAGTCGCGTGAGGGATGAAGGTTCTATGGATCGTAAACCTCTTTTATAAGGGAATAAAGTGCGGGACGTGTCCTGTTTTGTATGTACCTTATGAATAAGGATCGGCTAACTCC
V3_Parabacteroides_refOTU_22	0	0	0	0	0	0	0	0	5.99392	1.07162	0	0	2.70142	0	0	0	0	0	9.76696	Bacteroidetes	Bacteroidetes	Bacteroidales	Porphyromonadaceae	Parabacteroides	V3Tg10645	0.0101	TGAGGAATATTGGTCAATGGCCGAGAGGCTGAACCAGCCAAGTCGCGTGAAGGAAGAAGGATCTATGGTTTGTAAACTTCTTTTATAGGGGAATAAAGTGGAGGACGTGTCCTTTTTTGTATGTACCCTACTGAATAAAGCATCGGCTAACTCC
V3_Parabacteroides_refOTU_23	0	0	4.78767	0	0	0	0	0	0	0	0	0	0	0	0	1.80651	2.0505	1	9.64468	Bacteroidetes	Bacteroidetes	Bacteroidales	Porphyromonadaceae	Parabacteroides	V3Tg5987	0.0197	TGAGGAATATTGGTCAATGGGCGAGAGCCTGAACCAGCCAAGTAGCGTGAAGGATGAAGGCTCTATGGGTCGTAAACTTCTTTTATAAGGGAATAAAGTGCGGGACGTGTCCCGTTTTGTATGTACCTTATGAATAAGGATCGGCTAACTCC
V3_Parabacteroides_refOTU_24	1.60314	0	0	1.96723	0	0	0	0	0	0	0	0	0	4.32048	0	0	0	0	7.89085	Bacteroidetes	Bacteroidetes	Bacteroidales	Porphyromonadaceae	Parabacteroides	V3Tg7695	0.0066	TGAGGAATATTGGTCAATGGGCGCTAGCCTGAACCAGCCAAGTCGCGTGAGGGATGAAGGTTCTATGGATCGTAAACCTCTTTTATAAGGGAATAAAGTGCGGGACGTGTCCCGTTTTGTATGTACCTTATGAATAAGGATCGGCTAACTCC
V3_Parabacteroides_refOTU_25	0	1.75658	0	0	0	0	1.98088	0	0	0	0	0	0	1.44016	1.4742	0	0	1	7.65182	Bacteroidetes	Bacteroidetes	Bacteroidales	Porphyromonadaceae	Parabacteroides	V3Tg8612	0.0079	TGAGGAATATTGGTCAATGGGCGTAAGCCTGAACCAGCCAAGTCGCGTGAGGGATGAAGGTTCTATGGATCGTAAACCTCTTTTATAAGGGAATAAAGTGTGGGACGTGTCCTATTTTGTATGTACCTTATGAATAAGGATCGGCTAAATAC
V3_Parabacteroides_refOTU_26	0	0	0	0	0	0	0	0	0	1.07162	0	1.71	1.35071	0	0	0	2.0505	0	6.18283	Bacteroidetes	Bacteroidetes	Bacteroidales	Porphyromonadaceae	Parabacteroides	V3Tg5446	0.0066	TGAGGAATATTGGCAATGGGCGTAAGCCTGAACCAGCCAAGTCGCGTGAGGGATGAAGGTTCTATGGATCGTAAACCTCTTTTATAAGGGAATAAAGTGCGGGACGTGTCCCGTTTTGTATGTACCTTATGAATAAGGATCGGCTAACTCC
V3_Parabacteroides_refOTU_27	1.60314	0	0	0	0	0	0	0	0	1.07162	0	0	1.35071	1.44016	0	0	0	0	5.46563	Bacteroidetes	Bacteroidetes	Bacteroidales	Porphyromonadaceae	Parabacteroides	V3Tg3665	0	TGAGGAATATTGGTCAATGGGCGTAAGCCTGAACCAGCCAAGTCGCGTGAGGGATGAAGGTTCTATGGATCGTAAACCTCTTTATAAGGGAATAAAGTGCGGGACGTGTCCCGTTTTGTATGTACCTTATGAATAAGGATCGGCTAACTCC
V3_Parabacteroides_refOTU_28	0	0	1.59589	1.96723	0	0	0	0	0	0	0	0	0	0	0	1.80651	0	0	5.36963	Bacteroidetes	Bacteroidetes	Bacteroidales	Porphyromonadaceae	Parabacteroides	V3Tg6707	0.0263	TGAGGAATATTGGTCAATGGGCGAGAGCCTGAACCAGCCAAGTAGCGTGAAGGATGAAGGCTCTATGGGTCGTAAACCTCTTTTATAAGGGAATAAAGTGCGGGACGTGTCCCGTTTTGTATGTACCTTATGAATAAGGATCGGCTAACTCC
V3_Parabacteroides_refOTU_29	0	0	3.19178	0	0	0	1.98088	0	0	0	0	0	0	0	0	0	0	0	5.17266	Bacteroidetes	Bacteroidetes	Bacteroidales	Porphyromonadaceae	Parabacteroides	V3Tg6481	0.0329	TGAGGAATATTGGTCAATGGCCGAGAGGCTGAACCAGCCAAGTCGCGTGAGGGATGAAGGTTCTATGGATCGTAAACCTCTTTTATATGGGAATAAAGTGGTCCACGTGTGGATTTTTGTATGTACCATATGAATAAGGATCGGCTAACTCC
V3_Parabacteroides_refOTU_30	1.60314	0	1.59589	1.96723	0	0	0	0	0	0	0	0	0	0	0	0	0	0	5.16626	Bacteroidetes	Bacteroidetes	Bacteroidales	Porphyromonadaceae	Parabacteroides	V3Tg8475	0.0132	TGAGGAATATTGGTCAATGGGCGAGAGCCTGAACCAGCCAAGTCGCGTGAGGGATGAAGGTTCTATGGATCGTAAACCTCTTTTATAAGGGAATAAAGTGTGGGACGTGTCCTATTTTGTATGTACCTTATGAATAAGGATCGGCTAACTCC
V3_Parabacteroides_refOTU_31	0	0	0	0	0	0	1.98088	0	0	0	0	0	0	2.88032	0	0	0	0	4.8612	Bacteroidetes	Bacteroidetes	Bacteroidales	Porphyromonadaceae	Parabacteroides	V3Tg5533	0.0066	TGAGGAATATTGGTCAATGGGCGCGAGCCTGAACCAGCCAAGTCGCGTGAGGGATGAAGGTTCTATGGATCGTAAACCTCTTTTATAAGGGAATAAAGTGCGGGACGTGTCCTATTTTGTATGTACCTTATGAATAAGGATCGGCTAACTCC
V3_Parabacteroides_refOTU_32	0	0	0	0	0	0	0	1.87778	1.49848	0	0	0	0	1.44016	0	0	0	0	4.81643	Bacteroidetes	Bacteroidetes	Bacteroidales	Porphyromonadaceae	Parabacteroides	V3Tg6998	0.0395	TGAGGAATATTGGTCAATGGCCGAGAGGCTGAACCAGCCAAGTCGCGTGAGGGATGAAGGTTCTATGGATCGTAAACCTCTTTTATACGGGAATAAAGTGAGGCACGTGTGCCTTTTTGTATGTACCGTATGAATAAGGATCGGCTAACTCC
V3_Parabacteroides_refOTU_33	0	0	3.19178	0	0	0	0	0	0	0	0	0	0	1.44016	0	0	0	0	4.63194	Bacteroidetes	Bacteroidetes	Bacteroidales	Porphyromonadaceae	Parabacteroides	V3Tg11346	0.0395	TGAGGAATATTGGTCAATGGGCGCTAGCCTGAACCAGCCAAGTAGCGTGAAGGATGAAGGCTCTATGGGTCGTAAACCTCTTTTATAAGGGAATAAAGTGCGGGACGTGTCCTATTTTGTATGTACCTTATGAATAAGGATCGGCTAACTCC
V3_Parabacteroides_refOTU_34	0	0	0	0	0	0	0	0	1.49848	1.07162	0	0	1.35071	0	0	0	0	0	3.92081	Bacteroidetes	Bacteroidetes	Bacteroidales	Porphyromonadaceae	Parabacteroides	V3Tg12865	0.0132	TGAGGAATATTGGTCAATGGCCGAGAGGCTGAACCAGCCAAGTCGCGTGAAGGAAGAAGGGTCTATGGTTTGTAAACTTCTTTTATAGGGGAATAAAGTGGAGGACGTGTCCTTTTTGTATGTACCCTATGAATAAGCATCGGCTAACTCC
V3_Parabacteroides_refOTU_35	0	0	0	0	0	0	0	0	0	1.07162	0	0	1.35071	0	1.4742	0	0	0	3.89653	Bacteroidetes	Bacteroidetes	Bacteroidales	Porphyromonadaceae	Parabacteroides	V3Tg4265	0.0066	TGAGGAATATTGGTCAATGGGCGTAAGCCTGAACCAGCCAAGTCGCGTGAGGGATGAAGGTTCTATGGATCGTAAACCTCCTTTATAAGGGAATAAAGTGCGGGACGTGTCCCGTTTTGTATGTACCTTATGAATAAGGATCGGCTAACTCC
V3_Parabacteroides_refOTU_36	0	0	0	0	0	0	0	0	0	0	0	1.71	0	0	0	0	2.0505	0	3.7605	Bacteroidetes	Bacteroidetes	Bacteroidales	Porphyromonadaceae	Parabacteroides	V3Tg13299	0.0066	TGAGGAATATTGGTCAATGGGCGAGAGCCTGAACCAGCCAAGTAGCGTGAGGGATGAAGGTTCTATGGATCGTAAACCTCTTTTATAAGGGAATAAAGTGCGGGACGTGTCCCGTTTTGTATGTACCTTATGAATAAGGATCGGCTAACTCC
V3_Parabacteroides_refOTU_37	0	0	1.59589	1.96723	0	0	0	0	0	0	0	0	0	0	0	0	0	0	3.56312	Bacteroidetes	Bacteroidetes	Bacteroidales	Porphyromonadaceae	Parabacteroides	V3Tg7966	0.0132	TGAGGAATATTGGTCAATGGGCGAGAGCCTGAACCAGCCAAGTCGCGTGAGGGATGAAGGTTCTATGGATCGTAAACCTCTTTTATAAGGGAATAAAGTGCGGGACGTGTCCTATTTTGTATGTACCTTATGAATAAGGATCGGCTAACTCC
V3_Parabacteroides_refOTU_38	0	1.75658	1.59589	0	0	0	0	0	0	0	0	0	0	0	0	0	0	0	3.35247	Bacteroidetes	Bacteroidetes	Bacteroidales	Porphyromonadaceae	Parabacteroides	V3Tg8095	0.0329	TGAGGAATATTGGTCAATGGGCGAGAGCCTGAACCAGCCAAGTAGCGTGAAGGATGAAGGCTCTATGGATCGTAAACCTCTTTTATAAGGGAATAAAGTGCGGGACGTGTCCTATTTTGTATGTACCTTATGAATAAGGATCGGCTAACTCC
V3_Parabacteroides_refOTU_39	0	0	0	0	0	0	0	0	0	0	0	0	0	0	0	1.80651	0	1	2.80651	Bacteroidetes	Bacteroidetes	Bacteroidales	Porphyromonadaceae	Parabacteroides	V3Tg6376	0.0066	TGAGGAATATTGGTCAATGGGCGTAAGCCTGAACCAGCCAAGTCGCGTGAGGGATGAAGGTTCTATGGATCGTAAACCTCTTTTATAAGGGAATAAAGTGTGGGACGTGTCCCATTTTGTATGTACCTTATGAATAAGGATCGGCTAACTCC
V3_Parabacteroides_refOTU_40	0	0	0	0	0	0	0	0	0	0	0	0	0	1.44016	0	0	0	1	2.44016	Bacteroidetes	Bacteroidetes	Bacteroidales	Porphyromonadaceae	Parabacteroides	V3Tg8687	0.0066	TGAGGAATATTGGTCAATGGGCGTAAGCCTGAACCAGCCAAGCCGCGTGAGGGATGAAGGTTCTATGGATCGTAAACCTCTTTTATAAGGGAATAAAGTGCGGGACGTGTCCTATTTTGTATGTACCTTATGAATAAGGATCGGCTAACTCC
V3_Parabacteroides_refOTU_41	0	0	0	0	0	0	0	0	0	1.07162	0	0	1.35071	0	0	0	0	0	2.42233	Bacteroidetes	Bacteroidetes	Bacteroidales	Porphyromonadaceae	Parabacteroides	V3Tg10988	0.0086	TGAGGAATATTGGTCAATGGGCGTAAGCCTGAACCAGCCAAGTCGCGTGAGGGATGAAGGTTCTATGGATCGTAAACCTCTTTTATAAGGGAATAAAGTGCGGGACGTGTCCCGTTTTGTATGTACCTCTAGAATAAGCCACGGCTAACTAC
V3_Parabacteroides_refOTU_42	0	0	0	1.96723	0	0	0	0	0	0	0	0	0	0	0	0	0	0	1.96723	Bacteroidetes	Bacteroidetes	Bacteroidales	Porphyromonadaceae	Parabacteroides	V3Tg23081	0.0199	TGAGGAATATTGGTCAATGGCCGAGAGGCTGAACCAGCCAAGTCGCGTGAGGGATGAAGGTTCTATGGATCGTAAACTCTTTATAAGGGAATAAAGTGCGGGACGTGTCCCGTTTTGTATGTACCTTATGAATAAGGATCGGCTAACTCC
V3_Parabacteroides_refOTU_43	0	0	0	0	0	0	0	1.87778	0	0	0	0	0	0	0	0	0	0	1.87778	Bacteroidetes	Bacteroidetes	Bacteroidales	Porphyromonadaceae	Parabacteroides	V3Tg20726	0.0323	TGAGGAATATTGGTCAATGGGCGAGAGCCTGAACCAGCCAAGTCGCGTGAAGGATGAAGGATCTAGTGGTTACGTAAACTTTCTTTTATAGGGGAATAAAGTGCGGACGTGTCCTGTTTTGTATGTACCCTATGAATAAGGATCGGCTAACTCC
V3_Parabacteroides_refOTU_44	0	0	0	0	0	0	0	0	0	0	0	0	0	0	0	1.80651	0	0	1.80651	Bacteroidetes	Bacteroidetes	Bacteroidales	Porphyromonadaceae	Parabacteroides	V3Tg9746	0	TGAGGAATATTGGTCAATGGGCGTAAGCCTGAACCAGCCAAGTCGCGTGAGGGATGAAGGTTTTATGGATCGTAAACCTCTTTTATAAGGGAATAAAGTGTGGGACGTGTCCTATTTTGTATGTACCTTATGAATAAGGATCGGCTAACTCC
V3_Parabacteroides_refOTU_45	0	1.75658	0	0	0	0	0	0	0	0	0	0	0	0	0	0	0	0	1.75658	Bacteroidetes	Bacteroidetes	Bacteroidales	Porphyromonadaceae	Parabacteroides	V3Tg17317	0	TGAGGAATATTGGTCAATGGCCGAGAGGCTGAACCAGCCAAGTCGCGTGAGGGATGAAGGTTCTATGGATCGTAAACCTCTTTTATAAGGGAATAAAGTGCGGGACGTGTCCCGTTTTGTATGTACTTTATGAATAAGGATCGGCTAACTCC
V3_Parabacteroides_refOTU_46	0	0	1.59589	0	0	0	0	0	0	0	0	0	0	0	0	0	0	0	1.59589	Bacteroidetes	Bacteroidetes	Bacteroidales	Porphyromonadaceae	Parabacteroides	V3Tg23122	0.0066	TGAGGAATATTGGTCAATGGGCGTAAGCCTGAACCAGCCAAGTCGCGTGAGGGATGAAGGTTCTATGGATCGTAAACCTCTTTTATAAGGGAATAAAGTGCAGGACGTGTCCTATTTTGTATGTACCTTATGAATAAGGATCGGCTAACTCC
V3_Parabacteroides_refOTU_47	0	0	0	0	0	0	0	0	1.49848	0	0	0	0	0	0	0	0	0	1.49848	Bacteroidetes	Bacteroidetes	Bacteroidales	Porphyromonadaceae	Parabacteroides	V3Tg19206	0.0132	TGAGGAATATTGGTCAATGGCCGAGAGGCTGAACCAGCCAAGTCGCGTGAGGGAAGAAGGATCTATGGTTTGTAAACTTCTTTTATAGGGGAATAAAGTGGAGGACGTGTCCTTTTTTGTATGTACCCTATGGATAAGCATCGGCTAACTCC
V3_Parabacteroides_refOTU_48	0	0	0	0	0	0	0	0	0	0	0	0	0	1.44016	0	0	0	0	1.44016	Bacteroidetes	Bacteroidetes	Bacteroidales	Porphyromonadaceae	Parabacteroides	V3Tg22541	0.0066	TGAGGAATATTGGTCAATGGGCGTAAGCCTGAACCAGCCAAGTCGCGTGAGGGATGAAGGTTCTATGGATCGTAAACCTCTTTTATAAGGGAATAAAGTGCGGGACGTGTCCCGTTTTGTATGTACCTTACGAATAAGGATCGGCTAACTCC
V3_Parabacteroides_refOTU_49	0	0	0	0	0	0	0	0	0	0	0	0	1.35071	0	0	0	0	0	1.35071	Bacteroidetes	Bacteroidetes	Bacteroidales	Porphyromonadaceae	Parabacteroides	V3Tg17529	0.0066	TGAGGAATATTGGTCAATGGGCGTAAGCCTGAACCAGCCAAGTCGCGTGAGGGATGAAGGTTCTATGGATCGTAAACCTCTTTTATAAGGGAATAAAGTGCGGGACGTGTCCCGTTTTGTATGTACCTTATGAATAAGGATCGGTTAACTCC
V3_Parabacteroides_refOTU_50	0	0	0	0	0	0	0	0	0	1.07162	0	0	0	0	0	0	0	0	1.07162	Bacteroidetes	Bacteroidetes	Bacteroidales	Porphyromonadaceae	Parabacteroides	V3Tg27689	0.0197	TGAGGAATATTGGTCAATGGGCGTAAGCCTGAACCAGCCAAGTCGCGTGAGGGATGAAGGTTCTATGGATCGTAAAACCTCTTTTATAAGGGAATAAAGTGCGGGACGTGTCCGTTTGTATGTACCTTATGAATAAGGATCGGCTAACTCC
V3_Parabacteroides_refOTU_51	0	0	0	0	0	0	0	0	0	0	0	0	0	0	0	0	0	1	1	Bacteroidetes	Bacteroidetes	Bacteroidales	Porphyromonadaceae	Parabacteroides	V3Tg22540	0	TGAGGAATATTGGTCAATGGCCGAGAGGCCGAACCAGCCAAGTCGCGTGAGGGATGAAGGTTCTATGGATCGTAAACCTCTTTTATAAGGGAATAAAGTGCGGGACGTGTCCCGTTTTGTATGTACCTTATGAATAAGGATCGGCTAACTCC
V3_Parabacteroides_refOTU_52	0	0	0	0	0	0	0	0	0	0	0	0	0	0	0	0	0	1	1	Bacteroidetes	Bacteroidetes	Bacteroidales	Porphyromonadaceae	Parabacteroides	V3Tg27365	0.0132	TGAGGAATATTGGTCAATGGGCGAGAGCCTGAACCAGCCAAGTCGCGTGAAGGATGAAGGATCTATGGTTTGTAAACCTCTTTTATATGGGAATAAAGTGAGGAACGTGTTCCTTTTGTATGTACCATATGAATAAGCATCGGCTAACTCC
V3_Porphyromonas_refOTU_1	0	0	0	0	0	0	0	0	0	0	0	0	0	1.44016	0	0	0	0	1.44016	Bacteroidetes	Bacteroidetes	Bacteroidales	Porphyromonadaceae	Porphyromonas	V3Tg20224	0	TGAGGAATATTGGTCAATGGGCGAGAGCCTGAACCAGCCAAGTCGCGTGAAGGAAGACTGCCCGCAAGGGTTGTAAACTTCTTTTGTATGGGATTAAAGTCGTCTACGTGTAGACGTTTGCAGTTACCATACGAATAAGCATCGGCTAACTCC
V3_Porphyromonas_refOTU_2	0	0	0	0	0	0	0	0	0	1.07162	0	0	0	0	0	0	0	0	1.07162	Bacteroidetes	Bacteroidetes	Bacteroidales	Porphyromonadaceae	Porphyromonas	V3Tg23671	0	TGAGGAATATTGGTCAATGGGCGAGAGCCTGAACCAGCCAAGTCGCGTGAAGGAAGACTGCCCGCAAGGGTTGTAAACTTCTTTTGTATGGGATTAAAGTCACCTACGTGTAGGTGTTTGCAGTTACCATACGAATAAGCATCGGCTAACTCC
V3_Tannerella_refOTU_1	0	0	0	0	0	0	0	0	2.99696	0	0	0	0	0	0	0	0	0	2.99696	Bacteroidetes	Bacteroidetes	Bacteroidales	Porphyromonadaceae	Tannerella	V3Tg8652	0.1232	TGAGGAATATTGGTCAATGGGCGAGAGCCTGAACCAGCCAAGTAGCGTGAAGGATGACTGCCCTATGGGTTGTAAACTTCTTTTACCAGGGACGAAGGACGTGACGGTACCTGGAGAAAAAGCCACGGCTAACTAC
V3_Tannerella_refOTU_2	0	0	0	0	0	0	0	0	1.49848	0	0	0	0	0	0	0	0	0	1.49848	Bacteroidetes	Bacteroidetes	Bacteroidales	Porphyromonadaceae	Tannerella	V3Tg14469	0.0066	TGAGGAATATTGGTCAATGGGCGGGAGCCTGAACCAGCCAAGTCGCGTGAAGGATGACGGCCCTATGGGTTGTAAACTTCTTTTGCAGGGGAATAAAGATATTCACGTGTGGGTAGTTGTATGTACCCTGCGAATAAGCATCGGCTAACTCC
V3_Porphyromonadaceae_refOTU_1	0	0	0	0	0	0	0	0	95.9028	38.5784	0	152.19	151.279	0	0	0	0	0	437.951	Bacteroidetes	Bacteroidetes	Bacteroidales	Porphyromonadaceae		V3Tg133	0	TGAGGAATATTGGTCAATGGGCGCGAGCCTGAACCAGCCAAGTCGCGTGAGGGATGACGGCCCTACGGGTTGTAAACCTCTTTTGTCGGGGAGCAAATTCCGCCACGTGTGGCGGAGTCGAGAGTACCCGAAGAAAAAGCATCGGCTAACTCC
V3_Porphyromonadaceae_refOTU_2	0	0	0	0	0	0	0	0	16.4833	18.2176	0	68.4001	74.2889	0	0	0	0	0	177.39	Bacteroidetes	Bacteroidetes	Bacteroidales	Porphyromonadaceae		V3Tg210	0.0066	TGAGGAATATTGGTCAATGGGCGGAAGCCTGAACCAGCCAAGTCGCGTGGAGGAAGACGGCCCTACGGGTTGTAAACTCCTTTTACCTGGGAATAACGGGCGCTACGCGTAGCGCTGTGCAAGTACCGGGCGAATAAGCATCGGCTAATTCC
V3_Porphyromonadaceae_refOTU_3	0	0	0	0	0	0	0	0	0	2.14325	0	5.13001	24.3127	0	0	0	0	0	31.586	Bacteroidetes	Bacteroidetes	Bacteroidales	Porphyromonadaceae		V3Tg681	0.0784	TGAGGAATATTGGTCAATGGGCGATAGCCTGAACCAGCCAAGTCGCGTGAGGGAAGACGGCCCTATGGGTTGTAAACCTCTTTTGTCAGGGAACAATGACCGGCACGCGTGCCGGGAGAGAGTGTACCTGAAGAAAAAGCATCGGCTAACTCC
V3_Porphyromonadaceae_refOTU_4	0	0	0	0	0	0	0	0	2.99696	5.35811	0	11.97	10.8057	0	0	0	0	0	31.1308	Bacteroidetes	Bacteroidetes	Bacteroidales	Porphyromonadaceae		V3Tg627	0.0132	TGAGGAATATTGGTCAATGGGCGAAAGCCTGAACCAGCCAAGTCGCGTGGAGGAAGACGGCCCTACGGGTTGTAAACTCCTTTTACCTGGGAATAACGGGCGCTACGCGTAGCGCTGTGCAAGTACCGGGCGAATAAGCATCGGCTAATTCC
V3_Porphyromonadaceae_refOTU_5	0	0	0	0	0	0	0	0	0	0	0	0	5.40283	0	0	0	0	0	5.40283	Bacteroidetes	Bacteroidetes	Bacteroidales	Porphyromonadaceae		V3Tg5028	0.0784	TGAGGAATATTGGTCAATGGGCGATAGCCTGAACCAGCCAAGTCGCGTGAGGGAAGACGGCCCTATGGGTTGTAAACCTCTTTTGTCAGGGAACAATGACCGGTACGTGTACCGGGGGAGAGTGTACCTGAAGAAAAAGCATCGGCTAACTCC
V3_Porphyromonadaceae_refOTU_6	0	0	0	0	0	0	0	0	0	1.07162	0	1.71	1.35071	0	0	0	0	0	4.13233	Bacteroidetes	Bacteroidetes	Bacteroidales	Porphyromonadaceae		V3Tg9681	0.0065	TGAGGAATATTGGTCAATGGGCGCGAGCCTGAACCAGCCAAGTCGCGTGAGGGATGACGGCCCTACGGGTTGTAAACCTCTTTTGTCGGGGGAGCAAATTCCGCCACGTGTGGCGGAGTCGAGAGTACCCGAAGAAAAAGCATCGGCTAACTCC
V3_Porphyromonadaceae_refOTU_7	0	0	0	0	0	0	0	0	1.49848	1.07162	0	0	1.35071	0	0	0	0	0	3.92081	Bacteroidetes	Bacteroidetes	Bacteroidales	Porphyromonadaceae		V3Tg18194	0.079	TGGGGAATATTGCACAATGGGGGAAACCCTGATGCAGCAACGCCGCGTGAGTGAAGACGGCCCTACGGGTTGTAAACCTCTTTTGTCGGAGAGTAAAGTACGCTACGCGTAGTGTATTGCAAGTATCCGAAGAAAAAGCATCGGCTAACTCC
V3_Porphyromonadaceae_refOTU_8	0	0	0	0	0	0	0	0	0	0	0	1.71	1.35071	0	0	0	0	0	3.06071	Bacteroidetes	Bacteroidetes	Bacteroidales	Porphyromonadaceae		V3Tg9154	0	TGAGGAATATTGGTCAATGGGCGCGAGCCTGAACCAGCCAAGTCGCGTGAGGGATGACGGCCCTACGGGTTGTAAACCTCTTTTGTCGGGGAGCAAATCCCGCCACGTGTGGCGGAGTCGAGAGTACCCGAAGAAAAAGCATCGGCTAACTCC
V3_Porphyromonadaceae_refOTU_9	0	0	0	0	0	0	0	0	0	0	0	1.71	0	0	0	0	0	0	1.71	Bacteroidetes	Bacteroidetes	Bacteroidales	Porphyromonadaceae		V3Tg19261	0	TGAGGAATATTGGTCAATGGGCGCGAGCCTGAGCCAGCCAAGTCGCGTGAGGGATGACGGCCCTACGGGTTGTAAACCTCTTTTGTCGGGGAGCAAATTCCGCCACGTGTGGCGGAGTCGAGAGTACCCGAAGAAAAAGCATCGGCTAACTCC
V3_Porphyromonadaceae_refOTU_10	0	0	0	0	0	0	0	0	1.49848	0	0	0	0	0	0	0	0	0	1.49848	Bacteroidetes	Bacteroidetes	Bacteroidales	Porphyromonadaceae		V3Tg22792	0.0195	TGGGAATATTGCACAATGGGCGCGAGCCTGAACCAGCCAAGTCGCGTGAGGGATGACGGCCCTACGGGTTGTAAACCTCTTTTGTCGGGGAGCAAATTCCGCCACGTGTGGCGGAGTCGAGAGTACCCGAAGAAAAAGCATCGGCTAACTCC
V3_Porphyromonadaceae_refOTU_11	0	0	0	0	0	0	0	0	0	0	0	0	1.35071	0	0	0	0	0	1.35071	Bacteroidetes	Bacteroidetes	Bacteroidales	Porphyromonadaceae		V3Tg11598	0.0065	TGAGGAATATTGGTCAATGGGCGCGAGCCTGAACCAGCCAAGTCGCGTAAGGGATGACGGCCCTACGGGTTGTAAACCTCTTTTGTCGGGGAGCGAATTCCGCCACGTGTGGCGGAGTCGAGAGTACCCGAAGAAAAAGCATCGGCTAACTCC
V3_Porphyromonadaceae_refOTU_12	0	0	0	0	0	0	0	0	0	0	0	0	1.35071	0	0	0	0	0	1.35071	Bacteroidetes	Bacteroidetes	Bacteroidales	Porphyromonadaceae		V3Tg14708	0.0654	TGAGGAATATTGGTCAATGGACGCAAGTCTGAACCAGCCATGCCGCGTGCAGGATGACGGCTCTATGAGTTGTAAACCTCTTTTGTCGGGGAGCAAATTCCGCCACGTGTGGCGGAGTCGAGAGTACCCGAAGAAAAAGCATCGGCTAACTCC
V3_Porphyromonadaceae_refOTU_13	0	0	0	0	0	0	0	0	0	0	0	0	1.35071	0	0	0	0	0	1.35071	Bacteroidetes	Bacteroidetes	Bacteroidales	Porphyromonadaceae		V3Tg10793	0	TGAGGAATATTGGTCAATGGGCGCGAGCCTGAACCAGCCAAGTCGCGTGAGGGATGACGGCCCTACGGGTTGTAAACCTCTTTTGTCGGGGAGCAAATTCCGCCACGCGTGGCGGAGTCGAGAGTACCCGAAGAAAAAGCATCGGCTAACTCC
V3_Porphyromonadaceae_refOTU_14	0	0	0	0	0	0	0	0	0	1.07162	0	0	0	0	0	0	0	0	1.07162	Bacteroidetes	Bacteroidetes	Bacteroidales	Porphyromonadaceae		V3Tg19303	0.0179	TGAGGAATATTGGTCAATGGGCGCGAGCCTGAACCAGCCAAGTCGCGTGAGGGAAGAATGGTCCATGGCCTGTAAACCTCTTTGTCAAGGAAGAATAGACGGCACGCGTGCTGTTTTGCCAGTACTTGACGAATAAGCATCGGCTAACTCC
V3_Porphyromonadaceae_refOTU_15	0	0	0	0	0	0	0	0	0	1.07162	0	0	0	0	0	0	0	0	1.07162	Bacteroidetes	Bacteroidetes	Bacteroidales	Porphyromonadaceae		V3Tg19192	0	TGAGGAATATTGGTCAATGGTCGGCAGACTGAACCAGCCAAGTCGCGTGAGGGAAGACGGCCCTACGGGTTGTAAACCTCTTTTGTCGGAGAGTAAAGTACGCTACGCGTAGCGTATTGCAAGTATCCGAAGAAAAAGCATCGGCTAACTCC
V3_Prevotella_refOTU_1	0	0	0	0	0	0	7.92351	0	0	0	0	0	0	0	0	0	0	0	7.92351	Bacteroidetes	Bacteroidetes	Bacteroidales	Prevotellaceae	Prevotella	V3Tg5855	0.0197	TGAGGAATATTGGTCAATGGACGCGAGTCTGAACCAGCCAAGTAGCGTGAAGGATGACTGCCCTATGGGTTGTAAACTGCTTTTGTTTGGGAATAATCGACATTACGTGTAATGTTTTGCATGTACCATTCGAATAAGGACCGGCTAATTCC
V3_Prevotella_refOTU_2	0	0	3.19178	0	0	0	0	0	0	0	0	0	0	0	0	0	0	0	3.19178	Bacteroidetes	Bacteroidetes	Bacteroidales	Prevotellaceae	Prevotella	V3Tg8838	0.0909	TGAGGAATATTGGTCAATGGGCGCGAGCCTGAACCAGCCAAGTAGCGTGCAGGATGAAGGTCTTCGGATTGTAAACTGCTTTTGTCAGGGACGAAAAGGGATGCGATAACACCGTATTCCGCTGACGGTACCTGAAGAATAAGCACCGGCTAACTAC
V3_Prevotella_refOTU_3	0	0	0	0	0	0	0	0	0	0	0	0	0	0	0	1.80651	0	0	1.80651	Bacteroidetes	Bacteroidetes	Bacteroidales	Prevotellaceae	Prevotella	V3Tg14350	0.0132	TGGGGAATATTGGTCAATGGGCGAGAGCCTGAACCAGCCAAGTAGCGTGCAGGATGACGGCCCTATGGGTTGTAAACTGCTTTTATGCGGGGATAAAGTGCGTGACGTGTCACGCATTGCAGGTACCGCATGAATAAGGACCGGCTAATTCC
V3_Prevotella_refOTU_4	0	0	1.59589	0	0	0	0	0	0	0	0	0	0	0	0	0	0	0	1.59589	Bacteroidetes	Bacteroidetes	Bacteroidales	Prevotellaceae	Prevotella	V3Tg25903	0	TGAGGAATATTGGTCAATGGGCGAGAGCCTGAACCAGCCAAGTAGCGTGCAGGATGACGGCCCTATGGGTTGTAAACTGCTTTTATGTGGGGATAAAGTGCGTGACGTGTCATGCATTGCAGGTACCACATGAATAAGGACCGGCTAATTCC
V3_Alistipes_refOTU_1	0	0	0	0	0	0	0	0	794.195	682.624	9.48467	737.011	896.87	0	0	0	0	0	3120.18	Bacteroidetes	Bacteroidetes	Bacteroidales	Rikenellaceae	Alistipes	V3Tg48	0	TGAGGAATATTGGTCAATGGACGCAAGTCTGAACCAGCCATGCCGCGTGCAGGATGACGGCTCTATGAGTTGTAAACTGCTTTTGTACGAGGGTAAACGCAGATACGTGTATCTGTCTGAAAGTATCGTACGAATAAGGATCGGCTAACTCC
V3_Alistipes_refOTU_2	152.298	161.605	180.336	251.806	0	0	71.3116	103.278	5.99392	10.7162	0	0	0	99.3711	272.728	57.8083	59.4645	185	1611.72	Bacteroidetes	Bacteroidetes	Bacteroidales	Rikenellaceae	Alistipes	V3Tg76	0	TGAGGAATATTGGTCAATGGACGCAAGTCTGAACCAGCCATGCCGCGTGCAGGAAGACGGCTCTATGAGTTGTAAACTGCTTTTGTACTAGGGTAAACGCTTCTACGTGTAGGAGCCTGAAAGTATAGTACGAATAAGGATCGGCTAACTCC
V3_Alistipes_refOTU_3	9.61884	47.4276	27.1301	121.968	0	0	190.164	88.2559	59.9392	24.6473	0	41.0401	87.796	24.4827	89.9265	119.23	164.04	179	1274.67	Bacteroidetes	Bacteroidetes	Bacteroidales	Rikenellaceae	Alistipes	V3Tg89	0	TGAGGAATATTGGTCAATGGACGGAAGTCTGAACCAGCCATGCCGCGTGCAGGAAGACGGCTCTATGAGTTGTAAACTGCTTTTGTACGAGGGTAAACGCAGATACGTGTATCTGCCTGAAAGTATCGTACGAATAAGGATCGGCTAACTCC
V3_Alistipes_refOTU_4	0	0	0	0	0	0	0	0	74.924	91.0879	0	106.02	267.44	0	0	0	0	0	539.472	Bacteroidetes	Bacteroidetes	Bacteroidales	Rikenellaceae	Alistipes	V3Tg123	0	TGAGGAATATTGGTCAATGGACGCAAGTCTGAACCAGCCATGCCGCGTGCAGGAAGACGGCTCTATGAGTTGTAAACTGCTTTTGTACGAGAGTAAACGCTCTTACGTGTAAGAGCCTGAAAGTATCGTACGAATAAGGATCGGCTAACTCC
V3_Alistipes_refOTU_5	100.998	0	0	0	0	0	7.92351	7.51114	0	0	0	0	0	27.3631	76.6586	7.22604	20.505	6	254.185	Bacteroidetes	Bacteroidetes	Bacteroidales	Rikenellaceae	Alistipes	V3Tg180	0	TGAGGAATATTGGTCAATGGACGGAAGTCTGAACCAGCCATGCCGCGTGCAGGAAGACGGCTCTATGAGTTGTAAACTGCTTTTGTACGAGGGTAAACGCAGATACGCGTATCTGCCTGAAAGTATCGTACGAATAAGGATCGGCTAACTCC
V3_Alistipes_refOTU_6	0	0	0	0	0	0	0	1.87778	8.99089	6.42974	0	23.94	54.0283	0	0	0	0	0	95.2668	Bacteroidetes	Bacteroidetes	Bacteroidales	Rikenellaceae	Alistipes	V3Tg287	0	TGAGGAATATTGGTCAATGGACGCAAGTCTGAACCAGCCATGCCGCGTGCAGGAAGACGGCTCTATGAGTTGTAAACTGCTTTTGTACGAGGGTAAACTCAGATACGTGTATCTGACTGAAAGTATCGTACGAATAAGGATCGGCTAACTCC
V3_Alistipes_refOTU_7	36.8722	0	0	0	0	0	1.98088	3.75557	0	0	0	0	0	18.7221	19.1647	3.61302	0	3	87.1084	Bacteroidetes	Bacteroidetes	Bacteroidales	Rikenellaceae	Alistipes	V3Tg301	0	TGAGGAATATTGGTCAATGGACGCAAGTCTGAACCAGCCATGCCGCGTGCAGGAAGACGGCTCTATGAGTTGTAAACTGCTTTTGTACGAGGGTAAACTCACCTACGTGTAGGTGACTGAAAGTATCGTACGAATAAGGATCGGCTAACTCC
V3_Alistipes_refOTU_8	0	0	0	0	0	0	0	0	34.4651	12.8595	0	6.84001	9.45496	0	0	0	0	0	63.6195	Bacteroidetes	Bacteroidetes	Bacteroidales	Rikenellaceae	Alistipes	V3Tg375	0	TGAGGAATATTGGTCAATGGACGCAAGTCTGAACCAGCCATGCCGCGTGCAGGATGAAGGTGCTATGCATTGTAAACTGCTTTTGTACGAGGGTAAATTCAGATACGTGTATCTGTTTGAAAGTATCGTACGAATAAGGATCGGCTAACTCC
V3_Alistipes_refOTU_9	0	0	0	0	0	0	1.98088	0	5.99392	8.57298	0	10.26	28.3649	0	0	0	0	0	55.1727	Bacteroidetes	Bacteroidetes	Bacteroidales	Rikenellaceae	Alistipes	V3Tg528	0.0131	TGAGGAATATTGGTCAATGGACGCAAGTCTGAACCAGCCATGCCGCGTGCAGGATGACGGCTCTATGAGTTGTAAACTGTCTTTTGTACGAGGGTAAACGCAGATACGTGTATCTGTCTGAAAGTATCGTACGAATAAGGATCGGCTAACTCC
V3_Alistipes_refOTU_10	0	0	0	0	0	0	0	0	14.9848	7.50136	0	1.71	9.45496	0	0	0	0	0	33.6511	Bacteroidetes	Bacteroidetes	Bacteroidales	Rikenellaceae	Alistipes	V3Tg705	0.0263	TGAGGAATATTGGTCAATGGACGGAAGTCTGAACCAGCCATGCCGCGTGCAGGATGAATGTGCTATGCATTGTAAACTGCTTTTGTACGAGGGTAAACGCAGATACGTGTATCTGTCTGAAAGTATCGTACGAATAAGGATCGGCTAACTCC
V3_Alistipes_refOTU_11	0	0	0	0	0	0	0	0	1.49848	0	0	3.42001	4.05212	0	0	0	0	0	8.97061	Bacteroidetes	Bacteroidetes	Bacteroidales	Rikenellaceae	Alistipes	V3Tg3559	0.0592	TGAGGAATATTGGTCAATGGACGAGAGTCTGAACCAGCCAAGTAGCGTGAAGGATGACTGCCCTATGGGTTGTAAACTGCTTTTGTACGAGGGTAAACGCAGATACGTGTATCTGTCTGAAAGTATCGTACGAATAAGGATCGGCTAACTCC
V3_Alistipes_refOTU_12	0	0	0	0	0	0	0	0	0	2.14325	0	0	6.75354	0	0	0	0	0	8.89678	Bacteroidetes	Bacteroidetes	Bacteroidales	Rikenellaceae	Alistipes	V3Tg2423	0.0526	TGAGGAATATTGGTCAATGGACGAGAGTCTGAACCAGCCAAGTAGCGTGAAGGATGAAGGTTCTATGAGTTGTAAACTGCTTTTGTACGAGGGTAAACGCAGATACGTGTATCTGTCTGAAAGTATCGTACGAATAAGGATCGGCTAACTCC
V3_Alistipes_refOTU_13	0	0	0	0	0	0	0	0	0	2.14325	0	1.71	2.70142	0	0	0	0	0	6.55466	Bacteroidetes	Bacteroidetes	Bacteroidales	Rikenellaceae	Alistipes	V3Tg7703	0.0069	TGAGGAATATTGGTCAATGGACGCAAGTCTGAACCAGCCATGCCGCGTGCAGGATGACGGCTCTATGAGTTGTAAACTGCTTTTGTACGAGGGTAAACGCAGATACGTGTATCTGTCTGAAAGTATCGTACGAATAAGGATCGGCTAACCTCC
V3_Alistipes_refOTU_14	0	0	0	0	0	0	0	0	0	0	0	0	5.40283	0	0	0	0	0	5.40283	Bacteroidetes	Bacteroidetes	Bacteroidales	Rikenellaceae	Alistipes	V3Tg3712	0.0066	TGAGGAATATTGGTCAATGGACGCAAGTCTGAACCAGCCATGCCGCGTGCAGGATGACAGCTCTATGAGTTGTAAACTGCTTTTGTACGAGGGTAAACGCAGATACGTGTATCTGTCTGAAAGTATCGTACGAATAAGGATCGGCTAACTCC
V3_Alistipes_refOTU_15	0	0	0	0	0	0	0	1.87778	0	0	0	0	0	0	0	0	2.0505	1	4.92829	Bacteroidetes	Bacteroidetes	Bacteroidales	Rikenellaceae	Alistipes	V3Tg9138	0.0066	CGAGGAATATTGGTCAATGGACGGAAGTCTGAACCAGCCATGCCGCGTGCAGGAAGACGGCTCTATGAGTTGTAAACTGCTTTTGTACGAGGGTAAACGCAGATACGTGTATCTGCCTGAAAGTATCGTACGAATAAGGATCGGCTAACTCC
V3_Alistipes_refOTU_16	0	0	0	0	0	0	0	0	0	0	0	3.42001	1.35071	0	0	0	0	0	4.77071	Bacteroidetes	Bacteroidetes	Bacteroidales	Rikenellaceae	Alistipes	V3Tg5409	0.0066	TGAGGAATATTGGTCAATGGACGCAAGTCTGAACCAGCCATGCCGCGTGCAGGATGACGGCCCTATGAGTTGTAAACTGCTTTTGTACGAGGGTAAACGCAGATACGTGTATCTGTCTGAAAGTATCGTACGAATAAGGATCGGCTAACTCC
V3_Alistipes_refOTU_17	0	0	0	0	0	0	0	0	0	1.07162	0	3.42001	0	0	0	0	0	0	4.49163	Bacteroidetes	Bacteroidetes	Bacteroidales	Rikenellaceae	Alistipes	V3Tg6146	0	TGAGGAATATTGGTCAATGGACGCAAGTCTGAACCAGCCACGCCGCGTGCAGGATGACGGCTCTATGAGTTGTAAACTGCTTTTGTACGAGGGTAAACGCAGATACGTGTATCTGTCTGAAAGTATCGTACGAATAAGGATCGGCTAACTCC
V3_Alistipes_refOTU_18	0	0	0	0	0	0	0	0	0	0	0	0	1.35071	0	0	0	0	3	4.35071	Bacteroidetes	Bacteroidetes	Bacteroidales	Rikenellaceae	Alistipes	V3Tg7713	0.0724	TGGGGAATATTGCACAATGGGGGAAACCCTGATGCAGCCATGCCGCGTGCAGGAAGACGGCTCTATGAGTTGTAAACTGCTTTTGTACGAGGGTAAACGCAGATACGTGTATCTGCCTGAAGGTATCGTACGAATAAGGATCGGCTAACTCC
V3_Alistipes_refOTU_19	0	0	0	0	0	0	0	0	2.99696	0	0	0	1.35071	0	0	0	0	0	4.34767	Bacteroidetes	Bacteroidetes	Bacteroidales	Rikenellaceae	Alistipes	V3Tg8201	0.0066	TGAGGAATATTGGTCAATGGACGCAAGTCTGAACCAGCCATGCCGCGTGCAGGATGACGGCTCTATGAGTTGTAAACTGCTTTTATACGAGGGTAAACGCAGATACGTGTATCTGTCTGAAAGTATCGTACGAATAAGGATCGGCTAACTCC
V3_Alistipes_refOTU_20	0	0	0	0	0	0	0	0	1.49848	0	0	0	2.70142	0	0	0	0	0	4.1999	Bacteroidetes	Bacteroidetes	Bacteroidales	Rikenellaceae	Alistipes	V3Tg9400	0.0258	TGAGGAATATTGGTCAATGGACGCAAGTCTGAACCAGCCATGCCGCGTGCAGGAATTGACGGCTCTATGAGTTTGTAAACTGCTTTTGTACAGGGTAAACGCAGTATACGTGTATCTGTCTGAAAGTATCGTACGAATAAGGATCGGCTAACTCC
V3_Alistipes_refOTU_21	0	0	0	0	0	0	0	0	0	2.14325	0	1.71	0	0	0	0	0	0	3.85325	Bacteroidetes	Bacteroidetes	Bacteroidales	Rikenellaceae	Alistipes	V3Tg5594	0	TGAGGAATATTGGTCAATGGACGCAAGTCTGAACCAGCCATGCCGCGTGCAGGATGACGGCTCTATGAGTTGTAAACTGCTTTTGTACGAGGGTAAACGCAGATACGTGTATCTGTCTGAAAGTATCGTACGAATAAGGATCGGCTAACCCC
V3_Alistipes_refOTU_22	0	0	0	0	0	0	0	0	0	2.14325	0	0	1.35071	0	0	0	0	0	3.49395	Bacteroidetes	Bacteroidetes	Bacteroidales	Rikenellaceae	Alistipes	V3Tg7207	0	TGAGGAATATTGGTCGATGGACGCAAGTCTGAACCAGCCATGCCGCGTGCAGGATGACGGCTCTATGAGTTGTAAACTGCTTTTGTACGAGGGTAAACGCAGATACGTGTATCTGTCTGAAAGTATCGTACGAATAAGGATCGGCTAACTCC
V3_Alistipes_refOTU_23	0	0	0	1.96723	0	0	0	0	0	0	0	0	1.35071	0	0	0	0	0	3.31794	Bacteroidetes	Bacteroidetes	Bacteroidales	Rikenellaceae	Alistipes	V3Tg20671	0.0455	TGAGGAATATTGGTCAATGGACGCAAGTCTGAACCAGCCATGCCGCGTGCAGGATGACGGCTCTATGAGTTGTAAACTGCTTTTGTCAGGGAAGAGCAGAAGACGGTACCTGACGAATAAGCCACGGCTAACTAC
V3_Alistipes_refOTU_24	0	0	0	0	0	0	0	0	1.49848	0	0	1.71	0	0	0	0	0	0	3.20848	Bacteroidetes	Bacteroidetes	Bacteroidales	Rikenellaceae	Alistipes	V3Tg9645	0.0197	TGAGGAATATTGGTCAATGGGCGAGAGCCTGAACCAGCCATGCCGCGTGCAGGATGACGGCTCTATGAGTTGTAAACTGCTTTTGTACGAGGGTAAACGCAGATACGTGTATCTGTCTGAAAGTATCGTACGAATAAGGATCGGCTAACTCC
V3_Alistipes_refOTU_25	0	0	0	0	0	0	0	0	0	0	0	0	0	0	2.94841	0	0	0	2.94841	Bacteroidetes	Bacteroidetes	Bacteroidales	Rikenellaceae	Alistipes	V3Tg8935	0	TGAGGAATATTGGTCAATGGACGCAAGTCTGGACCAGCCATGCCGCGTGCAGGAAGACGGCTCTATGAGTTGTAAACTGCTTTTGTACTAGGGTAAACGCTTCTACGTGTAGGAGCCTGAAAGTATAGTACGAATAAGGATCGGCTAACTCC
V3_Alistipes_refOTU_26	0	0	0	0	0	0	0	0	1.49848	0	0	0	1.35071	0	0	0	0	0	2.84919	Bacteroidetes	Bacteroidetes	Bacteroidales	Rikenellaceae	Alistipes	V3Tg12170	0.0129	TGAGGAATATTGGTCAATGGACGCAAGTCTGAACCAGCCATGCCGCGTGCAGGATGACGGCTCTATGAGTTGTAAACTGTCTTTTTGTACGGAAGGGTAAACGCAGATACGTGTATCTGTCTGAAAGTATCGTACGAATAAGGATCGGCTAACTCC
V3_Alistipes_refOTU_27	0	0	0	0	0	0	0	0	0	1.07162	0	1.71	0	0	0	0	0	0	2.78163	Bacteroidetes	Bacteroidetes	Bacteroidales	Rikenellaceae	Alistipes	V3Tg6332	0	TGAGGAACATTGGTCAATGGACGCAAGTCTGAACCAGCCATGCCGCGTGCAGGATGACGGCTCTATGAGTTGTAAACTGCTTTTGTACGAGGGTAAACGCAGATACGTGTATCTGTCTGAAAGTATCGTACGAATAAGGATCGGCTAACTCC
V3_Alistipes_refOTU_28	0	0	0	0	0	0	0	0	0	1.07162	0	1.71	0	0	0	0	0	0	2.78163	Bacteroidetes	Bacteroidetes	Bacteroidales	Rikenellaceae	Alistipes	V3Tg5970	0.0066	TGAGGAATATTGGTCAATGGACGCAAGTCTGAACCAGCCATGCCGCGTGCAGGATGACGGCTCTACGAGTTGTAAACTGCTTTTGTACGAGGGTAAACGCAGATACGTGTATCTGTCTGAAAGTATCGTACGAATAAGGATCGGCTAACTCC
V3_Alistipes_refOTU_29	0	0	0	0	0	0	0	0	0	0	0	0	2.70142	0	0	0	0	0	2.70142	Bacteroidetes	Bacteroidetes	Bacteroidales	Rikenellaceae	Alistipes	V3Tg7006	0	TGAGGAATATTGGTCAATGGACGCAAGTCTGAACCAGCCATGCCGCGTGCAGGATGACGGCTCTATGAGTTGTAAACTGCTTTTGTACGAGGGTAAACGCAGATACGTGTATCCGTCTGAAAGTATCGTACGAATAAGGATCGGCTAACTCC
V3_Alistipes_refOTU_30	0	0	0	0	0	0	0	0	0	1.07162	1.58078	0	0	0	0	0	0	0	2.6524	Bacteroidetes	Bacteroidetes	Bacteroidales	Rikenellaceae	Alistipes	V3Tg7546	0.0132	TGAGGAATATTGGTCAATGGACGCAAGTCTGAACCAGCCATGCCGCGTGCAGGATGACGGCTCTATGAGTTGTAAACTGCTTTTGTACTAGGGTAAACTCACCTACGTGTAGGTGACTGAAAGTATAGTACGAATAAGGATCGGCTAACTCC
V3_Alistipes_refOTU_31	0	0	0	0	0	0	0	0	0	2.14325	0	0	0	0	0	0	0	0	2.14325	Bacteroidetes	Bacteroidetes	Bacteroidales	Rikenellaceae	Alistipes	V3Tg8196	0.0132	TGAGGAATATTGGTCAATGGACGCAAGTCTGAACCAGCCATGCCGCGTGCAGGAAGACGGCTCTATGAGTTGTAAACTGCTTTTGTACGAGGGTAAACGCTCCTACGTGTAGGAGTCTGAAAGTATCGTACGAATAAGGATCGGCTAACTCC
V3_Alistipes_refOTU_32	0	0	0	0	0	0	0	0	0	2.14325	0	0	0	0	0	0	0	0	2.14325	Bacteroidetes	Bacteroidetes	Bacteroidales	Rikenellaceae	Alistipes	V3Tg13872	0.0132	TGAGGAATATTGGTCAATGGACGCAAGTCTGAACCAGCCATGCCGCGTGCAGGATGACGGCTCTATGAGTTGTAAACTGCTTTTGTACGAGGGTAAACGCAGATACGTGTATCTGTCTGAAAGTATCGTATGAATAAGCATCGGCTAACTCC
V3_Alistipes_refOTU_33	0	0	0	1.96723	0	0	0	0	0	0	0	0	0	0	0	0	0	0	1.96723	Bacteroidetes	Bacteroidetes	Bacteroidales	Rikenellaceae	Alistipes	V3Tg21308	0.0395	TGGGGAATATTGGGCAATGGACGCAAGTCTGACCCAGCAACGCCGCGTGCAGGAAGACGGCTCTATGAGTTGTAAACTGCTTTTGTACGAGGGTAAACGCAGATACGTGTATCTGCCTGAAAGTATCGTACGAATAAGGATCGGCTAACTCC
V3_Alistipes_refOTU_34	0	0	0	0	0	0	0	1.87778	0	0	0	0	0	0	0	0	0	0	1.87778	Bacteroidetes	Bacteroidetes	Bacteroidales	Rikenellaceae	Alistipes	V3Tg23036	0.0068	TGAGGAATATTGGTCAATGGACGCAAGTCTGAACCAGCCATGCCGCGTGCAGGAAGACGGCTCTATGAGTTGTAAACTGCTTTTGTACGAGGGTAAACTCACCTACGTGTAGGTGACTGAAAGTATCGTACGAATAAGGATCGGCTAAATAC
V3_Alistipes_refOTU_35	0	1.75658	0	0	0	0	0	0	0	0	0	0	0	0	0	0	0	0	1.75658	Bacteroidetes	Bacteroidetes	Bacteroidales	Rikenellaceae	Alistipes	V3Tg13244	0.0526	TGGGGAATTTGGACAATGGGGGCAACCCTGATCCAGCCATGCCGCGTGCAGGAAGACGGCTCTATGAGTTGTAAACTGCTTTTGTACGAGGGTAAACGCAGATACGTGTATCTGCCTGAAAGTATCGTACGAATAAGGATCGGCTAACTCC
V3_Alistipes_refOTU_36	0	0	0	0	0	0	0	0	0	0	0	1.71	0	0	0	0	0	0	1.71	Bacteroidetes	Bacteroidetes	Bacteroidales	Rikenellaceae	Alistipes	V3Tg21552	0.0136	TGAGGAATATTGGTCAATGGACGCAAGTCTGAACCAGCCATGCCGCGTGCAGGATGACGGCTCTATGAGTTGTAAACTGCTTTTGTACGAGGTAAACGCAGATACGTGTATCTGTCTGAAAGTATCGTACGAATAAGGATCGGCTAACCTCC
V3_Alistipes_refOTU_37	0	0	0	0	0	0	0	0	0	0	0	1.71	0	0	0	0	0	0	1.71	Bacteroidetes	Bacteroidetes	Bacteroidales	Rikenellaceae	Alistipes	V3Tg12439	0	TGAGGAATATTGGTCAATGGACGCAGGTCTGAACCAGCCATGCCGCGTGCAGGATGACGGCTCTATGAGTTGTAAACTGCTTTTGTACGAGGGTAAACGCAGATACGTGTATCTGTCTGAAAGTATCGTACGAATAAGGATCGGCTAACTCC
V3_Alistipes_refOTU_38	0	0	1.59589	0	0	0	0	0	0	0	0	0	0	0	0	0	0	0	1.59589	Bacteroidetes	Bacteroidetes	Bacteroidales	Rikenellaceae	Alistipes	V3Tg10177	0.0197	TGAGGAATATTGGTCAATGGACGCAAGTCTGAACCAGCCATGCCGCGTGCAGGAAGACGGCTCTATGAGTTGTAAACTGCTTTGTACTAGGGTAAACGGACTCTACGTGTAGGAGCCTGAAAGTATAGTACGAATAAGGATCGGCTAACTCC
V3_Alistipes_refOTU_39	0	0	0	0	0	0	0	0	1.49848	0	0	0	0	0	0	0	0	0	1.49848	Bacteroidetes	Bacteroidetes	Bacteroidales	Rikenellaceae	Alistipes	V3Tg17501	0.0131	TGAGGAATATTGGTTCAATGGACGCAAGTCTGAACCAGCCATGCCGCGTGCAGGATGACGGCTCTATGAGTTGTAAACTGCTTTTGTACGAGGGTAAACGCAGATACGTGTATCTGTCTGAAAGTATCGTACAAATAAGGATCGGCTAACTCC
V3_Alistipes_refOTU_40	0	0	0	0	0	0	0	0	1.49848	0	0	0	0	0	0	0	0	0	1.49848	Bacteroidetes	Bacteroidetes	Bacteroidales	Rikenellaceae	Alistipes	V3Tg19063	0	TGAGGAATATTGGTCAATGGACGCAAGTCTGAACCAGCCATGCCGCGTGCAGGATGACGGCTCTATGAGTTGTAAACTGCTTTTGTACGAGGGTAAACGCAGATACGCGTATCTGTCTGAAAGTATCGTACGAATAAGGATCGGCTAACTCC
V3_Alistipes_refOTU_41	0	0	0	0	0	0	0	0	1.49848	0	0	0	0	0	0	0	0	0	1.49848	Bacteroidetes	Bacteroidetes	Bacteroidales	Rikenellaceae	Alistipes	V3Tg20579	0	TGAGGAATATTGGTCAATGGACGCAAGCCTGAACCAGCCATGCCGCGTGCAGGATGACGGCTCTATGAGTTGTAAACTGCTTTTGTACGAGGGTAAACGCAGATACGTGTATCTGTCTGAAAGTATCGTACGAATAAGGATCGGCTAACTCC
V3_Alistipes_refOTU_42	0	0	0	0	0	0	0	0	0	0	0	0	0	0	1.4742	0	0	0	1.4742	Bacteroidetes	Bacteroidetes	Bacteroidales	Rikenellaceae	Alistipes	V3Tg22438	0.0211	TGAGGAATATTGGTCAATGGACGCAAGTCTGAACCAGCCATGCCGCGTGCAGGAAGACGGCTCTATGAGTTGTAAACTGCTTTTGTACTAGGGTAAACGCTTCTACGTGTAGGAGCCTGAAAGTATAGTACGAATAAGCACCGGCTAAATAC
V3_Alistipes_refOTU_43	0	0	0	0	0	0	0	0	0	0	0	0	0	0	1.4742	0	0	0	1.4742	Bacteroidetes	Bacteroidetes	Bacteroidales	Rikenellaceae	Alistipes	V3Tg16661	0.0197	TGAGGAATATTGGTCAATGGACGGAAGTCTGAACCAGCCATGCCGCATGCAGGAAGACGGCTCTATGAGTTGTAAACTGCTTTTGTACGAGGGTAAACGCAGATACGTGTATCTGCCTGAAAGTATCGTACGAATAAGGATGGCTAACTCC
V3_Alistipes_refOTU_44	0	0	0	0	0	0	0	0	0	0	0	0	0	0	1.4742	0	0	0	1.4742	Bacteroidetes	Bacteroidetes	Bacteroidales	Rikenellaceae	Alistipes	V3Tg16549	0	TGAGGAATATTGGTCAATGGACGCAAGTCTGAACCAGCCATGCCGCGTGCAGGAAGACGGCTCCATGAGTTGTAAACTGCTTTTGTACGAGGGTAAACTCACCTACGTGTAGGTGACTGAAAGTATCGTACGAATAAGGATCGGCTAACTCC
V3_Alistipes_refOTU_45	0	0	0	0	0	0	0	0	0	0	0	0	0	1.44016	0	0	0	0	1.44016	Bacteroidetes	Bacteroidetes	Bacteroidales	Rikenellaceae	Alistipes	V3Tg13297	0.0066	TGAGGAATATTGGTCAATGGACGCAAGTCTGAACCAGCCATGCCGCGTGCAGGAAGACGGCTCTATGAGTTGTAAACTGCTTTTGTACTAGGGTAAACGCTTCTACGTGTAGGAGTCTGAAAGTATAGTACGAATAAGGATCGGCTAACTCC
V3_Alistipes_refOTU_46	0	0	0	0	0	0	0	0	0	0	0	0	0	1.44016	0	0	0	0	1.44016	Bacteroidetes	Bacteroidetes	Bacteroidales	Rikenellaceae	Alistipes	V3Tg15701	0.079	TGGGGAATATTGCACAATGGGGGAAACCCTGATGCAGCGACGCCGCGTGCAGGAAGACGGCTCTATGAGTTGTAAACTGCTTTTGTACGAGGGTAAACTCACCTACGTGTAGGTGACTGAAAGTATCGTACGAATAAGGATCGGCTAACTCC
V3_Alistipes_refOTU_47	0	0	0	0	0	0	0	0	0	0	0	0	1.35071	0	0	0	0	0	1.35071	Bacteroidetes	Bacteroidetes	Bacteroidales	Rikenellaceae	Alistipes	V3Tg27265	0	TGAGGAATATTGGTCAATGGACGCAAGTCTGAACCAGCCATGCCGCGTGCAGGATGACGGCTCTATGAGTTGTAAACTGCTTTTGTACGAGGGTAAACGCAGATATGTGTATCTGTCTGAAAGTATCGTACGAATAAGGATCGGCTAACTCC
V3_Alistipes_refOTU_48	0	0	0	0	0	0	0	0	0	0	0	0	1.35071	0	0	0	0	0	1.35071	Bacteroidetes	Bacteroidetes	Bacteroidales	Rikenellaceae	Alistipes	V3Tg20910	0	TGAGGAATACTGGTCAATGGACGCAAGTCTGAACCAGCCATGCCGCGTGCAGGATGACGGCTCTATGAGTTGTAAACTGCTTTTGTACGAGGGTAAACGCAGATACGTGTATCTGTCTGAAAGTATCGTACGAATAAGGATCGGCTAACTCC
V3_Alistipes_refOTU_49	0	0	0	0	0	0	0	0	0	0	0	0	1.35071	0	0	0	0	0	1.35071	Bacteroidetes	Bacteroidetes	Bacteroidales	Rikenellaceae	Alistipes	V3Tg13987	0	TGAGGAATATTGGTCAATGGACGCAAGTCTGAACCAGCCATGCCGCGTGCAGGATGACGGCTCTATGAGTTGTAAGCTGCTTTTGTACGAGGGTAAACGCAGATACGTGTATCTGTCTGAAAGTATCGTACGAATAAGGATCGGCTAACTCC
V3_Alistipes_refOTU_50	0	0	0	0	0	0	0	0	0	0	0	0	1.35071	0	0	0	0	0	1.35071	Bacteroidetes	Bacteroidetes	Bacteroidales	Rikenellaceae	Alistipes	V3Tg10091	0.0131	GTGAGGAATATTGGTCAATGGACGCAAGTCTAAACCAGCCATGCCGCGTGCAGGATGACGGCTCTATGAGTTGTAAACTGCTTTTGTACGAGGGTAAACGCAGATACGTGTATCTGTCTGAAAGTATCGTACGAATAAGGATCGGCTAACTCC
V3_Alistipes_refOTU_51	0	0	0	0	0	0	0	0	0	1.07162	0	0	0	0	0	0	0	0	1.07162	Bacteroidetes	Bacteroidetes	Bacteroidales	Rikenellaceae	Alistipes	V3Tg25374	0.0132	TTAGGAATATTCGTCAATGGACGCAAGTCTGAACCAGCCATGCCGCGTGCAGGATGACGGCTCTATGAGTTGTAAACTGCTTTTGTACGAGGGTAAACGCAGATACGTGTATCTGTCTGAAAGTATCGTACGAATAAGGATCGGCTAACTCC
V3_Alistipes_refOTU_52	0	0	0	0	0	0	0	0	0	1.07162	0	0	0	0	0	0	0	0	1.07162	Bacteroidetes	Bacteroidetes	Bacteroidales	Rikenellaceae	Alistipes	V3Tg21053	0.0197	TGGGGAATATTGCACAATGGGCGCAAGTCTGAACCAGCCATGCCGCGTGCAGGATGACGGCTCTATGAGTTGTAAACTGCTTTTGTACGAGGGTAAACGCAGATACGTGTATCTGTCTGAAAGTATCGTACGAATAAGGATCGGCTAACTCC
V3_Alistipes_refOTU_53	0	0	0	0	0	0	0	0	0	1.07162	0	0	0	0	0	0	0	0	1.07162	Bacteroidetes	Bacteroidetes	Bacteroidales	Rikenellaceae	Alistipes	V3Tg23457	0.0066	TGAGGAATATTGGTCAATGGACGCAAGTCTGAACCAGCCATGCCGCGTGCAGGATGACGGCTCTATGAGTTGTAAACTGCTTTTGTACGAGGGTAAGCGCAGATACGTGTATCTGTCTGAAAGTATCGTACGAATAAGGATCGGCTAACTCC
V3_Alistipes_refOTU_54	0	0	0	0	0	0	0	0	0	1.07162	0	0	0	0	0	0	0	0	1.07162	Bacteroidetes	Bacteroidetes	Bacteroidales	Rikenellaceae	Alistipes	V3Tg17480	0	TGAGGAATATTGGTCAATGGACGCAAGTCTGAACCAGCCATGCCGCGTGCAGGATGAAGGTGCTATGCATTGTAAACTGCTTTTGTACGAGGGTAAATGCAGGTACGTGTACCTGTTTGAAAGTATCGTACGAATAAGGGTCGGCTAACTCC
V3_Bacteroidales_refOTU_1	0	0	0	0	0	0	0	7.51114	395.599	310.771	6.32311	560.881	844.192	0	0	0	0	0	2125.28	Bacteroidetes	Bacteroidetes	Bacteroidales			V3Tg61	0	TGAGGAATATTGGTCAATGGTCGGCAGACTGAACCAGCCAAGTCGCGTGAGGGAAGACGGCCCTACGGGTTGTAAACCTCTTTTGTCGGAGAGTAAAGTACGCTACGCGTAGTGTATTGCAAGTATCCGAAGAAAAAGCATCGGCTAACTCC
V3_Bacteroidales_refOTU_2	0	0	0	0	0	0	0	0	29.9696	17.146	0	15.39	24.3127	0	0	0	0	0	86.8183	Bacteroidetes	Bacteroidetes	Bacteroidales			V3Tg481	0.0132	TGAGGAATATTGGTCAATGGGCGCGAGCCTGAACCAGCCAAGTCGCGTGAGGGAAGAATGGTCCATGGCCTGTAAACCTCTTTTGTCAAGGAAGAATAGACGGCACGCGTGCTGTTTTGCCAGTACTTGACGAATAAGCATCGGCTAACTCC
V3_Bacteroidales_refOTU_3	0	0	0	0	0	0	0	0	16.4833	13.9311	0	23.94	21.6113	0	0	0	0	0	75.9657	Bacteroidetes	Bacteroidetes	Bacteroidales			V3Tg321	0	TGAGGAATATTGGTCAATGGGCGAGAGCCTGAACCAGCCAAGTCGCGTGAGGGATGAATGGTCCATGGCCTGTAAACCTCTTTTGTCAAGGAAGAATAAATTGCACGTGTGCGATCTTGCCAGTACTTGACGAATAAGCATCGGCTAACTCC
V3_Bacteroidales_refOTU_4	0	0	0	0	0	0	0	0	7.4924	8.57298	0	6.84001	9.45496	0	0	0	0	0	32.3604	Bacteroidetes	Bacteroidetes	Bacteroidales			V3Tg754	0.0066	TGAGGAATATTGGTCAATGGGCGCGAGCCTGAACCAGCCAAGTCGCGTGAGGGAAGAATGGTCCATGGCCTGTAAACCTCTTTTGTCAAGGAAGAATAAAAGGTACGTGTACCTTCTTGCCAGTACTTGACGAATAAGCATCGGCTAACTCC
V3_Bacteroidales_refOTU_5	0	0	0	0	0	0	0	0	2.99696	5.35811	0	5.13001	8.10425	0	0	0	0	0	21.5893	Bacteroidetes	Bacteroidetes	Bacteroidales			V3Tg1267	0.0066	TGAGGAATATTGGTCAATGGTCGGCAGACTGAACCAGCCAAGTCGCGTGAGGGAAGACGGCCCTACGGGTTGTAAACCTCTTTTGTCGGAGAGTAAAGTACGCTACGCGTAGTGTATTGCAAGTATCCGAAGAAAAAGCATCGGCTAACTAC
V3_Bacteroidales_refOTU_6	0	0	0	0	0	0	0	0	4.49544	0	0	0	0	0	0	0	0	0	4.49544	Bacteroidetes	Bacteroidetes	Bacteroidales			V3Tg9220	0	TGGGGAATATTGGTCAATGGGCGCGAGCCTGAACCAGCCAAGTCGCGTGAGGGATGACGGCCCTACGGGTTGTAAACCTCTTTTGTCGGGGAGCAAATTCCGCCACGTGTGGCGGAGTCGAGAGTACCCGAAGAAAAAGCATCGGCTAACTCC
V3_Bacteroidales_refOTU_7	0	0	0	0	0	0	0	0	0	0	0	0	0	1.44016	0	1.80651	0	0	3.24667	Bacteroidetes	Bacteroidetes	Bacteroidales			V3Tg6805	0.0395	TGAGGAATATTGGTCAATGGCCGAGAGGCTGAACCAGCCAAGTCGCGTGAGGGATGAAGGTTCTATGGATCGTAAACCTCTTTTATAAGGGAATAAAACCTCCCACGTGTGGGAGCTTGTATGTACCTTATGAATAAGCATCGGCTAACTCC
V3_Bacteroidales_refOTU_8	0	0	0	0	0	0	0	0	0	0	0	0	0	2.88032	0	0	0	0	2.88032	Bacteroidetes	Bacteroidetes	Bacteroidales			V3Tg8695	0.0526	TGAGGAATATTGGTCAATGGGCGTTAGCCTGAACCAGCCAAGTAGCGTGAAGGATGAAGGCTCTATGGGTCGTAAACTTCTTTTATATAAGAATAAAGTGCGGGACGTGTCCCGTTTTGTATGTACCTTATGAATAAGGATCGGCTAACTCC
V3_Bacteroidales_refOTU_9	0	0	0	0	0	0	0	0	0	2.14325	0	0	0	0	0	0	0	0	2.14325	Bacteroidetes	Bacteroidetes	Bacteroidales			V3Tg6599	0.1168	TGAGGAATATTGGTCAATGGGCGAGAGCCTGAACCAGCCAAGTAGCGTGAAGGATGACTGCCCTATGGGTTGTAAACTTCTTTTAAGAGGGAAGAGCAGAAGACGGTACCTCTAGAATAAGCCACGGCTAACTAC
V3_Bacteroidales_refOTU_10	0	0	0	0	0	0	0	0	1.49848	0	0	0	0	0	0	0	0	0	1.49848	Bacteroidetes	Bacteroidetes	Bacteroidales			V3Tg24927	0.043	TGAGGAATATTGGTCAATGGGCGCGAGCCTGAACCAGCCAAGTCGCGTGAGGGATGACGGCCCTACGGGTTGTAAACCTCTTTTGTCGGGGACGAGTAAAAGACGGTACCTGGCGAATAAGCCACGGCTAACTAC
V3_Bacteroidales_refOTU_11	0	0	0	0	0	0	0	0	0	0	0	0	1.35071	0	0	0	0	0	1.35071	Bacteroidetes	Bacteroidetes	Bacteroidales			V3Tg14513	0.1064	TGAGGAATATTGGTCAATGGGCGCGAGCCTGAACCAGCCAAGTCGCGTGAGGGATGACGGCCCTACGGGTTGTAAACTGTTGTCGCAAGGGAAGAAGACAGTGACGGTACCTTGTGAGAAAGTCACGGCTAACTAC
V3_Bacteroidales_refOTU_12	0	0	0	0	0	0	0	0	0	1.07162	0	0	0	0	0	0	0	0	1.07162	Bacteroidetes	Bacteroidetes	Bacteroidales			V3Tg22507	0.0254	TGAGGAATATTGGTCAATGGGCGCGAGCCTGAACCAGCCAAGTCGCGTGAGGGATGACGGCCCTACGGGTTGTAAACCTCTTTTGTCGGGGAGCAAATTCCGCCACGTGTGGCGGAGTCGAGAGTACCCGAAGAAAAGCATCGGCTAACTCC
V3_Gemella_refOTU_1	0	0	0	0	0	0	3.96176	0	0	1.07162	0	0	0	0	0	0	0	0	5.03338	Firmicutes	Bacilli	Bacillales	Staphylococcaceae	Gemella	V3Tg16501	0.0064	TAGGGAATCTTCCGCAATGGGCGAAAGCCTGACGGAGCAACGCCGCGTGAGTGAAGAAGGATTTCGGTTCGTAAAGCTCTGTTGTTAGGGAAGAATGATTGTATAGTAACTATATACAGTGGAGACGGTACCTAACCAGAAAGCCACGGCTAACTAC
V3_Gemella_refOTU_2	0	0	0	0	0	4.09558	0	0	0	0	0	0	0	0	0	0	0	0	4.09558	Firmicutes	Bacilli	Bacillales	Staphylococcaceae	Gemella	V3Tg6498	0	TAGGGAATCTTCCGCAATGGGCGAAAGCCTGACGGAGCAACGCCGCGTGAGTGAAGAAGGATTTCGGTTCGTAAAGCTCTGTTGTTAGGGAAGAATGATTGTGTAGTAACTATACACAGTAGAGACGGTACCTAACCAGAAAGCCACGGCTAACTAC
V3_Gemella_refOTU_3	0	0	1.59589	0	0	0	0	0	0	0	0	0	0	0	0	0	0	0	1.59589	Firmicutes	Bacilli	Bacillales	Staphylococcaceae	Gemella	V3Tg14358	0.0064	TGGGGAATCTTCCGCAATGGGCGAAAGCCTGACGGAGCAACGCCGCGTGAGTGAAGAAGGATTTCGGTTCGTAAAGCTCTGTTGTTAGGGAAGAATGATTGTGTAGTAACTATACACAGTAGAGACGGTACCTAACCAGAAAGCCACGGCTAACTAC
V3_Gemella_refOTU_4	0	0	0	0	0	0	0	0	0	0	0	0	0	0	1.4742	0	0	0	1.4742	Firmicutes	Bacilli	Bacillales	Staphylococcaceae	Gemella	V3Tg14348	0.0064	TAGGGAATCTTCCGCAATGGGCGAAAGCCTGACGGAGCAACGCCGCGTGAGTGAAGAAGGATTTCGGTTCGTAAAGCTCTGTTGTTAGGGAAGAATGGATATGTAGTAACTATACATATAAGAGACGGTACCTAACCAGAAAGCCACGGCTAACTA
V3_Staphylococcus_refOTU_1	0	0	0	0	0	0	0	0	0	0	0	0	1.35071	0	0	0	0	0	1.35071	Firmicutes	Bacilli	Bacillales	Staphylococcaceae	Staphylococcus	V3Tg27169	0	TAGGGAATCTTCCGCAATGGGCGAAAGCCTGACGGAGCAACGCCGCGTGAGTGATGAAGGTCTTCGGATCGTAAAACTCTGTTATTAGGGAAGAACAAATGTGTAAGTAACTATGCACGTCTTGACGGTACCTAATCAGAAAGCCACGGCTAACTAC
V3_Turicibacter_refOTU_1	6.41256	0	1.59589	0	0	0	45.5602	3.75557	14.9848	36.4352	0	0	1.35071	1.44016	7.37102	10.8391	18.4545	14	162.2	Firmicutes	Bacilli	Bacillales	Turicibacteraceae	Turicibacter	V3Tg228	0	TAGGGAATCTTCGGCAATGGGCGAAAGCCTGACCGAGCAACGCCGCGTGAATGATGAAGGCCTTCGGGTTGTAAAATTCTGTTATAAGGGAAGAACGACTTTAGTAGGAAATGGCTAGAGTGTGACGGTACCTTATGAGAAAGCCACGGCTAACTAC
V3_Turicibacter_refOTU_2	0	0	0	0	0	0	0	0	1.49848	3.21487	11.0654	0	2.70142	0	0	0	0	0	18.4802	Firmicutes	Bacilli	Bacillales	Turicibacteraceae	Turicibacter	V3Tg1323	0.0933	TAGGGAGTATTCGGCAATGGGGGAAACCCTGACCGAGCAACGCCGCGTGAATGATGACGGCCTTCGGGTTGTAAAATTCTGTGGCGAGGAACGAATGGCAAGGAGAGGAAATGCTCTTTGTTTGACGGTACCTCGCTAGAAAGCCACGGCTAACTAC
V3_Turicibacter_refOTU_3	1.60314	0	0	0	0	0	1.98088	0	0	0	0	0	9.45496	0	0	0	0	3	16.039	Firmicutes	Bacilli	Bacillales	Turicibacteraceae	Turicibacter	V3Tg1388	0	TAGGGAATCTTCGGCAATGGGCGAAAGCCTGACCGAGCAACGCCGCGTGAATGATGAAGGCCTTCGGGTTGTAAAATTCTGTTATAAGGGAAGAATGGCTCTAGTAGGAAATGGCTAGAGTGTGACGGTACCTTATGAGAAAGCCACGGCTAACTAC
V3_Turicibacter_refOTU_4	0	0	0	0	0	0	0	0	0	3.21487	0	0	0	0	0	0	0	1	4.21487	Firmicutes	Bacilli	Bacillales	Turicibacteraceae	Turicibacter	V3Tg5148	0.0064	TAGGGAATCTTCGGCAATGGGCGAAAGCCTGACCGAGCAACGCCGCGTGAATGATGAAGGCCTTCGGGTTGTAAAATTCCGTTATAAGGGAAGAACGACTTTAGTAGGAAATGGCTAGAGTGTGACGGTACCTTATGAGAAAGCCACGGCTAACTAC
V3_Turicibacter_refOTU_5	1.60314	0	0	0	0	0	0	0	0	0	0	0	0	0	0	0	0	0	1.60314	Firmicutes	Bacilli	Bacillales	Turicibacteraceae	Turicibacter	V3Tg14092	0.0064	TAGGGAATCTTCGGCAATGGGCGAAAGCCTGACCGAGCAACGCCGCGTGAACGATGAAGGCCTTCGGGTTGTAAAATTCTGTTATAAGGGAAGAACGACTTTAGTAGGAAATGGCTAGAGTGTGACGGTACCTTATGAGAAAGCCACGGCTAACTAC
V3_Turicibacter_refOTU_6	0	0	0	0	0	0	0	0	0	0	0	0	0	0	0	0	0	1	1	Firmicutes	Bacilli	Bacillales	Turicibacteraceae	Turicibacter	V3Tg20623	0.0064	TAGGGAATCTTCGGCAATGGGCGAAAGCCTGACCGAGCAACGCCGCGTGAATGATGAAGGCCCTCGGGTTGTAAAATTCTGTTATAAGGGAAGAACGACTTTAGTAGGAAATGGCTAGAGTGTGACGGTACCTTATGAGAAAGCCACGGCTAACTAC
V3_Abiotrophia_refOTU_1	0	0	0	0	0	0	0	0	0	0	0	0	0	1.44016	0	0	0	0	1.44016	Firmicutes	Bacilli	Lactobacillales	Aerococcaceae	Abiotrophia	V3Tg26020	0	TAGGGAATCTTCCGCAATGGACGCAAGTCTGACGGAGCAACGCCGCGTGAGTGAAGAAGGTCTTCGGATCGTAAAGCTCTGTTGTTAGAGAAGAACAGCGCATAGAGTAACTGTTATGCGTGTGACGGTATCTAACCAGAAAGCCACGGCTAACTAC
V3_Granulicatella_refOTU_1	3.20628	1.75658	1.59589	3.93446	2.08668	0	1.98088	0	1.49848	0	0	0	2.70142	0	0	0	0	1	19.7607	Firmicutes	Bacilli	Lactobacillales	Carnobacteriaceae	Granulicatella	V3Tg1247	0	TAGGGAATCTTCCGCAATGGACGCAAGTCTGACGGAGCAACGCCGCGTGAGTGAAGAAGGTTTTCGGATCGTAAAACTCTGTTGTTAGAGAAGAACAAGTGCTAGAGTAACTGTTAGCGCCTTGACGGTATCTAACCAGAAAGCCACGGCTAACTAC
V3_Granulicatella_refOTU_2	0	0	0	1.96723	0	0	0	0	0	0	0	0	0	0	0	0	0	0	1.96723	Firmicutes	Bacilli	Lactobacillales	Carnobacteriaceae	Granulicatella	V3Tg22849	0.0064	TAGGGAATCTTCCGCAATGGACGCAAGTCTGACGGAGCAACGCCACGTGAGTGAAGAAGGTTTTCGGATCGTAAAACTCTGTTGTTAGAGAAGAACAAGTGCTAGAGTAACTGTTAGCACCTTGACGGTATCTAACCAGAAAGCCACGGCTAACTAC
V3_Granulicatella_refOTU_3	0	1.75658	0	0	0	0	0	0	0	0	0	0	0	0	0	0	0	0	1.75658	Firmicutes	Bacilli	Lactobacillales	Carnobacteriaceae	Granulicatella	V3Tg11551	0.0127	TAGGGAATCTTCCGCAATGGACGGCAAGTCTGACGGAGCAACGCCGCGTGAGTGAAGAGGTTTTCGGATCGTAAAACTCTGTTGTTAGAGAAGAACAAGTGCTAGAGTAACTGTTAGCGCCTTGACGGTATCTAACCAGAAAGCCACGGCTAACTAC
V3_Enterococcus_refOTU_1	0	0	0	0	0	0	0	0	0	0	0	0	0	0	0	0	0	3	3	Firmicutes	Bacilli	Lactobacillales	Enterococcaceae	Enterococcus	V3Tg6898	0	TAGGGAATCTTCGGCAATGGACGAAAGTCTGACCGAGCAACGCCGCGTGAGTGAAGAAGGTTTTCGGATCGTAAAACTCTGTTGTTAGAGAAGAACAAGGACGTTAGTAACTGAACGTCCCCTGACGGTATCTAACCAGAAAGCCACGGCTAACTAC
V3_Enterococcus_refOTU_2	0	0	0	0	0	0	0	0	0	0	0	0	0	0	0	1.80651	0	0	1.80651	Firmicutes	Bacilli	Lactobacillales	Enterococcaceae	Enterococcus	V3Tg17535	0	TAGGGAATCTTCGGCAATGGACGAAAGTCTGACCGAGCAACGCCGCGTGAGTGAAGAAGGTTTTCGGATCGTAAAACTCTGTTGTTAGAGAAGAACAAGGATGAGAGTAACTGTTCATCCCTTGACGGTATCTAACCAGAAAGCCACGGCTAACTAC
V3_Enterococcus_refOTU_3	0	0	0	0	0	0	0	0	0	0	0	0	0	1.44016	0	0	0	0	1.44016	Firmicutes	Bacilli	Lactobacillales	Enterococcaceae	Enterococcus	V3Tg25635	0.0345	TAGGGAATCTTCGGCAATGGGGGCAACCCTGACCGAGCAACGCCGCGTGAGTGAAGAAGGTTTTCGGATCGTAAACTCCTGTTGTTGAGGAAGATAATGACGGTACTCAACAAGGAAGTGACGGCTAACTAC
V3_Enterococcus_refOTU_4	0	0	0	0	0	0	0	0	0	0	0	0	0	0	0	0	0	1	1	Firmicutes	Bacilli	Lactobacillales	Enterococcaceae	Enterococcus	V3Tg23536	0.0213	TAGGGGAATCTTCGGCAATGGACGGAAAAGTCTGACCGAGCAACGCCGCGTGAGTGAAGAAGGTTTCGGATCGTAAAACTCTGTTGTTAGAGAAGAACAAGGACGTTAGTAACTGAACGTCCCCTGACGGTATCTAACCAGAAAGCCACGGCTAACTAC
V3_Oscillospira_refOTU_1	0	0	0	0	0	0	1.98088	0	525.967	354.707	1451.15	389.881	429.525	0	0	0	0	0	3153.21	Firmicutes	Bacilli	Lactobacillales	Incertae sedis 9	Oscillospira	V3Tg52	0	TGGGGAATATTGGGCAATGGGCGCAAGCCTGACCCAGCAACGCCGCGTGAAGGAAGAAGGCTTTCGGGTTGTAAACTTCTTTTGTCGGGGACGAGTAGAAGACGGTACCTGGCGAATAAGCCACGGCTAACTAC
V3_Oscillospira_refOTU_2	131.457	256.46	49.4726	141.641	0	0	307.036	437.524	100.398	46.0798	12.6462	37.6201	45.9241	93.6104	86.9781	135.488	385.494	411	2678.83	Firmicutes	Bacilli	Lactobacillales	Incertae sedis 9	Oscillospira	V3Tg58	0	TGGGGAATATTGGGCAATGGGCGCAAGCCTGACCCAGCAACGCCGCGTGAAGGAAGAAGGCTTTCGGGTTGTAAACTTCTTTTGTCAGGGACGAGTAGAAGACGGTACCTGACGAATAAGCCACGGCTAACTAC
V3_Oscillospira_refOTU_3	157.108	0	0	0	0	0	53.4837	15.0223	534.958	324.702	9.48467	347.131	413.317	54.7261	128.256	16.2586	47.1615	10	2111.61	Firmicutes	Bacilli	Lactobacillales	Incertae sedis 9	Oscillospira	V3Tg60	0	TGGGGAATATTGGGCAATGGGCGCAAGCCTGACCCAGCAACGCCGCGTGAAGGAAGAAGGCTTTCGGGTTGTAAACTTCTTTTAAGAGGGAAGAGCAGAAGACGGTACCTCTAGAATAAGCCACGGCTAACTAC
V3_Oscillospira_refOTU_4	67.3319	312.671	98.9451	110.165	0	0	126.776	178.39	38.9605	33.2203	55.3272	41.0401	22.962	74.8884	81.0812	50.5823	190.697	226	1709.04	Firmicutes	Bacilli	Lactobacillales	Incertae sedis 9	Oscillospira	V3Tg69	0	TGGGGAATATTGGGCAATGGGCGCAAGCCTGACCCAGCAACGCCGCGTGAAGGAAGAAGGCTTTCGGGTTGTAAACTTCTTTTAAGAGGGAAGAGCAGAAGACGGTACCTCTTGAATAAGCCACGGCTAACTAC
V3_Oscillospira_refOTU_5	64.1256	59.7236	49.4726	145.575	0	0	172.336	75.1114	64.4347	36.4352	44.2618	70.1101	83.7439	120.973	162.162	92.132	205.05	89	1534.65	Firmicutes	Bacilli	Lactobacillales	Incertae sedis 9	Oscillospira	V3Tg79	0	TGGGGAATATTGGGCAATGGACGCAAGTCTGACCCAGCAACGCCGCGTGAAGGAAGAAGGCTTTCGGGTTGTAAACTTCTTTTGTCAGGGAAGAGTAGAAGACGGTACCTGACGAATAAGCCACGGCTAACTAC
V3_Oscillospira_refOTU_6	25.6502	35.1315	17.5548	9.83616	0	0	23.7705	13.1445	98.8997	82.5149	248.182	53.0101	87.796	46.0851	29.4841	28.9041	49.212	30	879.176	Firmicutes	Bacilli	Lactobacillales	Incertae sedis 9	Oscillospira	V3Tg100	0	TGGGGAATATTGGGCAATGGACGCAAGTCTGACCCAGCAACGCCGCGTGAAGGAAGAAGGCTTTCGGGTTGTAAACTTCTTTTGTCAGGGAAGAGCAGAAGACGGTACCTGACGAATAAGCCACGGCTAACTAC
V3_Oscillospira_refOTU_7	43.2848	0	0	0	0	0	17.8279	0	112.386	98.5893	99.589	114.57	141.824	10.0811	38.3293	0	8.202	2	686.684	Firmicutes	Bacilli	Lactobacillales	Incertae sedis 9	Oscillospira	V3Tg114	0	TGGGGAATATTGGGCAATGGGCGCAAGCCTGACCCAGCAACGCCGCGTGAAGGAAGAAGGCTTTCGGGTTGTAAACTTCTTTTAAGTGGGAAGAGCAGAAGACGGTACCACTTGAATAAGCCACGGCTAACTAC
V3_Oscillospira_refOTU_8	83.3633	0	0	0	0	0	17.8279	3.75557	86.9119	77.1568	66.3927	100.89	109.407	30.2434	51.5972	7.22604	30.7575	12	677.53	Firmicutes	Bacilli	Lactobacillales	Incertae sedis 9	Oscillospira	V3Tg113	0	TGGGGAATATTGGGCAATGGGCGCAAGCCTGACCCAGCAACGCCGCGTGAAGGAAGAAGGCTTTCGGGTTGTAAACTTCTTTTAAGTGGGAAGAGTAGAAGACGGTACCACTTGAATAAGCCACGGCTAACTAC
V3_Oscillospira_refOTU_9	8.0157	43.9144	11.1712	35.4102	0	0	37.6367	26.289	22.4772	17.146	18.9693	17.1	24.3127	12.9614	38.3293	23.4846	61.515	32	430.733	Firmicutes	Bacilli	Lactobacillales	Incertae sedis 9	Oscillospira	V3Tg144	0	TGGGGAATATTGGGCAATGGACGCAAGTCTGACCCAGCAACGCCGCGTGAAGGAAGAAGGCTTTCGGGTTGTAAACTTCTTTTGTCAGGGAACAGTAGAAGAGGGTACCTGACGAATAAGCCACGGCTAACTAC
V3_Oscillospira_refOTU_10	0	0	0	0	0	0	0	0	46.4529	60.0109	49.0041	76.9501	124.265	0	0	0	0	0	356.683	Firmicutes	Bacilli	Lactobacillales	Incertae sedis 9	Oscillospira	V3Tg150	0	TGGGGAATATTGGGCAATGGGCGCAAGCCTGACCCAGCAACGCCGCGTGAAGGAAGAAGGCTTTCGGGTTGTAAACTTCTTTTAAGAGGGAAGAGCAGAAGACTGTACCTCTAGAATAAGCCACGGCTAACTAC
V3_Oscillospira_refOTU_11	24.0471	59.7236	15.9589	25.574	0	0	53.4837	5.63335	10.4894	4.28649	0	0	0	11.5213	13.2678	10.8391	28.707	17	280.532	Firmicutes	Bacilli	Lactobacillales	Incertae sedis 9	Oscillospira	V3Tg182	0	TGGGGAATATTGGGCAATGGGCGCAAGCCTGACCCAGCAACGCCGCGTGAAGGAAGAAGGCTTTCGGGTTGTAAACTTCTTTTGTCAGGGAAGATGAACAGACTGTACCTGACGAATAAGCCACGGCTAACTAC
V3_Oscillospira_refOTU_12	4.80942	0	0	0	0	0	1.98088	1.87778	1.49848	3.21487	3.16156	10.26	2.70142	1.44016	1.4742	0	8.202	7	47.6208	Firmicutes	Bacilli	Lactobacillales	Incertae sedis 9	Oscillospira	V3Tg6960	0.0562	TGAGGAATATTGGTCAATGGACGAGAGTCTGAACCAGCCAAGTAGCGTGAAGGAAGAAGGCTTTCGGGTTGTAAACTTCTTTTGTCAGGGAACAGTAGAAGAGGGTACCTGACGAATAAGCCACGGCTAACTAC
V3_Oscillospira_refOTU_13	0	3.51315	0	0	4.17336	2.04779	0	0	7.4924	3.21487	4.74233	5.13001	4.05212	2.88032	1.4742	0	2.0505	1	41.7711	Firmicutes	Bacilli	Lactobacillales	Incertae sedis 9	Oscillospira	V3Tg3669	0.08	TGGGGAATATTGGGCAATGGGCGCAAGCCTGACCCAGCAACGCCGCGTGAAGGAAGAAGGCTTTCGGGTTGTAAACTTCTTTTATACGGGAATAAAGTTAGGCACGTGTGCCTTTTTGTATGTACCGTATGAATAAGGATCGGCTAACTCC
V3_Oscillospira_refOTU_14	0	0	0	0	0	0	0	0	17.9818	5.35811	1.58078	3.42001	4.05212	0	0	0	2.0505	1	35.4433	Firmicutes	Bacilli	Lactobacillales	Incertae sedis 9	Oscillospira	V3Tg641	0	TGGGGAATATTGGGCAATGGGCGCAAGCCTGACCCAGCAACGCCGCGTGAAGGAAGAAGGCTTTCGGGTTGTAAACTTCTTTTGTCAGGGAACAGTAGAAGAGGGTACCTGACGAATAAGCCACGGCTAACTAC
V3_Oscillospira_refOTU_15	0	0	0	0	0	0	0	1.87778	13.4863	6.42974	0	1.71	4.05212	0	0	0	0	0	27.556	Firmicutes	Bacilli	Lactobacillales	Incertae sedis 9	Oscillospira	V3Tg798	0	TGGGGAATATTGGGCAATGGGCGCAAGCCTGACCCAGCAACGCCGCGTGAAGGAAGAAGGCTTTCGGGTTGTAAACTTCTTTTGTCAGGGACGAGCAGAAGACGGTACCTGACGAATAAGCCACGGCTAACTAC
V3_Oscillospira_refOTU_16	0	0	0	0	0	0	1.98088	0	0	2.14325	0	10.26	4.05212	0	0	0	0	0	18.4363	Firmicutes	Bacilli	Lactobacillales	Incertae sedis 9	Oscillospira	V3Tg3321	0.0224	TGGGGAATATTGGGCAATGGGGGAAACCCTGACCCAGCAACGCCGCGTGAAGGAAGAAGGCTTTCGGGTTGTAAACTTCTTTTAAGAGGGAAGAGCAGAAGACGGTACCTCTAGAATAAGCCACGGCTAACTAC
V3_Oscillospira_refOTU_17	1.60314	1.75658	1.59589	3.93446	0	0	0	0	1.49848	0	4.74233	0	0	0	1.4742	0	0	1	17.6051	Firmicutes	Bacilli	Lactobacillales	Incertae sedis 9	Oscillospira	V3Tg10875	0.0278	TGGGGAATATTGGGCAATGGGCGCAAGCCTGGCCCAGCAACGCCGCGTGAAGGAAGAAGGCTTTCGGGTTGTAAACTCTTTTGTCAGGGACGAGTAGAAGACGGTACCTGACGAATAAGCACCGGCTAAATAC
V3_Oscillospira_refOTU_18	14.4283	0	0	0	0	0	0	0	0	0	0	0	0	0	1.4742	0	0	0	15.9025	Firmicutes	Bacilli	Lactobacillales	Incertae sedis 9	Oscillospira	V3Tg2205	0	TGGGGAATATTGGGCAATGGACGCAAGTCTGACCCAGCAACGCCGCGTGAAGGAAGAAGGCTTTCGGGTTGTAAACTTCTTTTAAGGGGGAAGAGCAGAAGACGGTACCCCTTGAATAAGCCACGGCTAACTAC
V3_Oscillospira_refOTU_19	0	0	0	0	0	0	0	0	0	1.07162	9.48467	0	2.70142	0	0	0	0	0	13.2577	Firmicutes	Bacilli	Lactobacillales	Incertae sedis 9	Oscillospira	V3Tg1635	0.0075	TGGGGAATATTGGGCAATGGGCGCAAGCCTGACCCAGCAACGCCGCGTGAAGGAAGAAGGCTTTCGGGTTGTAAACTTCTTTTGTCGGGGACGAGTAGAAGACGGTACCTGGCGAATAAGCCACGGCTAAATAC
V3_Oscillospira_refOTU_20	0	1.75658	0	0	0	0	0	0	0	0	0	0	0	1.44016	0	7.22604	0	2	12.4228	Firmicutes	Bacilli	Lactobacillales	Incertae sedis 9	Oscillospira	V3Tg5619	0.0192	TGGGGAATATTGGGCAATGGGCGCAAGCCTGACCCAGCAACGCCGCGTGAAGGAAGAAGGCTTTCGGGTTGTAAACTTCTTTTCTCAGGGACGAAGCAAGTGACGGTACTTGACTAAGAAGCCCCGGCTAAATAC
V3_Oscillospira_refOTU_21	3.20628	0	0	0	0	0	0	0	0	2.14325	1.58078	1.71	2.70142	0	0	0	0	0	11.3417	Firmicutes	Bacilli	Lactobacillales	Incertae sedis 9	Oscillospira	V3Tg2011	0.0301	TGGGGAATATTGGGCAATGGGCGCAAGCCTGACCCAGCAACGCCGCGTGAAGGAAGAAGGCTTTCGGGTTGTAAACTTCTTTAAGTGGGAAGAGTAGAAGACGGTACCACTTGAATAAGCCACGGCTAACTAC
V3_Oscillospira_refOTU_22	0	0	0	0	0	0	0	0	2.99696	1.07162	6.32311	0	0	0	0	0	0	0	10.3917	Firmicutes	Bacilli	Lactobacillales	Incertae sedis 9	Oscillospira	V3Tg2017	0	TGGGGAATATTGGGCAATGGACGCAAGTCTGACCCAGCAACGCCGCGTGAAGGAAGAAGGCTTTCGGGTTGTAAACTTCTTTGACAGGGGAAGAGTAGAAGACGGTACCCTGAAAACAAGCCACGGCTAACTAC
V3_Oscillospira_refOTU_23	0	0	4.78767	0	0	0	0	0	1.49848	0	0	3.42001	0	0	0	0	0	0	9.70615	Firmicutes	Bacilli	Lactobacillales	Incertae sedis 9	Oscillospira	V3Tg5490	0.0179	TGGGGAATATTGGGCAATGGACGCAAGTCTGACCCAGCAACGCCGCGTGAAGGAAGAAGGCTTTCGGGTTGTAAACTTCTTTTGTCAGGGAAGAGTAGAAGACGGTACCTCTTGAATAAGCCACGGCTAACTAC
V3_Oscillospira_refOTU_24	1.60314	0	0	0	0	0	0	0	0	0	0	0	0	4.32048	0	0	2.0505	0	7.97412	Firmicutes	Bacilli	Lactobacillales	Incertae sedis 9	Oscillospira	V3Tg5169	0.0149	TGGGGAATATTGGGCAATGGACGCAAGTCTGACCCAGCAACGCCGCGTGAAGGAAGAAGGCTTTCGGGTTGTAAACTTCTTTTAAGAGGGAAGAGCAGAAGACGGTACCTCTTGAATAAGCCACGGCTAACTAC
V3_Oscillospira_refOTU_25	0	0	0	0	0	0	0	0	0	3.21487	0	1.71	0	0	2.94841	0	0	0	7.87328	Firmicutes	Bacilli	Lactobacillales	Incertae sedis 9	Oscillospira	V3Tg2391	0	TGGGGAATATTGGGCAATGGACGCAAGTCTGACCCAGCAACGCCGCGTGAAGGAAGAAGGCTTTCGGGTTGTAAACTTCTTTGACAGGGGAAGAGCAGAAGACGGTACCCTGAAAACAAGCCACGGCTAACTAC
V3_Oscillospira_refOTU_26	4.80942	0	0	0	0	0	0	0	0	0	0	0	0	0	2.94841	0	0	0	7.75783	Firmicutes	Bacilli	Lactobacillales	Incertae sedis 9	Oscillospira	V3Tg2870	0	TGGGGAATATTGGGCAATGGACGCAAGTCTGACCCAGCAACGCCGCGTGAAGGAAGAAGGCTTTCGGGTTGTAAACTTCTTTTAAGGGGAAGAGCAGAAGACGGTACCCCTTGAATAAGCCACGGCTAACTAC
V3_Oscillospira_refOTU_27	3.20628	0	0	0	0	0	1.98088	1.87778	0	0	0	0	0	0	0	0	0	0	7.06494	Firmicutes	Bacilli	Lactobacillales	Incertae sedis 9	Oscillospira	V3Tg5120	0.0075	TGGGGAATATTGGGCAATGGGCGCAAGCCTGACCCAGCAACGCCGCGTGAAGGAAGAAGGCTTTCGGGTTGTAAACTTCTTTTGTCAGGGACGAGTAGGAGACGGTACCTGACGAATAAGCCACGGCTAACTAC
V3_Oscillospira_refOTU_28	0	0	0	1.96723	0	0	3.96176	0	0	0	0	0	0	0	0	0	0	1	6.92899	Firmicutes	Bacilli	Lactobacillales	Incertae sedis 9	Oscillospira	V3Tg7230	0.0075	TGGGGAATATTGGGCAATGGGCGCAAGCCTGACCCAGCAACGCCGCGTGAAGGAAGAAGGCTTTCGGGTTGTAAACTCTTTTGTCAGGGACGAGTAGAAGACGGTACCTGACGAATAAGCCACGGCTAACTAC
V3_Oscillospira_refOTU_29	0	0	0	0	0	0	1.98088	1.87778	0	0	0	0	0	0	0	0	0	3	6.85866	Firmicutes	Bacilli	Lactobacillales	Incertae sedis 9	Oscillospira	V3Tg4005	0.0075	TGGGGAATATTGGGCAATGGGCGCAAGCCTGACCCAGCAACGCCGCGTGAAGGAAGAAGGCTTTCGGGTTGTAAACTTCTTTTGTCAGGGACGAGTAGAAGACGGTACCCGACGAATAAGCCACGGCTAACTAC
V3_Oscillospira_refOTU_30	0	0	0	0	0	0	0	1.87778	0	0	3.16156	0	0	1.44016	0	0	0	0	6.4795	Firmicutes	Bacilli	Lactobacillales	Incertae sedis 9	Oscillospira	V3Tg5901	0.0075	TGGGGAATATTGGGCAATGGACGCAAGTCTGACCCAGCAACGCCGCGTGAAGGAAGAAGGCTTTCGGGTTGTAAACTTCTTTTGTCGGGGAAGAGTAGAAGACGGTACCTGACGAATAAGCCACGGCTAACTAC
V3_Oscillospira_refOTU_31	0	0	0	0	0	0	0	0	0	0	4.74233	1.71	0	0	0	0	0	0	6.45234	Firmicutes	Bacilli	Lactobacillales	Incertae sedis 9	Oscillospira	V3Tg5853	0.0511	TGGGGAATATTGGGCAATGGGCGCAAGCCTGACCCAGCAACGCCGCGTGAAGGAAGAAGGCTTTCGGGTTGGTAAACTTACTTTTGTTCGGGGACGGAGTAGAAGACGGTACCTGGCGAATAAGCCACGGCTAACTAC
V3_Oscillospira_refOTU_32	1.60314	0	0	0	0	0	0	0	0	0	0	0	2.70142	0	0	0	2.0505	0	6.35506	Firmicutes	Bacilli	Lactobacillales	Incertae sedis 9	Oscillospira	V3Tg10255	0.0672	TGGGGAATATTGCACAATGGGGGAAACCCTGATGCAGCGACGCCGCGTGAGTGAAGAAGGCTTTCGGGTTGTAAACTTCTTTTAAGTGGGAAGAGTAGAAGACGGTACCACTTGAATAAGCCACGGCTAACTAC
V3_Oscillospira_refOTU_33	0	0	0	0	0	0	0	0	1.49848	0	0	3.42001	1.35071	0	0	0	0	0	6.26919	Firmicutes	Bacilli	Lactobacillales	Incertae sedis 9	Oscillospira	V3Tg3747	0.0075	TGGGGAATATTGGGCAATGGGCGCAAGCCTGACCCAGCAACGCCGCGTGAAGGAAGAAGGCTTTCGGGTTGTAAACTTCTTTTGTCAGGGAAGAGCAGAAGACGGTACCTGACGAATAAGCCACGGCTAACTAC
V3_Oscillospira_refOTU_34	0	0	0	0	0	0	0	0	1.49848	0	1.58078	1.71	1.35071	0	0	0	0	0	6.13997	Firmicutes	Bacilli	Lactobacillales	Incertae sedis 9	Oscillospira	V3Tg14767	0.0091	TGGGGAATATTGGGCAATGGGCGCAAGCCTGACCCAGCAACGCCGCGTGAAGGAAGAAGGCTTTCGGGTTGTAAACTTCTTTTCTCAGGGACGAACAAATGACGGTACCCAAGGAGGAAGCCCCGGCTAACTAC
V3_Oscillospira_refOTU_35	0	0	0	0	0	0	0	0	1.49848	1.07162	0	3.42001	0	0	0	0	0	0	5.99011	Firmicutes	Bacilli	Lactobacillales	Incertae sedis 9	Oscillospira	V3Tg8453	0.0556	TGGGGAATATTGGGCAATGGGGGAAACCCTGACCCAGCAACGCCGCGTGAAGGAAGAAGGCCTGGTTGTAACTTCTTTTACCTAGGACGAAGGACGTGACGGTACCTGGAGAAAAGACAACGGCTAACTAC
V3_Oscillospira_refOTU_36	0	0	0	0	0	0	1.98088	1.87778	0	0	0	0	0	1.44016	0	0	0	0	5.29882	Firmicutes	Bacilli	Lactobacillales	Incertae sedis 9	Oscillospira	V3Tg6118	0.0148	TGGGGAATATTGGGCAATGGGCGCAAGCCTGACCCAGCAACGCCGCGTGAAGGAAGAAGGCTTTCGGGTTGTAAACTTCTTTTTGTTCAGGGACGAGTAGAAGACGGTACCTGACGAATAAGCCACGGCTAACTAC
V3_Oscillospira_refOTU_37	0	0	0	0	0	0	0	0	1.49848	1.07162	0	0	2.70142	0	0	0	0	0	5.27152	Firmicutes	Bacilli	Lactobacillales	Incertae sedis 9	Oscillospira	V3Tg5412	0	TGGGGAATATTGGGCAATGGGCGCAAGCCTGACCCAGCAACGCCGCGTGAAGGAAGAAGGCTTTCGGGTTGTAAACTTCTTTTAACAGGGACGAAGTAAGTGACGGTACCTGTTGAATAAGCCACGGCTAACTAC
V3_Oscillospira_refOTU_38	1.60314	0	0	0	0	0	0	1.87778	0	0	1.58078	0	0	0	0	0	0	0	5.0617	Firmicutes	Bacilli	Lactobacillales	Incertae sedis 9	Oscillospira	V3Tg8012	0.0075	TGGGGAATATTGGGCAATGGGCGCAAGCCTGACCCAGCAACGCCGCGTGAAGGAAGAAGGCTTTCGGGTTGTAAACTTCTTTTGTCAGGGACGAGTAGAAGACGGTACCTGGCGAATAAGCCACGGCTAACTAC
V3_Oscillospira_refOTU_39	0	1.75658	0	0	0	0	0	0	0	0	0	0	0	0	0	1.80651	0	1	4.56309	Firmicutes	Bacilli	Lactobacillales	Incertae sedis 9	Oscillospira	V3Tg4258	0.1037	TGAGGAATATTGGTCAATGGGCGAGAGCCTGAACCAGCCAAGTAGCGTGAAGGATGAAGGCTCTATGGGTCGTAAACTTCTTTTGTCAGGGACGAGTAGAAGACGGTACCTGACGAATAAGCCACGGCTAACTAC
V3_Oscillospira_refOTU_40	1.60314	0	0	0	0	0	0	1.87778	0	1.07162	0	0	0	0	0	0	0	0	4.55255	Firmicutes	Bacilli	Lactobacillales	Incertae sedis 9	Oscillospira	V3Tg4534	0	TGGGGAATATTGGGCAATGGGCGCAAGCCTGACCCAGCAACGCCGCGTGAAGGAAGAGGGCTTTCGGGTTGTAAACTTCTTTTAAGAGGGAAGAGCAGAAGACGGTACCTCTAGAATAAGCCACGGCTAACTAC
V3_Oscillospira_refOTU_41	0	0	0	0	0	0	0	0	0	4.28649	0	0	0	0	0	0	0	0	4.28649	Firmicutes	Bacilli	Lactobacillales	Incertae sedis 9	Oscillospira	V3Tg3790	0.0075	TGGGGAATATTGGGCAATGGGCGCAAGCCTGACCCAGCAACGCCGCGTGAAGGAAGAAGGCTTTCGGGTTGTAAACTTCTTTTAAGAGGGAAGAGCAGAAGACAGTACCTCTAGAATAAGCCACGGCTAACTAC
V3_Oscillospira_refOTU_42	0	0	0	0	0	0	0	0	0	1.07162	0	0	0	0	0	0	2.0505	1	4.12212	Firmicutes	Bacilli	Lactobacillales	Incertae sedis 9	Oscillospira	V3Tg18866	0.0149	TGGGGAATATTGGGCAATGGACGCAAGTCTGACCCAGCAACGCCGCGTGAAGGAAGAAGGCTTTCGGTTGTAAACTTCTTTTGTCAGGGAAGAGTAGAAGACGGTACCTGACGAATAAGCCACGGCTAGCTAC
V3_Oscillospira_refOTU_43	0	0	0	0	0	0	0	0	0	0	0	0	4.05212	0	0	0	0	0	4.05212	Firmicutes	Bacilli	Lactobacillales	Incertae sedis 9	Oscillospira	V3Tg4896	0.0075	TGGGGAATATTGGGCAATGGGCGCAAGCCTGACCCAGCAACGCCGCGTGAGGGAAGAAGGCTTTCGGGTTGTAAACTTCTTTTAAGTGGGAAGAGCAGAAGACGGTACCACTTGAATAAGCCACGGCTAACTAC
V3_Oscillospira_refOTU_44	0	0	0	0	0	0	0	0	0	0	0	0	1.35071	1.44016	0	0	0	1	3.79087	Firmicutes	Bacilli	Lactobacillales	Incertae sedis 9	Oscillospira	V3Tg14662	0.0086	TGGGGAATATTGGGCAATGGACGCAAGTCTGACCCAGCAACGCCGCGTGAAGGAAGAAGGCTTTCGGGTTGTAAACTTCTTTTGTCAGGGAAGAGCAGAAGACGGTACCTGACGAATAAGGATCGGCTAACTCC
V3_Oscillospira_refOTU_45	0	0	0	0	0	0	0	0	0	0	1.58078	0	0	0	0	0	2.0505	0	3.63128	Firmicutes	Bacilli	Lactobacillales	Incertae sedis 9	Oscillospira	V3Tg11843	0.0339	TGGGGAATATTGGGCAATGGGCGCAAGCCTGACCCAGCAACGCCGCGTGAAGGAAGAAGGCTTTCGGGTTGTAAACTTCTTTTAAGAGGGAAGAGCAGAAGACGGTACCTCTAGAATAAAGACCACCGGCGTAACTAAC
V3_Oscillospira_refOTU_46	0	0	0	0	0	0	0	0	0	0	0	3.42001	0	0	0	0	0	0	3.42001	Firmicutes	Bacilli	Lactobacillales	Incertae sedis 9	Oscillospira	V3Tg13526	0.0746	TGGGGAATATTGCACAATGGAGGAAACTCTGATGCAGCGACGCCGCGTGAGTGAAGAAGGCTTTCGGGTTGTAAACTTCTTTTAAGTGGGAAGAGCAGAAGACGGTACCACTTGAATAAGCCACGGCTAACTAC
V3_Oscillospira_refOTU_47	0	0	0	0	0	0	0	0	0	0	0	0	1.35071	0	0	0	0	2	3.35071	Firmicutes	Bacilli	Lactobacillales	Incertae sedis 9	Oscillospira	V3Tg5155	0.0075	TGGGGAATACTGGGCAATGGGCGCAAGCCTGACCCAGCAACGCCGCGTGAAGGAAGAAGGCTTTCGGGTTGTAAACTTCTTTTGTCAGGGACGAGTAGAAGACGGTACCTGACGAATAAGCCACGGCTAACTAC
V3_Oscillospira_refOTU_48	0	0	0	0	0	0	0	0	0	0	0	0	0	0	1.4742	1.80651	0	0	3.28071	Firmicutes	Bacilli	Lactobacillales	Incertae sedis 9	Oscillospira	V3Tg7757	0.0074	TGGGGGAATATTGGGCAATGGGCGCAAGCCTGACCCAGCAACGCCGCGTGAAGGAAGAAGGCTTTCGGGTTGTAAACTTCTTTTAAGAGGGAAGAGCAGAAGACGGTACCTCTTGAATAAGCCACGGCTAACTAC
V3_Oscillospira_refOTU_49	0	0	0	0	0	0	0	1.87778	0	0	0	0	1.35071	0	0	0	0	0	3.22849	Firmicutes	Bacilli	Lactobacillales	Incertae sedis 9	Oscillospira	V3Tg22937	0.0075	TGGGGAATATTGGGCAATGGGCGCAAGCCTGACCCAGCAACGCCGCGTGAAGGAAGAGGCTTTCGGGTTGTAAACTTCTTTTAAGAGGGAAGAGCAGAAGACGGTACCTCTAGAATAAGCCACGGCTAACTAC
V3_Oscillospira_refOTU_50	0	0	0	0	0	0	0	0	1.49848	0	0	1.71	0	0	0	0	0	0	3.20848	Firmicutes	Bacilli	Lactobacillales	Incertae sedis 9	Oscillospira	V3Tg11455	0.0074	TGGGGAATATTGGGCAATGGGCGCAAGCCTGACCCAGCAACGCCGCGTGAAGGAAGAAGGGCTTTCGGGTTGTAAACTTCTTTTAAGAGGGAAGAGCAGAAGACGGTACCTCTAGAATAAGCCACGGCTAACTAC
V3_Oscillospira_refOTU_51	0	0	0	0	0	0	0	0	0	0	0	1.71	1.35071	0	0	0	0	0	3.06071	Firmicutes	Bacilli	Lactobacillales	Incertae sedis 9	Oscillospira	V3Tg14150	0	TGGGGAATATTGGGCAATGGGCGCAAGCCTGACCCAGCAATGCCGCGTGAAGGAAGAAGGCTTTCGGGTTGTAAACTTCTTTTGTCGGGGACGAGTAGAAGACGGTACCTGGCGAATAAGCCACGGCTAACTAC
V3_Oscillospira_refOTU_52	0	0	0	0	0	0	0	0	2.99696	0	0	0	0	0	0	0	0	0	2.99696	Firmicutes	Bacilli	Lactobacillales	Incertae sedis 9	Oscillospira	V3Tg6658	0.0075	TGGGGAATATTGGGCAATGGGCGCAAGCCTGACCCAGCAACGCCGCGTGAAGGAGGAAGGCTTTCGGGTTGTAAACTTCTTTTGTCGGGGACGAGTAGAAGACGGTACCTGGCGAATAAGCCACGGCTAACTAC
V3_Oscillospira_refOTU_53	0	0	0	0	0	0	0	0	1.49848	0	0	0	0	0	1.4742	0	0	0	2.97269	Firmicutes	Bacilli	Lactobacillales	Incertae sedis 9	Oscillospira	V3Tg12090	0.0448	TGGGGAATATTGCACAATGGAGGAAACTCTGATGCAGCAACGCCGCGTGAAGGAAGAAGGCTTTCGGGTTGTAAACTTCTTTTGTCAGGGAACAGTAGAAGAGGGTACCTGACGAATAAGCCACGGCTAACTAC
V3_Oscillospira_refOTU_54	1.60314	0	0	0	0	0	0	0	0	0	0	0	1.35071	0	0	0	0	0	2.95385	Firmicutes	Bacilli	Lactobacillales	Incertae sedis 9	Oscillospira	V3Tg24168	0.0075	TGGGGAATATTGGGCAATGGGCGCAAGCCTGACCCAGCAACGCCGCGTGAAGGAAGAAGGCTTTCGGGTTGTAAACTTCTTTTAAGTGAGAAGAGTAGAAGACGGTACCACTTGAATAAGCCACGGCTAACTAC
V3_Oscillospira_refOTU_55	0	0	0	0	0	0	0	0	0	0	1.58078	0	1.35071	0	0	0	0	0	2.93149	Firmicutes	Bacilli	Lactobacillales	Incertae sedis 9	Oscillospira	V3Tg9363	0.0373	TGGGGAATATTGGGCAATGGGGGAAACCCTGACCCAGCAACGCCGCGTGAAGGAAGAAGGCTTTCGGGTTGTAAACTTCTTTTACCAGGACGAAGGACGTGACGGTACCTGGAGAAAAAGCCACGGCTAACTAC
V3_Oscillospira_refOTU_56	0	0	0	0	0	0	0	0	0	1.07162	0	1.71	0	0	0	0	0	0	2.78163	Firmicutes	Bacilli	Lactobacillales	Incertae sedis 9	Oscillospira	V3Tg8157	0.0075	TGGGGAATATTGGGCAATGGGCGCAAGCCTGACCCAGCAACGCCGCGTGAAGGAAGAAGGCTTTCGGGTTGTAAACTTCTTTTAAGTGGGAAGAGCAGAAGACGGTACCACCTGAATAAGCCACGGCTAACTAC
V3_Oscillospira_refOTU_57	0	0	0	0	0	0	0	0	0	0	0	0	2.70142	0	0	0	0	0	2.70142	Firmicutes	Bacilli	Lactobacillales	Incertae sedis 9	Oscillospira	V3Tg22535	0.066	TGAGGAATATTGGTCAATGGCCGAGAGGCTGAACCAGCCAAGTCGCGTGAAGGAAGAAGGCTTTCGGGTTGTAAACTTCTTTTAAGAGGGAAGAGCAGAAGACTGTACCTCTAGAATAAGCCACGGCTAACTAC
V3_Oscillospira_refOTU_58	0	0	0	0	0	0	0	0	0	0	0	0	1.35071	0	0	0	0	1	2.35071	Firmicutes	Bacilli	Lactobacillales	Incertae sedis 9	Oscillospira	V3Tg14866	0.0292	TGGGGAATATTGGGCAATGGGCGCAAGCCTGACCCAGCAACGCCGCGTGAAAGGAAGAAAGGCTTTTCGGGTTGTAAACTTCTTTTAAGAGGGAAGAGCAGAAGACGGTACCTCTTGAATAAGCCAGGCTAACTAC
V3_Oscillospira_refOTU_59	0	0	0	0	0	0	0	0	0	2.14325	0	0	0	0	0	0	0	0	2.14325	Firmicutes	Bacilli	Lactobacillales	Incertae sedis 9	Oscillospira	V3Tg10838	0.0261	TGGGGAATATTGGGCAATGGGCGCAAGCCTGACCCAGCAACGCCGCGTGAAGGAAGAAGGCTTTCGGGTTGTAAACTTCTTTTCTTCAGGGACGGAACAAATGACGGTACCTGACTAAGAAGCCCCGGTTAACTAC
V3_Oscillospira_refOTU_60	0	0	0	0	0	0	0	0	0	2.14325	0	0	0	0	0	0	0	0	2.14325	Firmicutes	Bacilli	Lactobacillales	Incertae sedis 9	Oscillospira	V3Tg7659	0	TGGGGAATATTGGGCAATGGGCGCAAGCCTGACCCAGCAACGCCGCGTGAAGGAAGAAGGCTTACGGGTTGTAAACTTCTTTTAAGAGGGAAGAGCAGAAGACGGTACCTCTAGAATAAGCCACGGCTAACTAC
V3_Oscillospira_refOTU_61	0	0	0	0	0	0	0	0	0	2.14325	0	0	0	0	0	0	0	0	2.14325	Firmicutes	Bacilli	Lactobacillales	Incertae sedis 9	Oscillospira	V3Tg6557	0.0149	TGGGGAATATTGGGCAATGGGCGCAAGCCTGACCCAGCAACGCCGCGTGAAGGAAGAAGGCTTTCGGGTTGTAAACTTCTTTTAAGAGGGAAGAGCAGAAGACGGTACCTCTTGAATAAGCACCGGCTAAATAC
V3_Oscillospira_refOTU_62	0	0	0	0	0	0	0	0	0	0	0	0	0	0	0	0	2.0505	0	2.0505	Firmicutes	Bacilli	Lactobacillales	Incertae sedis 9	Oscillospira	V3Tg27637	0.0075	TGGGGAATATTGGGCAATGGGCGCAAGCCTGACCCAGCAACGCCGCGTGAAGGAAGAAGGCTTTCGGGTTGTAAACTTCTTTTGTCAGGGACGAGAGAAGACGGTACCTGACGAATAAGCCACGGCTAACTAC
V3_Oscillospira_refOTU_63	0	0	0	0	0	0	0	0	0	0	0	0	0	0	0	0	0	2	2	Firmicutes	Bacilli	Lactobacillales	Incertae sedis 9	Oscillospira	V3Tg8604	0.0667	TGGGGAATATTGCACAATGGGCGAAAGCCTGATGCAGCAACGCCGCGTGAAGGAAGAAGGCTTTCGGGTTGTAAACTTCTTTTGTCAGGGAAGATGAACAGACTGTACCTGACGAATAAGCCACGGCTAACTAC
V3_Oscillospira_refOTU_64	0	0	0	0	0	0	1.98088	0	0	0	0	0	0	0	0	0	0	0	1.98088	Firmicutes	Bacilli	Lactobacillales	Incertae sedis 9	Oscillospira	V3Tg17417	0.0507	TGGGGGAATATTGGGCAATGGGGCGCAAGCCTGACCCAGCAACGCCGCGTGAAGGAAGAAGGCTTTCGGGTTGTAAAACTTCTTTTTAAGAGGGGAAGAGCAGAAGACGGTACCTCTTGAATAAGCCACGGCTAACTAC
V3_Oscillospira_refOTU_65	0	0	0	0	0	0	1.98088	0	0	0	0	0	0	0	0	0	0	0	1.98088	Firmicutes	Bacilli	Lactobacillales	Incertae sedis 9	Oscillospira	V3Tg21575	0.0147	TGGGGAATATTGGGCAATGGGCGCAAGCCTGACCCAGCAACGCCGCGTGAAGGAAGAAGGGCTTTCGGGTTTGTAAACTTCTTTTGTCAGGGACGAGTAGAAGACGGTACCTGACGAATAAGCCACGGCTAACTAC
V3_Oscillospira_refOTU_66	0	0	0	0	0	0	1.98088	0	0	0	0	0	0	0	0	0	0	0	1.98088	Firmicutes	Bacilli	Lactobacillales	Incertae sedis 9	Oscillospira	V3Tg18677	0	TGGGGAATATTGGGCAATGGGCGCAAGCCTGACCCAGCAACGCCGCGTGAAGGAAGAAGGCTTTCGGGTTGTAAACTTCTTTTGTCAGAGACGAGTAGAAGACGGTACCTGACGAATAAGCCACGGCTAACTAC
V3_Oscillospira_refOTU_67	0	0	0	0	0	0	1.98088	0	0	0	0	0	0	0	0	0	0	0	1.98088	Firmicutes	Bacilli	Lactobacillales	Incertae sedis 9	Oscillospira	V3Tg25257	0.0224	TGAGGAATATTGGTCAATGGGCGCAAGTCTGACCCAGCAACGCCGCGTGAAGGAAGAAGGCTTTCGGGTTGTAAACTTCTTTTGTCAGGGAAGAGTAGAAGACGGTACCTGACGAATAAGCCACGGCTAACTAC
V3_Oscillospira_refOTU_68	0	0	0	1.96723	0	0	0	0	0	0	0	0	0	0	0	0	0	0	1.96723	Firmicutes	Bacilli	Lactobacillales	Incertae sedis 9	Oscillospira	V3Tg25443	0.0827	TGGGGAATATTGGGCAATGGACGCAAGTCTGACCCAGCAACGCCGCGTGAAGGAAGAAGGCTTTCGGGTTGTAAAGCTCTATCAGCAGGGAAGAAAATGACGGTACCTGACTAAGAAGCCCCGGCTAACTAC
V3_Oscillospira_refOTU_69	0	0	0	1.96723	0	0	0	0	0	0	0	0	0	0	0	0	0	0	1.96723	Firmicutes	Bacilli	Lactobacillales	Incertae sedis 9	Oscillospira	V3Tg11695	0.0149	TGGGGAATATTGGGCAATGGGCGCAAGCCTGACCCAGCAACGCCGCGTGAAGGAAGAAGGCTTTCGGGTTGTAAACTTCTTTTAAGAGGAAGAGCAGAAGACGGTACCTCTGAATAAGCCACGGCTAACTAC
V3_Oscillospira_refOTU_70	0	0	0	1.96723	0	0	0	0	0	0	0	0	0	0	0	0	0	0	1.96723	Firmicutes	Bacilli	Lactobacillales	Incertae sedis 9	Oscillospira	V3Tg14287	0.0224	TGGGAATATTGGGCAATGGGCGCAAGCCTGACCCAGCAACGCCGCGTGAAGGAAGAAGCTTTCGGGTTGTAAACTTCTTTTGTCAGGGACGAGTAGAAGACGGTACCTGACGAATAAGCCACGGCTAACTAC
V3_Oscillospira_refOTU_71	0	0	0	0	0	0	0	1.87778	0	0	0	0	0	0	0	0	0	0	1.87778	Firmicutes	Bacilli	Lactobacillales	Incertae sedis 9	Oscillospira	V3Tg13620	0.0075	TGGGGAATATTGGGCAATGGGCGCAAGCCTGACCCAGCAACGCCGCGTGAAGGAAGAAGGCTTTCGGGTTGTAAACTTCTTTTAAGAGGGAAGAGCAGAAGACGGTACCTCTTGAATAAGCCATGGCTAACTAC
V3_Oscillospira_refOTU_72	0	0	0	0	0	0	0	1.87778	0	0	0	0	0	0	0	0	0	0	1.87778	Firmicutes	Bacilli	Lactobacillales	Incertae sedis 9	Oscillospira	V3Tg15984	0.0075	TGGGGAATATTGGGCAATGGGCGCAAGCCTGACCCAGCAACGCCGCGTGAAGGAAGAAGGCTCTCGGGTTGTAAACTTCTTTTAAGAGGGAAGAGCAGAAGACGGTACCTCTTGAATAAGCCACGGCTAACTAC
V3_Oscillospira_refOTU_73	0	0	0	0	0	0	0	0	0	0	0	0	0	0	0	1.80651	0	0	1.80651	Firmicutes	Bacilli	Lactobacillales	Incertae sedis 9	Oscillospira	V3Tg19119	0	TGGGGAATATTGGGCGATGGGCGCAAGCCTGACCCAGCAACGCCGCGTGAAGGAAGAAGGCTTTCGGGTTGTAAACTTCTTTTAAGAGGGAAGAGCAGAAGACGGTACCTCTTGAATAAGCCACGGCTAACTAC
V3_Oscillospira_refOTU_74	0	1.75658	0	0	0	0	0	0	0	0	0	0	0	0	0	0	0	0	1.75658	Firmicutes	Bacilli	Lactobacillales	Incertae sedis 9	Oscillospira	V3Tg9397	0.0444	TGAGGAATATTGGTCAATGGGCGATGGCCTGAACCAGCGACGCCGCGTGAAGGAAGAAGGCTTTCGGGTTGTAAACTTCTTTTCTCAGGGACGAAGCAAGTGACGGTACCTGAGGAATAAGCCACGGCTAACTAC
V3_Oscillospira_refOTU_75	0	0	0	0	0	0	0	0	0	0	0	1.71	0	0	0	0	0	0	1.71	Firmicutes	Bacilli	Lactobacillales	Incertae sedis 9	Oscillospira	V3Tg19403	0.0148	TGGGGGAATATTGGGGCAATGGGCGCAAGCCTGACCCAGCAACGCCGCGTGAAGGAAGAAGGCTTTCGGGTTGTAAACTTCTTTTAAGTGGGAAGAGTAGAAGACGGTACCACTTGAATAAGCCACGGCTAACTAC
V3_Oscillospira_refOTU_76	0	0	0	0	0	0	0	0	0	0	0	1.71	0	0	0	0	0	0	1.71	Firmicutes	Bacilli	Lactobacillales	Incertae sedis 9	Oscillospira	V3Tg14448	0.0075	TGGGGAATATTGGGCAATGGGCGCAAGCCTGACCCAGCAACGCCGCGTGAAGGAAGAAGGCTCTCGGGTTGTAAACTTCTTTTAAGAGGGAAGAGCAGAAGACTGTACCTCTAGAATAAGCCACGGCTAACTAC
V3_Oscillospira_refOTU_77	0	0	0	0	0	0	0	0	0	0	0	1.71	0	0	0	0	0	0	1.71	Firmicutes	Bacilli	Lactobacillales	Incertae sedis 9	Oscillospira	V3Tg23212	0.0076	TGGGGAATATTGGGCAATGGACGCAAGTCTGACCCAGCAACGCCGCGTGAAGGAAGAAGGCTTTCGGGTTGTAAACTTCTTTTGTCAGGGAAGAGTAGAAGACGGTACCTGACGAATAAGCCACGGCTAATAC
V3_Oscillospira_refOTU_78	1.60314	0	0	0	0	0	0	0	0	0	0	0	0	0	0	0	0	0	1.60314	Firmicutes	Bacilli	Lactobacillales	Incertae sedis 9	Oscillospira	V3Tg17379	0.015	TGGGATATTGGGCAATGGGCGCAAGCCTGACCCAGCAACGCCGCGTGAAGGAAGAAGGCTTTCGGGTTGTAACTTCTTTTAAGAGGGAAGAGCAGAAGACGGTACCTCTAGAATAAGCCACGGCTAACTAC
V3_Oscillospira_refOTU_79	1.60314	0	0	0	0	0	0	0	0	0	0	0	0	0	0	0	0	0	1.60314	Firmicutes	Bacilli	Lactobacillales	Incertae sedis 9	Oscillospira	V3Tg20575	0.1022	TGGGGAAGTATTGCACAATGGGGGGAAAACCCGGTACGATGCAGCAACGCCGCGTGAAGGAAGAAGGCGTTTCGGGGTTGTAAACTTCTTTTAAGAGGGAAGAGCAGAAGACGGTACCTCTTGAATAAGCCACGGCTAACTAC
V3_Oscillospira_refOTU_80	1.60314	0	0	0	0	0	0	0	0	0	0	0	0	0	0	0	0	0	1.60314	Firmicutes	Bacilli	Lactobacillales	Incertae sedis 9	Oscillospira	V3Tg22049	0.0597	TGGGGAATATTGCACAATGGGGGAAACCCTGATGCAGCGACGCCGCGTGAAGGAAGAAGGCTTTCGGGTTGTAAACTTCTTTTAAGAGGGAAGAGTAGAAGACGGTACCTCTAGAATAAGCCACGGCTAACTAC
V3_Oscillospira_refOTU_81	1.60314	0	0	0	0	0	0	0	0	0	0	0	0	0	0	0	0	0	1.60314	Firmicutes	Bacilli	Lactobacillales	Incertae sedis 9	Oscillospira	V3Tg22502	0.0331	TGGGGAATATTGGGCAATGGGGGAAACCCTGACCCAGCAACGCCGCGTGAAGGAAGAAGGCTTTCGGGTTGTAAACTTCTTTTACCAGGACGAAGGACGTGACGGTACCTGGAGAAAAAGACCACGCTAACTAC
V3_Oscillospira_refOTU_82	0	0	0	0	0	0	0	0	0	0	1.58078	0	0	0	0	0	0	0	1.58078	Firmicutes	Bacilli	Lactobacillales	Incertae sedis 9	Oscillospira	V3Tg14029	0.0224	TGAGGAATATTGGTCAATGGGCGCAAGTCTGACCCAGCAACGCCGCGTGAAGGAAGAAGGCTTTCGGGTTGTAAACTTCTTTTGTCGGGGAAGAGCAGAAGACGGTACCTGACGAATAAGCCACGGCTAACTAC
V3_Oscillospira_refOTU_83	0	0	0	0	0	0	0	0	1.49848	0	0	0	0	0	0	0	0	0	1.49848	Firmicutes	Bacilli	Lactobacillales	Incertae sedis 9	Oscillospira	V3Tg14226	0.0226	TGGGGAATATTGGGCAATGGACGCAAGTCTGACCCAGCAACGCCGCGTGAAGGAAGAAGGCTTCGGTTGTAACTTCTTTTGTCAGGGAAGAGTAGAAGACGGTACCTGACGAATAAGCCACGGCTAACTAC
V3_Oscillospira_refOTU_84	0	0	0	0	0	0	0	0	1.49848	0	0	0	0	0	0	0	0	0	1.49848	Firmicutes	Bacilli	Lactobacillales	Incertae sedis 9	Oscillospira	V3Tg10860	0.0379	TGGGGAATATTGGGCAATGGGCGCAAGCCTGACCCAGCAACGCCGCGTGAAGGAAGAAGGCTTTCGGGTTGTAAACTTCTTTAATGGGAGAGCAGAAGACGGTACCACTTGAATAAGCCACGGCTAACTAC
V3_Oscillospira_refOTU_85	0	0	0	0	0	0	0	0	1.49848	0	0	0	0	0	0	0	0	0	1.49848	Firmicutes	Bacilli	Lactobacillales	Incertae sedis 9	Oscillospira	V3Tg18217	0	TGGGGAATATTGGGCAATGGGCGCAAGCCTGACCCAGCAACGCCGCGTGAAGGAAGAAGGCTCTCGGGTTGTAAACTTCTTTTAAGAGGGAAGAGCAGAAGACGGTACCTCTAGAATAAGCCACGGCTAACTAC
V3_Oscillospira_refOTU_86	0	0	0	0	0	0	0	0	0	0	0	0	0	0	1.4742	0	0	0	1.4742	Firmicutes	Bacilli	Lactobacillales	Incertae sedis 9	Oscillospira	V3Tg26313	0.0444	TGGGGAATATTGGGCAATGGGCGCAAGCCTGACCCAGCAACGCCGCGTGAAAGGAAGAAGGCTTTCGGGTTGTAAACTTCTTTTGTCAGGGACGAGTGAAGACGGTACCTGACGAATAAGCCACGGCTAACTAC
V3_Oscillospira_refOTU_87	0	0	0	0	0	0	0	0	0	0	0	0	0	1.44016	0	0	0	0	1.44016	Firmicutes	Bacilli	Lactobacillales	Incertae sedis 9	Oscillospira	V3Tg13796	0.0815	TGGGGGATATTGCACAATGGGGGAAACCCTGATGCAGCGACGCCGCGTGAAGGAAGAAGGCTTTCGGGTTGTAAACTTCTTTTGTCAGGGAAGATGAACAGACTGTACCTGACGAATAAGCCACGGCTAACTAC
V3_Oscillospira_refOTU_88	0	0	0	0	0	0	0	0	0	0	0	0	0	1.44016	0	0	0	0	1.44016	Firmicutes	Bacilli	Lactobacillales	Incertae sedis 9	Oscillospira	V3Tg12991	0.0075	TGGGGAATATTGGGCAATGGACGCAAGTCTGACCAGCAACGCCGCGTGAAGGAAGAAGGCTTTCGGGTTGTAAACTTCTTTTGTCAGGGAACAGTAGAAGAGGGTACCTGACGAATAAGCCACGGCTAACTAC
V3_Oscillospira_refOTU_89	0	0	0	0	0	0	0	0	0	0	0	0	0	1.44016	0	0	0	0	1.44016	Firmicutes	Bacilli	Lactobacillales	Incertae sedis 9	Oscillospira	V3Tg22947	0.0662	TGGGGAATATTGGGCAATGGGCGCAAGCCTGACCCAGCAACGCCGCGTGAAGGAAGAAGGCTTTCGGGTTGTAAACTTCTTTTTAAGGAGGGGAAAGAGTCAGGAAGACGGTACCTCTTGAATAAGCCACGGCTAACTAC
[truncated: 4,440 more rows]
