# Supplementary material for: The Pervasive Effects of an Antibiotic on the Human Gut Microbiota, as Revealed by Deep 16S rRNA Sequencing
Source: PLoS Biol. 2008 Nov 18;6(11):e280. doi: 10.1371/journal.pbio.0060280 (PMC2586385; doi:10.1371/journal.pbio.0060280)
Supplement: Dataset S4 — The file contains a distance matrix including 174 full-length 16S rRNA sequences containing a V3 region that is identical to the dominant tag in V3_Clostridiales_refOTU_2, as well as 54 full-length 16S rRNA sequences from the most closely related cultivated strains. (543 KB XLS) [file pbio.0060280.sd004.xls]

## Sheet: 233_seqs_dm
This distance matrix was obtained from RDP II version 9.60 (rdp.cme.msu.edu). The first column and row of the matrix gives RDP identification numbers.
The first 174 sequences have perfect V3 region matches to V3_Clostridiales_refOTU_2, the next 54 are nearby sequences from cultivated strains, and the last 7 are E. coli sequences.
Average genetic distance within V3_Clostridiales_refOTU_2 group:							0.00854759
Average genetic distance between V3_Clostridiales_refOTU_2 group and neighbors:							0.0998493
233	S000815811	S000816677	S000816277	S000816160	S000815948	S000816521	S000816153	S000816375	S000816447	S000816472	S000816167	S000816350	S000816116	S000816183	S000816344	S000815917	S000816473	S000816530	S000816181	S000816332	S000816494	S000816538	S000816002	S000816176	S000815116	S000815441	S000815058	S000815351	S000815076	S000815936	S000815770	S000816007	S000816250	S000816645	S000816576	S000521156	S000815981	S000527307	S000816317	S000519781	S000815891	S000816752	S000816761	S000826298	S000016244	S000816721	S000816742	S000522280	S000796092
S000815811
S000816677	0.002704
S000816277	0.002704	0.001351
S000816160	0.002704	0.001351	0.001351
S000815948	0.002704	0.001351	0.001351	0.001351
S000816521	0.003382	0.002027	0.002027	0.002027	0.002027
S000816153	0.002704	0.001351	0.001351	0.001351	0.001351	0.002027
S000816375	0.00406	0.002704	0.002704	0.002704	0.002704	0.003382	0.002704
S000816447	0.003382	0.002027	0.002027	0.002027	0.002027	0.002704	0.002027	0.002704
S000816472	0.002704	0.001351	0.001351	0.001351	0.001351	0.002027	0.001351	0.002704	0.002027
S000816167	0.002704	0.001351	0.001351	0.001351	0.001351	0.002027	0.001351	0.002704	0.002027	0.001351
S000816350	0.002704	0.001351	0.001351	0.001351	0.001351	0.002027	0.001351	0.002704	0.002027	0.001351	0.001351
S000816116	0.003382	0.002027	0.002027	0.002027	0.002027	0.002704	0.002027	0.003382	0.002704	0.002027	0.002027	0.002027
S000816183	0.002704	0.001351	0.001351	0.001351	0.001351	0.002027	0.001351	0.002704	0.002027	0.001351	0.001351	0.001351	0.002027
S000816344	0.002704	0.001351	0.001351	0.001351	0.001351	0.002027	0.001351	0.002704	0.002027	0.001351	0.001351	0.001351	0.002027	0.001351
S000815917	0.003382	0.002027	0.002027	0.002027	0.002027	0.002704	0.002027	0.003382	0.002704	0.002027	0.002027	0.002027	0.002704	0.002027	0.002027
S000816473	0.002704	0.001351	0.001351	0.001351	0.001351	0.002027	0.001351	0.002704	0.002027	0.001351	0.001351	0.001351	0.002027	0.001351	0.001351	0.002027
S000816530	0.002704	0.001351	0.001351	0.001351	0.001351	0.002027	0.001351	0.002704	0.002027	0.001351	0.001351	0.001351	0.002027	0.001351	0.001351	0.002027	0.001351
S000816181	0.002704	0.001351	0.001351	0.001351	0.001351	0.002027	0.001351	0.002704	0.002027	0.001351	0.001351	0.001351	0.002027	0.001351	0.001351	0.002027	0.001351	0.001351
S000816332	0.003382	0.002027	0.002027	0.002027	0.002027	0.002704	0.002027	0.003382	0.002704	0.002027	0.002027	0.002027	0.002704	0.002027	0.002027	0.002704	0.002027	0.002027	0.002027
S000816494	0.002704	0.001351	0.001351	0.001351	0.001351	0.002027	0.001351	0.002704	0.002027	0.001351	0.001351	0.001351	0.002027	0.001351	0.001351	0.002027	0.001351	0.001351	0.001351	0.002027
S000816538	0.002704	0.001351	0.001351	0.001351	0.001351	0.002027	0.001351	0.002704	0.002027	0.001351	0.001351	0.001351	0.002027	0.001351	0.001351	0.002027	0.001351	0.001351	0.001351	0.002027	0.001351
S000816002	0.002704	0.001351	0.001351	0.001351	0.001351	0.002027	0.001351	0.002704	0.002027	0.001351	0.001351	0.001351	0.002027	0.001351	0.001351	0.002027	0.001351	0.001351	0.001351	0.002027	0.001351	0.001351
S000816176	0.002027	0.000675	0.000675	0.000675	0.000675	0.001351	0.000675	0.002027	0.001351	0.000675	0.000675	0.000675	0.001351	0.000675	0.000675	0.001351	0.000675	0.000675	0.000675	0.001351	0.000675	0.000675	0.000675
S000815116	0.004738	0.003382	0.003382	0.003382	0.003382	0.00406	0.003382	0.004738	0.00406	0.003382	0.003382	0.003382	0.00406	0.003382	0.003382	0.00406	0.003382	0.003382	0.003382	0.00406	0.003382	0.003382	0.003382	0.002704
S000815441	0.004738	0.003382	0.003382	0.003382	0.003382	0.00406	0.003382	0.004738	0.00406	0.003382	0.003382	0.003382	0.00406	0.003382	0.003382	0.00406	0.003382	0.003382	0.003382	0.00406	0.003382	0.003382	0.003382	0.002704	0.002704
S000815058	0.003382	0.002027	0.002027	0.002027	0.002027	0.002704	0.002027	0.003382	0.002704	0.002027	0.002027	0.002027	0.002704	0.002027	0.002027	0.002704	0.002027	0.002027	0.002027	0.002704	0.002027	0.002027	0.002027	0.001351	0.002704	0.002704
S000815351	0.004738	0.003382	0.003382	0.003382	0.003382	0.00406	0.003382	0.004738	0.00406	0.003382	0.003382	0.003382	0.00406	0.003382	0.003382	0.00406	0.003382	0.003382	0.003382	0.00406	0.003382	0.003382	0.003382	0.002704	0.00406	0.00406	0.002704
S000815076	0.00406	0.002704	0.002704	0.002704	0.002704	0.003382	0.002704	0.00406	0.003382	0.002704	0.002704	0.002704	0.003382	0.002704	0.002704	0.003382	0.002704	0.002704	0.002704	0.003382	0.002704	0.002704	0.002704	0.002027	0.003382	0.003382	0.002027	0.003382
S000815936	0.002704	0.001351	0.001351	0.001351	0.001351	0.002027	0.001351	0.002704	0.002027	0.001351	0.001351	0.001351	0.002027	0.001351	0.001351	0.002027	0.001351	0.001351	0.001351	0.002027	0.001351	0.001351	0.001351	0.000675	0.003382	0.003382	0.002027	0.003382	0.001351
S000815770	0.002704	0.001351	0.001351	0.001351	0.001351	0.002027	0.001351	0.002704	0.002027	0.001351	0.001351	0.001351	0.002027	0.001351	0.001351	0.002027	0.001351	0.001351	0.001351	0.002027	0.001351	0.001351	0.001351	0.000675	0.002027	0.003382	0.002027	0.003382	0.002704	0.001351
S000816007	0.002704	0.001351	0.001351	0.001351	0.001351	0.002027	0.001351	0.002704	0.002027	0.001351	0.001351	0.001351	0.002027	0.001351	0.001351	0.002027	0.001351	0.001351	0.001351	0.002027	0.001351	0.001351	0.001351	0.000675	0.003382	0.003382	0.002027	0.003382	0.002704	0.001351	0.001351
S000816250	0.003382	0.002027	0.002027	0.002027	0.002027	0.002704	0.002027	0.003382	0.002704	0.002027	0.002027	0.002027	0.002704	0.002027	0.002027	0.002704	0.002027	0.002027	0.002027	0.002704	0.002027	0.002027	0.002027	0.001351	0.00406	0.00406	0.002704	0.00406	0.003382	0.002027	0.002027	0.000675
S000816645	0.003382	0.002027	0.002027	0.002027	0.002027	0.002704	0.002027	0.003382	0.002704	0.002027	0.002027	0.002027	0.002704	0.002027	0.002027	0.002704	0.002027	0.002027	0.002027	0.002704	0.002027	0.002027	0.002027	0.001351	0.00406	0.00406	0.002704	0.00406	0.003382	0.002027	0.002027	0.002027	0.002704
S000816576	0.003382	0.002027	0.002027	0.002027	0.002027	0.002704	0.002027	0.003382	0.002704	0.002027	0.002027	0.002027	0.002704	0.002027	0.002027	0.002704	0.002027	0.002027	0.002027	0.002704	0.002027	0.002027	0.002027	0.001351	0.00406	0.00406	0.002704	0.00406	0.003382	0.002027	0.002027	0.002027	0.002704	0.002704
S000521156	0.003741	0.002242	0.002242	0.002242	0.002242	0.002991	0.002242	0.003741	0.002991	0.002242	0.002242	0.002242	0.002991	0.002242	0.002242	0.002991	0.002242	0.002242	0.002242	0.002991	0.002242	0.002242	0.002242	0.001494	0.003741	0.003741	0.002991	0.002991	0.003741	0.002242	0.002242	0.002242	0.002242	0.002242	0.002242
S000815981	0.002704	0.001351	0.001351	0.001351	0.001351	0.002027	0.001351	0.002704	0.002027	0.001351	0.001351	0.001351	0.002027	0.001351	0.001351	0.002027	0.001351	0.001351	0.001351	0.002027	0.001351	0.001351	0.001351	0.000675	0.003382	0.003382	0.002027	0.003382	0.002704	0.001351	0.001351	0.001351	0.002027	0.002027	0.002027	0.001494
S000527307	0.002991	0.001494	0.001494	0.001494	0.001494	0.002242	0.001494	0.002991	0.002242	0.001494	0.001494	0.001494	0.002242	0.001494	0.001494	0.002242	0.001494	0.001494	0.001494	0.002242	0.001494	0.001494	0.001494	0.000747	0.002991	0.002991	0.002242	0.002242	0.002991	0.001494	0.001494	0.001494	0.001494	0.001494	0.001494	0.002242	0.000747
S000816317	0.002704	0.001351	0.001351	0.001351	0.001351	0.002027	0.001351	0.002704	0.002027	0.001351	0.001351	0.001351	0.002027	0.001351	0.001351	0.002027	0.001351	0.001351	0.001351	0.002027	0.001351	0.001351	0.001351	0.000675	0.003382	0.003382	0.002027	0.003382	0.002704	0.001351	0.001351	0.001351	0.002027	0.002027	0.002027	0.001494	0.001351	0.000747
S000519781	0.002991	0.001494	0.001494	0.001494	0.001494	0.002242	0.001494	0.002991	0.002242	0.001494	0.001494	0.001494	0.002242	0.001494	0.001494	0.002242	0.001494	0.001494	0.001494	0.002242	0.001494	0.001494	0.001494	0.000747	0.002991	0.002991	0.002242	0.002242	0.002991	0.001494	0.001494	0.001494	0.001494	0.001494	0.001494	0.002242	0.000747	0.001494	0.000747
S000815891	0.002704	0.001351	0.001351	0.001351	0.001351	0.002027	0.001351	0.002704	0.002027	0.001351	0.001351	0.001351	0.002027	0.001351	0.001351	0.002027	0.001351	0.001351	0.001351	0.002027	0.001351	0.001351	0.001351	0.000675	0.003382	0.003382	0.002027	0.003382	0.002704	0.001351	0.001351	0.001351	0.002027	0.002027	0.002027	0.001494	0.001351	0.000747	0.001351	0.000747
S000816752	0.00406	0.002704	0.002704	0.002704	0.002704	0.003382	0.002704	0.00406	0.003382	0.002704	0.002704	0.002704	0.003382	0.002704	0.002704	0.003382	0.002704	0.002704	0.002704	0.003382	0.002704	0.002704	0.002704	0.002027	0.004738	0.004738	0.003382	0.004738	0.00406	0.002704	0.002704	0.002704	0.003382	0.003382	0.003382	0.002242	0.002704	0.001494	0.002704	0.001494	0.002704
S000816761	0.004738	0.003382	0.003382	0.003382	0.003382	0.00406	0.003382	0.004738	0.00406	0.003382	0.003382	0.003382	0.00406	0.003382	0.003382	0.00406	0.003382	0.003382	0.003382	0.00406	0.003382	0.003382	0.003382	0.002704	0.005418	0.005418	0.00406	0.005418	0.004738	0.003382	0.003382	0.003382	0.00406	0.00406	0.00406	0.002242	0.003382	0.001494	0.003382	0.001494	0.003382	0.002027
S000826298	0.00343	0.002056	0.002056	0.002056	0.002056	0.002743	0.002056	0.00343	0.002743	0.002056	0.002056	0.002056	0.002743	0.002056	0.002056	0.002743	0.002056	0.002056	0.002056	0.002743	0.002056	0.002056	0.002056	0.00137	0.004118	0.004118	0.002743	0.00343	0.00343	0.002056	0.002056	0.002056	0.002743	0.002743	0.002743	0.002242	0.002056	0.001494	0.002056	0.001494	0.002056	0.002056	0.002056
S000016244	0.00558	0.004181	0.004181	0.004181	0.004181	0.00488	0.004181	0.00558	0.00488	0.004181	0.004181	0.004181	0.00488	0.004181	0.004181	0.00488	0.004181	0.004181	0.004181	0.00488	0.004181	0.004181	0.004181	0.003483	0.00558	0.00558	0.00488	0.006281	0.00558	0.004181	0.004181	0.004181	0.00488	0.00488	0.00488	0.004491	0.004181	0.003741	0.004181	0.003741	0.003483	0.004181	0.00488	0.00352
S000816721	0.004738	0.003382	0.003382	0.003382	0.003382	0.00406	0.003382	0.004738	0.00406	0.003382	0.003382	0.003382	0.00406	0.003382	0.003382	0.00406	0.003382	0.003382	0.003382	0.00406	0.003382	0.003382	0.003382	0.002704	0.005418	0.005418	0.00406	0.005418	0.004738	0.003382	0.003382	0.003382	0.00406	0.00406	0.00406	0.003741	0.003382	0.002991	0.003382	0.002991	0.003382	0.003382	0.00406	0.00343	0.00558
S000816742	0.003382	0.002027	0.002027	0.002027	0.002027	0.002704	0.002027	0.003382	0.002704	0.002027	0.002027	0.002027	0.002704	0.002027	0.002027	0.002704	0.002027	0.002027	0.002027	0.002704	0.002027	0.002027	0.002027	0.001351	0.00406	0.00406	0.002704	0.00406	0.003382	0.002027	0.002027	0.002027	0.002704	0.002704	0.002704	0.002242	0.002027	0.001494	0.002027	0.001494	0.002027	0.002027	0.002704	0.002056	0.004181	0.002704
S000522280	0.002242	0.000747	0.000747	0.000747	0.000747	0.001494	0.000747	0.002242	0.001494	0.000747	0.000747	0.000747	0.001494	0.000747	0.000747	0.001494	0.000747	0.000747	0.000747	0.001494	0.000747	0.000747	0.000747	0	0.002242	0.002242	0.001494	0.001494	0.002242	0.000747	0.000747	0.000747	0.000747	0.000747	0.000747	0.001494	0	0.000747	0	0.000747	0	0.000747	0.000747	0.000747	0.002991	0.002242	0.000747
S000796092	0.005828	0.004367	0.004367	0.004367	0.004367	0.005097	0.004367	0.005828	0.005097	0.004367	0.004367	0.004367	0.005097	0.004367	0.004367	0.005097	0.004367	0.004367	0.004367	0.005097	0.004367	0.004367	0.004367	0.003637	0.005828	0.005828	0.005097	0.005828	0.005828	0.004367	0.004367	0.004367	0.004367	0.004367	0.004367	0.004491	0.004367	0.003741	0.004367	0.003741	0.003637	0.005097	0.005828	0.004431	0.006584	0.005828	0.004367	0.002991
S000816741	0.002704	0.001351	0.001351	0.001351	0.001351	0.002027	0.001351	0.002704	0.002027	0.001351	0.001351	0.001351	0.002027	0.001351	0.001351	0.002027	0.001351	0.001351	0.001351	0.002027	0.001351	0.001351	0.001351	0.000675	0.003382	0.003382	0.002027	0.003382	0.002704	0.001351	0.001351	0.001351	0.002027	0.002027	0.002027	0.001494	0.001351	0.000747	0.001351	0.000747	0.001351	0.002704	0.003382	0.002056	0.003483	0.003382	0.002027	0	0.003637
S000816971	0.008824	0.00746	0.00746	0.00746	0.00746	0.008142	0.00746	0.008824	0.008142	0.00746	0.00746	0.00746	0.008142	0.00746	0.00746	0.008142	0.00746	0.00746	0.00746	0.008142	0.00746	0.00746	0.00746	0.006778	0.009507	0.009507	0.008142	0.009507	0.008824	0.00746	0.00746	0.00746	0.008142	0.008142	0.008142	0.008255	0.00746	0.0075	0.00746	0.0075	0.00746	0.008824	0.009507	0.006876	0.009089	0.009507	0.008142	0.006747	0.01023
S000817451	0.010898	0.009527	0.009527	0.009527	0.009527	0.010212	0.009527	0.010898	0.010212	0.009527	0.009527	0.009527	0.010212	0.009527	0.009527	0.010212	0.009527	0.009527	0.009527	0.010212	0.009527	0.009527	0.009527	0.008842	0.011584	0.011584	0.010212	0.011584	0.010898	0.009527	0.009527	0.009527	0.010212	0.010212	0.010212	0.010546	0.009527	0.009787	0.009527	0.009787	0.009527	0.010898	0.011584	0.00897	0.011226	0.011584	0.010212	0.00903	0.012468
S000817305	0.008142	0.006778	0.006778	0.006778	0.006778	0.00746	0.006778	0.008142	0.00746	0.006778	0.006778	0.006778	0.00746	0.006778	0.006778	0.00746	0.006778	0.006778	0.006778	0.00746	0.006778	0.006778	0.006778	0.006098	0.008824	0.008824	0.00746	0.008824	0.008142	0.006778	0.006778	0.006778	0.00746	0.00746	0.00746	0.0075	0.006778	0.006747	0.006778	0.006747	0.006778	0.008142	0.008824	0.006186	0.008386	0.008824	0.00746	0.005994	0.009494
S000817052	0.00746	0.006098	0.006098	0.006098	0.006098	0.006778	0.006098	0.00746	0.006778	0.006098	0.006098	0.006098	0.006778	0.006098	0.006098	0.006778	0.006098	0.006098	0.006098	0.006778	0.006098	0.006098	0.006098	0.005418	0.008142	0.008142	0.006778	0.008142	0.00746	0.006098	0.006098	0.006098	0.006778	0.006778	0.006778	0.006747	0.006098	0.005994	0.006098	0.005994	0.006098	0.00746	0.008142	0.005496	0.007684	0.008142	0.006778	0.005242	0.00876
S000817290	0.009507	0.008142	0.008142	0.008142	0.008142	0.008824	0.008142	0.009507	0.008824	0.008142	0.008142	0.008142	0.008824	0.008142	0.008142	0.008824	0.008142	0.008142	0.008142	0.008824	0.008142	0.008142	0.008142	0.00746	0.010191	0.010191	0.008824	0.010191	0.009507	0.008142	0.008142	0.008142	0.008824	0.00746	0.008824	0.008255	0.008142	0.0075	0.008142	0.0075	0.008142	0.009507	0.010191	0.007568	0.009793	0.010191	0.008824	0.006747	0.01023
S000811615	0.00952	0.008153	0.008153	0.008153	0.008153	0.008836	0.008153	0.00952	0.008836	0.008153	0.008153	0.008153	0.008836	0.008153	0.008153	0.008836	0.008153	0.008153	0.008153	0.008836	0.008153	0.008153	0.008153	0.00747	0.008836	0.008836	0.008836	0.010205	0.00952	0.008153	0.008153	0.008153	0.008836	0.008836	0.008836	0.008255	0.008153	0.0075	0.008153	0.0075	0.008153	0.008836	0.00952	0.007573	0.009089	0.00952	0.008153	0.006747	0.01023
S000817437	0.00746	0.006098	0.006098	0.006098	0.006098	0.006778	0.006098	0.00746	0.006778	0.006098	0.006098	0.006098	0.006778	0.006098	0.006098	0.006778	0.006098	0.006098	0.006098	0.006778	0.006098	0.006098	0.006098	0.005418	0.008142	0.008142	0.006778	0.008142	0.00746	0.006098	0.006098	0.006098	0.006778	0.006778	0.006778	0.005994	0.006098	0.005242	0.006098	0.005242	0.006098	0.00746	0.008142	0.005496	0.006982	0.008142	0.006778	0.004491	0.008026
S000816823	0.00746	0.006098	0.006098	0.006098	0.006098	0.006778	0.006098	0.00746	0.006778	0.006098	0.006098	0.006098	0.006778	0.006098	0.006098	0.006778	0.006098	0.006098	0.006098	0.006778	0.006098	0.006098	0.006098	0.005418	0.008142	0.008142	0.006778	0.008142	0.00746	0.006098	0.006098	0.006098	0.006778	0.006778	0.006778	0.006747	0.006098	0.005994	0.006098	0.005994	0.006098	0.00746	0.008142	0.005496	0.007684	0.008142	0.006778	0.005242	0.00876
S000817405	0.00746	0.006098	0.006098	0.006098	0.006098	0.006778	0.006098	0.00746	0.006778	0.006098	0.006098	0.006098	0.006778	0.006098	0.006098	0.006778	0.006098	0.006098	0.006098	0.006778	0.006098	0.006098	0.006098	0.005418	0.008142	0.008142	0.006778	0.008142	0.00746	0.006098	0.006098	0.006098	0.006778	0.006778	0.006778	0.006747	0.006098	0.005994	0.006098	0.005994	0.006098	0.00746	0.008142	0.005496	0.007684	0.008142	0.006778	0.005242	0.00876
S000816870	0.00746	0.006098	0.006098	0.006098	0.006098	0.006778	0.006098	0.00746	0.006778	0.006098	0.006098	0.006098	0.006778	0.006098	0.006098	0.006778	0.006098	0.006098	0.006098	0.006778	0.006098	0.006098	0.006098	0.005418	0.008142	0.008142	0.006778	0.008142	0.00746	0.006098	0.006098	0.006098	0.006778	0.006778	0.006778	0.006747	0.006098	0.005994	0.006098	0.005994	0.006098	0.00746	0.008142	0.005496	0.007684	0.008142	0.006778	0.005242	0.00876
S000726793	0.007136	0.005704	0.005704	0.005704	0.005704	0.00642	0.005704	0.007136	0.00642	0.005704	0.005704	0.005704	0.00642	0.005704	0.005704	0.00642	0.005704	0.005704	0.005704	0.00642	0.005704	0.005704	0.005704	0.004988	0.007136	0.007136	0.00642	0.007136	0.007136	0.005704	0.005704	0.005704	0.00642	0.00642	0.00642	0.006747	0.005704	0.005994	0.005704	0.005994	0.004988	0.005704	0.00642	0.006424	0.008572	0.007136	0.005704	0.005242	0.008883
S000787373	0.015398	0.013918	0.013918	0.013918	0.013918	0.014657	0.013918	0.015398	0.014657	0.013918	0.013918	0.013918	0.014657	0.013918	0.013918	0.014657	0.013918	0.013918	0.013918	0.014657	0.013918	0.013918	0.013918	0.013179	0.015398	0.015398	0.014657	0.015398	0.015398	0.013918	0.013918	0.013918	0.013918	0.013918	0.013918	0.014316	0.013918	0.013556	0.013918	0.013556	0.013179	0.014657	0.015398	0.014125	0.016199	0.015398	0.013918	0.012796	0.015398
S000815760	0.021913	0.020524	0.020524	0.020524	0.020524	0.021218	0.020524	0.021913	0.021218	0.020524	0.020524	0.020524	0.021218	0.020524	0.020524	0.021218	0.020524	0.020524	0.020524	0.021218	0.020524	0.020524	0.020524	0.019831	0.021218	0.021218	0.019831	0.021218	0.020524	0.020524	0.020524	0.020524	0.021218	0.021218	0.021218	0.013556	0.020524	0.012796	0.020524	0.012796	0.019138	0.019138	0.019831	0.018714	0.018292	0.021218	0.019831	0.012037	0.016139
S000524504	0.011279	0.009765	0.009765	0.009765	0.009765	0.010522	0.009765	0.011279	0.010522	0.009765	0.009765	0.009765	0.010522	0.009765	0.009765	0.010522	0.009765	0.009765	0.009765	0.010522	0.009765	0.009765	0.009765	0.00901	0.009765	0.009765	0.00901	0.00901	0.009765	0.009765	0.009765	0.009765	0.009765	0.009765	0.008255	0.010522	0.00901	0.009765	0.00901	0.009765	0.00901	0.009765	0.009765	0.009765	0.012037	0.011279	0.009765	0.00901	0.012037
S000527391	0.008255	0.006747	0.006747	0.006747	0.006747	0.0075	0.006747	0.008255	0.0075	0.006747	0.006747	0.006747	0.0075	0.006747	0.006747	0.0075	0.006747	0.006747	0.006747	0.0075	0.006747	0.006747	0.006747	0.005994	0.006747	0.006747	0.005994	0.005994	0.006747	0.006747	0.006747	0.006747	0.006747	0.006747	0.006747	0.0075	0.005994	0.006747	0.005994	0.006747	0.005994	0.006747	0.006747	0.006747	0.00901	0.008255	0.006747	0.005994	0.00901
S000786237	0.010966	0.009494	0.009494	0.009494	0.009494	0.01023	0.009494	0.010966	0.01023	0.009494	0.009494	0.009494	0.01023	0.009494	0.009494	0.01023	0.009494	0.009494	0.009494	0.01023	0.009494	0.009494	0.009494	0.00876	0.009494	0.009494	0.00876	0.009494	0.009494	0.009494	0.009494	0.009494	0.009494	0.009494	0.009494	0.00901	0.009494	0.008255	0.00876	0.008255	0.00876	0.01023	0.010966	0.009635	0.011746	0.010966	0.009494	0.0075	0.009494
S000525937	0.0075	0.005994	0.005994	0.005994	0.005994	0.006747	0.005994	0.0075	0.006747	0.005994	0.005994	0.005994	0.006747	0.005994	0.005994	0.006747	0.005994	0.005994	0.005994	0.006747	0.005994	0.005994	0.005994	0.005242	0.005994	0.005994	0.005242	0.005242	0.005994	0.005994	0.005994	0.005994	0.005994	0.005994	0.005994	0.006747	0.005242	0.005994	0.005242	0.005994	0.005242	0.005994	0.005994	0.005994	0.008255	0.0075	0.005994	0.005242	0.008255
S000815379	0.008824	0.00746	0.00746	0.00746	0.00746	0.008142	0.00746	0.008824	0.008142	0.00746	0.00746	0.00746	0.008142	0.00746	0.00746	0.008142	0.00746	0.00746	0.00746	0.008142	0.00746	0.00746	0.00746	0.006778	0.008142	0.008142	0.006778	0.008142	0.00746	0.00746	0.00746	0.00746	0.008142	0.008142	0.008142	0.0075	0.00746	0.006747	0.00746	0.006747	0.00746	0.008824	0.009507	0.006876	0.009089	0.009507	0.008142	0.005994	0.009494
S000817151	0.007465	0.006102	0.006102	0.006102	0.006102	0.006783	0.006102	0.007465	0.006783	0.006102	0.006102	0.006102	0.006783	0.006102	0.006102	0.006783	0.006102	0.006102	0.006102	0.006783	0.006102	0.006102	0.006102	0.005421	0.008147	0.008147	0.006783	0.008147	0.007465	0.006102	0.006102	0.006102	0.006783	0.006783	0.006783	0.006752	0.006102	0.005999	0.006102	0.005999	0.006102	0.007465	0.008147	0.0055	0.007689	0.008147	0.006783	0.005246	0.008766
S000817402	0.00746	0.006098	0.006098	0.006098	0.006098	0.006778	0.006098	0.00746	0.006778	0.006098	0.006098	0.006098	0.006778	0.006098	0.006098	0.006778	0.006098	0.006098	0.006098	0.006778	0.006098	0.006098	0.006098	0.005418	0.008142	0.008142	0.006778	0.008142	0.00746	0.006098	0.006098	0.006098	0.006778	0.006778	0.006778	0.006747	0.006098	0.005994	0.006098	0.005994	0.006098	0.00746	0.008142	0.005496	0.007684	0.008142	0.006778	0.005242	0.00876
S000817240	0.006778	0.005418	0.005418	0.005418	0.005418	0.006098	0.005418	0.006778	0.006098	0.005418	0.005418	0.005418	0.006098	0.005418	0.005418	0.006098	0.005418	0.005418	0.005418	0.006098	0.005418	0.005418	0.005418	0.004738	0.00746	0.00746	0.006098	0.00746	0.006778	0.005418	0.005418	0.005418	0.006098	0.006098	0.006098	0.005994	0.005418	0.005242	0.005418	0.005242	0.005418	0.006778	0.00746	0.004807	0.006982	0.00746	0.006098	0.004491	0.008026
S000817450	0.00746	0.006098	0.006098	0.006098	0.006098	0.006778	0.006098	0.00746	0.006778	0.006098	0.006098	0.006098	0.006778	0.006098	0.006098	0.006778	0.006098	0.006098	0.006098	0.006778	0.006098	0.006098	0.006098	0.005418	0.008142	0.008142	0.006778	0.008142	0.00746	0.006098	0.006098	0.006098	0.006778	0.006778	0.006778	0.005994	0.006098	0.005242	0.006098	0.005242	0.006098	0.006098	0.006778	0.004807	0.006982	0.006778	0.005418	0.004491	0.008026
S000726705	0.013285	0.011875	0.011875	0.011875	0.011875	0.01258	0.011875	0.013285	0.01258	0.011875	0.011875	0.011875	0.01258	0.011875	0.011875	0.01258	0.011875	0.011875	0.011875	0.01258	0.011875	0.011875	0.011875	0.011172	0.01258	0.01258	0.011875	0.01258	0.01258	0.011875	0.011875	0.011875	0.01258	0.01258	0.01258	0.012138	0.011875	0.011373	0.011875	0.011373	0.011875	0.011875	0.011875	0.011172	0.012849	0.013285	0.011875	0.01061	0.014241
S000795989	0.019915	0.018422	0.018422	0.018422	0.018422	0.019168	0.018422	0.019915	0.019168	0.018422	0.018422	0.018422	0.019168	0.018422	0.018422	0.019168	0.018422	0.018422	0.018422	0.019168	0.018422	0.018422	0.018422	0.017676	0.019168	0.019168	0.018422	0.019168	0.019168	0.018422	0.018422	0.018422	0.018422	0.018422	0.018422	0.019721	0.018422	0.018952	0.018422	0.018952	0.017676	0.019168	0.019915	0.018697	0.02074	0.019915	0.018422	0.018185	0.019168
S000791025	0.009522	0.008049	0.008049	0.008049	0.008049	0.008785	0.008049	0.009522	0.008785	0.008049	0.008049	0.008049	0.008785	0.008049	0.008049	0.008785	0.008049	0.008049	0.008049	0.008785	0.008049	0.008049	0.008049	0.007314	0.009522	0.009522	0.008785	0.009522	0.009522	0.008049	0.008049	0.008049	0.008049	0.008049	0.008049	0.009037	0.008049	0.00828	0.008049	0.00828	0.007314	0.008785	0.009522	0.008169	0.010298	0.009522	0.008049	0.007523	0.01026
S000814020	0.008153	0.006788	0.006788	0.006788	0.006788	0.00747	0.006788	0.008153	0.00747	0.006788	0.006788	0.006788	0.00747	0.006788	0.006788	0.00747	0.006788	0.006788	0.006788	0.00747	0.006788	0.006788	0.006788	0.006106	0.008153	0.008153	0.006788	0.008153	0.00747	0.006788	0.006788	0.006788	0.00747	0.00747	0.00747	0.007512	0.006788	0.006757	0.006788	0.006757	0.006788	0.008153	0.008836	0.006194	0.008398	0.008836	0.00747	0.006003	0.009508
S000814684	0.008142	0.006778	0.006778	0.006778	0.006778	0.00746	0.006778	0.008142	0.00746	0.006778	0.006778	0.006778	0.00746	0.006778	0.006778	0.00746	0.006778	0.006778	0.006778	0.00746	0.006778	0.006778	0.006778	0.006098	0.008142	0.008142	0.006778	0.008142	0.00746	0.006778	0.006778	0.006778	0.00746	0.00746	0.00746	0.0075	0.006778	0.006747	0.006778	0.006747	0.006778	0.008142	0.008824	0.006186	0.008386	0.008824	0.00746	0.005994	0.009494
S000814578	0.008142	0.006778	0.006778	0.006778	0.006778	0.00746	0.006778	0.008142	0.00746	0.006778	0.006778	0.006778	0.00746	0.006778	0.006778	0.00746	0.006778	0.006778	0.006778	0.00746	0.006778	0.006778	0.006778	0.006098	0.008142	0.008142	0.006778	0.008142	0.00746	0.006778	0.006778	0.006778	0.00746	0.00746	0.00746	0.0075	0.006778	0.006747	0.006778	0.006747	0.006778	0.008142	0.008824	0.006186	0.008386	0.008824	0.00746	0.005994	0.009494
S000814468	0.007465	0.006102	0.006102	0.006102	0.006102	0.006783	0.006102	0.007465	0.006783	0.006102	0.006102	0.006102	0.006783	0.006102	0.006102	0.006783	0.006102	0.006102	0.006102	0.006783	0.006102	0.006102	0.006102	0.005421	0.007465	0.007465	0.006102	0.007465	0.006783	0.006102	0.006102	0.006102	0.006783	0.006783	0.006783	0.006752	0.006102	0.005999	0.006102	0.005999	0.006102	0.007465	0.008147	0.0055	0.007689	0.008147	0.006783	0.005246	0.008766
S000814634	0.00746	0.006098	0.006098	0.006098	0.006098	0.006778	0.006098	0.00746	0.006778	0.006098	0.006098	0.006098	0.006778	0.006098	0.006098	0.006778	0.006098	0.006098	0.006098	0.006778	0.006098	0.006098	0.006098	0.005418	0.00746	0.00746	0.006098	0.00746	0.006778	0.006098	0.006098	0.006098	0.006778	0.006778	0.006778	0.006747	0.006098	0.005994	0.006098	0.005994	0.006098	0.00746	0.008142	0.005496	0.007684	0.008142	0.006778	0.005242	0.00876
S000814472	0.009507	0.008142	0.008142	0.008142	0.008142	0.008824	0.008142	0.009507	0.008824	0.008142	0.008142	0.008142	0.008824	0.008142	0.008142	0.008824	0.008142	0.008142	0.008142	0.008824	0.008142	0.008142	0.008142	0.00746	0.009507	0.009507	0.008142	0.009507	0.008824	0.008142	0.008142	0.008142	0.008824	0.008824	0.008824	0.008255	0.008142	0.0075	0.008142	0.0075	0.008142	0.009507	0.010191	0.007568	0.009089	0.010191	0.008824	0.006747	0.01023
S000814901	0.008142	0.006778	0.006778	0.006778	0.006778	0.00746	0.006778	0.008142	0.00746	0.006778	0.006778	0.006778	0.00746	0.006778	0.006778	0.00746	0.006778	0.006778	0.006778	0.00746	0.006778	0.006778	0.006778	0.006098	0.008142	0.008142	0.006778	0.008142	0.00746	0.006778	0.006778	0.006778	0.00746	0.00746	0.00746	0.006747	0.006778	0.005994	0.006778	0.005994	0.006778	0.008142	0.008824	0.006186	0.008386	0.008824	0.00746	0.005242	0.00876
S000518447	0.008255	0.006747	0.006747	0.006747	0.006747	0.0075	0.006747	0.008255	0.0075	0.006747	0.006747	0.006747	0.0075	0.006747	0.006747	0.0075	0.006747	0.006747	0.006747	0.0075	0.006747	0.006747	0.006747	0.005994	0.006747	0.006747	0.005994	0.005994	0.006747	0.006747	0.006747	0.006747	0.006747	0.006747	0.006747	0.0075	0.005994	0.006747	0.005994	0.006747	0.005994	0.006747	0.006747	0.006747	0.00901	0.008255	0.006747	0.005994	0.00901
S000815685	0.008142	0.006778	0.006778	0.006778	0.006778	0.00746	0.006778	0.008142	0.00746	0.006778	0.006778	0.006778	0.00746	0.006778	0.006778	0.00746	0.006778	0.006778	0.006778	0.00746	0.006778	0.006778	0.006778	0.006098	0.00746	0.00746	0.006098	0.00746	0.006778	0.006778	0.006778	0.006778	0.00746	0.00746	0.00746	0.006747	0.006778	0.005994	0.006778	0.005994	0.006778	0.008142	0.008824	0.006186	0.008386	0.008824	0.00746	0.005242	0.009494
S000525938	0.0075	0.005994	0.005994	0.005994	0.005994	0.006747	0.005994	0.0075	0.006747	0.005994	0.005994	0.005994	0.006747	0.005994	0.005994	0.006747	0.005994	0.005994	0.005994	0.006747	0.005994	0.005994	0.005994	0.005242	0.005994	0.005994	0.005242	0.005242	0.005994	0.005994	0.005994	0.005994	0.005994	0.005994	0.005994	0.006747	0.005242	0.005994	0.005242	0.005994	0.005242	0.005994	0.005994	0.005994	0.008255	0.0075	0.005994	0.005242	0.008255
S000815300	0.008142	0.006778	0.006778	0.006778	0.006778	0.00746	0.006778	0.008142	0.00746	0.006778	0.006778	0.006778	0.00746	0.006778	0.006778	0.00746	0.006778	0.006778	0.006778	0.00746	0.006778	0.006778	0.006778	0.006098	0.00746	0.00746	0.006098	0.00746	0.006778	0.006778	0.006778	0.006778	0.00746	0.00746	0.00746	0.0075	0.006778	0.006747	0.006778	0.006747	0.006778	0.008142	0.008824	0.006186	0.008386	0.008824	0.00746	0.005994	0.009494
S000815534	0.00746	0.006098	0.006098	0.006098	0.006098	0.006778	0.006098	0.00746	0.006778	0.006098	0.006098	0.006098	0.006778	0.006098	0.006098	0.006778	0.006098	0.006098	0.006098	0.006778	0.006098	0.006098	0.006098	0.005418	0.006778	0.006778	0.005418	0.006778	0.006098	0.006098	0.006098	0.006098	0.006778	0.006778	0.006778	0.006747	0.006098	0.005994	0.006098	0.005994	0.006098	0.00746	0.008142	0.005496	0.007684	0.008142	0.006778	0.005242	0.00876
S000813887	0.008824	0.00746	0.00746	0.00746	0.00746	0.008142	0.00746	0.008824	0.008142	0.00746	0.00746	0.00746	0.008142	0.00746	0.00746	0.008142	0.00746	0.00746	0.00746	0.008142	0.00746	0.00746	0.00746	0.006778	0.008142	0.008142	0.006778	0.008142	0.00746	0.00746	0.00746	0.00746	0.008142	0.008142	0.008142	0.008255	0.00746	0.0075	0.00746	0.0075	0.00746	0.008824	0.009507	0.006876	0.009089	0.009507	0.008142	0.006747	0.01023
S000814950	0.008142	0.006778	0.006778	0.006778	0.006778	0.00746	0.006778	0.008142	0.00746	0.006778	0.006778	0.006778	0.00746	0.006778	0.006778	0.00746	0.006778	0.006778	0.006778	0.00746	0.006778	0.006778	0.006778	0.006098	0.00746	0.00746	0.006098	0.00746	0.006778	0.006778	0.006778	0.006778	0.00746	0.00746	0.00746	0.0075	0.006778	0.006747	0.006778	0.006747	0.006778	0.008142	0.008824	0.006186	0.008386	0.008824	0.00746	0.005994	0.009494
S000814303	0.008142	0.006778	0.006778	0.006778	0.006778	0.00746	0.006778	0.008142	0.00746	0.006778	0.006778	0.006778	0.00746	0.006778	0.006778	0.00746	0.006778	0.006778	0.006778	0.00746	0.006778	0.006778	0.006778	0.006098	0.00746	0.00746	0.006098	0.00746	0.006778	0.006778	0.006778	0.006778	0.00746	0.00746	0.00746	0.0075	0.006778	0.006747	0.006778	0.006747	0.006778	0.008142	0.008824	0.006186	0.008386	0.008824	0.00746	0.005994	0.009494
S000814098	0.00746	0.006098	0.006098	0.006098	0.006098	0.006778	0.006098	0.00746	0.006778	0.006098	0.006098	0.006098	0.006778	0.006098	0.006098	0.006778	0.006098	0.006098	0.006098	0.006778	0.006098	0.006098	0.006098	0.005418	0.006778	0.006778	0.005418	0.006778	0.006098	0.006098	0.006098	0.006098	0.006778	0.006778	0.006778	0.006747	0.006098	0.005994	0.006098	0.005994	0.006098	0.00746	0.008142	0.005496	0.007684	0.008142	0.006778	0.005242	0.00876
S000816790	0.008824	0.00746	0.00746	0.00746	0.00746	0.008142	0.00746	0.008824	0.008142	0.00746	0.00746	0.00746	0.008142	0.00746	0.00746	0.008142	0.00746	0.00746	0.00746	0.008142	0.00746	0.00746	0.00746	0.006778	0.009507	0.009507	0.008142	0.009507	0.008824	0.00746	0.00746	0.00746	0.008142	0.008142	0.008142	0.008255	0.00746	0.0075	0.00746	0.0075	0.00746	0.008824	0.009507	0.006876	0.009089	0.009507	0.008142	0.006747	0.01023
S000816852	0.010191	0.008824	0.008824	0.008824	0.008824	0.009507	0.008824	0.010191	0.009507	0.008824	0.008824	0.008824	0.009507	0.008824	0.008824	0.009507	0.008824	0.008824	0.008824	0.009507	0.008824	0.008824	0.008824	0.008142	0.010875	0.010875	0.009507	0.010875	0.010191	0.008824	0.008824	0.008824	0.009507	0.009507	0.009507	0.009765	0.008824	0.00901	0.008824	0.00901	0.008824	0.010191	0.010875	0.008259	0.010498	0.010875	0.009507	0.008255	0.011703
S000816884	0.00746	0.006098	0.006098	0.006098	0.006098	0.006778	0.006098	0.00746	0.006778	0.006098	0.006098	0.006098	0.006778	0.006098	0.006098	0.006778	0.006098	0.006098	0.006098	0.006778	0.006098	0.006098	0.006098	0.005418	0.008142	0.008142	0.006778	0.008142	0.00746	0.006098	0.006098	0.006098	0.006778	0.006778	0.006778	0.006747	0.006098	0.005994	0.006098	0.005994	0.006098	0.00746	0.008142	0.005496	0.007684	0.008142	0.006778	0.005242	0.00876
S000813234	0.008153	0.006788	0.006788	0.006788	0.006788	0.00747	0.006788	0.008153	0.00747	0.006788	0.006788	0.006788	0.00747	0.006788	0.006788	0.00747	0.006788	0.006788	0.006788	0.00747	0.006788	0.006788	0.006788	0.006106	0.00747	0.00747	0.006106	0.00747	0.006788	0.006788	0.006788	0.006788	0.00747	0.00747	0.00747	0.0075	0.006788	0.006747	0.006788	0.006747	0.006788	0.00747	0.008153	0.006881	0.009089	0.008153	0.006788	0.005994	0.009494
S000813471	0.008836	0.00747	0.00747	0.00747	0.00747	0.008153	0.00747	0.008836	0.008153	0.00747	0.00747	0.00747	0.008153	0.00747	0.00747	0.008153	0.00747	0.00747	0.00747	0.008153	0.00747	0.00747	0.00747	0.006788	0.008153	0.008153	0.006788	0.008153	0.00747	0.00747	0.00747	0.00747	0.008153	0.008153	0.008153	0.008255	0.00747	0.0075	0.00747	0.0075	0.00747	0.008153	0.008836	0.007573	0.009793	0.008836	0.00747	0.006747	0.01023
S000813105	0.008153	0.006788	0.006788	0.006788	0.006788	0.00747	0.006788	0.008153	0.00747	0.006788	0.006788	0.006788	0.00747	0.006788	0.006788	0.00747	0.006788	0.006788	0.006788	0.00747	0.006788	0.006788	0.006788	0.006106	0.00747	0.00747	0.006106	0.00747	0.006788	0.006788	0.006788	0.006788	0.00747	0.00747	0.00747	0.0075	0.006788	0.006747	0.006788	0.006747	0.006788	0.00747	0.008153	0.006881	0.009089	0.008153	0.006788	0.005994	0.009494
S000813348	0.00747	0.006106	0.006106	0.006106	0.006106	0.006788	0.006106	0.00747	0.006788	0.006106	0.006106	0.006106	0.006788	0.006106	0.006106	0.006788	0.006106	0.006106	0.006106	0.006788	0.006106	0.006106	0.006106	0.005425	0.006788	0.006788	0.005425	0.006788	0.006106	0.006106	0.006106	0.006106	0.006788	0.006788	0.006788	0.006747	0.006106	0.005994	0.006106	0.005994	0.006106	0.006788	0.00747	0.00619	0.008386	0.00747	0.006106	0.005242	0.00876
S000525826	0.006747	0.005242	0.005242	0.005242	0.005242	0.005994	0.005242	0.006747	0.005994	0.005242	0.005242	0.005242	0.005994	0.005242	0.005242	0.005994	0.005242	0.005242	0.005242	0.005994	0.005242	0.005242	0.005242	0.004491	0.006747	0.006747	0.005994	0.005994	0.006747	0.005242	0.005242	0.005242	0.005242	0.005242	0.005242	0.005994	0.004491	0.005242	0.004491	0.005242	0.004491	0.005242	0.005242	0.005242	0.0075	0.006747	0.005242	0.004491	0.0075
S000739361	0.005404	0.003856	0.003856	0.003856	0.003856	0.00463	0.003856	0.005404	0.00463	0.003856	0.003856	0.003856	0.00463	0.003856	0.003856	0.00463	0.003856	0.003856	0.003856	0.003856	0.003856	0.003856	0.003083	0.003083	0.005404	0.005404	0.00463	0.00463	0.005404	0.003856	0.003856	0.003856	0.003856	0.003856	0.003856	0.00463	0.003083	0.003856	0.003083	0.003856	0.003083	0.003856	0.003856	0.003856	0.006179	0.005404	0.003856	0.003083	0.006179
S000343783	0.009841	0.008428	0.008428	0.008428	0.008428	0.009134	0.008428	0.009841	0.009134	0.008428	0.008428	0.008428	0.009134	0.008428	0.008428	0.009134	0.008428	0.008428	0.008428	0.009134	0.008428	0.008428	0.008428	0.007722	0.009841	0.009841	0.009134	0.010549	0.009841	0.008428	0.008428	0.008428	0.009134	0.009134	0.009134	0.008261	0.008428	0.007506	0.008428	0.007506	0.007722	0.008428	0.009134	0.007787	0.011258	0.009841	0.008428	0.006752	0.01178
S000517523	0.00978	0.008267	0.008267	0.008267	0.008267	0.009023	0.008267	0.00978	0.009023	0.008267	0.008267	0.008267	0.009023	0.008267	0.008267	0.009023	0.008267	0.008267	0.008267	0.009023	0.008267	0.008267	0.008267	0.007512	0.00978	0.00978	0.009023	0.009023	0.00978	0.008267	0.008267	0.008267	0.008267	0.008267	0.008267	0.009023	0.007512	0.008267	0.007512	0.008267	0.007512	0.008267	0.008267	0.008267	0.010538	0.00978	0.008267	0.007512	0.010538
S000631472	0.006581	0.00493	0.00493	0.00493	0.00493	0.005755	0.00493	0.006581	0.005755	0.00493	0.00493	0.00493	0.00493	0.00493	0.00493	0.00493	0.00493	0.00493	0.00493	0.00493	0.00493	0.004106	0.004106	0.004106	0.00493	0.004106	0.004106	0.003283	0.00493	0.00493	0.00493	0.00493	0.00493	0.00493	0.004106	0.005755	0.004106	0.00493	0.004106	0.00493	0.004106	0.00493	0.00493	0.00493	0.007408	0.006581	0.00493	0.004106	0.007408
S000779320	0.013179	0.011703	0.011703	0.011703	0.011703	0.01244	0.011703	0.013179	0.01244	0.011703	0.011703	0.011703	0.01244	0.011703	0.011703	0.01244	0.011703	0.011703	0.011703	0.01244	0.011703	0.011703	0.011703	0.010966	0.011703	0.011703	0.010966	0.011703	0.011703	0.011703	0.011703	0.011703	0.011703	0.011703	0.011703	0.012037	0.011703	0.011279	0.011703	0.011279	0.010966	0.01244	0.013179	0.011876	0.013969	0.013179	0.011703	0.010522	0.013179
S000783307	0.011746	0.010267	0.010267	0.010267	0.010267	0.011006	0.010267	0.011746	0.011006	0.010267	0.010267	0.010267	0.011006	0.010267	0.010267	0.011006	0.010267	0.010267	0.010267	0.011006	0.010267	0.010267	0.010267	0.009529	0.010267	0.010267	0.009529	0.010267	0.010267	0.010267	0.010267	0.010267	0.010267	0.010267	0.010267	0.010522	0.010267	0.009765	0.010267	0.009765	0.009529	0.010267	0.011006	0.010382	0.012486	0.011746	0.010267	0.00901	0.011746
S000792527	0.013179	0.011703	0.011703	0.011703	0.011703	0.01244	0.011703	0.013179	0.01244	0.011703	0.011703	0.011703	0.01244	0.011703	0.011703	0.01244	0.011703	0.011703	0.011703	0.01244	0.011703	0.011703	0.011703	0.010966	0.011703	0.011703	0.010966	0.011703	0.011703	0.011703	0.011703	0.011703	0.011703	0.011703	0.011703	0.012037	0.011703	0.011279	0.011703	0.011279	0.010966	0.01244	0.013179	0.011876	0.013969	0.013179	0.011703	0.010522	0.013179
S000526016	0.012037	0.010522	0.010522	0.010522	0.010522	0.011279	0.010522	0.012037	0.011279	0.010522	0.010522	0.010522	0.011279	0.010522	0.010522	0.011279	0.010522	0.010522	0.010522	0.011279	0.010522	0.010522	0.010522	0.009765	0.010522	0.010522	0.009765	0.009765	0.010522	0.010522	0.010522	0.010522	0.010522	0.010522	0.010522	0.011279	0.009765	0.010522	0.009765	0.010522	0.009765	0.010522	0.010522	0.010522	0.012796	0.012037	0.010522	0.009765	0.012796
S000794265	0.021349	0.019857	0.019857	0.019857	0.019857	0.020602	0.019857	0.021349	0.020602	0.019857	0.019857	0.019857	0.020602	0.019857	0.019857	0.020602	0.019857	0.019857	0.019857	0.020602	0.019857	0.019857	0.019857	0.019112	0.019857	0.019857	0.019112	0.019857	0.019857	0.019857	0.019857	0.019857	0.019857	0.019857	0.019857	0.020428	0.019857	0.019661	0.019857	0.019661	0.019112	0.020602	0.021349	0.020153	0.022178	0.021349	0.019857	0.018895	0.021349
S000520306	0.011279	0.009765	0.009765	0.009765	0.009765	0.010522	0.009765	0.011279	0.010522	0.009765	0.009765	0.009765	0.010522	0.009765	0.009765	0.010522	0.009765	0.009765	0.009765	0.010522	0.009765	0.009765	0.009765	0.00901	0.009765	0.009765	0.00901	0.00901	0.009765	0.009765	0.009765	0.009765	0.009765	0.009765	0.009765	0.010522	0.00901	0.009765	0.00901	0.009765	0.00901	0.009765	0.009765	0.009765	0.012037	0.011279	0.009765	0.00901	0.012037
S000814834	0.012246	0.010875	0.010875	0.010875	0.010875	0.01156	0.010875	0.012246	0.01156	0.010875	0.010875	0.010875	0.01156	0.010875	0.010875	0.01156	0.010875	0.010875	0.010875	0.01156	0.010875	0.010875	0.010875	0.010191	0.01156	0.01156	0.010191	0.01156	0.010875	0.010875	0.010875	0.010875	0.01156	0.01156	0.01156	0.011279	0.010875	0.010522	0.010875	0.010522	0.010875	0.012246	0.012932	0.010339	0.012615	0.012932	0.01156	0.009765	0.013179
S000526209	0.012037	0.010522	0.010522	0.010522	0.010522	0.011279	0.010522	0.012037	0.011279	0.010522	0.010522	0.010522	0.011279	0.010522	0.010522	0.011279	0.010522	0.010522	0.010522	0.011279	0.010522	0.010522	0.010522	0.009765	0.010522	0.010522	0.009765	0.009765	0.010522	0.010522	0.010522	0.010522	0.010522	0.010522	0.010522	0.011279	0.009765	0.010522	0.009765	0.010522	0.009765	0.010522	0.010522	0.010522	0.012796	0.012037	0.010522	0.009765	0.012796
S000787524	0.01244	0.010966	0.010966	0.010966	0.010966	0.011703	0.010966	0.01244	0.011703	0.010966	0.010966	0.010966	0.011703	0.010966	0.010966	0.011703	0.010966	0.010966	0.010966	0.011703	0.010966	0.010966	0.010966	0.01023	0.010966	0.010966	0.01023	0.010966	0.010966	0.010966	0.010966	0.010966	0.010966	0.010966	0.010966	0.011279	0.010966	0.010522	0.01023	0.010522	0.01023	0.011703	0.01244	0.011129	0.013227	0.01244	0.010966	0.009765	0.013918
S000811685	0.012263	0.01089	0.01089	0.01089	0.01089	0.011576	0.01089	0.012263	0.011576	0.01089	0.01089	0.01089	0.011576	0.01089	0.01089	0.011576	0.01089	0.01089	0.01089	0.011576	0.01089	0.01089	0.01089	0.010205	0.011576	0.011576	0.010205	0.011576	0.01089	0.01089	0.01089	0.01089	0.011576	0.011576	0.011576	0.012037	0.01089	0.011279	0.01089	0.011279	0.01089	0.011576	0.012263	0.011041	0.013322	0.012263	0.01089	0.010522	0.013918
S000811889	0.01295	0.011576	0.011576	0.011576	0.011576	0.012263	0.011576	0.01295	0.012263	0.011576	0.011576	0.011576	0.012263	0.011576	0.011576	0.012263	0.011576	0.011576	0.011576	0.012263	0.011576	0.011576	0.011576	0.01089	0.012263	0.012263	0.01089	0.012263	0.011576	0.011576	0.011576	0.011576	0.012263	0.012263	0.012263	0.012037	0.011576	0.011279	0.010205	0.011279	0.011576	0.012263	0.01295	0.011736	0.01403	0.01295	0.011576	0.010522	0.014657
S000520332	0.012037	0.010522	0.010522	0.010522	0.010522	0.011279	0.010522	0.012037	0.011279	0.010522	0.010522	0.010522	0.011279	0.010522	0.00901	0.011279	0.010522	0.010522	0.010522	0.011279	0.010522	0.010522	0.010522	0.009765	0.010522	0.010522	0.009765	0.009765	0.010522	0.010522	0.010522	0.010522	0.010522	0.010522	0.010522	0.011279	0.009765	0.010522	0.009765	0.010522	0.009765	0.010522	0.010522	0.010522	0.012796	0.012037	0.010522	0.009765	0.012796
S000814139	0.012246	0.010875	0.010875	0.010875	0.010875	0.01156	0.010875	0.012246	0.01156	0.010875	0.010875	0.010875	0.01156	0.010875	0.010875	0.01156	0.010875	0.010875	0.010875	0.01156	0.010875	0.010875	0.010875	0.010191	0.01156	0.01156	0.010191	0.01156	0.010875	0.010875	0.010875	0.010875	0.01156	0.01156	0.01156	0.012037	0.010875	0.011279	0.010875	0.011279	0.010875	0.012246	0.012932	0.010339	0.012615	0.012932	0.01156	0.010522	0.013918
S000814568	0.012932	0.01156	0.01156	0.01156	0.01156	0.012246	0.01156	0.012932	0.012246	0.01156	0.01156	0.01156	0.012246	0.01156	0.01156	0.012246	0.01156	0.01156	0.01156	0.012246	0.01156	0.01156	0.01156	0.010875	0.012246	0.012246	0.010875	0.012246	0.01156	0.01156	0.01156	0.01156	0.012246	0.012246	0.012246	0.012796	0.01156	0.012037	0.01156	0.012037	0.01156	0.012932	0.013619	0.011033	0.013322	0.013619	0.012246	0.011279	0.014657
S000813868	0.01156	0.010191	0.010191	0.010191	0.010191	0.010875	0.010191	0.01156	0.010875	0.010191	0.010191	0.010191	0.010875	0.010191	0.010191	0.010875	0.010191	0.010191	0.010191	0.010875	0.010191	0.010191	0.010191	0.009507	0.010875	0.010875	0.009507	0.010875	0.010191	0.010191	0.010191	0.010191	0.010875	0.010875	0.010875	0.011279	0.010191	0.010522	0.010191	0.010522	0.010191	0.01156	0.012246	0.009645	0.011909	0.012246	0.010875	0.009765	0.013179
S000813881	0.012246	0.010875	0.010875	0.010875	0.010875	0.01156	0.010875	0.012246	0.01156	0.010875	0.010875	0.010875	0.01156	0.010875	0.010875	0.01156	0.010875	0.010875	0.010875	0.01156	0.010875	0.010875	0.010875	0.010191	0.01156	0.01156	0.010191	0.01156	0.010875	0.010875	0.010875	0.010875	0.01156	0.01156	0.01156	0.012037	0.010875	0.011279	0.010875	0.011279	0.010875	0.012246	0.012932	0.010339	0.012615	0.012932	0.01156	0.010522	0.013918
S000813947	0.012246	0.010875	0.010875	0.010875	0.010875	0.01156	0.010875	0.012246	0.01156	0.010875	0.010875	0.010875	0.01156	0.010875	0.010875	0.01156	0.010875	0.010875	0.010875	0.01156	0.010875	0.010875	0.010875	0.010191	0.01156	0.01156	0.010191	0.01156	0.010875	0.010875	0.010875	0.010875	0.01156	0.01156	0.01156	0.012037	0.010875	0.011279	0.010875	0.011279	0.010875	0.012246	0.012932	0.010339	0.012615	0.012932	0.01156	0.010522	0.013918
S000814014	0.012246	0.010875	0.010875	0.010875	0.010875	0.01156	0.010875	0.012246	0.01156	0.010875	0.010875	0.010875	0.01156	0.010875	0.010875	0.01156	0.010875	0.010875	0.010875	0.01156	0.010875	0.010875	0.010875	0.010191	0.01156	0.01156	0.010191	0.01156	0.010875	0.010875	0.010875	0.010875	0.01156	0.01156	0.01156	0.012037	0.010875	0.011279	0.010875	0.011279	0.010875	0.012246	0.012932	0.010339	0.012615	0.012932	0.01156	0.010522	0.013179
S000814526	0.01156	0.010191	0.010191	0.010191	0.010191	0.010875	0.010191	0.01156	0.010875	0.010191	0.010191	0.010191	0.010875	0.010191	0.010191	0.010875	0.010191	0.010191	0.010191	0.010875	0.010191	0.010191	0.010191	0.009507	0.010875	0.010875	0.009507	0.010875	0.010191	0.010191	0.010191	0.010191	0.010875	0.010875	0.010875	0.011279	0.010191	0.010522	0.010191	0.010522	0.010191	0.01156	0.012246	0.009645	0.011909	0.012246	0.010875	0.009765	0.013179
S000814410	0.01089	0.00952	0.00952	0.00952	0.00952	0.010205	0.00952	0.01089	0.010205	0.00952	0.00952	0.00952	0.010205	0.00952	0.00952	0.010205	0.00952	0.00952	0.00952	0.010205	0.00952	0.00952	0.00952	0.008836	0.010205	0.010205	0.008836	0.010205	0.00952	0.00952	0.00952	0.00952	0.010205	0.010205	0.010205	0.010538	0.00952	0.00978	0.00952	0.00978	0.00952	0.01089	0.011576	0.008964	0.011219	0.011576	0.010205	0.009023	0.012459
S000814133	0.01156	0.010191	0.010191	0.010191	0.010191	0.010875	0.010191	0.01156	0.010875	0.010191	0.010191	0.010191	0.010875	0.010191	0.010191	0.010875	0.010191	0.010191	0.010191	0.010875	0.010191	0.010191	0.010191	0.009507	0.010875	0.010875	0.009507	0.010875	0.010191	0.010191	0.010191	0.010191	0.010875	0.010875	0.010875	0.011279	0.010191	0.010522	0.010191	0.010522	0.010191	0.01156	0.012246	0.009645	0.011909	0.012246	0.010875	0.009765	0.013179
S000813992	0.01156	0.010191	0.010191	0.010191	0.010191	0.010875	0.010191	0.01156	0.010875	0.010191	0.010191	0.010191	0.010875	0.010191	0.010191	0.010875	0.010191	0.010191	0.010191	0.010875	0.010191	0.010191	0.010191	0.009507	0.010875	0.010875	0.009507	0.010875	0.010191	0.010191	0.010191	0.010191	0.010875	0.010875	0.010875	0.011279	0.010191	0.010522	0.010191	0.010522	0.010191	0.01156	0.012246	0.009645	0.011909	0.012246	0.010875	0.009765	0.013179
S000814725	0.010875	0.009507	0.009507	0.009507	0.009507	0.010191	0.009507	0.010875	0.010191	0.009507	0.009507	0.009507	0.010191	0.009507	0.009507	0.010191	0.009507	0.009507	0.009507	0.010191	0.009507	0.009507	0.009507	0.008824	0.010191	0.010191	0.008824	0.010191	0.009507	0.009507	0.009507	0.009507	0.010191	0.010191	0.010191	0.010522	0.009507	0.009765	0.009507	0.009765	0.009507	0.010875	0.01156	0.008952	0.011203	0.01156	0.010191	0.00901	0.01244
S000518219	0.012796	0.011279	0.011279	0.011279	0.011279	0.012037	0.011279	0.012796	0.012037	0.011279	0.011279	0.011279	0.012037	0.011279	0.011279	0.012037	0.011279	0.011279	0.011279	0.012037	0.011279	0.011279	0.011279	0.010522	0.011279	0.011279	0.010522	0.010522	0.011279	0.011279	0.011279	0.011279	0.011279	0.011279	0.011279	0.012037	0.010522	0.011279	0.010522	0.011279	0.010522	0.011279	0.011279	0.011279	0.013556	0.012796	0.011279	0.010522	0.013556
S000524538	0.012037	0.010522	0.010522	0.010522	0.010522	0.011279	0.010522	0.012037	0.011279	0.010522	0.010522	0.010522	0.011279	0.010522	0.010522	0.011279	0.010522	0.010522	0.010522	0.011279	0.010522	0.010522	0.010522	0.009765	0.010522	0.010522	0.009765	0.009765	0.010522	0.010522	0.010522	0.010522	0.010522	0.010522	0.010522	0.011279	0.009765	0.010522	0.009765	0.010522	0.009765	0.010522	0.010522	0.010522	0.012796	0.012037	0.010522	0.009765	0.012796
S000525765	0.015146	0.013617	0.013617	0.013617	0.013617	0.014381	0.013617	0.015146	0.014381	0.013617	0.013617	0.013617	0.014381	0.013617	0.013617	0.014381	0.013617	0.013617	0.013617	0.014381	0.013617	0.013617	0.013617	0.012854	0.013617	0.013617	0.012854	0.012854	0.013617	0.013617	0.013617	0.013617	0.013617	0.013617	0.013617	0.014381	0.012854	0.013617	0.012854	0.013617	0.012854	0.013617	0.013617	0.013617	0.015911	0.015146	0.013617	0.012854	0.015911
S000526022	0.015146	0.013617	0.013617	0.013617	0.013617	0.014381	0.013617	0.015146	0.014381	0.013617	0.013617	0.013617	0.014381	0.013617	0.013617	0.014381	0.013617	0.013617	0.013617	0.014381	0.013617	0.013617	0.013617	0.012854	0.013617	0.013617	0.012854	0.012854	0.013617	0.013617	0.013617	0.013617	0.013617	0.013617	0.013617	0.014381	0.012854	0.013617	0.012854	0.013617	0.012854	0.013617	0.013617	0.013617	0.015911	0.015146	0.013617	0.012854	0.015911
S000812097	0.012263	0.01089	0.01089	0.01089	0.01089	0.011576	0.01089	0.012263	0.011576	0.01089	0.01089	0.01089	0.011576	0.01089	0.01089	0.011576	0.01089	0.01089	0.01089	0.011576	0.01089	0.01089	0.01089	0.010205	0.011576	0.011576	0.010205	0.011576	0.01089	0.01089	0.01089	0.01089	0.011576	0.011576	0.011576	0.012037	0.01089	0.011279	0.01089	0.011279	0.01089	0.011576	0.012263	0.010346	0.012615	0.012263	0.01089	0.010522	0.013918
S000727190	0.012398	0.01101	0.01101	0.01101	0.01101	0.011704	0.01101	0.012398	0.011704	0.01101	0.01101	0.01101	0.011704	0.01101	0.01101	0.011704	0.01101	0.01101	0.01101	0.011704	0.01101	0.01101	0.01101	0.010317	0.012398	0.012398	0.01101	0.011704	0.011704	0.01101	0.01101	0.01101	0.011704	0.011704	0.011704	0.012037	0.01101	0.011279	0.01101	0.011279	0.01101	0.01101	0.011704	0.010339	0.012722	0.012398	0.01101	0.010522	0.014093
S000816241	0.01156	0.010191	0.010191	0.010191	0.010191	0.010875	0.010191	0.01156	0.010875	0.010191	0.010191	0.010191	0.010875	0.010191	0.010191	0.010875	0.010191	0.010191	0.010191	0.010875	0.010191	0.010191	0.010191	0.009507	0.010875	0.010875	0.009507	0.010875	0.010191	0.010191	0.010191	0.010191	0.010875	0.010875	0.010875	0.011279	0.010191	0.010522	0.010191	0.010522	0.010191	0.01156	0.012246	0.011033	0.013322	0.012246	0.010875	0.009765	0.013179
S000816267	0.010875	0.009507	0.009507	0.009507	0.009507	0.010191	0.009507	0.010875	0.010191	0.009507	0.009507	0.009507	0.010191	0.009507	0.009507	0.010191	0.009507	0.009507	0.009507	0.010191	0.009507	0.009507	0.009507	0.008824	0.010191	0.010191	0.008824	0.010191	0.009507	0.009507	0.009507	0.009507	0.010191	0.010191	0.010191	0.010522	0.009507	0.009765	0.009507	0.009765	0.009507	0.010875	0.01156	0.010339	0.012615	0.01156	0.010191	0.00901	0.01244
S000816046	0.010875	0.009507	0.009507	0.009507	0.009507	0.010191	0.009507	0.010875	0.010191	0.009507	0.009507	0.009507	0.010191	0.009507	0.009507	0.010191	0.009507	0.009507	0.009507	0.010191	0.009507	0.009507	0.009507	0.008824	0.010191	0.010191	0.008824	0.010191	0.009507	0.009507	0.009507	0.009507	0.010191	0.010191	0.010191	0.010522	0.009507	0.009765	0.009507	0.009765	0.009507	0.010875	0.01156	0.010339	0.012615	0.01156	0.010191	0.00901	0.01244
S000816694	0.010875	0.009507	0.009507	0.009507	0.009507	0.010191	0.009507	0.010875	0.010191	0.009507	0.009507	0.009507	0.010191	0.009507	0.009507	0.010191	0.009507	0.009507	0.009507	0.010191	0.009507	0.009507	0.009507	0.008824	0.010191	0.010191	0.008824	0.010191	0.009507	0.009507	0.009507	0.009507	0.010191	0.010191	0.010191	0.010522	0.009507	0.009765	0.009507	0.009765	0.009507	0.010875	0.01156	0.010339	0.012615	0.01156	0.010191	0.00901	0.01244
S000816642	0.010191	0.008824	0.008824	0.008824	0.008824	0.009507	0.008824	0.010191	0.009507	0.008824	0.008824	0.008824	0.009507	0.008824	0.008824	0.009507	0.008824	0.008824	0.008824	0.009507	0.008824	0.008824	0.008824	0.008142	0.009507	0.009507	0.008142	0.009507	0.008824	0.008824	0.008824	0.008824	0.009507	0.009507	0.009507	0.009765	0.008824	0.00901	0.008824	0.00901	0.008824	0.010191	0.010875	0.009645	0.011909	0.010875	0.009507	0.008255	0.011703
S000816214	0.012246	0.010875	0.010875	0.010875	0.010875	0.01156	0.010875	0.012246	0.01156	0.010875	0.010875	0.010875	0.01156	0.010875	0.010875	0.01156	0.010875	0.010875	0.010875	0.01156	0.010875	0.010875	0.010875	0.010191	0.01156	0.01156	0.010191	0.01156	0.010875	0.010875	0.010875	0.010875	0.01156	0.01156	0.01156	0.011279	0.010875	0.010522	0.010875	0.010522	0.010875	0.012246	0.012932	0.011728	0.013322	0.012932	0.01156	0.009765	0.013179
S000525741	0.010522	0.00901	0.00901	0.00901	0.00901	0.009765	0.00901	0.010522	0.009765	0.00901	0.00901	0.00901	0.009765	0.00901	0.00901	0.009765	0.00901	0.00901	0.00901	0.009765	0.00901	0.00901	0.00901	0.008255	0.00901	0.00901	0.008255	0.008255	0.00901	0.00901	0.00901	0.00901	0.00901	0.00901	0.00901	0.009765	0.008255	0.00901	0.008255	0.00901	0.008255	0.00901	0.00901	0.00901	0.011279	0.010522	0.00901	0.008255	0.011279
S000815821	0.010875	0.009507	0.009507	0.009507	0.009507	0.010191	0.009507	0.010875	0.010191	0.009507	0.009507	0.009507	0.010191	0.009507	0.009507	0.010191	0.009507	0.009507	0.009507	0.010191	0.009507	0.009507	0.009507	0.008824	0.010191	0.010191	0.008824	0.010191	0.009507	0.009507	0.009507	0.009507	0.010191	0.010191	0.010191	0.009765	0.009507	0.00901	0.009507	0.00901	0.009507	0.010875	0.01156	0.010339	0.012615	0.01156	0.010191	0.008255	0.01244
S000785657	0.011703	0.01023	0.01023	0.01023	0.01023	0.010966	0.01023	0.011703	0.010966	0.01023	0.01023	0.01023	0.010966	0.01023	0.01023	0.010966	0.01023	0.01023	0.01023	0.010966	0.01023	0.01023	0.01023	0.009494	0.01023	0.01023	0.009494	0.01023	0.01023	0.01023	0.01023	0.01023	0.01023	0.01023	0.01023	0.011279	0.01023	0.010522	0.01023	0.010522	0.009494	0.010966	0.011703	0.010382	0.012486	0.011703	0.01023	0.009765	0.013179
S000816768	0.012246	0.010875	0.010875	0.010875	0.010875	0.01156	0.010875	0.012246	0.01156	0.010875	0.010875	0.010875	0.01156	0.010875	0.010875	0.01156	0.010875	0.010875	0.010875	0.01156	0.010875	0.010875	0.010875	0.010191	0.01156	0.01156	0.010191	0.01156	0.010875	0.010875	0.010875	0.010875	0.01156	0.01156	0.01156	0.010522	0.010875	0.009765	0.010875	0.009765	0.010875	0.012246	0.012932	0.011728	0.012615	0.012932	0.01156	0.00901	0.01244
S000517509	0.012037	0.010522	0.010522	0.010522	0.010522	0.011279	0.010522	0.012037	0.011279	0.010522	0.010522	0.010522	0.011279	0.010522	0.010522	0.011279	0.010522	0.010522	0.010522	0.011279	0.010522	0.010522	0.010522	0.009765	0.010522	0.010522	0.009765	0.009765	0.010522	0.010522	0.010522	0.010522	0.010522	0.010522	0.010522	0.011279	0.009765	0.010522	0.009765	0.010522	0.009765	0.010522	0.010522	0.010522	0.012796	0.012037	0.010522	0.009765	0.012796
S000783276	0.013179	0.011703	0.011703	0.010966	0.011703	0.01244	0.011703	0.013179	0.01244	0.011703	0.011703	0.011703	0.01244	0.011703	0.011703	0.01244	0.011703	0.011703	0.011703	0.01244	0.011703	0.011703	0.011703	0.010966	0.011703	0.011703	0.010966	0.011703	0.011703	0.011703	0.011703	0.011703	0.011703	0.011703	0.011703	0.011279	0.011703	0.010522	0.011703	0.010522	0.010966	0.01244	0.013179	0.011129	0.013969	0.013179	0.011703	0.009765	0.013179
S000787411	0.012459	0.010982	0.010982	0.010982	0.010982	0.01172	0.010982	0.012459	0.01172	0.010982	0.010982	0.010982	0.01172	0.010982	0.010982	0.01172	0.010982	0.010982	0.010982	0.01172	0.010982	0.010982	0.010982	0.010245	0.010982	0.010982	0.010245	0.010982	0.010982	0.010982	0.010982	0.010982	0.010982	0.010982	0.010982	0.012055	0.010982	0.011296	0.010982	0.011296	0.010245	0.01172	0.012459	0.011145	0.013247	0.012459	0.010982	0.010538	0.013938
S000787527	0.014701	0.013217	0.013217	0.013217	0.013217	0.013959	0.013217	0.014701	0.013959	0.013217	0.013217	0.013217	0.013959	0.013217	0.013217	0.013959	0.013217	0.013217	0.013217	0.013959	0.013217	0.013217	0.013217	0.012477	0.013217	0.013217	0.012477	0.013217	0.013217	0.013217	0.013217	0.013217	0.013217	0.013217	0.013217	0.013556	0.013217	0.012796	0.013217	0.012796	0.012477	0.013959	0.014701	0.013414	0.0155	0.014701	0.013217	0.012037	0.014701
S000814186	0.010191	0.008824	0.008824	0.008824	0.008824	0.009507	0.008824	0.010191	0.009507	0.008824	0.008824	0.008824	0.009507	0.008824	0.008824	0.009507	0.008824	0.008824	0.008824	0.009507	0.008824	0.008824	0.008824	0.008142	0.009507	0.009507	0.008142	0.009507	0.008824	0.008824	0.008824	0.008824	0.009507	0.009507	0.009507	0.009765	0.008824	0.00901	0.008824	0.00901	0.008824	0.010191	0.010875	0.008259	0.010498	0.010875	0.009507	0.008255	0.011703
S000782781	0.01023	0.00876	0.00876	0.00876	0.00876	0.009494	0.00876	0.01023	0.009494	0.00876	0.00876	0.00876	0.009494	0.00876	0.00876	0.009494	0.00876	0.00876	0.00876	0.009494	0.00876	0.00876	0.00876	0.008026	0.01023	0.01023	0.009494	0.01023	0.01023	0.00876	0.00876	0.00876	0.00876	0.00876	0.00876	0.00901	0.00876	0.008255	0.00876	0.008255	0.008026	0.009494	0.01023	0.00889	0.011006	0.01023	0.00876	0.0075	0.01023
S000783246	0.010966	0.009494	0.009494	0.009494	0.009494	0.01023	0.009494	0.010966	0.01023	0.009494	0.009494	0.009494	0.01023	0.009494	0.009494	0.01023	0.009494	0.009494	0.009494	0.01023	0.009494	0.009494	0.009494	0.00876	0.010966	0.010966	0.01023	0.010966	0.010966	0.009494	0.009494	0.009494	0.009494	0.009494	0.009494	0.009765	0.009494	0.00901	0.009494	0.00901	0.00876	0.01023	0.010966	0.009635	0.011746	0.010966	0.009494	0.008255	0.010966
S000782446	0.010966	0.009494	0.009494	0.009494	0.009494	0.01023	0.009494	0.010966	0.01023	0.009494	0.009494	0.009494	0.01023	0.009494	0.009494	0.01023	0.009494	0.009494	0.009494	0.01023	0.009494	0.009494	0.009494	0.00876	0.010966	0.010966	0.01023	0.010966	0.010966	0.009494	0.009494	0.009494	0.009494	0.009494	0.009494	0.009765	0.009494	0.00901	0.009494	0.00901	0.00876	0.01023	0.010966	0.009635	0.011746	0.010966	0.009494	0.008255	0.010966
S000782178	0.016881	0.015398	0.015398	0.015398	0.015398	0.016139	0.015398	0.016881	0.016139	0.015398	0.015398	0.015398	0.016139	0.015398	0.015398	0.016139	0.015398	0.015398	0.015398	0.016139	0.015398	0.015398	0.015398	0.014657	0.016881	0.016881	0.016139	0.016881	0.016881	0.015398	0.015398	0.015398	0.015398	0.015398	0.015398	0.015077	0.014657	0.014316	0.015398	0.014316	0.014657	0.016139	0.016881	0.014125	0.017689	0.016881	0.015398	0.013556	0.016881
S000782550	0.019974	0.018476	0.018476	0.018476	0.018476	0.019225	0.018476	0.019974	0.019225	0.018476	0.018476	0.018476	0.019225	0.018476	0.018476	0.019225	0.018476	0.018476	0.018476	0.019225	0.018476	0.018476	0.018476	0.017728	0.018476	0.018476	0.017728	0.018476	0.018476	0.018476	0.018476	0.018476	0.018476	0.018476	0.018476	0.01824	0.018476	0.01824	0.018476	0.01824	0.017728	0.019225	0.019974	0.018753	0.020801	0.019974	0.018476	0.017471	0.019974
S000782717	0.01244	0.010966	0.010966	0.010966	0.010966	0.011703	0.010966	0.01244	0.011703	0.010966	0.010966	0.010966	0.011703	0.010966	0.010966	0.011703	0.010966	0.010966	0.010966	0.011703	0.010966	0.010966	0.010966	0.01023	0.01244	0.01244	0.011703	0.01244	0.01244	0.010966	0.010966	0.010966	0.010966	0.010966	0.010966	0.010522	0.010966	0.009765	0.01023	0.009765	0.01023	0.011703	0.01244	0.011129	0.013227	0.01244	0.010966	0.00901	0.01244
S000783020	0.011703	0.01023	0.01023	0.01023	0.01023	0.010966	0.01023	0.011703	0.010966	0.01023	0.01023	0.01023	0.010966	0.01023	0.01023	0.010966	0.01023	0.01023	0.01023	0.010966	0.01023	0.01023	0.01023	0.009494	0.010966	0.010966	0.01023	0.010966	0.010966	0.01023	0.01023	0.01023	0.01023	0.01023	0.01023	0.009765	0.01023	0.00901	0.009494	0.00901	0.009494	0.010966	0.011703	0.010382	0.012486	0.011703	0.01023	0.008255	0.011703
S000523854	0.010522	0.00901	0.00901	0.00901	0.00901	0.009765	0.00901	0.010522	0.009765	0.00901	0.00901	0.00901	0.009765	0.00901	0.00901	0.009765	0.00901	0.00901	0.00901	0.009765	0.00901	0.00901	0.00901	0.008255	0.010522	0.010522	0.009765	0.009765	0.010522	0.00901	0.00901	0.00901	0.00901	0.00901	0.00901	0.009765	0.008255	0.00901	0.008255	0.00901	0.008255	0.00901	0.00901	0.00901	0.011279	0.010522	0.00901	0.008255	0.011279
S000726640	0.011801	0.010403	0.010403	0.010403	0.010403	0.011102	0.010403	0.011801	0.011102	0.010403	0.010403	0.010403	0.011102	0.010403	0.010403	0.011102	0.010403	0.010403	0.010403	0.011102	0.010403	0.010403	0.010403	0.009705	0.012501	0.012501	0.011102	0.011801	0.011801	0.010403	0.010403	0.010403	0.011102	0.011102	0.011102	0.009832	0.010403	0.009071	0.010403	0.009071	0.010403	0.010403	0.010403	0.011102	0.012112	0.011801	0.010403	0.008311	0.011956
S000726664	0.010639	0.009212	0.009212	0.009212	0.009212	0.009925	0.009212	0.010639	0.009925	0.009212	0.009212	0.009212	0.009925	0.009212	0.009212	0.009925	0.009212	0.009212	0.009212	0.009925	0.009212	0.009212	0.009212	0.008499	0.010639	0.010639	0.009925	0.010639	0.010639	0.009212	0.009212	0.009212	0.009925	0.009925	0.009925	0.009824	0.009212	0.009064	0.009212	0.009064	0.008499	0.009212	0.009212	0.009925	0.012104	0.010639	0.009212	0.008305	0.011947
S000782854	0.010412	0.008916	0.008916	0.008916	0.008916	0.009664	0.008916	0.010412	0.009664	0.008916	0.008916	0.008916	0.009664	0.008916	0.008916	0.009664	0.008916	0.008916	0.008916	0.009664	0.008916	0.008916	0.008916	0.008169	0.010412	0.010412	0.009664	0.009664	0.010412	0.008916	0.008916	0.008916	0.008916	0.008916	0.008916	0.009795	0.008916	0.009037	0.008916	0.009037	0.008169	0.008916	0.008916	0.008916	0.011162	0.010412	0.008916	0.00828	0.011912
S000519457	0.009765	0.008255	0.008255	0.008255	0.008255	0.00901	0.008255	0.009765	0.00901	0.008255	0.008255	0.008255	0.00901	0.008255	0.008255	0.00901	0.008255	0.008255	0.008255	0.00901	0.008255	0.008255	0.008255	0.0075	0.009765	0.009765	0.00901	0.00901	0.009765	0.008255	0.008255	0.008255	0.008255	0.008255	0.008255	0.00901	0.0075	0.008255	0.0075	0.008255	0.0075	0.008255	0.008255	0.008255	0.010522	0.009765	0.008255	0.0075	0.010522
S000338170	0.012624	0.011211	0.011211	0.011211	0.011211	0.011917	0.011211	0.012624	0.011917	0.011211	0.011211	0.011211	0.011917	0.011211	0.011211	0.011917	0.011211	0.011211	0.011211	0.011917	0.011211	0.011211	0.011211	0.010505	0.012624	0.012624	0.011917	0.012624	0.012624	0.011211	0.011211	0.011211	0.011917	0.011917	0.011917	0.010546	0.011211	0.009787	0.011211	0.009787	0.011211	0.011211	0.011211	0.010505	0.012776	0.012624	0.011211	0.00903	0.012653
S000780802	0.015443	0.013959	0.013959	0.013959	0.013959	0.014701	0.013959	0.015443	0.014701	0.013959	0.013959	0.013959	0.014701	0.013959	0.013959	0.014701	0.013959	0.013959	0.013959	0.014701	0.013959	0.013959	0.013959	0.013217	0.015443	0.015443	0.014701	0.015443	0.015443	0.013959	0.013959	0.013959	0.013959	0.013959	0.013959	0.015123	0.013959	0.014359	0.013959	0.014359	0.013217	0.014701	0.014701	0.014167	0.016247	0.015443	0.013959	0.013597	0.015443
S000524416	0.012037	0.010522	0.010522	0.010522	0.010522	0.011279	0.010522	0.012037	0.011279	0.010522	0.010522	0.010522	0.011279	0.010522	0.010522	0.011279	0.010522	0.010522	0.010522	0.011279	0.010522	0.010522	0.010522	0.009765	0.012037	0.012037	0.011279	0.011279	0.012037	0.010522	0.010522	0.010522	0.010522	0.010522	0.010522	0.011279	0.009765	0.010522	0.009765	0.010522	0.009765	0.010522	0.010522	0.010522	0.012796	0.012037	0.010522	0.009765	0.012796
S000794964	0.013928	0.012449	0.012449	0.012449	0.012449	0.013188	0.012449	0.013928	0.013188	0.012449	0.012449	0.012449	0.013188	0.012449	0.012449	0.013188	0.012449	0.012449	0.012449	0.013188	0.012449	0.012449	0.012449	0.011711	0.013928	0.013928	0.013188	0.013928	0.013928	0.012449	0.012449	0.012449	0.012449	0.012449	0.012449	0.011288	0.012449	0.01053	0.012449	0.01053	0.011711	0.013188	0.013928	0.012635	0.014722	0.013928	0.012449	0.009773	0.013928
S000795838	0.013179	0.011703	0.011703	0.011703	0.011703	0.01244	0.011703	0.013179	0.01244	0.011703	0.011703	0.011703	0.01244	0.011703	0.011703	0.01244	0.011703	0.011703	0.011703	0.01244	0.011703	0.011703	0.011703	0.010966	0.013179	0.013179	0.01244	0.013179	0.013179	0.011703	0.011703	0.011703	0.011703	0.011703	0.011703	0.012037	0.011703	0.011279	0.011703	0.011279	0.010966	0.01244	0.013179	0.011876	0.013969	0.013179	0.011703	0.010522	0.013179
S000526033	0.012037	0.010522	0.010522	0.010522	0.010522	0.011279	0.010522	0.012037	0.011279	0.010522	0.010522	0.010522	0.011279	0.010522	0.010522	0.011279	0.010522	0.010522	0.010522	0.011279	0.010522	0.010522	0.010522	0.009765	0.012037	0.012037	0.011279	0.011279	0.012037	0.010522	0.010522	0.010522	0.010522	0.010522	0.010522	0.011279	0.009765	0.010522	0.009765	0.010522	0.009765	0.010522	0.010522	0.010522	0.012796	0.012037	0.010522	0.009765	0.012796
S000779440	0.011703	0.01023	0.01023	0.01023	0.01023	0.010966	0.01023	0.011703	0.010966	0.01023	0.01023	0.01023	0.010966	0.01023	0.01023	0.010966	0.01023	0.01023	0.01023	0.010966	0.01023	0.01023	0.01023	0.009494	0.011703	0.011703	0.010966	0.011703	0.011703	0.01023	0.01023	0.01023	0.01023	0.01023	0.01023	0.010522	0.01023	0.009765	0.01023	0.009765	0.009494	0.010966	0.011703	0.010382	0.012486	0.011703	0.01023	0.00901	0.011703
S000812018	0.01089	0.00952	0.00952	0.00952	0.00952	0.010205	0.00952	0.01089	0.010205	0.00952	0.00952	0.00952	0.010205	0.00952	0.00952	0.010205	0.00952	0.00952	0.00952	0.010205	0.00952	0.00952	0.00952	0.008836	0.010205	0.010205	0.010205	0.011576	0.01089	0.00952	0.00952	0.00952	0.010205	0.010205	0.010205	0.009765	0.00952	0.00901	0.00952	0.00901	0.00952	0.010205	0.01089	0.008958	0.010498	0.01089	0.00952	0.008255	0.011703
S000782495	0.010966	0.009494	0.009494	0.009494	0.009494	0.01023	0.009494	0.010966	0.01023	0.009494	0.009494	0.009494	0.01023	0.009494	0.009494	0.01023	0.009494	0.009494	0.009494	0.01023	0.009494	0.009494	0.009494	0.00876	0.010966	0.010966	0.01023	0.010966	0.010966	0.009494	0.009494	0.009494	0.009494	0.009494	0.009494	0.009765	0.009494	0.00901	0.009494	0.00901	0.00876	0.01023	0.010966	0.009635	0.011746	0.010966	0.009494	0.008255	0.010966
S000826937	0.011033	0.009645	0.009645	0.009645	0.009645	0.010339	0.009645	0.011033	0.010339	0.009645	0.009645	0.009645	0.010339	0.009645	0.009645	0.010339	0.009645	0.009645	0.009645	0.010339	0.009645	0.009645	0.009645	0.008952	0.011728	0.011728	0.010339	0.011033	0.011033	0.009645	0.009645	0.009645	0.010339	0.010339	0.010339	0.011279	0.009645	0.010522	0.009645	0.010522	0.009645	0.009645	0.009645	0.010268	0.012749	0.011033	0.009645	0.009765	0.013374
S000526912	0.010522	0.00901	0.00901	0.00901	0.00901	0.009765	0.00901	0.010522	0.009765	0.00901	0.00901	0.00901	0.009765	0.00901	0.00901	0.009765	0.00901	0.00901	0.00901	0.009765	0.00901	0.00901	0.00901	0.008255	0.00901	0.00901	0.008255	0.008255	0.00901	0.00901	0.00901	0.00901	0.00901	0.00901	0.00901	0.009765	0.008255	0.00901	0.008255	0.00901	0.008255	0.00901	0.00901	0.00901	0.011279	0.010522	0.00901	0.008255	0.011279
S000511321	0.014756	0.013102	0.013102	0.013102	0.013102	0.013929	0.013102	0.014756	0.013929	0.013102	0.013102	0.013102	0.013102	0.013102	0.013102	0.013102	0.013102	0.013102	0.013102	0.013102	0.012276	0.012276	0.012276	0.012276	0.014756	0.013929	0.013929	0.013102	0.014756	0.013102	0.013102	0.013102	0.013102	0.013102	0.013102	0.013929	0.012276	0.013102	0.012276	0.013102	0.012276	0.013102	0.013102	0.013102	0.015584	0.014756	0.013102	0.012276	0.015584
S000782350	0.003895	0.002335	0.002335	0.002335	0.002335	0.003115	0.002335	0.003895	0.003115	0.002335	0.002335	0.002335	0.003115	0.002335	0.002335	0.003115	0.002335	0.002335	0.002335	0.002335	0.002335	0.001556	0.001556	0.001556	0.003895	0.003115	0.003115	0.003115	0.003895	0.002335	0.002335	0.002335	0.002335	0.002335	0.002335	0.002368	0.002335	0.001578	0.002335	0.001578	0.001556	0.002335	0.002335	0.002335	0.004677	0.003895	0.002335	0.000788	0.003895
S000782932	0.023593	0.022096	0.022096	0.022096	0.022096	0.022844	0.022096	0.023593	0.022844	0.022096	0.022096	0.022096	0.022844	0.022096	0.022096	0.022844	0.022096	0.022096	0.022096	0.022844	0.022096	0.022096	0.022096	0.021349	0.022844	0.021349	0.022096	0.022844	0.022844	0.022096	0.022096	0.022096	0.022096	0.022096	0.022096	0.022732	0.022096	0.021963	0.021349	0.021963	0.021349	0.022844	0.023593	0.022427	0.024432	0.023593	0.022096	0.021195	0.025093
S000792422	0.033396	0.031879	0.031879	0.031879	0.031879	0.032637	0.031879	0.033396	0.032637	0.031879	0.031879	0.031122	0.032637	0.031879	0.031879	0.032637	0.031879	0.031879	0.031879	0.032637	0.031879	0.031879	0.031879	0.031122	0.033396	0.032637	0.032637	0.033396	0.033396	0.031879	0.031879	0.031879	0.031879	0.031122	0.031879	0.032803	0.031879	0.032024	0.031122	0.032024	0.031122	0.032637	0.033396	0.032359	0.032759	0.033396	0.031879	0.031245	0.034915
S000090293	0.060511	0.058762	0.058762	0.058762	0.058762	0.059636	0.058762	0.060511	0.057889	0.058762	0.058762	0.057017	0.058762	0.058762	0.058762	0.057017	0.058762	0.057017	0.058762	0.058762	0.058762	0.057889	0.057889	0.057889	0.059636	0.058762	0.058762	0.058762	0.059636	0.058762	0.058762	0.058762	0.058762	0.058762	0.057889	0.059636	0.057889	0.058762	0.057889	0.058762	0.057889	0.058762	0.058762	0.058762	0.059636	0.060511	0.058762	0.057889	0.058762
S000891921	0.094453	0.092917	0.092917	0.092917	0.092917	0.093684	0.092917	0.094453	0.09215	0.092917	0.092917	0.092917	0.093684	0.092917	0.091384	0.093684	0.092917	0.092917	0.092917	0.093684	0.092917	0.092917	0.092917	0.09215	0.092917	0.09215	0.092917	0.093684	0.093684	0.092917	0.092917	0.092917	0.093684	0.093684	0.093684	0.094807	0.092917	0.093958	0.092917	0.093958	0.092917	0.093684	0.094453	0.094277	0.092586	0.094453	0.092917	0.09311	0.093666
S000130679	0.102759	0.101164	0.101164	0.099571	0.101164	0.101961	0.101164	0.101164	0.099571	0.101164	0.101164	0.101164	0.101961	0.101164	0.100367	0.100367	0.101164	0.099571	0.101164	0.101961	0.101164	0.101164	0.101164	0.100367	0.102759	0.101961	0.101164	0.101961	0.101961	0.101164	0.101164	0.101164	0.101961	0.101961	0.101961	0.106791	0.101164	0.105915	0.101164	0.105915	0.101164	0.101164	0.101164	0.101013	0.105675	0.102759	0.101164	0.10504	0.105245
S000437528	0.119914	0.118319	0.118319	0.116727	0.118319	0.119116	0.118319	0.118319	0.116727	0.118319	0.118319	0.118319	0.119116	0.118319	0.117523	0.117523	0.118319	0.116727	0.118319	0.119116	0.118319	0.118319	0.118319	0.117523	0.119914	0.119914	0.118319	0.119914	0.119116	0.118319	0.118319	0.118319	0.119116	0.119116	0.119116	0.126563	0.118319	0.125674	0.118319	0.125674	0.118319	0.118319	0.119116	0.123132	0.123652	0.119914	0.118319	0.124785	0.122843
S000437588	0.11093	0.109326	0.109326	0.107725	0.109326	0.110128	0.109326	0.109326	0.109326	0.109326	0.109326	0.108525	0.110128	0.109326	0.109326	0.110128	0.109326	0.107725	0.109326	0.110128	0.109326	0.109326	0.109326	0.108525	0.11093	0.11093	0.107725	0.110128	0.110128	0.109326	0.109326	0.109326	0.110128	0.110128	0.110128	0.112126	0.109326	0.11125	0.109326	0.11125	0.109326	0.109326	0.109326	0.109326	0.113991	0.11093	0.109326	0.110374	0.110507
S000362569	0.106154	0.104592	0.104592	0.103034	0.104592	0.105373	0.104592	0.106154	0.105373	0.104592	0.104592	0.103813	0.105373	0.104592	0.104592	0.105373	0.104592	0.104592	0.104592	0.105373	0.104592	0.103034	0.104592	0.103813	0.106154	0.104592	0.104592	0.105373	0.105373	0.104592	0.104592	0.104592	0.105373	0.105373	0.103813	0.101637	0.104592	0.10078	0.104592	0.10078	0.104592	0.103034	0.103813	0.102261	0.102913	0.105373	0.103813	0.099924	0.102797
S000804478	0.113513	0.111568	0.111568	0.109629	0.111568	0.111568	0.111568	0.11254	0.11254	0.111568	0.111568	0.110598	0.111568	0.111568	0.111568	0.111568	0.111568	0.110598	0.110598	0.11254	0.110598	0.109629	0.111568	0.110598	0.11254	0.110598	0.111568	0.110598	0.11254	0.111568	0.111568	0.111568	0.111568	0.111568	0.109629	0.113255	0.110598	0.112277	0.110598	0.112277	0.110598	0.111568	0.11254	0.112277	0.113513	0.113513	0.111568	0.1113	0.11254
S000416643	0.102715	0.101132	0.101132	0.099552	0.101132	0.101923	0.101132	0.102715	0.101923	0.101132	0.101132	0.100341	0.101923	0.101132	0.101132	0.101923	0.101132	0.101132	0.101132	0.101923	0.101132	0.099552	0.101132	0.100341	0.102715	0.101132	0.101132	0.101923	0.101923	0.101132	0.101132	0.101132	0.101923	0.101923	0.100341	0.103157	0.101132	0.102293	0.101132	0.102293	0.101132	0.101132	0.101132	0.101132	0.104711	0.102715	0.101132	0.10143	0.102531
S000132837	0.101697	0.100119	0.100119	0.098545	0.100119	0.100908	0.100119	0.101697	0.100908	0.100119	0.100119	0.099332	0.100908	0.100119	0.100119	0.100908	0.100119	0.100119	0.100119	0.100908	0.100119	0.098545	0.100119	0.099332	0.101697	0.100119	0.100119	0.100908	0.100908	0.100119	0.100119	0.100119	0.100908	0.100908	0.099332	0.102128	0.100119	0.101266	0.100119	0.101266	0.100119	0.100119	0.100119	0.100119	0.103739	0.101697	0.100119	0.100406	0.101518
S000749596	0.101722	0.100033	0.100033	0.098349	0.100033	0.100877	0.100033	0.101722	0.100877	0.100033	0.100033	0.099191	0.100877	0.100033	0.100033	0.100877	0.100033	0.100033	0.100033	0.100877	0.100033	0.098349	0.100033	0.099191	0.100877	0.099191	0.100033	0.100877	0.100877	0.100033	0.100033	0.100033	0.100033	0.100033	0.098349	0.102331	0.099191	0.101474	0.100033	0.101474	0.099191	0.100033	0.100877	0.100989	0.101722	0.101722	0.100033	0.100619	0.101722
S000804479	0.10385	0.102164	0.102164	0.10048	0.102164	0.103006	0.102164	0.10385	0.103006	0.102164	0.102164	0.101321	0.103006	0.102164	0.102164	0.103006	0.102164	0.102164	0.102164	0.103006	0.102164	0.10048	0.102164	0.101321	0.103006	0.101321	0.102164	0.103006	0.103006	0.102164	0.102164	0.102164	0.102164	0.102164	0.10048	0.103189	0.102164	0.102331	0.102164	0.102331	0.101321	0.102164	0.103006	0.102206	0.10385	0.10385	0.102164	0.101474	0.10385
S000749593	0.101843	0.100165	0.100165	0.098492	0.100165	0.101004	0.100165	0.101843	0.101004	0.100165	0.100165	0.099328	0.101004	0.100165	0.100165	0.101004	0.100165	0.100165	0.100165	0.101004	0.100165	0.098492	0.100165	0.099328	0.101004	0.099328	0.100165	0.101004	0.101004	0.100165	0.100165	0.100165	0.100165	0.100165	0.098492	0.101474	0.099328	0.100619	0.100165	0.100619	0.099328	0.098492	0.099328	0.100138	0.100639	0.101004	0.099328	0.099764	0.101083
S000007744	0.102959	0.101405	0.101405	0.099855	0.101405	0.102182	0.101405	0.102959	0.102182	0.101405	0.101405	0.10063	0.102182	0.101405	0.101405	0.102182	0.101405	0.101405	0.101405	0.102182	0.101405	0.099855	0.101405	0.10063	0.102959	0.101405	0.101405	0.102959	0.102182	0.101405	0.101405	0.101405	0.102182	0.102182	0.10063	0.104131	0.101405	0.103271	0.101405	0.103271	0.101405	0.101405	0.102182	0.101997	0.105237	0.102182	0.101405	0.102413	0.102042
S000001973	0.100996	0.099441	0.099441	0.097889	0.099441	0.100218	0.099441	0.100996	0.100218	0.099441	0.099441	0.098664	0.100218	0.099441	0.099441	0.100218	0.099441	0.099441	0.099441	0.100218	0.099441	0.097889	0.099441	0.098664	0.100996	0.099441	0.099441	0.100996	0.100218	0.099441	0.099441	0.099441	0.100218	0.100218	0.098664	0.102413	0.099441	0.101556	0.099441	0.101556	0.099441	0.099441	0.100218	0.099803	0.102989	0.100996	0.099441	0.100699	0.100767
S000021839	0.101272	0.099666	0.099666	0.098064	0.099666	0.100469	0.099666	0.101272	0.100469	0.099666	0.099666	0.098865	0.100469	0.099666	0.099666	0.100469	0.099666	0.099666	0.099666	0.100469	0.099666	0.098064	0.099666	0.098865	0.101272	0.099666	0.099666	0.100469	0.100469	0.099666	0.099666	0.099666	0.100469	0.100469	0.098865	0.101672	0.099666	0.100794	0.099666	0.100794	0.099666	0.099666	0.099666	0.098924	0.10334	0.101272	0.099666	0.099916	0.101056
S000690897	0.100484	0.098937	0.098937	0.097394	0.098937	0.09971	0.098937	0.100484	0.09971	0.098937	0.098937	0.098165	0.09971	0.098937	0.098937	0.09971	0.098937	0.098937	0.098937	0.09971	0.098937	0.097394	0.098937	0.098165	0.098937	0.097394	0.098937	0.09971	0.09971	0.098937	0.098937	0.098937	0.09971	0.09971	0.098165	0.100699	0.098937	0.099844	0.098937	0.099844	0.098937	0.09971	0.100484	0.099459	0.102037	0.100484	0.098937	0.098989	0.099387
S000690905	0.09971	0.098165	0.098165	0.096623	0.098165	0.098937	0.098165	0.09971	0.098937	0.098165	0.098165	0.097394	0.098937	0.098165	0.098165	0.098937	0.098165	0.098165	0.098165	0.098937	0.098165	0.096623	0.098165	0.097394	0.098165	0.096623	0.098165	0.09971	0.098937	0.098165	0.098165	0.098165	0.098937	0.098937	0.097394	0.100699	0.098165	0.099844	0.098165	0.099844	0.098165	0.098937	0.09971	0.099459	0.101239	0.09971	0.098165	0.098989	0.098556
S000403003	0.101332	0.099782	0.099782	0.098236	0.099782	0.100557	0.099782	0.101332	0.100557	0.099782	0.099782	0.099009	0.100557	0.099782	0.099782	0.100557	0.099782	0.099782	0.099782	0.100557	0.099782	0.098236	0.099782	0.099009	0.101332	0.100557	0.099782	0.101332	0.100557	0.099782	0.099782	0.099782	0.100557	0.100557	0.099009	0.101556	0.099782	0.100699	0.099782	0.100699	0.099782	0.099782	0.100557	0.100463	0.102037	0.101332	0.099782	0.099844	0.100218
S000331745	0.088684	0.086926	0.086926	0.085171	0.086926	0.087804	0.086926	0.088684	0.087804	0.086926	0.086926	0.086048	0.087804	0.086926	0.086926	0.087804	0.086926	0.086926	0.086926	0.086926	0.086926	0.086048	0.086048	0.086048	0.087804	0.086926	0.086926	0.086926	0.087804	0.086926	0.086926	0.086926	0.086926	0.086926	0.085171	0.087804	0.086048	0.086926	0.086048	0.086926	0.086048	0.086926	0.086926	0.086926	0.088684	0.088684	0.086926	0.086048	0.087804
S000001961	0.099803	0.098246	0.098246	0.096691	0.098246	0.099024	0.098246	0.099803	0.099024	0.098246	0.098246	0.097468	0.099024	0.098246	0.098246	0.099024	0.098246	0.098246	0.098246	0.099024	0.098246	0.096691	0.098246	0.097468	0.099803	0.099024	0.098246	0.099024	0.099024	0.098246	0.098246	0.098246	0.099024	0.099024	0.097468	0.100699	0.098246	0.099844	0.098246	0.099844	0.098246	0.098246	0.099024	0.098103	0.10177	0.099803	0.098246	0.098989	0.099484
S000331746	0.103315	0.101544	0.101544	0.099776	0.101544	0.102429	0.101544	0.103315	0.102429	0.101544	0.101544	0.100659	0.102429	0.101544	0.101544	0.102429	0.101544	0.101544	0.101544	0.101544	0.101544	0.100659	0.100659	0.100659	0.102429	0.101544	0.101544	0.101544	0.102429	0.101544	0.101544	0.101544	0.101544	0.101544	0.099776	0.102429	0.100659	0.101544	0.100659	0.101544	0.100659	0.101544	0.101544	0.101544	0.103315	0.103315	0.101544	0.100659	0.102429
S000012704	0.109571	0.107966	0.107966	0.106365	0.107966	0.108768	0.107966	0.109571	0.108768	0.107966	0.107966	0.107165	0.108768	0.107966	0.107966	0.108768	0.107966	0.107966	0.107966	0.108768	0.107966	0.106365	0.107966	0.107165	0.108768	0.107165	0.107966	0.108768	0.108768	0.107966	0.107966	0.107966	0.108768	0.108768	0.107165	0.104131	0.107966	0.103271	0.107966	0.103271	0.107966	0.107966	0.107966	0.107966	0.108056	0.109571	0.107966	0.102413	0.103496
S000408090	0.097681	0.096125	0.096125	0.094572	0.096125	0.096903	0.096125	0.097681	0.095348	0.096125	0.096125	0.095348	0.096903	0.096125	0.096125	0.096903	0.096125	0.096125	0.096125	0.096903	0.096125	0.094572	0.096125	0.095348	0.097681	0.096903	0.096125	0.096903	0.096903	0.096125	0.096125	0.096125	0.096903	0.096903	0.095348	0.098136	0.096125	0.097283	0.096125	0.097283	0.096125	0.096125	0.096903	0.095985	0.099591	0.097681	0.096125	0.096432	0.097202
S000431075	0.084127	0.082399	0.082399	0.080675	0.082399	0.083262	0.082399	0.084127	0.083262	0.082399	0.082399	0.081537	0.083262	0.082399	0.082399	0.083262	0.082399	0.082399	0.082399	0.082399	0.082399	0.081537	0.081537	0.081537	0.083262	0.082399	0.082399	0.082399	0.083262	0.082399	0.082399	0.082399	0.082399	0.083262	0.082399	0.082367	0.082399	0.081478	0.082399	0.081478	0.081537	0.082399	0.082399	0.082399	0.084127	0.084127	0.082399	0.080591	0.082013
S000690898	0.100922	0.099368	0.099368	0.097818	0.099368	0.100145	0.099368	0.100922	0.100145	0.099368	0.099368	0.098593	0.100145	0.099368	0.099368	0.100145	0.099368	0.099368	0.099368	0.100145	0.099368	0.097818	0.099368	0.098593	0.099368	0.097818	0.099368	0.100922	0.100145	0.099368	0.099368	0.099368	0.100145	0.100145	0.098593	0.102046	0.099368	0.101185	0.099368	0.101185	0.099368	0.100145	0.100922	0.100685	0.100893	0.100922	0.099368	0.100325	0.099852
S000012710	0.098103	0.096551	0.096551	0.095002	0.096551	0.097326	0.096551	0.098103	0.097326	0.096551	0.096551	0.095776	0.097326	0.096551	0.096551	0.097326	0.096551	0.096551	0.096551	0.097326	0.096551	0.095002	0.096551	0.095776	0.098103	0.097326	0.096551	0.098103	0.097326	0.096551	0.096551	0.096551	0.097326	0.097326	0.095776	0.096432	0.096551	0.095581	0.096551	0.095581	0.096551	0.096551	0.097326	0.09888	0.096829	0.098103	0.096551	0.094732	0.095156
S000925784	0.099571	0.097983	0.097983	0.096397	0.097983	0.098777	0.097983	0.099571	0.098777	0.097983	0.097983	0.09719	0.098777	0.097983	0.097983	0.098777	0.097983	0.097983	0.097983	0.098777	0.097983	0.096397	0.097983	0.09719	0.098777	0.097983	0.097983	0.098777	0.098777	0.097983	0.097983	0.097983	0.098777	0.098777	0.09719	0.097286	0.097983	0.096427	0.097983	0.096427	0.097983	0.097983	0.097983	0.097983	0.09837	0.099571	0.097983	0.09557	0.096743
S000260779	0.098865	0.097264	0.097264	0.095667	0.097264	0.098064	0.097264	0.098865	0.098064	0.097264	0.097264	0.096465	0.098064	0.097264	0.097264	0.098064	0.097264	0.097264	0.097264	0.098064	0.097264	0.095667	0.097264	0.096465	0.098064	0.097264	0.097264	0.098865	0.098064	0.097264	0.097264	0.097264	0.098064	0.098064	0.096465	0.097283	0.097264	0.096432	0.097264	0.096432	0.096465	0.097264	0.098064	0.098221	0.097264	0.098865	0.097264	0.095581	0.095764
S000260335	0.099921	0.098338	0.098338	0.096758	0.098338	0.099129	0.098338	0.099921	0.099129	0.098338	0.098338	0.097548	0.099129	0.098338	0.098338	0.099129	0.098338	0.098338	0.098338	0.099129	0.098338	0.096758	0.098338	0.097548	0.099921	0.099129	0.098338	0.099129	0.099129	0.098338	0.098338	0.098338	0.099129	0.099129	0.097548	0.100191	0.098338	0.099326	0.098338	0.099326	0.098338	0.098338	0.098338	0.097615	0.100294	0.099921	0.098338	0.098463	0.099605
S000994700	0.095056	0.093498	0.093498	0.091943	0.093498	0.094277	0.093498	0.095056	0.094277	0.093498	0.093498	0.09272	0.094277	0.093498	0.093498	0.094277	0.093498	0.093498	0.093498	0.094277	0.093498	0.091943	0.093498	0.09272	0.094277	0.09272	0.093498	0.094277	0.094277	0.093498	0.093498	0.093498	0.094277	0.094277	0.09272	0.093883	0.093498	0.093036	0.093498	0.093036	0.093498	0.093498	0.094277	0.093334	0.094516	0.095056	0.093498	0.092189	0.093566
S000941546	0.10112	0.099517	0.099517	0.097917	0.099517	0.100318	0.099517	0.10112	0.100318	0.099517	0.099517	0.098717	0.100318	0.099517	0.099517	0.100318	0.099517	0.099517	0.099517	0.100318	0.099517	0.097917	0.099517	0.098717	0.100318	0.098717	0.099517	0.099517	0.100318	0.099517	0.099517	0.099517	0.100318	0.100318	0.098717	0.093036	0.099517	0.092189	0.099517	0.092189	0.098717	0.099517	0.100318	0.098805	0.098717	0.10112	0.099517	0.091343	0.093348
S000334954	0.099825	0.098255	0.098255	0.096689	0.098255	0.09904	0.098255	0.099825	0.09904	0.098255	0.098255	0.097472	0.09904	0.098255	0.098255	0.09904	0.098255	0.098255	0.098255	0.09904	0.098255	0.096689	0.098255	0.097472	0.099825	0.09904	0.098255	0.09904	0.09904	0.098255	0.098255	0.098255	0.09904	0.09904	0.097472	0.100084	0.098255	0.099227	0.098255	0.099227	0.098255	0.098255	0.098255	0.097539	0.100193	0.099825	0.098255	0.098372	0.09866
S000428723	0.098094	0.096554	0.096554	0.095016	0.096554	0.097324	0.096554	0.098094	0.097324	0.096554	0.096554	0.095785	0.097324	0.096554	0.096554	0.097324	0.096554	0.096554	0.096554	0.097324	0.096554	0.095016	0.096554	0.095785	0.098094	0.096554	0.096554	0.098094	0.097324	0.096554	0.096554	0.096554	0.097324	0.097324	0.095785	0.099764	0.096554	0.09891	0.096554	0.09891	0.096554	0.097324	0.098094	0.09888	0.098777	0.098094	0.096554	0.098057	0.096823
S000334957	0.093729	0.091993	0.091993	0.090262	0.091993	0.09286	0.091993	0.093729	0.09286	0.091993	0.091993	0.091127	0.09286	0.091993	0.091993	0.09286	0.091993	0.091993	0.091993	0.091993	0.091993	0.091127	0.091127	0.091127	0.09286	0.091993	0.091993	0.091993	0.09286	0.091993	0.091993	0.091993	0.091993	0.091993	0.090262	0.0944	0.091993	0.093518	0.091993	0.093518	0.091127	0.091993	0.091993	0.091993	0.091993	0.093729	0.091993	0.092636	0.093012
S000006144	0.086145	0.084515	0.084515	0.08289	0.084515	0.08533	0.084515	0.086145	0.08533	0.084515	0.084515	0.083702	0.08533	0.084515	0.084515	0.08533	0.084515	0.084515	0.084515	0.084515	0.084515	0.083702	0.083702	0.083702	0.08533	0.084515	0.084515	0.08533	0.08533	0.084515	0.084515	0.084515	0.08533	0.08533	0.084515	0.083864	0.084515	0.082977	0.084515	0.082977	0.084515	0.084515	0.084515	0.084515	0.085813	0.086145	0.084515	0.08209	0.08349
S000406435	0.090808	0.090808	0.090808	0.089239	0.090808	0.091594	0.090808	0.092381	0.091594	0.090808	0.090808	0.090808	0.091594	0.090808	0.090808	0.091594	0.090808	0.090808	0.090808	0.091594	0.090808	0.090808	0.090808	0.090023	0.091594	0.090023	0.090808	0.091594	0.091594	0.090808	0.090808	0.090808	0.091594	0.091594	0.090023	0.090498	0.090808	0.089655	0.090808	0.089655	0.090808	0.090808	0.090808	0.091594	0.091964	0.092381	0.090808	0.088812	0.090054
S000406440	0.092208	0.092208	0.092208	0.090626	0.092208	0.093	0.092208	0.093793	0.093	0.092208	0.092208	0.092208	0.093	0.092208	0.092208	0.093	0.092208	0.092208	0.092208	0.093	0.092208	0.092208	0.092208	0.091416	0.093	0.091416	0.092208	0.093	0.093	0.092208	0.092208	0.092208	0.093	0.093	0.091416	0.091151	0.092208	0.0903	0.092208	0.0903	0.092208	0.092208	0.092208	0.091416	0.091787	0.093793	0.092208	0.089451	0.090694
S000980403	0.096974	0.096974	0.096974	0.095357	0.096974	0.097783	0.096974	0.098594	0.097783	0.096974	0.096974	0.096974	0.097783	0.096974	0.096974	0.097783	0.096974	0.096974	0.096974	0.097783	0.096974	0.095357	0.096974	0.096165	0.097783	0.096165	0.096974	0.097783	0.097783	0.096974	0.096974	0.096974	0.097783	0.097783	0.09455	0.096739	0.096974	0.095878	0.096974	0.095878	0.096165	0.096974	0.096974	0.096165	0.097047	0.098594	0.096974	0.095019	0.096201
S000537281	0.105632	0.104024	0.104024	0.102419	0.104024	0.104828	0.104024	0.105632	0.104828	0.104024	0.104024	0.103221	0.104828	0.104024	0.104024	0.104828	0.104024	0.104024	0.104024	0.104828	0.104024	0.102419	0.104024	0.103221	0.104828	0.104024	0.104024	0.104828	0.104828	0.104024	0.104024	0.104024	0.104828	0.104024	0.102419	0.105414	0.104024	0.10455	0.104024	0.10455	0.104024	0.104024	0.104024	0.103221	0.103661	0.105632	0.104024	0.103687	0.103907
S000711000	0.111564	0.109992	0.109992	0.108423	0.109992	0.110777	0.109992	0.111564	0.110777	0.109992	0.109992	0.109207	0.110777	0.109992	0.109992	0.110777	0.109992	0.109992	0.109992	0.110777	0.109992	0.109992	0.109992	0.109207	0.109992	0.109207	0.109992	0.111564	0.110777	0.109992	0.109992	0.109992	0.110777	0.109992	0.110777	0.112001	0.109992	0.111131	0.109992	0.111131	0.109992	0.110777	0.111564	0.111621	0.111764	0.111564	0.109992	0.110263	0.108667
S000089036	0.10308	0.101513	0.101513	0.099949	0.101513	0.102296	0.101513	0.10308	0.100731	0.101513	0.101513	0.100731	0.102296	0.101513	0.101513	0.102296	0.101513	0.101513	0.101513	0.102296	0.101513	0.101513	0.101513	0.100731	0.102296	0.101513	0.101513	0.10308	0.102296	0.101513	0.101513	0.101513	0.102296	0.101513	0.102296	0.102331	0.101513	0.101474	0.101513	0.101474	0.101513	0.101513	0.102296	0.102563	0.102037	0.10308	0.101513	0.100619	0.099774
S000650350	0.104906	0.103298	0.103298	0.103298	0.103298	0.104102	0.103298	0.104906	0.104102	0.103298	0.103298	0.102496	0.104102	0.103298	0.103298	0.104102	0.103298	0.103298	0.103298	0.104102	0.103298	0.103298	0.103298	0.102496	0.104102	0.103298	0.102496	0.104102	0.104102	0.103298	0.103298	0.103298	0.104102	0.104102	0.104102	0.103354	0.103298	0.102495	0.103298	0.102495	0.103298	0.103298	0.103298	0.103298	0.104079	0.104906	0.103298	0.101637	0.101883
S000650354	0.104906	0.103298	0.103298	0.103298	0.103298	0.104102	0.103298	0.104906	0.104102	0.103298	0.103298	0.102496	0.104102	0.103298	0.103298	0.104102	0.103298	0.103298	0.103298	0.104102	0.103298	0.103298	0.103298	0.102496	0.104102	0.103298	0.102496	0.104102	0.104102	0.103298	0.103298	0.103298	0.104102	0.104102	0.104102	0.103354	0.103298	0.102495	0.103298	0.102495	0.103298	0.103298	0.103298	0.103298	0.104079	0.104906	0.103298	0.101637	0.101883
S000650353	0.102823	0.101249	0.101249	0.101249	0.101249	0.102035	0.101249	0.102823	0.102035	0.101249	0.101249	0.100463	0.102035	0.101249	0.101249	0.102035	0.101249	0.101249	0.101249	0.102035	0.101249	0.101249	0.101249	0.100463	0.102823	0.102035	0.100463	0.102035	0.102035	0.101249	0.101249	0.101249	0.102035	0.102035	0.102035	0.103354	0.101249	0.102495	0.101249	0.102495	0.101249	0.101249	0.101249	0.10051	0.104079	0.102823	0.101249	0.101637	0.101883
S000650352	0.102823	0.101249	0.101249	0.101249	0.101249	0.102035	0.101249	0.102823	0.102035	0.101249	0.101249	0.100463	0.102035	0.101249	0.101249	0.102035	0.101249	0.101249	0.101249	0.102035	0.101249	0.101249	0.101249	0.100463	0.102823	0.102035	0.100463	0.102035	0.102035	0.101249	0.101249	0.101249	0.102035	0.102035	0.102035	0.103354	0.101249	0.102495	0.101249	0.102495	0.101249	0.101249	0.101249	0.10051	0.104079	0.102823	0.101249	0.101637	0.101883
S000254603	0.103868	0.102266	0.102266	0.102266	0.102266	0.103066	0.102266	0.103868	0.103066	0.102266	0.102266	0.101466	0.103066	0.102266	0.102266	0.103066	0.102266	0.102266	0.102266	0.103066	0.102266	0.102266	0.102266	0.101466	0.103066	0.102266	0.101466	0.103066	0.103066	0.102266	0.102266	0.102266	0.103066	0.103066	0.103066	0.102755	0.102266	0.101881	0.102266	0.101881	0.102266	0.102266	0.102266	0.101507	0.103528	0.103868	0.102266	0.101008	0.101266
S000001622	0.104534	0.102943	0.102943	0.102943	0.102943	0.103738	0.102943	0.104534	0.103738	0.102943	0.102943	0.10215	0.103738	0.102943	0.102943	0.103738	0.102943	0.102943	0.102943	0.103738	0.102943	0.102943	0.102943	0.10215	0.104534	0.103738	0.10215	0.103738	0.103738	0.102943	0.102943	0.102943	0.103738	0.103738	0.103738	0.105143	0.102943	0.104275	0.102943	0.104275	0.102943	0.102943	0.102943	0.102943	0.105768	0.104534	0.102943	0.103407	0.103632
S000115293	0.116323	0.114679	0.114679	0.114679	0.114679	0.1155	0.114679	0.116323	0.1155	0.114679	0.114679	0.113858	0.1155	0.114679	0.114679	0.1155	0.114679	0.114679	0.114679	0.114679	0.114679	0.114679	0.114679	0.113858	0.1155	0.114679	0.113858	0.1155	0.1155	0.114679	0.114679	0.114679	0.1155	0.1155	0.1155	0.117562	0.114679	0.116665	0.114679	0.116665	0.114679	0.114679	0.114679	0.114679	0.117449	0.116323	0.114679	0.11577	0.115832
S000087730	0.106223	0.10465	0.10465	0.10308	0.10465	0.105436	0.10465	0.106223	0.103864	0.10465	0.10465	0.103864	0.105436	0.10465	0.10465	0.103864	0.10465	0.10308	0.10465	0.105436	0.10465	0.10465	0.10465	0.103864	0.106223	0.105436	0.105436	0.107011	0.106223	0.10465	0.10465	0.10465	0.105436	0.105436	0.105436	0.107578	0.10465	0.106715	0.10465	0.106715	0.10465	0.10465	0.105436	0.105018	0.106198	0.106223	0.10465	0.105852	0.103958
S000414442	0.127876	0.126112	0.126112	0.124351	0.126112	0.126993	0.126112	0.127876	0.125231	0.126112	0.126112	0.125231	0.126112	0.126112	0.126112	0.124351	0.126112	0.126112	0.126112	0.126993	0.126112	0.126112	0.126112	0.125231	0.127876	0.126993	0.126993	0.127876	0.127876	0.126112	0.126112	0.126112	0.126112	0.126112	0.126112	0.127398	0.125231	0.126502	0.125231	0.126502	0.125231	0.126112	0.126993	0.126502	0.126728	0.127876	0.126112	0.125607	0.123573
S000393168	0.125369	0.123725	0.123725	0.123725	0.123725	0.124546	0.123725	0.125369	0.122905	0.123725	0.123725	0.122085	0.124546	0.123725	0.122085	0.122905	0.123725	0.123725	0.123725	0.124546	0.123725	0.123725	0.123725	0.122905	0.124546	0.123725	0.123725	0.124546	0.124546	0.123725	0.123725	0.123725	0.124546	0.124546	0.124546	0.127718	0.123725	0.126831	0.123725	0.126831	0.123725	0.123725	0.123725	0.122905	0.126169	0.125369	0.123725	0.125945	0.125871
S000461126	0.134986	0.133216	0.133216	0.133216	0.133216	0.134101	0.133216	0.134986	0.132332	0.133216	0.133216	0.132332	0.134101	0.133216	0.131449	0.132332	0.133216	0.133216	0.133216	0.133216	0.133216	0.132332	0.132332	0.132332	0.134101	0.132332	0.131449	0.134101	0.134101	0.133216	0.133216	0.133216	0.134101	0.134101	0.133216	0.132472	0.133216	0.131549	0.133216	0.131549	0.132332	0.133216	0.133216	0.133216	0.134101	0.134986	0.133216	0.130627	0.130485
S000529108	0.247009	0.247964	0.247964	0.247009	0.247964	0.247009	0.247009	0.249878	0.247009	0.247964	0.247009	0.247009	0.24892	0.247964	0.247964	0.24892	0.247964	0.247009	0.247964	0.24892	0.247964	0.247964	0.247964	0.247009	0.24892	0.247964	0.24892	0.249878	0.24892	0.247009	0.247964	0.247009	0.247009	0.247964	0.24892	0.243455	0.247964	0.242404	0.247964	0.242404	0.246055	0.24892	0.24892	0.252896	0.253747	0.24892	0.247964	0.241355	0.236448
S000529110	0.247009	0.247964	0.247964	0.247009	0.247964	0.247009	0.247009	0.249878	0.247009	0.247964	0.247009	0.247009	0.24892	0.247964	0.247964	0.24892	0.247964	0.247009	0.247964	0.24892	0.247964	0.247964	0.247964	0.247009	0.24892	0.247964	0.24892	0.249878	0.24892	0.247009	0.247964	0.247009	0.247009	0.247964	0.24892	0.243455	0.247964	0.242404	0.247964	0.242404	0.246055	0.24892	0.24892	0.252896	0.253747	0.24892	0.247964	0.241355	0.236448
S000529106	0.247009	0.247964	0.247964	0.247009	0.247964	0.247009	0.247009	0.249878	0.247009	0.247964	0.247009	0.247009	0.24892	0.247964	0.247964	0.24892	0.247964	0.247009	0.247964	0.24892	0.247964	0.247964	0.247964	0.247009	0.24892	0.247964	0.24892	0.249878	0.24892	0.247009	0.247964	0.247009	0.247009	0.247964	0.24892	0.243455	0.247964	0.242404	0.247964	0.242404	0.246055	0.24892	0.24892	0.252896	0.253747	0.24892	0.247964	0.241355	0.236448
S000529104	0.246055	0.247009	0.247009	0.246055	0.247009	0.246055	0.246055	0.24892	0.246055	0.247009	0.246055	0.246055	0.247964	0.247009	0.247009	0.247964	0.247009	0.246055	0.247009	0.247964	0.247009	0.247009	0.247009	0.246055	0.247964	0.247009	0.247964	0.24892	0.247964	0.246055	0.247009	0.246055	0.246055	0.247009	0.247964	0.242404	0.247009	0.241355	0.247009	0.241355	0.245102	0.247964	0.247964	0.251928	0.252756	0.247964	0.247009	0.240307	0.235437
S000529101	0.247009	0.247964	0.247964	0.247009	0.247964	0.247009	0.247009	0.249878	0.247009	0.247964	0.247009	0.247009	0.24892	0.247964	0.247964	0.24892	0.247964	0.247009	0.247964	0.24892	0.247964	0.247964	0.247964	0.247009	0.24892	0.247964	0.24892	0.249878	0.24892	0.247009	0.247964	0.247964	0.247964	0.247964	0.24892	0.243455	0.247964	0.242404	0.247964	0.242404	0.246055	0.24892	0.24892	0.252896	0.253747	0.24892	0.247964	0.241355	0.236448
S000529103	0.246055	0.247009	0.247009	0.246055	0.247009	0.246055	0.246055	0.24892	0.246055	0.247009	0.246055	0.246055	0.247964	0.247009	0.247009	0.247964	0.247009	0.246055	0.247009	0.247964	0.247009	0.247009	0.247009	0.246055	0.247964	0.247009	0.247009	0.24892	0.247964	0.246055	0.247009	0.247009	0.247009	0.247009	0.247964	0.242404	0.247009	0.241355	0.247009	0.241355	0.245102	0.247964	0.247964	0.251928	0.252756	0.247964	0.247009	0.240307	0.235437
S000529098	0.245102	0.246055	0.246055	0.245102	0.246055	0.245102	0.245102	0.247964	0.245102	0.246055	0.245102	0.245102	0.247009	0.246055	0.246055	0.247009	0.246055	0.245102	0.246055	0.247009	0.246055	0.246055	0.246055	0.245102	0.247009	0.246055	0.247009	0.247964	0.247009	0.245102	0.246055	0.245102	0.245102	0.246055	0.247009	0.241355	0.246055	0.240307	0.246055	0.240307	0.24415	0.247009	0.247009	0.250961	0.251766	0.247009	0.246055	0.239261	0.234426
[truncated: 184 more columns]
