# Supplementary material for: The Pervasive Effects of an Antibiotic on the Human Gut Microbiota, as Revealed by Deep 16S rRNA Sequencing
Source: PLoS Biol. 2008 Nov 18;6(11):e280. doi: 10.1371/journal.pbio.0060280 (PMC2586385; doi:10.1371/journal.pbio.0060280)
Supplement: Dataset S5 — The file contains EDGE software output listing individual P values and cumulative FDRs (known as Q values) for a test of interindividual variation in V3 refOTU abundance. (189 KB XLS) [file pbio.0060280.sd005.xls]

## Sheet: DatasetS5
Rank	refOTU designation	P-Value	Q-Value
1	V3_refOTU_Bacteroides_7	1.37931e-06	1.99699e-05	***
2	V3_refOTU_Bacteroides_24	1.37931e-06	1.99699e-05	***
3	V3_refOTU_Oscillospira_10	1.37931e-06	1.99699e-05	***
4	V3_refOTU_Oscillospira_1	1.37931e-06	1.99699e-05	***
5	V3_refOTU_Bacteroides_26	1.37931e-06	1.99699e-05	***
6	V3_refOTU_Anaerotruncus_1	1.37931e-06	1.99699e-05	***
7	V3_refOTU_Bacteroides_22	1.37931e-06	1.99699e-05	***
8	V3_refOTU_Bacteroides_68	1.37931e-06	1.99699e-05	***
9	V3_refOTU_Bacteroides_28	1.37931e-06	1.99699e-05	***
10	V3_refOTU_Clostridiaceae_14	1.37931e-06	1.99699e-05	***
11	V3_refOTU_Bacteroides_23	1.37931e-06	1.99699e-05	***
12	V3_refOTU_Bacteroides_74	1.37931e-06	1.99699e-05	***
13	V3_refOTU_Bacteroides_1	1.37931e-06	1.99699e-05	***
14	V3_refOTU_Firmicutes_15	1.37931e-06	1.99699e-05	***
15	V3_refOTU_Alistipes_1	1.37931e-06	1.99699e-05	***
16	V3_refOTU_Bacteroides_6	1.37931e-06	1.99699e-05	***
17	V3_refOTU_Bacteroides_119	1.37931e-06	1.99699e-05	***
18	V3_refOTU_Bacteroides_69	1.37931e-06	1.99699e-05	***
19	V3_refOTU_Clostridiaceae_27	1.37931e-06	1.99699e-05	***
20	V3_refOTU_Lachnospiraceae_12	1.37931e-06	1.99699e-05	***
21	V3_refOTU_Bacteroides_13	1.37931e-06	1.99699e-05	***
22	V3_refOTU_Bacteroides_9	1.37931e-06	1.99699e-05	***
23	V3_refOTU_Clostridiales_159	2.75862e-06	2.58434e-05	***
24	V3_refOTU_Bacteroides_73	2.75862e-06	2.58434e-05	***
25	V3_refOTU_Bacteroides_114	2.75862e-06	2.58434e-05	***
26	V3_refOTU_Clostridiales_41	2.75862e-06	2.58434e-05	***
27	V3_refOTU_Bacteroides_134	2.75862e-06	2.58434e-05	***
28	V3_refOTU_Clostridiaceae_11	2.75862e-06	2.58434e-05	***
29	V3_refOTU_Bacteroidales_1	2.75862e-06	2.58434e-05	***
30	V3_refOTU_Clostridiales_72	2.75862e-06	2.58434e-05	***
31	V3_refOTU_Bacteroides_117	2.75862e-06	2.58434e-05	***
32	V3_refOTU_Clostridiales_117	2.75862e-06	2.58434e-05	***
33	V3_refOTU_Bacteroides_12	2.75862e-06	2.58434e-05	***
34	V3_refOTU_Bacteroides_171	2.75862e-06	2.58434e-05	***
35	V3_refOTU_Bacteroides_144	5.51724e-06	4.97364e-05	***
36	V3_refOTU_Bacteroides_5	6.89655e-06	4.97364e-05	***
37	V3_refOTU_Eggerthella_3	6.89655e-06	4.97364e-05	***
38	V3_refOTU_Clostridiaceae_2	6.89655e-06	4.97364e-05	***
39	V3_refOTU_Lachnospiraceae_15	6.89655e-06	4.97364e-05	***
40	V3_refOTU_Bacteroides_103	6.89655e-06	4.97364e-05	***
41	V3_refOTU_Bacteroides_200	6.89655e-06	4.97364e-05	***
42	V3_refOTU_Firmicutes_14	6.89655e-06	4.97364e-05	***
43	V3_refOTU_Bifidobacterium_2	6.89655e-06	4.97364e-05	***
44	V3_refOTU_Bacteroides_240	8.27586e-06	4.97364e-05	***
45	V3_refOTU_Firmicutes_4	8.27586e-06	4.97364e-05	***
46	V3_refOTU_Anaerofilum_1	8.27586e-06	4.97364e-05	***
47	V3_refOTU_Phascolarctobacterium_1	8.27586e-06	4.97364e-05	***
48	V3_refOTU_Bacteroides_65	8.27586e-06	4.97364e-05	***
49	V3_refOTU_Bacteroides_111	8.27586e-06	4.97364e-05	***
50	V3_refOTU_Bacteroides_40	8.27586e-06	4.97364e-05	***
51	V3_refOTU_Dialister_2	8.27586e-06	4.97364e-05	***
52	V3_refOTU_Bacteroides_147	8.27586e-06	4.97364e-05	***
53	V3_refOTU_Eubacterium_4	8.27586e-06	4.97364e-05	***
54	V3_refOTU_Bacteroides_10	9.65517e-06	5.69513e-05	***
55	V3_refOTU_Bacteroides_137	1.24138e-05	7.06079e-05	***
56	V3_refOTU_Clostridiales_87	1.24138e-05	7.06079e-05	***
57	V3_refOTU_Parabacteroides_13	1.37931e-05	7.3223e-05	***
58	V3_refOTU_Lachnospiraceae_4	1.37931e-05	7.3223e-05	***
59	V3_refOTU_Clostridiales_76	1.37931e-05	7.3223e-05	***
60	V3_refOTU_Parabacteroides_6	1.51724e-05	7.3223e-05	***
61	V3_refOTU_Lachnospiraceae_25	1.51724e-05	7.3223e-05	***
62	V3_refOTU_Bacteroides_61	1.51724e-05	7.3223e-05	***
63	V3_refOTU_Bacteroides_189	1.65517e-05	7.3223e-05	***
64	V3_refOTU_Clostridiaceae_47	1.65517e-05	7.3223e-05	***
65	V3_refOTU_Bacteroides_59	1.65517e-05	7.3223e-05	***
66	V3_refOTU_Porphyromonadaceae_1	1.65517e-05	7.3223e-05	***
67	V3_refOTU_Bacteroides_38	1.65517e-05	7.3223e-05	***
68	V3_refOTU_Clostridiaceae_6	1.65517e-05	7.3223e-05	***
69	V3_refOTU_Clostridiales_36	1.65517e-05	7.3223e-05	***
70	V3_refOTU_Bacteroides_19	1.65517e-05	7.3223e-05	***
71	V3_refOTU_Alistipes_4	1.65517e-05	7.3223e-05	***
72	V3_refOTU_Bacteroides_42	1.65517e-05	7.3223e-05	***
73	V3_refOTU_Bacteroidales_4	1.93103e-05	8.20098e-05	***
74	V3_refOTU_Clostridiales_57	1.93103e-05	8.20098e-05	***
75	V3_refOTU_Clostridiales_94	1.93103e-05	8.20098e-05	***
76	V3_refOTU_Bacteroides_176	2.34483e-05	9.57532e-05	***
77	V3_refOTU_Clostridiales_83	2.34483e-05	9.57532e-05	***
78	V3_refOTU_Lachnospiraceae_52	2.34483e-05	9.57532e-05	***
79	V3_refOTU_Bacteroides_45	2.48276e-05	0.000100102	***
80	V3_refOTU_Clostridiales_42	2.62069e-05	0.000101798	***
81	V3_refOTU_Bacteroides_30	2.62069e-05	0.000101798	***
82	V3_refOTU_Bacteroides_31	2.62069e-05	0.000101798	***
83	V3_refOTU_Bacteroides_29	2.89655e-05	0.000111097	***
84	V3_refOTU_Clostridiales_92	3.03448e-05	0.000111097	***
85	V3_refOTU_Alistipes_8	3.03448e-05	0.000111097	***
86	V3_refOTU_Clostridiales_47	3.03448e-05	0.000111097	***
87	V3_refOTU_Bacteroidales_3	3.03448e-05	0.000111097	***
88	V3_refOTU_Bacteroides_49	3.31035e-05	0.000117157	***
89	V3_refOTU_Clostridiaceae_21	3.31035e-05	0.000117157	***
90	V3_refOTU_Bacteroides_14	3.31035e-05	0.000117157	***
91	V3_refOTU_Bacteroidales_2	3.58621e-05	0.000124161	***
92	V3_refOTU_Parabacteroides_8	3.58621e-05	0.000124161	***
93	V3_refOTU_Clostridiales_81	4.13793e-05	0.000140214	***
94	V3_refOTU_Bacteroides_72	4.13793e-05	0.000140214	***
95	V3_refOTU_Firmicutes_17	4.27586e-05	0.000143363	***
96	V3_refOTU_Clostridiales_58	4.41379e-05	0.000146446	***
97	V3_refOTU_Sutterella_1	4.55172e-05	0.000149466	***
98	V3_refOTU_Bacteroides_155	4.82759e-05	0.000156907	***
99	V3_refOTU_Dialister_1	5.24138e-05	0.000165296	***
100	V3_refOTU_Alistipes_9	5.24138e-05	0.000165296	***
101	V3_refOTU_Bacteroides_170	5.24138e-05	0.000165296	***
102	V3_refOTU_Parabacteroides_5	5.37931e-05	0.000167982	***
103	V3_refOTU_Ruminococcus_2	5.51724e-05	0.000168976	***
104	V3_refOTU_Clostridiales_120	5.51724e-05	0.000168976	***
105	V3_refOTU_Parabacteroides_3	5.93103e-05	0.000179919	***
106	V3_refOTU_Oscillospira_14	6.06897e-05	0.000182367	***
107	V3_refOTU_Porphyromonadaceae_2	6.48276e-05	0.00019298	***
108	V3_refOTU_Bacteroides_262	6.75862e-05	0.000199329	***
109	V3_refOTU_Bacteroides_211	7.31034e-05	0.000213623	***
110	V3_refOTU_Collinsella_3	8e-05	0.000229564	***
111	V3_refOTU_Parabacteroides_2	8e-05	0.000229564	***
112	V3_refOTU_Clostridiales_223	9.51724e-05	0.000270664	***
113	V3_refOTU_Bacteroides_86	9.93103e-05	0.000279932	***
114	V3_refOTU_Bacteroides_261	0.000118621	0.000331431	***
115	V3_refOTU_Clostridiales_97	0.000121379	0.000336189	***
116	V3_refOTU_Bacteroides_118	0.000124138	0.000340866	***
117	V3_refOTU_Bacteroides_48	0.000128276	0.000346258	***
118	V3_refOTU_Clostridiales_177	0.000128276	0.000346258	***
119	V3_refOTU_Bacteroides_18	0.00014069	0.000368477	***
120	V3_refOTU_Bacteroides_116	0.00014069	0.000368477	***
121	V3_refOTU_Bacteroides_182	0.00014069	0.000368477	***
122	V3_refOTU_Parabacteroides_7	0.000142069	0.000368477	***
123	V3_refOTU_Anaerotruncus_4	0.000143448	0.000368477	***
124	V3_refOTU_Clostridiaceae_59	0.000143448	0.000368477	***
125	V3_refOTU_Oscillospira_7	0.000147586	0.000376073	***
126	V3_refOTU_Clostridiales_6	0.000157241	0.000397497	***
127	V3_refOTU_Clostridiales_180	0.000165517	0.000415123	***
128	V3_refOTU_Clostridiales_98	0.000168276	0.000418744	***
129	V3_refOTU_Bacteroides_47	0.000169655	0.000418904	***
130	V3_refOTU_Bacteroides_80	0.000175172	0.000425923	***
131	V3_refOTU_Clostridiaceae_20	0.000175172	0.000425923	***
132	V3_refOTU_Firmicutes_10	0.000183448	0.000442667	***
133	V3_refOTU_Firmicutes_23	0.000212414	0.000504911	***
134	V3_refOTU_Bacteroides_8	0.000212414	0.000504911	***
135	V3_refOTU_Eubacterium_3	0.000231724	0.000538751	***
136	V3_refOTU_Bacteroides_35	0.000231724	0.000538751	***
137	V3_refOTU_Bacteroides_87	0.000231724	0.000538751	***
138	V3_refOTU_Bacteroides_231	0.000235862	0.000544397	***
139	V3_refOTU_Coprococcus_3	0.000249655	0.000572088	***
140	V3_refOTU_Anaerotruncus_3	0.000263448	0.000591762	***
141	V3_refOTU_Bacteroides_265	0.000263448	0.000591762	***
142	V3_refOTU_Clostridiales_183	0.000264828	0.000591762	***
143	V3_refOTU_Clostridiaceae_9	0.000267586	0.000591762	***
144	V3_refOTU_Clostridiales_257	0.000270345	0.000591762	***
145	V3_refOTU_Bifidobacterium_1	0.000271724	0.000591762	***
146	V3_refOTU_Bacteroides_17	0.000271724	0.000591762	***
147	V3_refOTU_Bacteroides_33	0.000273103	0.000591762	***
148	V3_refOTU_Bacteroides_20	0.000275862	0.0005937	***
149	V3_refOTU_Alistipes_10	0.000295172	0.000626789	***
150	V3_refOTU_Clostridiaceae_1	0.000295172	0.000626789	***
151	V3_refOTU_Eubacteriaceae_1	0.000302069	0.000630355	***
152	V3_refOTU_Clostridiales_21	0.000306207	0.000630355	***
153	V3_refOTU_Clostridiales_244	0.000308965	0.000630355	***
154	V3_refOTU_Bacteroides_3	0.000310345	0.000630355	***
155	V3_refOTU_Clostridiales_88	0.000311724	0.000630355	***
156	V3_refOTU_Firmicutes_7	0.000311724	0.000630355	***
157	V3_refOTU_Clostridiales_2	0.000311724	0.000630355	***
158	V3_refOTU_Bacteroides_202	0.000313103	0.000630355	***
159	V3_refOTU_Bacteroides_77	0.000315862	0.000630355	***
160	V3_refOTU_Porphyromonadaceae_4	0.000317241	0.000630355	***
161	V3_refOTU_Coriobacteriaceae_4	0.000318621	0.000630355	***
162	V3_refOTU_Firmicutes_21	0.000322759	0.0006346	***
163	V3_refOTU_Bacteria_1	0.000326897	0.000638792	***
164	V3_refOTU_Lachnospiraceae_3	0.000353103	0.000685796	***
165	V3_refOTU_Papillibacter_2	0.000364138	0.000702941	***
166	V3_refOTU_Bacteroides_36	0.000371035	0.00071194	***
167	V3_refOTU_Bacteroides_78	0.00038069	0.000725298	***
168	V3_refOTU_Bacteroides_159	0.000384828	0.000725298	***
169	V3_refOTU_Coriobacteriaceae_2	0.000384828	0.000725298	***
170	V3_refOTU_Bacteroides_41	0.000391724	0.000725419	***
171	V3_refOTU_Clostridiales_210	0.000391724	0.000725419	***
172	V3_refOTU_Clostridiales_26	0.000391724	0.000725419	***
173	V3_refOTU_Clostridiales_11	0.000415172	0.000764398	***
174	V3_refOTU_Bacteroides_46	0.000417931	0.000765054	***
175	V3_refOTU_Clostridiales_14	0.000431724	0.000781323	***
176	V3_refOTU_Clostridiales_239	0.000431724	0.000781323	***
177	V3_refOTU_Firmicutes_11	0.000448276	0.000806695	***
178	V3_refOTU_Bifidobacterium_4	0.000452414	0.000809567	***
179	V3_refOTU_Bacteroides_277	0.000495172	0.000881131	***
180	V3_refOTU_Oscillospira_8	0.000502069	0.00088844	***
181	V3_refOTU_Oscillospira_15	0.000507586	0.000890746	***
182	V3_refOTU_Clostridiales_65	0.000508965	0.000890746	***
183	V3_refOTU_Clostridiales_73	0.000514483	0.000895482	***
184	V3_refOTU_Roseburia_9	0.000518621	0.000897675	***
185	V3_refOTU_Clostridiaceae_32	0.000521379	0.000897675	***
186	V3_refOTU_Alistipes_6	0.000550345	0.000942451	***
187	V3_refOTU_Bacteroides_138	0.000583448	0.000993797	***
188	V3_refOTU_Roseburia_4	0.0006	0.00101655	***
189	V3_refOTU_Parabacteroides_9	0.000626207	0.00105534	***
190	V3_refOTU_Dorea_1	0.000638621	0.0010706	***
191	V3_refOTU_Coriobacteriaceae_3	0.000642759	0.00107189	***
192	V3_refOTU_Bacteroides_56	0.000646897	0.00107317	***
193	V3_refOTU_Lachnospiraceae_5	0.000664828	0.00109721	***
194	V3_refOTU_Turicibacter_2	0.000670345	0.00109723	***
195	V3_refOTU_Clostridium_3	0.000673103	0.00109723	***
196	V3_refOTU_Bacteroides_245	0.000678621	0.00109723	***
197	V3_refOTU_Papillibacter_1	0.000678621	0.00109723	***
198	V3_refOTU_Bacteroides_273	0.000682759	0.00109835	***
199	V3_refOTU_Alistipes_2	0.000686897	0.00109835	***
200	V3_refOTU_Firmicutes_41	0.000689655	0.00109835	***
201	V3_refOTU_Bacteroides_44	0.000757241	0.00119998	***
202	V3_refOTU_Clostridiales_38	0.000762759	0.00120274	***
203	V3_refOTU_Firmicutes_33	0.000816552	0.00128122	***
204	V3_refOTU_Clostridiales_154	0.000823448	0.00128571	***
205	V3_refOTU_Bacteroides_52	0.000833103	0.00129444	***
206	V3_refOTU_Bacteroides_51	0.000838621	0.00129669	***
207	V3_refOTU_Bacteroides_37	0.000852414	0.00131165	***
208	V3_refOTU_Bacteroides_94	0.000907586	0.00138949	***
209	V3_refOTU_Anaeroplasma_1	0.000911724	0.00138949	***
210	V3_refOTU_Lachnospiraceae_57	0.000943448	0.00143099	***
211	V3_refOTU_Lachnospiraceae_49	0.00097931	0.00147834	***
212	V3_refOTU_Parabacteroides_10	0.00102069	0.00153046	**
213	V3_refOTU_Clostridiales_64	0.00102345	0.00153046	**
214	V3_refOTU_Butyrivibrio_1	0.00104	0.00154795	**
215	V3_refOTU_Haemophilus_3	0.00106345	0.00157549	**
216	V3_refOTU_Bacteroidales_5	0.00108276	0.00158931	**
217	V3_refOTU_Acetivibrio_1	0.00108276	0.00158931	**
218	V3_refOTU_Lachnospira_2	0.00108828	0.00159008	**
219	V3_refOTU_Clostridiaceae_39	0.00110207	0.00160288	**
220	V3_refOTU_Bacteroides_67	0.00111448	0.00161357	**
221	V3_refOTU_Clostridiales_132	0.00117793	0.00169771	**
222	V3_refOTU_Bacteroides_169	0.00118345	0.00169798	**
223	V3_refOTU_Ruminococcus_5	0.00119034	0.00170022	**
224	V3_refOTU_Burkholderiales_1	0.00121241	0.00172401	**
225	V3_refOTU_Coprococcus_1	0.0012731	0.00179429	**
226	V3_refOTU_Bacteroides_257	0.0012731	0.00179429	**
227	V3_refOTU_Bacteroides_107	0.00137517	0.00192961	**
228	V3_refOTU_Bacteroides_197	0.00147724	0.00206373	**
229	V3_refOTU_Bacteroides_2	0.00148828	0.00207007	**
230	V3_refOTU_Eubacterium_10	0.00151586	0.00209589	**
231	V3_refOTU_Clostridiales_74	0.00152	0.00209589	**
232	V3_refOTU_Ruminococcus_3	0.0015269	0.00209633	**
233	V3_refOTU_Bacteroides_207	0.0015531	0.00212315	**
234	V3_refOTU_Bacteroides_85	0.00159862	0.00217604	**
235	V3_refOTU_Bacteroides_25	0.00160828	0.00217987	**
236	V3_refOTU_Eubacterium_1	0.00162621	0.00219483	**
237	V3_refOTU_Clostridiales_146	0.00164414	0.00220967	**
238	V3_refOTU_Bacteroides_251	0.00170345	0.00227976	**
239	V3_refOTU_Roseburia_46	0.00171862	0.00229044	**
240	V3_refOTU_Clostridiales_193	0.00173655	0.00230469	**
241	V3_refOTU_Firmicutes_48	0.0017531	0.00231701	**
242	V3_refOTU_Oscillospira_6	0.00192828	0.00253799	**
243	V3_refOTU_Clostridiales_39	0.00193655	0.0025384	**
244	V3_refOTU_Anaerotruncus_10	0.00195448	0.00254996	**
245	V3_refOTU_Faecalibacterium_14	0.00196138	0.00254996	**
246	V3_refOTU_Clostridiales_82	0.00198345	0.00255487	**
247	V3_refOTU_Alistipes_5	0.00198345	0.00255487	**
248	V3_refOTU_Clostridiales_123	0.00199448	0.00255487	**
249	V3_refOTU_Faecalibacterium_4	0.00199724	0.00255487	**
250	V3_refOTU_Bacteroides_143	0.00202897	0.00258507	**
251	V3_refOTU_Clostridiales_43	0.0021131	0.00268154	**
252	V3_refOTU_Oscillospira_3	0.00215035	0.00271214	**
253	V3_refOTU_Clostridium_15	0.00215862	0.00271214	**
254	V3_refOTU_Roseburia_10	0.00216276	0.00271214	**
255	V3_refOTU_Parabacteroides_14	0.00223586	0.00279281	**
256	V3_refOTU_Clostridiales_79	0.00227035	0.00282481	**
257	V3_refOTU_Anaerostipes_1	0.00230069	0.00285142	**
258	V3_refOTU_Bacteroides_15	0.00237379	0.00293063	**
259	V3_refOTU_Bacteroides_53	0.0023931	0.00294306	**
260	V3_refOTU_Clostridiales_22	0.00240276	0.00294357	**
261	V3_refOTU_Roseburia_56	0.00241241	0.00294407	**
262	V3_refOTU_Clostridiales_80	0.00244552	0.00297308	**
263	V3_refOTU_Clostridiales_219	0.0025269	0.00305706	**
264	V3_refOTU_Bacteroides_55	0.00253379	0.00305706	**
265	V3_refOTU_Bacteroides_93	0.00259034	0.0031051	**
266	V3_refOTU_Clostridiales_28	0.0025931	0.0031051	**
267	V3_refOTU_Roseburia_28	0.00261793	0.00312309	**
268	V3_refOTU_Bacteroides_264	0.00266069	0.00316225	**
269	V3_refOTU_Bacteroides_141	0.00267586	0.00316846	**
270	V3_refOTU_Clostridiales_35	0.00268828	0.00317102	**
271	V3_refOTU_Clostridiales_144	0.00269793	0.00317102	**
272	V3_refOTU_Bacteroides_185	0.00276138	0.00323366	**
273	V3_refOTU_Bacteroides_140	0.00292	0.00340688	**
274	V3_refOTU_Bacteroides_194	0.00310069	0.0036045	**
275	V3_refOTU_Bacteroides_66	0.00324276	0.00375594	**
276	V3_refOTU_Bacteroides_32	0.00326483	0.0037678	**
277	V3_refOTU_Clostridiales_133	0.00327862	0.00377006	**
278	V3_refOTU_Clostridiales_286	0.00329379	0.00377388	**
279	V3_refOTU_Bacteroides_27	0.0033131	0.0037824	**
280	V3_refOTU_Bacteroides_57	0.00333379	0.00379243	**
281	V3_refOTU_Clostridiales_301	0.00338897	0.00384147	**
282	V3_refOTU_Bacteroides_210	0.00353241	0.00398988	**
283	V3_refOTU_Anaerotruncus_11	0.00357379	0.00402235	**
284	V3_refOTU_Bacteroides_127	0.00361517	0.0040546	**
285	V3_refOTU_Bacteroides_122	0.00371172	0.00414828	**
286	V3_refOTU_Clostridiales_108	0.0038069	0.00422959	**
287	V3_refOTU_Actinobacillus_1	0.00381103	0.00422959	**
288	V3_refOTU_Bacteroides_215	0.00390483	0.00431863	**
289	V3_refOTU_Roseburia_24	0.00395035	0.00435386	**
290	V3_refOTU_Bacteroides_106	0.00403724	0.00443429	**
291	V3_refOTU_Clostridiales_46	0.00405241	0.00443566	**
292	V3_refOTU_Porphyromonadaceae_3	0.00409931	0.00445936	**
293	V3_refOTU_Clostridiales_229	0.00410207	0.00445936	**
294	V3_refOTU_Phascolarctobacterium_2	0.00423172	0.00458466	**
295	V3_refOTU_Clostridiales_131	0.00424965	0.00458848	**
296	V3_refOTU_Clostridiaceae_19	0.00432965	0.00465906	**
297	V3_refOTU_Clostridiaceae_23	0.00440138	0.0047203	**
298	V3_refOTU_Bacteroides_101	0.0047131	0.00503765	**
299	V3_refOTU_Bacteroides_131	0.00480552	0.0051139	**
300	V3_refOTU_Bacteroides_43	0.00481655	0.0051139	**
301	V3_refOTU_Clostridiales_66	0.00489103	0.00517573	**
302	V3_refOTU_Bacteroides_112	0.00493517	0.00520514	**
303	V3_refOTU_Lachnospiraceae_72	0.00501655	0.00527351	**
304	V3_refOTU_Bacteroides_83	0.00510897	0.00534408	**
305	V3_refOTU_Bacteroides_58	0.00511724	0.00534408	**
306	V3_refOTU_Clostridiales_207	0.00517103	0.00538261	**
307	V3_refOTU_Clostridiales_110	0.00545241	0.00565702	**
308	V3_refOTU_Bacteroides_136	0.00555724	0.00574706	**
309	V3_refOTU_Clostridiales_20	0.00583586	0.00601566	**
310	V3_refOTU_Bacteroides_120	0.00587586	0.00603736	**
311	V3_refOTU_Bacteroides_193	0.00623172	0.00638241	**
312	V3_refOTU_Bacteroides_113	0.00644414	0.00657881	**
313	V3_refOTU_Clostridiales_268	0.00650345	0.00660267	**
314	V3_refOTU_Bacteroides_88	0.00650897	0.00660267	**
315	V3_refOTU_Oscillospira_21	0.00663586	0.00671002	**
316	V3_refOTU_Bacteroides_54	0.00667035	0.00672354	**
317	V3_refOTU_Clostridiales_69	0.00678069	0.00681321	**
318	V3_refOTU_Coriobacteriaceae_1	0.00683448	0.00684566	**
319	V3_refOTU_Sporobacter_1	0.00698897	0.00697845	**
320	V3_refOTU_Faecalibacterium_54	0.0070731	0.00704039	**
321	V3_refOTU_Akkermansia_2	0.00720414	0.00714849	**
322	V3_refOTU_Bifidobacterium_3	0.00731172	0.00723271	**
323	V3_refOTU_Ruminococcus_27	0.00735172	0.00724976	**
324	V3_refOTU_Bacteroides_62	0.00739172	0.00726671	**
325	V3_refOTU_Bacteroides_50	0.00753103	0.00738088	**
326	V3_refOTU_Mollicutes_1	0.00763862	0.00746336	**
327	V3_refOTU_Clostridiales_96	0.00768414	0.00748487	**
328	V3_refOTU_Bacteroides_95	0.00788138	0.00765359	**
329	V3_refOTU_Bacteroides_115	0.00804	0.0077839	**
330	V3_refOTU_Firmicutes_12	0.00807586	0.00779493	**
331	V3_refOTU_Bacteroides_128	0.00811034	0.00780456	**
332	V3_refOTU_Ruminococcus_16	0.00816828	0.00783663	**
333	V3_refOTU_Oscillospira_13	0.00821793	0.00783706	**
334	V3_refOTU_Bacteroides_201	0.00821793	0.00783706	**
335	V3_refOTU_Bacteroides_76	0.00827448	0.00784794	**
336	V3_refOTU_Clostridiales_18	0.00827862	0.00784794	**
337	V3_refOTU_Akkermansia_1	0.00830759	0.00785203	**
338	V3_refOTU_Clostridiales_102	0.00833379	0.0078535	**
339	V3_refOTU_Clostridiaceae_7	0.00845103	0.00794049	**
340	V3_refOTU_Streptococcus_1	0.00859034	0.00804764	**
341	V3_refOTU_Clostridiaceae_3	0.00868552	0.00811294	**
342	V3_refOTU_Eubacterium_2	0.0087269	0.00812776	**
343	V3_refOTU_Clostridiales_104	0.00875448	0.00812968	**
344	V3_refOTU_Lachnospiraceae_11	0.00883586	0.0081814	**
345	V3_refOTU_Clostridiales_164	0.00891172	0.00822772	**
346	V3_refOTU_Roseburia_22	0.00893931	0.00822934	**
347	V3_refOTU_Clostridiaceae_57	0.00934069	0.00857406	**
348	V3_refOTU_Ruminococcus_62	0.00940138	0.00860497	**
349	V3_refOTU_Lachnospiraceae_51	0.00955172	0.00871753	**
350	V3_refOTU_Clostridiales_25	0.00993793	0.00904409	**
351	V3_refOTU_Faecalibacterium_17	0.0104	0.00943764	*
352	V3_refOTU_Bacteroides_199	0.0106083	0.00959929	*
353	V3_refOTU_Eubacterium_13	0.0108124	0.00972998	*
354	V3_refOTU_Roseburia_14	0.0108138	0.00972998	*
355	V3_refOTU_Lachnospiraceae_38	0.0110083	0.00987707	*
356	V3_refOTU_Bacteroides_123	0.0113434	0.0101492	*
357	V3_refOTU_Clostridiales_158	0.0114593	0.0102241	*
358	V3_refOTU_Subdoligranulum_8	0.0115352	0.0102598	*
359	V3_refOTU_Hespellia_1	0.0115724	0.0102598	*
360	V3_refOTU_Roseburia_43	0.0115959	0.0102598	*
361	V3_refOTU_Anaerovorax_3	0.0116469	0.0102764	*
362	V3_refOTU_Bacteroides_105	0.0119724	0.0105344	*
363	V3_refOTU_Bacteroides_270	0.0120414	0.0105659	*
364	V3_refOTU_Bacteroides_64	0.0121407	0.0106236	*
365	V3_refOTU_Clostridiales_89	0.0121738	0.0106236	*
366	V3_refOTU_Clostridiales_195	0.0122276	0.0106414	*
367	V3_refOTU_Clostridiales_170	0.0125186	0.0108649	*
368	V3_refOTU_Oscillospira_22	0.0126166	0.0109202	*
369	V3_refOTU_Bacteroides_91	0.0126869	0.0109513	*
370	V3_refOTU_Bacteroides_232	0.0129462	0.0111449	*
371	V3_refOTU_Anaerotruncus_6	0.0129821	0.0111457	*
372	V3_refOTU_Clostridiales_34	0.0133241	0.0113958	*
373	V3_refOTU_Clostridiaceae_16	0.0133779	0.0113958	*
374	V3_refOTU_Roseburia_73	0.0133807	0.0113958	*
375	V3_refOTU_Clostridiaceae_43	0.0134345	0.0114111	*
376	V3_refOTU_Clostridiaceae_62	0.0135559	0.0114836	*
377	V3_refOTU_Clostridiales_90	0.0137035	0.0115778	*
378	V3_refOTU_Clostridiales_178	0.0138317	0.0116338	*
379	V3_refOTU_Clostridiales_275	0.0138428	0.0116338	*
380	V3_refOTU_Firmicutes_9	0.0139945	0.0117303	*
381	V3_refOTU_Bacteroides_84	0.0143172	0.011961	*
382	V3_refOTU_Bacteria_3	0.0143448	0.011961	*
383	V3_refOTU_Clostridiaceae_24	0.0146607	0.0121925	*
384	V3_refOTU_Eubacterium_8	0.0147103	0.0122019	*
385	V3_refOTU_Haemophilus_2	0.0147765	0.012225	*
386	V3_refOTU_Bacteroides_81	0.0148828	0.012281	*
387	V3_refOTU_Clostridiales_189	0.0150124	0.0123241	*
388	V3_refOTU_Haemophilus_5	0.0150124	0.0123241	*
389	V3_refOTU_Firmicutes_16	0.0151324	0.0123907	*
390	V3_refOTU_Clostridiales_17	0.0151903	0.0124062	*
391	V3_refOTU_Bacteroides_230	0.0157586	0.0128374	*
392	V3_refOTU_Bacteroides_234	0.01636	0.0132933	*
393	V3_refOTU_Bacteroides_177	0.0165324	0.0133993	*
394	V3_refOTU_Bacteroides_226	0.0166483	0.0134298	*
395	V3_refOTU_Bacteroides_153	0.01668	0.0134298	*
396	V3_refOTU_Bacteroides_183	0.0166966	0.0134298	*
397	V3_refOTU_Clostridiales_114	0.0168083	0.0134856	*
398	V3_refOTU_Roseburia_90	0.0170055	0.0135581	*
399	V3_refOTU_Bacteroides_16	0.0170221	0.0135581	*
400	V3_refOTU_Collinsella_2	0.0170648	0.0135581	*
401	V3_refOTU_Clostridiales_166	0.017069	0.0135581	*
402	V3_refOTU_Clostridiaceae_54	0.0185255	0.0146785	*
403	V3_refOTU_Firmicutes_5	0.0188924	0.0149321	*
404	V3_refOTU_Firmicutes_19	0.0190414	0.0150125	*
405	V3_refOTU_Bacteroides_96	0.0190979	0.0150199	*
406	V3_refOTU_Clostridiales_115	0.0192138	0.0150738	*
407	V3_refOTU_Clostridiales_16	0.0195352	0.0152616	*
408	V3_refOTU_Dialister_3	0.019549	0.0152616	*
409	V3_refOTU_Firmicutes_18	0.019651	0.0153038	*
410	V3_refOTU_Haemophilus_1	0.0198469	0.0154186	*
411	V3_refOTU_Clostridiales_157	0.0200897	0.015529	*
412	V3_refOTU_Bacteria_4	0.0201034	0.015529	*
413	V3_refOTU_Clostridiales_70	0.0201352	0.015529	*
414	V3_refOTU_Parabacteroides_22	0.0202138	0.0155519	*
415	V3_refOTU_Oscillospira_19	0.0206097	0.0158183	*
416	V3_refOTU_Bacteroides_275	0.0212565	0.0162756	*
417	V3_refOTU_Bacteroides_154	0.0213448	0.016304	*
418	V3_refOTU_Bacteroides_102	0.0217159	0.0165477	*
419	V3_refOTU_Eggerthella_1	0.022069	0.0167766	*
420	V3_refOTU_Roseburia_38	0.0226138	0.0171499	*
421	V3_refOTU_Roseburia_17	0.0227862	0.0172396	*
422	V3_refOTU_Bacteroides_125	0.0232097	0.0174904	*
423	V3_refOTU_Pseudobutyrivibrio_2	0.0232276	0.0174904	*
424	V3_refOTU_Bacteroides_174	0.0232897	0.0174958	*
425	V3_refOTU_Bacteroides_208	0.0234262	0.017557	*
426	V3_refOTU_Bacteroides_236	0.023669	0.0176973	*
427	V3_refOTU_Faecalibacterium_42	0.0237835	0.0177412	*
428	V3_refOTU_Bacteroides_158	0.0238828	0.0177691	*
429	V3_refOTU_Clostridia_4	0.0239324	0.0177691	*
430	V3_refOTU_Clostridiales_206	0.0240179	0.0177912	*
431	V3_refOTU_Bacteroides_34	0.0241021	0.0178121	*
432	V3_refOTU_Bifidobacterium_6	0.02532	0.0186491	*
433	V3_refOTU_Bacteroides_184	0.0253517	0.0186491	*
434	V3_refOTU_Roseburia_16	0.0259517	0.0190047	*
435	V3_refOTU_Dorea_2	0.0259545	0.0190047	*
436	V3_refOTU_Ruminococcus_17	0.0260331	0.0190185	*
437	V3_refOTU_Eggerthella_2	0.0268607	0.019539	*
438	V3_refOTU_Oscillospira_16	0.0269186	0.019539	*
439	V3_refOTU_Clostridiales_44	0.0269297	0.019539	*
440	V3_refOTU_Bacteroides_90	0.0276593	0.0200228	*
441	V3_refOTU_Bacteroides_173	0.0277986	0.0200781	*
442	V3_refOTU_Clostridium_4	0.0279752	0.0201599	*
443	V3_refOTU_Roseburia_8	0.0281641	0.0202502	*
444	V3_refOTU_Alistipes_7	0.0284055	0.0203045	*
445	V3_refOTU_Bacteroides_63	0.0285062	0.0203045	*
446	V3_refOTU_Bacteroides_281	0.02852	0.0203045	*
447	V3_refOTU_Roseburia_65	0.0286028	0.0203045	*
448	V3_refOTU_Bacteroides_89	0.0286124	0.0203045	*
449	V3_refOTU_Clostridiales_126	0.0286221	0.0203045	*
450	V3_refOTU_Anaerostipes_6	0.0287945	0.0203814	*
451	V3_refOTU_Clostridiales_287	0.0290152	0.0204921	*
452	V3_refOTU_Roseburia_71	0.0290897	0.0204921	*
453	V3_refOTU_Anaerostipes_12	0.0291752	0.0204921	*
454	V3_refOTU_Clostridiales_181	0.0292083	0.0204921	*
455	V3_refOTU_Parabacteroides_4	0.0293862	0.0205717	*
456	V3_refOTU_Lachnospiraceae_2	0.0297076	0.020751	*
457	V3_refOTU_Lachnospiraceae_34	0.0300441	0.0209402	*
458	V3_refOTU_Clostridiales_51	0.0308166	0.0214317	*
459	V3_refOTU_Clostridiales_224	0.0310786	0.0215668	*
460	V3_refOTU_Coprobacillus_3	0.0314428	0.0217721	*
461	V3_refOTU_Firmicutes_40	0.0315145	0.0217744	*
462	V3_refOTU_Lachnospira_7	0.0319393	0.0219935	*
463	V3_refOTU_Holdemania_1	0.0319697	0.0219935	*
464	V3_refOTU_Oscillospira_11	0.0325766	0.0223627	*
465	V3_refOTU_Eggerthella_5	0.0327503	0.0224336	*
466	V3_refOTU_Dorea_13	0.0333186	0.0227739	*
467	V3_refOTU_Parabacteroides_17	0.0334607	0.0228221	*
468	V3_refOTU_Lachnospiraceae_22	0.0337283	0.0229554	*
469	V3_refOTU_Firmicutes_13	0.0340607	0.0231226	*
470	V3_refOTU_Clostridium_5	0.0341297	0.0231226	*
471	V3_refOTU_Ruminococcus_9	0.0341917	0.0231226	*
472	V3_refOTU_Clostridiales_165	0.034331	0.0231677	*
473	V3_refOTU_Anaerovorax_4	0.0345021	0.0232338	*
474	V3_refOTU_Anaerotruncus_7	0.0347062	0.0232812	*
475	V3_refOTU_Lachnospiraceae_19	0.0347186	0.0232812	*
476	V3_refOTU_Lachnospiraceae_26	0.0351503	0.0235212	*
477	V3_refOTU_Clostridiales_260	0.0354497	0.0236718	*
478	V3_refOTU_Parabacteroides_11	0.0360552	0.0239385	*
479	V3_refOTU_Clostridiales_296	0.0361545	0.0239385	*
480	V3_refOTU_Bacteroides_135	0.036211	0.0239385	*
481	V3_refOTU_Bacteroides_79	0.0362924	0.0239385	*
482	V3_refOTU_Lachnospira_17	0.036309	0.0239385	*
483	V3_refOTU_Bacteria_8	0.0363697	0.0239385	*
484	V3_refOTU_Eubacterium_7	0.0363752	0.0239385	*
485	V3_refOTU_Firmicutes_37	0.0368552	0.0242044	*
486	V3_refOTU_Bacteroides_39	0.0370759	0.0242511	*
487	V3_refOTU_Clostridiales_171	0.0370786	0.0242511	*
488	V3_refOTU_Clostridiales_213	0.0372193	0.0242932	*
489	V3_refOTU_Bacteroides_92	0.038091	0.0248114	*
490	V3_refOTU_Roseburia_45	0.0384552	0.0249975	*
491	V3_refOTU_Ruminococcus_23	0.0386234	0.0250557	*
492	V3_refOTU_Faecalibacterium_81	0.0395752	0.0255912	*
493	V3_refOTU_Bacteroides_133	0.0396097	0.0255912	*
494	V3_refOTU_Bacteroides_164	0.0400235	0.0258062	*
495	V3_refOTU_Bacteroides_196	0.0401228	0.025818	*
496	V3_refOTU_Bacteroides_229	0.0402152	0.0258253	*
497	V3_refOTU_Bacteroides_142	0.0403724	0.0258741	*
498	V3_refOTU_Faecalibacterium_111	0.0405848	0.025958	*
499	V3_refOTU_Bacteroides_206	0.0413986	0.0263998	*
500	V3_refOTU_Clostridia_1	0.0414414	0.0263998	*
501	V3_refOTU_Bacteroides_165	0.0415448	0.0264129	*
502	V3_refOTU_Bacteroides_130	0.0417572	0.0264951	*
503	V3_refOTU_Clostridiaceae_51	0.0423366	0.0268092	*
504	V3_refOTU_Bacteroides_104	0.0426166	0.026933	*
505	V3_refOTU_Peptococcus_1	0.0428124	0.0269498	*
506	V3_refOTU_Lachnospiraceae_29	0.0428124	0.0269498	*
507	V3_refOTU_Clostridiales_256	0.0430938	0.0270335	*
508	V3_refOTU_Bacteroides_11	0.0431724	0.0270335	*
509	V3_refOTU_Bacteroides_186	0.0432	0.0270335	*
510	V3_refOTU_Roseburia_80	0.043291	0.0270374	*
511	V3_refOTU_Roseburia_30	0.0436483	0.0272072	*
512	V3_refOTU_Clostridiales_5	0.0437738	0.0272321	*
513	V3_refOTU_Clostridiales_283	0.0445172	0.0276406	*
514	V3_refOTU_Bacteroides_168	0.0450234	0.0279005	*
515	V3_refOTU_Roseburia_7	0.0453241	0.0279925	*
516	V3_refOTU_Parabacteroides_1	0.0453476	0.0279925	*
517	V3_refOTU_Coprobacillus_4	0.0454841	0.0280225	*
518	V3_refOTU_Ruminococcus_32	0.0459131	0.0282322	*
519	V3_refOTU_Clostridiales_139	0.046131	0.0283115	*
520	V3_refOTU_Clostridiales_3	0.04644	0.028424	*
521	V3_refOTU_Clostridiaceae_15	0.0465241	0.028424	*
522	V3_refOTU_Roseburia_12	0.0465821	0.028424	*
523	V3_refOTU_Ruminococcus_56	0.0468565	0.0285368	*
524	V3_refOTU_Clostridiales_113	0.0469572	0.0285436	*
525	V3_refOTU_Clostridiales_32	0.0473393	0.028709	*
526	V3_refOTU_Clostridiales_208	0.0474097	0.028709	*
527	V3_refOTU_Bacteroides_162	0.04784	0.0289146	*
528	V3_refOTU_Subdoligranulum_45	0.0480303	0.0289747	*
529	V3_refOTU_Bacteroides_70	0.05008	0.0301541
530	V3_refOTU_Bacteroides_271	0.0502345	0.03019
531	V3_refOTU_Lachnospiraceae_24	0.0506028	0.0303457
532	V3_refOTU_Dorea_12	0.0507683	0.0303457
533	V3_refOTU_Firmicutes_2	0.0507793	0.0303457
534	V3_refOTU_Ruminococcus_1	0.0509103	0.030367
535	V3_refOTU_Bacteroides_225	0.0510317	0.0303825
536	V3_refOTU_Ruminococcus_21	0.0516497	0.030693
537	V3_refOTU_Faecalibacterium_100	0.0519021	0.0307716
538	V3_refOTU_Clostridium_11	0.0519917	0.0307716
539	V3_refOTU_Clostridiales_8	0.0520717	0.0307716
540	V3_refOTU_Bacteroides_100	0.052429	0.0309253
541	V3_refOTU_Clostridium_12	0.0527876	0.0310236
542	V3_refOTU_Clostridiales_290	0.0527903	0.0310236
543	V3_refOTU_Roseburia_99	0.0530621	0.0311259
544	V3_refOTU_Lachnospiraceae_74	0.0534565	0.0312996
545	V3_refOTU_Bacteroides_175	0.0536331	0.0313454
546	V3_refOTU_Roseburia_58	0.0539517	0.0314738
547	V3_refOTU_Clostridiales_119	0.055629	0.0323403
548	V3_refOTU_Eggerthella_4	0.05564	0.0323403
549	V3_refOTU_Clostridiales_251	0.0563186	0.0326436
550	V3_refOTU_Clostridiaceae_41	0.0563669	0.0326436
551	V3_refOTU_Clostridiales_130	0.0567062	0.0327805
552	V3_refOTU_Clostridiales_152	0.0576083	0.0332062
553	V3_refOTU_Bacteroides_4	0.057651	0.0332062
554	V3_refOTU_Anaerostipes_28	0.0585434	0.0336593
555	V3_refOTU_Roseburia_63	0.0587352	0.0337087
556	V3_refOTU_Ruminococcus_45	0.0590152	0.0338085
557	V3_refOTU_Bacteroides_82	0.0592165	0.033863
558	V3_refOTU_Firmicutes_34	0.0598345	0.034155
559	V3_refOTU_Roseburia_25	0.060389	0.0344098
560	V3_refOTU_Clostridiales_216	0.0612303	0.034827
561	V3_refOTU_Clostridiales_4	0.0615407	0.0349411
562	V3_refOTU_Lachnospiraceae_40	0.0621048	0.035172
563	V3_refOTU_Ruminococcus_33	0.0622717	0.035172
564	V3_refOTU_Faecalibacterium_32	0.0622786	0.035172
565	V3_refOTU_Clostridiales_247	0.0625241	0.0352481
566	V3_refOTU_Clostridium_2	0.06268	0.0352736
567	V3_refOTU_Clostridiales_106	0.0627959	0.0352765
568	V3_refOTU_Bacteroides_97	0.0631903	0.0354356
569	V3_refOTU_Clostridiales_196	0.0636745	0.0356026
570	V3_refOTU_Bacteroides_121	0.0637117	0.0356026
571	V3_refOTU_Bacteroides_148	0.0655848	0.0365851
572	V3_refOTU_Firmicutes_24	0.0657407	0.0366079
573	V3_refOTU_Ruminococcus_63	0.0659876	0.0366813
574	V3_refOTU_Anaerostipes_22	0.0670069	0.037183
575	V3_refOTU_Clostridiales_33	0.0671586	0.0372024
576	V3_refOTU_Collinsella_4	0.0681683	0.0376961
577	V3_refOTU_Faecalibacterium_16	0.0683145	0.0377115
578	V3_refOTU_Clostridiales_266	0.0689407	0.0379341
579	V3_refOTU_Roseburia_100	0.0689559	0.0379341
580	V3_refOTU_Bacteroides_191	0.0692979	0.0380565
581	V3_refOTU_Clostridiales_40	0.0701186	0.038441
582	V3_refOTU_Lachnospiraceae_87	0.070309	0.0384791
583	V3_refOTU_Bacteroides_75	0.070491	0.0385126
584	V3_refOTU_Clostridiales_240	0.0706359	0.0385256
585	V3_refOTU_Ruminococcus_43	0.0709048	0.0386062
586	V3_refOTU_Clostridiales_250	0.0710938	0.038643
587	V3_refOTU_Clostridiales_141	0.0714538	0.0387725
588	V3_refOTU_Clostridiales_198	0.071611	0.0387918
589	V3_refOTU_Bacteroides_151	0.0725407	0.0392286
590	V3_refOTU_Lachnospiraceae_67	0.0726965	0.0392463
591	V3_refOTU_Subdoligranulum_33	0.0731159	0.0393928
592	V3_refOTU_Roseburia_36	0.0732152	0.0393928
593	V3_refOTU_Clostridiales_182	0.0734786	0.0394678
594	V3_refOTU_Clostridium_10	0.0745766	0.0399326
595	V3_refOTU_Firmicutes_44	0.0747172	0.0399326
596	V3_refOTU_Roseburia_64	0.07472	0.0399326
597	V3_refOTU_Bacteroides_156	0.0768028	0.0409769
598	V3_refOTU_Bacteroides_161	0.0775421	0.0413022
599	V3_refOTU_Roseburia_92	0.0777945	0.0413571
600	V3_refOTU_Lachnospiraceae_18	0.0779048	0.0413571
601	V3_refOTU_Faecalibacterium_15	0.0789393	0.0418366
602	V3_refOTU_Clostridiales_19	0.0799476	0.0423005
603	V3_refOTU_Clostridiales_232	0.0801903	0.0423586
604	V3_refOTU_Clostridiales_137	0.0803876	0.0423925
605	V3_refOTU_Anaerostipes_3	0.0807062	0.0424902
606	V3_refOTU_Roseburia_15	0.0810883	0.0426209
607	V3_refOTU_Bacteroides_249	0.0818331	0.0429135
608	V3_refOTU_Bacteroides_282	0.0819145	0.0429135
609	V3_refOTU_Bacteroides_129	0.0825421	0.0431713
610	V3_refOTU_Clostridiales_148	0.0828745	0.0432741
611	V3_refOTU_Roseburia_103	0.0830276	0.0432831
612	V3_refOTU_Bacteroides_149	0.0834262	0.0434198
613	V3_refOTU_Bacteroides_124	0.0836924	0.0434294
614	V3_refOTU_Ruminococcus_19	0.0837172	0.0434294
615	V3_refOTU_Anaerostipes_34	0.0843159	0.0436688
616	V3_refOTU_Clostridiales_91	0.0845283	0.0436725
617	V3_refOTU_Lactobacillus_2	0.0845972	0.0436725
618	V3_refOTU_Clostridiales_10	0.0847448	0.0436779
619	V3_refOTU_Ruminococcus_25	0.0850855	0.0437354
620	V3_refOTU_Clostridiaceae_17	0.085131	0.0437354
621	V3_refOTU_Clostridiales_173	0.085269	0.0437357
622	V3_refOTU_Bacteroides_248	0.0856441	0.0438154
623	V3_refOTU_Clostridiales_248	0.0856993	0.0438154
624	V3_refOTU_Clostridiales_116	0.0860497	0.043924
625	V3_refOTU_Papillibacter_4	0.0863062	0.0439736
626	V3_refOTU_Eubacterium_12	0.0864483	0.0439736
627	V3_refOTU_Clostridiaceae_44	0.0865972	0.0439736
628	V3_refOTU_Faecalibacterium_104	0.0867131	0.0439736
629	V3_refOTU_Clostridiales_225	0.0868372	0.0439736
630	V3_refOTU_Roseburia_32	0.0877186	0.0443494
631	V3_refOTU_Bacteroides_192	0.0885986	0.0446769
632	V3_refOTU_Anaerostipes_18	0.0886469	0.0446769
633	V3_refOTU_Faecalibacterium_36	0.0892662	0.044918
634	V3_refOTU_Clostridiales_54	0.0894565	0.0449428
635	V3_refOTU_Ruminococcus_14	0.0901641	0.0452269
636	V3_refOTU_Bacteroides_268	0.0906234	0.0453858
637	V3_refOTU_Firmicutes_20	0.0913338	0.0456616
638	V3_refOTU_Ruminococcus_12	0.0914607	0.0456616
639	V3_refOTU_Bacteria_6	0.0918676	0.0457929
640	V3_refOTU_Clostridiales_59	0.0925393	0.0460557
641	V3_refOTU_Eubacteriaceae_2	0.09284	0.0461333
642	V3_refOTU_Roseburia_21	0.0940386	0.0466561
643	V3_refOTU_Clostridiales_237	0.0941945	0.0466607
644	V3_refOTU_Clostridiales_273	0.0943752	0.0466776
645	V3_refOTU_Firmicutes_3	0.0946179	0.0467016
646	V3_refOTU_Bifidobacterium_5	0.0947407	0.0467016
647	V3_refOTU_Faecalibacterium_35	0.0948635	0.0467016
648	V3_refOTU_Clostridiales_101	0.0969793	0.0476638
649	V3_refOTU_Bacteroides_220	0.0971172	0.0476638
650	V3_refOTU_Clostridiaceae_58	0.0974386	0.047748
651	V3_refOTU_Bacteroides_109	0.098651	0.0482678
652	V3_refOTU_Coprobacillus_6	0.0998979	0.0488029
653	V3_refOTU_Faecalibacterium_13	0.100708	0.0491231
654	V3_refOTU_Clostridiales_236	0.10099	0.0491857
655	V3_refOTU_Clostridiales_291	0.102182	0.0496902
656	V3_refOTU_Bacteroides_126	0.102662	0.0498475
657	V3_refOTU_Clostridiales_188	0.103277	0.0500698
658	V3_refOTU_Streptococcus_4	0.103701	0.0501246
659	V3_refOTU_Clostridiaceae_37	0.103705	0.0501246
660	V3_refOTU_Bacteroides_178	0.104088	0.0502337
661	V3_refOTU_Subdoligranulum_38	0.104792	0.0504484
662	V3_refOTU_Firmicutes_6	0.104938	0.0504484
663	V3_refOTU_Ruminococcus_47	0.105008	0.0504484
664	V3_refOTU_Clostridiales_147	0.105309	0.0504738
665	V3_refOTU_Coprococcus_4	0.10544	0.0504738
666	V3_refOTU_Ruminococcus_11	0.105537	0.0504738
667	V3_refOTU_Bacteroides_218	0.107103	0.051111
668	V3_refOTU_Lachnospiraceae_27	0.10731	0.051111
669	V3_refOTU_Ruminococcus_22	0.10735	0.051111
670	V3_refOTU_Parabacteroides_16	0.108583	0.0516209
671	V3_refOTU_Clostridiaceae_64	0.110182	0.0523029
672	V3_refOTU_Bacteroides_237	0.110877	0.0525545
673	V3_refOTU_Clostridiales_228	0.112433	0.0532036
674	V3_refOTU_Clostridiales_194	0.112581	0.0532036
675	V3_refOTU_Faecalibacterium_64	0.113411	0.0534872
676	V3_refOTU_Clostridiales_68	0.113585	0.0534872
677	V3_refOTU_Clostridiales_295	0.113808	0.0534872
678	V3_refOTU_Clostridiales_103	0.113852	0.0534872
679	V3_refOTU_Anaerostipes_11	0.114342	0.0536381
680	V3_refOTU_Clostridiales_45	0.115159	0.0539417
681	V3_refOTU_Faecalibacterium_50	0.116742	0.0546031
682	V3_refOTU_Oscillospira_12	0.117005	0.0546461
683	V3_refOTU_Clostridiales_127	0.118232	0.0551379
684	V3_refOTU_Roseburia_47	0.119597	0.0556932
685	V3_refOTU_Ruminococcus_64	0.120485	0.0560249
686	V3_refOTU_Bacteroides_244	0.121145	0.0562027
687	V3_refOTU_Clostridiales_205	0.121221	0.0562027
688	V3_refOTU_Faecalibacterium_94	0.121457	0.0562302
689	V3_refOTU_Firmicutes_26	0.123021	0.056795
690	V3_refOTU_Subdoligranulum_18	0.123033	0.056795
691	V3_refOTU_Lachnospira_8	0.123845	0.0570124
692	V3_refOTU_Clostridiales_24	0.123862	0.0570124
693	V3_refOTU_Clostridiales_258	0.12567	0.0576307
694	V3_refOTU_Mollicutes_2	0.125692	0.0576307
695	V3_refOTU_Lachnospiraceae_23	0.125793	0.0576307
696	V3_refOTU_Clostridiales_192	0.126012	0.0576307
697	V3_refOTU_Roseburia_18	0.126172	0.0576307
698	V3_refOTU_Faecalibacterium_65	0.126291	0.0576307
699	V3_refOTU_Clostridiales_134	0.126734	0.05775
700	V3_refOTU_Lachnospiraceae_68	0.127421	0.0579801
701	V3_refOTU_Roseburia_44	0.129257	0.0587316
702	V3_refOTU_Roseburia_57	0.130203	0.0590376
703	V3_refOTU_Lachnospiraceae_84	0.130301	0.0590376
704	V3_refOTU_Clostridiales_149	0.132149	0.0597375
705	V3_refOTU_Bacteroides_239	0.132221	0.0597375
706	V3_refOTU_Faecalibacterium_52	0.132545	0.0597992
707	V3_refOTU_Roseburia_94	0.133101	0.059965
708	V3_refOTU_Anaerostipes_7	0.134688	0.0605945
709	V3_refOTU_Clostridia_3	0.134975	0.0606312
710	V3_refOTU_Clostridiales_285	0.135297	0.0606312
711	V3_refOTU_Bacteroides_21	0.135341	0.0606312
712	V3_refOTU_Alphaproteobacteria_1	0.13623	0.060944
713	V3_refOTU_Bacteroides_213	0.136605	0.0610261
714	V3_refOTU_Roseburia_70	0.138741	0.0618932
715	V3_refOTU_Bacteroides_235	0.139768	0.0622644
716	V3_refOTU_Clostridiales_61	0.141185	0.0628076
717	V3_refOTU_Bacteria_2	0.142134	0.0631416
718	V3_refOTU_Bacteroides_259	0.143207	0.0635297
719	V3_refOTU_Faecalibacterium_69	0.143778	0.0635655
720	V3_refOTU_Lachnospira_20	0.143885	0.0635655
721	V3_refOTU_Faecalibacterium_21	0.144052	0.0635655
722	V3_refOTU_Bifidobacterium_7	0.144123	0.0635655
723	V3_refOTU_Eubacterium_14	0.144286	0.0635655
724	V3_refOTU_Roseburia_106	0.144779	0.0636307
725	V3_refOTU_Granulicatella_1	0.144833	0.0636307
726	V3_refOTU_Bacteroides_209	0.145731	0.063937
727	V3_refOTU_Haemophilus_6	0.147041	0.0642131
728	V3_refOTU_Subdoligranulum_32	0.147044	0.0642131
729	V3_refOTU_Coprobacillus_5	0.147181	0.0642131
730	V3_refOTU_Lachnospiraceae_37	0.147295	0.0642131
731	V3_refOTU_Ruminococcus_49	0.147368	0.0642131
732	V3_refOTU_Bifidobacterium_8	0.147938	0.0642574
733	V3_refOTU_Roseburia_48	0.148225	0.0642574
734	V3_refOTU_Anaerostipes_4	0.148328	0.0642574
735	V3_refOTU_Clostridiales_52	0.148371	0.0642574
736	V3_refOTU_Clostridiales_169	0.148479	0.0642574
737	V3_refOTU_Bacteroides_223	0.14909	0.0643988
738	V3_refOTU_Clostridiales_220	0.14921	0.0643988
739	V3_refOTU_Ruminococcus_50	0.149874	0.0645982
740	V3_refOTU_Clostridium_9	0.15011	0.0646124
741	V3_refOTU_Enterobacteriaceae_2	0.150524	0.0647031
742	V3_refOTU_Faecalibacterium_51	0.152385	0.0654146
743	V3_refOTU_Lachnospira_14	0.153182	0.0656684
744	V3_refOTU_Lachnospiraceae_45	0.153683	0.0657945
745	V3_refOTU_Lachnospira_13	0.154113	0.0658901
746	V3_refOTU_Clostridiaceae_22	0.154676	0.0659066
747	V3_refOTU_Oscillospira_20	0.15469	0.0659066
748	V3_refOTU_Clostridiales_197	0.154772	0.0659066
749	V3_refOTU_Bacteroides_221	0.155619	0.0661788
750	V3_refOTU_Clostridiales_15	0.155855	0.0661907
751	V3_refOTU_Clostridiales_53	0.156608	0.066422
752	V3_refOTU_Clostridiales_31	0.158483	0.0671276
753	V3_refOTU_Clostridiales_99	0.159273	0.0673708
754	V3_refOTU_Faecalibacterium_112	0.15948	0.0673708
755	V3_refOTU_Anaerostipes_20	0.160352	0.067593
756	V3_refOTU_Veillonella_3	0.16043	0.067593
757	V3_refOTU_Firmicutes_47	0.160903	0.0677028
758	V3_refOTU_Clostridiales_279	0.162356	0.0682238
759	V3_refOTU_Clostridiales_107	0.162643	0.0682543
760	V3_refOTU_Roseburia_1	0.164274	0.0686913
761	V3_refOTU_Dorea_3	0.164277	0.0686913
762	V3_refOTU_Papillibacter_5	0.164331	0.0686913
763	V3_refOTU_Roseburia_75	0.165622	0.0691402
764	V3_refOTU_Dorea_5	0.16595	0.0691866
765	V3_refOTU_Firmicutes_25	0.166832	0.0694631
766	V3_refOTU_Clostridiales_167	0.167153	0.0694676
767	V3_refOTU_Bacteroides_110	0.167279	0.0694676
768	V3_refOTU_Clostridiaceae_38	0.167789	0.069509
769	V3_refOTU_Roseburia_69	0.167985	0.069509
770	V3_refOTU_Bacteroides_260	0.168033	0.069509
771	V3_refOTU_Lachnospiraceae_82	0.168549	0.069632
772	V3_refOTU_Clostridiales_215	0.168843	0.069663
773	V3_refOTU_Bacteroides_152	0.170425	0.0701073
774	V3_refOTU_Subdoligranulum_17	0.17059	0.0701073
775	V3_refOTU_Bacteroides_266	0.170599	0.0701073
776	V3_refOTU_Lachnospira_24	0.1708	0.0701073
777	V3_refOTU_Anaerostipes_21	0.171428	0.0702743
778	V3_refOTU_Clostridiales_121	0.174206	0.0713213
779	V3_refOTU_Lachnospiraceae_80	0.17512	0.0716037
780	V3_refOTU_Bacteroides_243	0.180779	0.0738229
781	V3_refOTU_Lachnospiraceae_14	0.182596	0.0744692
782	V3_refOTU_Clostridiaceae_45	0.183847	0.0748836
783	V3_refOTU_Ruminococcus_39	0.184119	0.0748985
784	V3_refOTU_Alicycliphilus_1	0.184705	0.0750411
785	V3_refOTU_Anaerostipes_8	0.185316	0.0751934
786	V3_refOTU_Subdoligranulum_7	0.185782	0.0752519
787	V3_refOTU_Parabacteroides_18	0.185932	0.0752519
788	V3_refOTU_Faecalibacterium_85	0.186179	0.0752562
789	V3_refOTU_Ruminococcus_54	0.186735	0.0753852
790	V3_refOTU_Clostridiales_276	0.189669	0.0763943
791	V3_refOTU_Eubacterium_18	0.189715	0.0763943
792	V3_refOTU_Clostridiales_150	0.191182	0.0768881
793	V3_refOTU_Subdoligranulum_26	0.193072	0.0775501
794	V3_refOTU_Clostridiales_299	0.193582	0.0776572
795	V3_refOTU_Faecalibacterium_41	0.19467	0.0779955
796	V3_refOTU_Anaerostipes_24	0.195252	0.0781305
797	V3_refOTU_Roseburia_85	0.196145	0.0783891
798	V3_refOTU_Clostridiales_145	0.196417	0.0783993
799	V3_refOTU_Clostridiales_252	0.196912	0.0784986
800	V3_refOTU_Pseudobutyrivibrio_1	0.197603	0.0786756
801	V3_refOTU_Lachnospira_11	0.199076	0.0791632
802	V3_refOTU_Roseburia_77	0.199749	0.0793318
803	V3_refOTU_Clostridiales_284	0.201097	0.0797675
804	V3_refOTU_Lachnospiraceae_73	0.202781	0.0803355
805	V3_refOTU_Roseburia_40	0.204044	0.0807356
806	V3_refOTU_Clostridiaceae_34	0.204386	0.0807706
807	V3_refOTU_Clostridiales_155	0.205065	0.0808865
808	V3_refOTU_Clostridiales_93	0.205381	0.0808865
809	V3_refOTU_Bacteroides_150	0.205459	0.0808865
810	V3_refOTU_Roseburia_20	0.205695	0.0808865
811	V3_refOTU_Coprococcus_2	0.206472	0.0810189
812	V3_refOTU_Bacteroides_98	0.206957	0.0810189
813	V3_refOTU_Papillibacter_3	0.207232	0.0810189
814	V3_refOTU_Anaerostipes_15	0.207245	0.0810189
815	V3_refOTU_Clostridiales_56	0.207574	0.0810189
816	V3_refOTU_Ruminococcus_18	0.208146	0.0810189
817	V3_refOTU_Clostridiales_153	0.208257	0.0810189
818	V3_refOTU_Clostridiales_128	0.208342	0.0810189
819	V3_refOTU_Bacteria_14	0.208401	0.0810189
820	V3_refOTU_Anaerostipes_23	0.208823	0.0810189
821	V3_refOTU_Clostridiales_84	0.208979	0.0810189
822	V3_refOTU_Anaerostipes_10	0.209084	0.0810189
823	V3_refOTU_Anaerostipes_29	0.209654	0.0811409
824	V3_refOTU_Lachnospiraceae_10	0.211139	0.0816167
825	V3_refOTU_Roseburia_35	0.212106	0.0818802
826	V3_refOTU_Ruminococcus_7	0.212335	0.0818802
827	V3_refOTU_Clostridiales_269	0.213341	0.0821685
828	V3_refOTU_Clostridiales_264	0.213663	0.0821934
829	V3_refOTU_Lachnospiraceae_43	0.21415	0.0822813
830	V3_refOTU_Anaerotruncus_8	0.214895	0.0824275
831	V3_refOTU_Bacteroides_238	0.215048	0.0824275
832	V3_refOTU_Lachnospiraceae_32	0.215731	0.0825898
833	V3_refOTU_Roseburia_52	0.216527	0.082795
834	V3_refOTU_Firmicutes_30	0.217155	0.0829354
835	V3_refOTU_Clostridiales_191	0.217548	0.0829556
836	V3_refOTU_Faecalibacterium_74	0.217728	0.0829556
837	V3_refOTU_Clostridiales_48	0.218807	0.0832669
838	V3_refOTU_Bacteroides_145	0.219429	0.083404
839	V3_refOTU_Clostridiales_306	0.220305	0.0836014
840	V3_refOTU_Faecalibacterium_45	0.220473	0.0836014
841	V3_refOTU_Bacteroides_204	0.222208	0.0841307
842	V3_refOTU_Lachnospiraceae_36	0.222404	0.0841307
843	V3_refOTU_Bacteroides_167	0.222803	0.0841307
844	V3_refOTU_Clostridiaceae_4	0.222925	0.0841307
845	V3_refOTU_Subdoligranulum_46	0.223225	0.0841439
846	V3_refOTU_Lactobacillus_1	0.22392	0.0843062
847	V3_refOTU_Clostridiales_151	0.224556	0.0844458
848	V3_refOTU_Bacteroides_269	0.225262	0.0845571
849	V3_refOTU_Bacteroides_242	0.225585	0.0845571
850	V3_refOTU_Bacteroides_205	0.225648	0.0845571
851	V3_refOTU_Faecalibacterium_12	0.227455	0.0851341
852	V3_refOTU_Ruminococcus_13	0.228156	0.0852961
853	V3_refOTU_Clostridiales_185	0.229803	0.0856018
854	V3_refOTU_Clostridiaceae_48	0.230047	0.0856018
855	V3_refOTU_Faecalibacterium_97	0.230123	0.0856018
856	V3_refOTU_Anaerostipes_14	0.230352	0.0856018
857	V3_refOTU_Ruminococcus_28	0.230567	0.0856018
858	V3_refOTU_Bacteria_10	0.230586	0.0856018
859	V3_refOTU_Bacteroides_258	0.231388	0.0857425
860	V3_refOTU_Dorea_8	0.231503	0.0857425
861	V3_refOTU_Roseburia_79	0.231847	0.0857699
862	V3_refOTU_Anaerovorax_5	0.235412	0.0869879
863	V3_refOTU_Roseburia_26	0.235764	0.087017
864	V3_refOTU_Faecalibacterium_78	0.23644	0.0871654
865	V3_refOTU_Ruminococcus_30	0.236937	0.0872475
866	V3_refOTU_Faecalibacterium_39	0.237363	0.0872636
867	V3_refOTU_Bacteroides_160	0.237528	0.0872636
868	V3_refOTU_Dorea_10	0.238011	0.0872812
869	V3_refOTU_Faecalibacterium_90	0.238124	0.0872812
870	V3_refOTU_Clostridiaceae_40	0.238745	0.0873506
871	V3_refOTU_Faecalibacterium_30	0.238862	0.0873506
872	V3_refOTU_Roseburia_33	0.240341	0.0875448
873	V3_refOTU_Lachnospiraceae_65	0.240345	0.0875448
874	V3_refOTU_Anaerostipes_9	0.240379	0.0875448
875	V3_refOTU_Alistipes_3	0.240492	0.0875448
876	V3_refOTU_Bacteria_16	0.242357	0.0881229
877	V3_refOTU_Roseburia_101	0.244455	0.0887844
878	V3_refOTU_Bacteroides_278	0.246123	0.0891235
879	V3_refOTU_Clostridiales_271	0.246417	0.0891235
880	V3_refOTU_Faecalibacterium_77	0.246428	0.0891235
881	V3_refOTU_Bacteroides_187	0.246571	0.0891235
882	V3_refOTU_Faecalibacterium_25	0.247033	0.0891235
883	V3_refOTU_Clostridiales_209	0.247068	0.0891235
884	V3_refOTU_Bacteroides_222	0.248157	0.0894153
885	V3_refOTU_Weissella_1	0.249443	0.0897769
886	V3_refOTU_Ruminococcus_42	0.249906	0.0898422
887	V3_refOTU_Oscillospira_5	0.250419	0.0899252
888	V3_refOTU_Bacteroides_272	0.25079	0.089957
889	V3_refOTU_Anaerostipes_32	0.251338	0.090052
890	V3_refOTU_Ruminococcus_31	0.252563	0.0903892
891	V3_refOTU_Coprobacillus_1	0.252877	0.0904001
892	V3_refOTU_Lachnospiraceae_9	0.254406	0.0908445
893	V3_refOTU_Clostridiales_138	0.258325	0.092141
894	V3_refOTU_Firmicutes_42	0.258617	0.0921416
895	V3_refOTU_Bacteroides_274	0.260796	0.0925526
896	V3_refOTU_Bacteroides_217	0.260885	0.0925526
897	V3_refOTU_Subdoligranulum_40	0.260931	0.0925526
898	V3_refOTU_Clostridium_8	0.260932	0.0925526
899	V3_refOTU_Bacteroides_139	0.26247	0.0929946
900	V3_refOTU_Firmicutes_39	0.264475	0.0935003
901	V3_refOTU_Bacteroides_284	0.264759	0.0935003
902	V3_refOTU_Anaerostipes_33	0.265119	0.0935003
903	V3_refOTU_Dorea_11	0.265302	0.0935003
904	V3_refOTU_Bacteroides_252	0.265365	0.0935003
905	V3_refOTU_Clostridiales_174	0.267563	0.0941703
906	V3_refOTU_Anaerostipes_16	0.268185	0.0942851
907	V3_refOTU_Faecalibacterium_83	0.269262	0.0945595
908	V3_refOTU_Faecalibacterium_67	0.27085	0.0949419
909	V3_refOTU_Faecalibacterium_84	0.271057	0.0949419
910	V3_refOTU_Bacteroides_254	0.27149	0.0949419
911	V3_refOTU_Clostridiales_124	0.271543	0.0949419
912	V3_refOTU_Ruminococcus_15	0.273741	0.0954551
913	V3_refOTU_Lachnospiraceae_16	0.27383	0.0954551
914	V3_refOTU_Roseburia_37	0.27391	0.0954551
915	V3_refOTU_Lachnospiraceae_48	0.274399	0.0955208
916	V3_refOTU_Roseburia_67	0.275917	0.0958647
917	V3_refOTU_Bacteroides_216	0.276088	0.0958647
918	V3_refOTU_Clostridiales_13	0.276408	0.0958647
919	V3_refOTU_Clostridiaceae_8	0.27659	0.0958647
920	V3_refOTU_Lachnospiraceae_17	0.277252	0.0959897
921	V3_refOTU_Faecalibacterium_59	0.277575	0.0959971
922	V3_refOTU_Roseburia_5	0.281788	0.0973482
923	V3_refOTU_Lachnospira_9	0.282557	0.0975083
924	V3_refOTU_Eggerthella_6	0.283316	0.0976643
925	V3_refOTU_Lachnospira_12	0.284015	0.0977995
926	V3_refOTU_Roseburia_68	0.28452	0.0978676
927	V3_refOTU_Faecalibacterium_72	0.285538	0.0981118
928	V3_refOTU_Bacteroides_132	0.286324	0.0982759
929	V3_refOTU_Clostridiales_270	0.28743	0.0985494
930	V3_refOTU_Bacteroides_276	0.28825	0.0986185
931	V3_refOTU_Faecalibacterium_5	0.288251	0.0986185
932	V3_refOTU_Roseburia_74	0.29168	0.0996845
933	V3_refOTU_Dorea_7	0.292874	0.0999855
934	V3_refOTU_Ruminococcus_53	0.294412	0.100403
935	V3_refOTU_Bacteria_5	0.29611	0.100614
936	V3_refOTU_Eubacterium_9	0.296539	0.100614
937	V3_refOTU_Firmicutes_50	0.296552	0.100614
938	V3_refOTU_Subdoligranulum_44	0.296663	0.100614
939	V3_refOTU_Bacteroides_198	0.296977	0.100614
940	V3_refOTU_Sutterella_2	0.29708	0.100614
941	V3_refOTU_Ruminococcus_26	0.297243	0.100614
942	V3_refOTU_Faecalibacterium_46	0.297937	0.100742
943	V3_refOTU_Faecalibacterium_60	0.299174	0.101053
944	V3_refOTU_Roseburia_39	0.300512	0.101296
945	V3_refOTU_Lachnospiraceae_8	0.300528	0.101296
946	V3_refOTU_Clostridiales_302	0.301699	0.101487
947	V3_refOTU_Clostridiaceae_50	0.301732	0.101487
948	V3_refOTU_Firmicutes_22	0.302389	0.1016
949	V3_refOTU_Bacteroides_283	0.304048	0.10205
950	V3_refOTU_Clostridiales_122	0.305051	0.102279
951	V3_refOTU_Oscillospira_18	0.30653	0.102667
952	V3_refOTU_Faecalibacterium_55	0.308383	0.103179
953	V3_refOTU_Sporacetigenium_1	0.309405	0.103412
954	V3_refOTU_Clostridium_6	0.311385	0.103883
955	V3_refOTU_Eubacterium_16	0.311465	0.103883
956	V3_refOTU_Faecalibacterium_106	0.311972	0.103943
957	V3_refOTU_Faecalibacterium_96	0.312411	0.10398
958	V3_refOTU_Anaerostipes_30	0.314948	0.104639
959	V3_refOTU_Clostridiales_179	0.315167	0.104639
960	V3_refOTU_Ruminococcus_48	0.315673	0.104639
961	V3_refOTU_Faecalibacterium_110	0.315703	0.104639
962	V3_refOTU_Roseburia_78	0.316673	0.104851
963	V3_refOTU_Lachnospiraceae_58	0.317337	0.104856
964	V3_refOTU_Bacteroides_227	0.317345	0.104856
965	V3_refOTU_Clostridiales_231	0.318219	0.105036
966	V3_refOTU_Clostridiales_142	0.321897	0.106081
967	V3_refOTU_Clostridiales_259	0.322054	0.106081
968	V3_refOTU_Bacteroides_247	0.323134	0.106327
969	V3_refOTU_Anaerostipes_26	0.324472	0.106657
970	V3_refOTU_Faecalibacterium_91	0.325283	0.106814
971	V3_refOTU_Lachnospira_16	0.325719	0.106846
972	V3_refOTU_Clostridiales_265	0.327852	0.107436
973	V3_refOTU_Roseburia_81	0.328952	0.107647
974	V3_refOTU_Roseburia_53	0.329174	0.107647
975	V3_refOTU_Oribacterium_1	0.330378	0.10793
976	V3_refOTU_Clostridiaceae_26	0.332041	0.108363
977	V3_refOTU_Clostridiales_292	0.335257	0.109102
978	V3_refOTU_Clostridiaceae_18	0.335396	0.109102
979	V3_refOTU_Clostridiaceae_33	0.335607	0.109102
980	V3_refOTU_Lachnospira_4	0.335677	0.109102
981	V3_refOTU_Bacteroides_195	0.337495	0.109581
982	V3_refOTU_Faecalibacterium_53	0.339323	0.109865
983	V3_refOTU_Oscillospira_2	0.339412	0.109865
984	V3_refOTU_Faecalibacterium_37	0.339679	0.109865
985	V3_refOTU_Clostridiales_238	0.339749	0.109865
986	V3_refOTU_Clostridiaceae_46	0.341839	0.110319
987	V3_refOTU_Faecalibacterium_63	0.341847	0.110319
988	V3_refOTU_Bacteria_13	0.342508	0.110421
989	V3_refOTU_Clostridiales_298	0.343061	0.110487
990	V3_refOTU_Micromonas_1	0.343566	0.110538
991	V3_refOTU_Lachnospiraceae_28	0.345188	0.110842
992	V3_refOTU_Bacteroides_163	0.345308	0.110842
993	V3_refOTU_Clostridiaceae_12	0.345554	0.110842
994	V3_refOTU_Burkholderiales_3	0.346257	0.110955
995	V3_refOTU_Roseburia_84	0.348434	0.111541
996	V3_refOTU_Bacteria_7	0.349861	0.111766
997	V3_refOTU_Anaerotruncus_2	0.350342	0.111766
998	V3_refOTU_Anaerostipes_2	0.350472	0.111766
999	V3_refOTU_Anaerostipes_19	0.350541	0.111766
1000	V3_refOTU_Faecalibacterium_18	0.352193	0.112181
1001	V3_refOTU_Bifidobacterium_9	0.354593	0.112832
1002	V3_refOTU_Roseburia_97	0.355487	0.113004
1003	V3_refOTU_Subdoligranulum_24	0.357621	0.113569
1004	V3_refOTU_Bacteroides_60	0.360688	0.114429
1005	V3_refOTU_Bacteria_9	0.361709	0.114542
1006	V3_refOTU_Subdoligranulum_41	0.361763	0.114542
1007	V3_refOTU_Roseburia_34	0.363479	0.114947
1008	V3_refOTU_Lachnospiraceae_13	0.363764	0.114947
1009	V3_refOTU_Roseburia_83	0.364625	0.115104
1010	V3_refOTU_Parabacteroides_21	0.366823	0.115684
1011	V3_refOTU_Subdoligranulum_19	0.367626	0.115822
1012	V3_refOTU_Subdoligranulum_34	0.37107	0.116781
1013	V3_refOTU_Klebsiella_2	0.371403	0.116781
1014	V3_refOTU_Clostridiaceae_53	0.373345	0.117196
1015	V3_refOTU_Lachnospiraceae_42	0.37376	0.117196
1016	V3_refOTU_Faecalibacterium_80	0.373828	0.117196
1017	V3_refOTU_Clostridiaceae_10	0.374705	0.117356
1018	V3_refOTU_Enterobacter_2	0.375404	0.117459
1019	V3_refOTU_Veillonella_1	0.375774	0.11746
1020	V3_refOTU_Lachnospiraceae_1	0.376342	0.117473
1021	V3_refOTU_Clostridiales_303	0.376592	0.117473
1022	V3_refOTU_Ruminococcus_58	0.376921	0.117473
1023	V3_refOTU_Clostridiales_160	0.378821	0.117949
1024	V3_refOTU_Faecalibacterium_73	0.380361	0.118313
1025	V3_refOTU_Clostridiaceae_36	0.38129	0.118435
1026	V3_refOTU_Bacteroides_224	0.381497	0.118435
1027	V3_refOTU_Anaerostipes_17	0.382141	0.118519
1028	V3_refOTU_Clostridiales_254	0.383328	0.118772
1029	V3_refOTU_Bacteroides_203	0.383997	0.11883
1030	V3_refOTU_Ruminococcus_52	0.384463	0.11883
1031	V3_refOTU_Lachnospiraceae_88	0.384634	0.11883
1032	V3_refOTU_Clostridiales_100	0.385074	0.118851
1033	V3_refOTU_Anaerostipes_25	0.386328	0.119122
1034	V3_refOTU_Turicibacter_1	0.387383	0.119235
1035	V3_refOTU_Lachnospiraceae_83	0.387794	0.119235
1036	V3_refOTU_Clostridiales_95	0.38811	0.119235
1037	V3_refOTU_Anaerostipes_13	0.388192	0.119235
1038	V3_refOTU_Firmicutes_35	0.389157	0.119417
1039	V3_refOTU_Bacteroides_256	0.389872	0.119521
1040	V3_refOTU_Lachnospiraceae_66	0.391981	0.120052
1041	V3_refOTU_Veillonella_2	0.393109	0.120222
1042	V3_refOTU_Dorea_9	0.393292	0.120222
1043	V3_refOTU_Faecalibacterium_82	0.396045	0.120948
1044	V3_refOTU_Faecalibacterium_49	0.398724	0.121649
1045	V3_refOTU_Subdoligranulum_28	0.402535	0.122557
1046	V3_refOTU_Lachnospiraceae_30	0.403386	0.122557
1047	V3_refOTU_Clostridiales_125	0.403411	0.122557
1048	V3_refOTU_Oscillospira_9	0.403635	0.122557
1049	V3_refOTU_Clostridiales_1	0.404383	0.122557
1050	V3_refOTU_Faecalibacterium_98	0.404492	0.122557
1051	V3_refOTU_Roseburia_11	0.40476	0.122557
1052	V3_refOTU_Dorea_4	0.404957	0.122557
1053	V3_refOTU_Roseburia_54	0.405164	0.122557
1054	V3_refOTU_Mitsuokella_1	0.406425	0.122822
1055	V3_refOTU_Clostridiales_71	0.407382	0.122995
1056	V3_refOTU_Clostridiales_129	0.408866	0.123305
1057	V3_refOTU_Lachnospiraceae_21	0.409183	0.123305
1058	V3_refOTU_Anaerostipes_31	0.413845	0.124592
1059	V3_refOTU_Faecalibacterium_24	0.415622	0.125008
1060	V3_refOTU_Faecalibacterium_70	0.419663	0.12586
1061	V3_refOTU_Clostridiales_305	0.419899	0.12586
1062	V3_refOTU_Firmicutes_27	0.420233	0.12586
1063	V3_refOTU_Bacteria_15	0.420341	0.12586
1064	V3_refOTU_Clostridiales_214	0.42043	0.12586
1065	V3_refOTU_Roseburia_102	0.421156	0.125959
1066	V3_refOTU_Lachnospiraceae_71	0.422753	0.126318
1067	V3_refOTU_Firmicutes_36	0.423324	0.12637
1068	V3_refOTU_Lachnospiraceae_59	0.424301	0.126543
1069	V3_refOTU_Coprobacillus_2	0.42504	0.126645
1070	V3_refOTU_Clostridiales_140	0.425785	0.126697
1071	V3_refOTU_Faecalibacterium_57	0.42601	0.126697
1072	V3_refOTU_Parabacteroides_15	0.427192	0.12693
1073	V3_refOTU_Enterobacter_1	0.428443	0.127065
1074	V3_refOTU_Clostridiaceae_13	0.428443	0.127065
1075	V3_refOTU_Bacteria_11	0.429008	0.127098
1076	V3_refOTU_Clostridiales_163	0.429353	0.127098
1077	V3_refOTU_Clostridiales_199	0.433222	0.128101
1078	V3_refOTU_Roseburia_60	0.433586	0.128101
1079	V3_refOTU_Bacteria_12	0.433946	0.128101
1080	V3_refOTU_Clostridiales_243	0.437036	0.128893
1081	V3_refOTU_Clostridiales_249	0.437519	0.128916
1082	V3_refOTU_Roseburia_27	0.43881	0.129177
1083	V3_refOTU_Klebsiella_1	0.43977	0.12934
1084	V3_refOTU_Clostridium_14	0.440698	0.129494
1085	V3_refOTU_Eubacterium_17	0.441641	0.129651
1086	V3_refOTU_Clostridiales_135	0.442672	0.129834
1087	V3_refOTU_Firmicutes_31	0.443681	0.130011
1088	V3_refOTU_Bacteroides_255	0.444197	0.130042
1089	V3_refOTU_Lachnospiraceae_62	0.444931	0.130137
1090	V3_refOTU_Anaerostipes_35	0.445742	0.130255
1091	V3_refOTU_Lachnospira_18	0.44647	0.130348
1092	V3_refOTU_Clostridiales_161	0.446902	0.130355
1093	V3_refOTU_Anaerotruncus_5	0.447498	0.130409
1094	V3_refOTU_Eubacterium_6	0.449923	0.130996
1095	V3_refOTU_Ruminococcus_65	0.450472	0.13103
1096	V3_refOTU_Clostridiales_109	0.451124	0.13103
1097	V3_refOTU_Clostridiaceae_56	0.451273	0.13103
1098	V3_refOTU_Lachnospiraceae_31	0.452094	0.131149
1099	V3_refOTU_Parabacteroides_23	0.453425	0.131415
1100	V3_refOTU_Ruminococcus_29	0.453953	0.131448
1101	V3_refOTU_Faecalibacterium_99	0.455519	0.131782
1102	V3_refOTU_Bacteroides_179	0.456521	0.131905
1103	V3_refOTU_Subdoligranulum_11	0.456771	0.131905
1104	V3_refOTU_Clostridiaceae_25	0.457741	0.132065
1105	V3_refOTU_Anaerostipes_36	0.458724	0.132229
1106	V3_refOTU_Ruminococcus_38	0.460825	0.13239
1107	V3_refOTU_Anaerostipes_5	0.461	0.13239
1108	V3_refOTU_Clostridiales_172	0.461149	0.13239
1109	V3_refOTU_Clostridiales_304	0.461737	0.13239
1110	V3_refOTU_Roseburia_2	0.462276	0.13239
1111	V3_refOTU_Roseburia_72	0.46249	0.13239
1112	V3_refOTU_Clostridiales_118	0.462563	0.13239
1113	V3_refOTU_Faecalibacterium_22	0.462607	0.13239
1114	V3_refOTU_Mitsuokella_3	0.465316	0.133012
1115	V3_refOTU_Bacteroides_212	0.465618	0.133012
1116	V3_refOTU_Clostridiales_234	0.470648	0.134329
1117	V3_refOTU_Lachnospiraceae_81	0.472261	0.134668
1118	V3_refOTU_Clostridiales_233	0.47324	0.134827
1119	V3_refOTU_Firmicutes_38	0.474101	0.134951
1120	V3_refOTU_Faecalibacterium_40	0.47521	0.135146
1121	V3_refOTU_Clostridium_13	0.475706	0.135167
1122	V3_refOTU_Subdoligranulum_22	0.476819	0.135311
1123	V3_refOTU_Lachnospiraceae_64	0.477062	0.135311
1124	V3_refOTU_Lachnospira_10	0.480221	0.136085
1125	V3_refOTU_Clostridiaceae_61	0.481654	0.13637
1126	V3_refOTU_Oscillospira_23	0.483163	0.136563
1127	V3_refOTU_Clostridiales_217	0.483269	0.136563
1128	V3_refOTU_Roseburia_41	0.483621	0.136563
1129	V3_refOTU_Ruminococcus_41	0.485812	0.13706
1130	V3_refOTU_Subdoligranulum_4	0.486262	0.137065
1131	V3_refOTU_Subdoligranulum_42	0.486691	0.137065
1132	V3_refOTU_Lachnospiraceae_85	0.488407	0.137427
1133	V3_refOTU_Clostridiales_246	0.488939	0.137456
1134	V3_refOTU_Anaerotruncus_9	0.48983	0.137584
1135	V3_refOTU_Bacteroides_267	0.490355	0.13761
1136	V3_refOTU_Lachnospiraceae_33	0.492168	0.137998
1137	V3_refOTU_Bifidobacterium_10	0.492877	0.138075
1138	V3_refOTU_Parabacteroides_20	0.493945	0.138253
1139	V3_refOTU_Clostridiales_202	0.497723	0.139188
1140	V3_refOTU_Parabacteroides_19	0.499555	0.139577
1141	V3_refOTU_Clostridiales_242	0.501127	0.139894
1142	V3_refOTU_Ruminococcus_61	0.503727	0.140497
1143	V3_refOTU_Clostridiales_235	0.504523	0.140596
1144	V3_refOTU_Faecalibacterium_62	0.505132	0.140642
1145	V3_refOTU_Clostridiales_263	0.505641	0.140661
1146	V3_refOTU_Faecalibacterium_23	0.506534	0.140703
1147	V3_refOTU_Firmicutes_51	0.506675	0.140703
1148	V3_refOTU_Holdemania_2	0.507321	0.140741
1149	V3_refOTU_Lachnospiraceae_69	0.50819	0.140741
1150	V3_refOTU_Clostridiales_175	0.508302	0.140741
1151	V3_refOTU_Ruminococcus_57	0.50909	0.140741
1152	V3_refOTU_Lachnospiraceae_6	0.509408	0.140741
1153	V3_refOTU_Clostridiales_262	0.509519	0.140741
1154	V3_refOTU_Collinsella_1	0.510303	0.140741
1155	V3_refOTU_Clostridiales_136	0.510349	0.140741
1156	V3_refOTU_Lachnospiraceae_7	0.511346	0.140895
1157	V3_refOTU_Faecalibacterium_66	0.511891	0.140923
1158	V3_refOTU_Firmicutes_49	0.512458	0.140957
1159	V3_refOTU_Subdoligranulum_37	0.51352	0.141127
1160	V3_refOTU_Clostridiales_230	0.514985	0.141408
1161	V3_refOTU_Roseburia_13	0.516924	0.141818
1162	V3_refOTU_Eubacterium_15	0.517524	0.141861
1163	V3_refOTU_Ruminococcus_55	0.518665	0.142051
1164	V3_refOTU_Roseburia_66	0.519324	0.142109
1165	V3_refOTU_Bacteroides_99	0.522772	0.14293
1166	V3_refOTU_Eubacterium_11	0.52327	0.142944
1167	V3_refOTU_Lachnospiraceae_39	0.524223	0.143081
1168	V3_refOTU_Clostridiales_156	0.525934	0.143374
1169	V3_refOTU_Ruminococcus_24	0.526196	0.143374
1170	V3_refOTU_Bacteroides_181	0.527819	0.143693
1171	V3_refOTU_Clostridiales_7	0.528641	0.143718
1172	V3_refOTU_Clostridiaceae_52	0.529157	0.143718
1173	V3_refOTU_Roseburia_59	0.529265	0.143718
1174	V3_refOTU_Faecalibacterium_86	0.534295	0.144961
1175	V3_refOTU_Ruminococcus_4	0.534949	0.145014
1176	V3_refOTU_Faecalibacterium_19	0.539927	0.146239
1177	V3_refOTU_Oscillospira_4	0.540759	0.14634
1178	V3_refOTU_Ruminococcus_36	0.544068	0.147072
1179	V3_refOTU_Lachnospira_6	0.544385	0.147072
1180	V3_refOTU_Burkholderiales_2	0.545159	0.147078
1181	V3_refOTU_Roseburia_3	0.545332	0.147078
1182	V3_refOTU_Faecalibacterium_26	0.546109	0.147113
1183	V3_refOTU_Ruminococcus_37	0.546763	0.147113
1184	V3_refOTU_Lachnospiraceae_63	0.546979	0.147113
1185	V3_refOTU_Faecalibacterium_79	0.547308	0.147113
1186	V3_refOTU_Faecalibacterium_88	0.548423	0.147288
1187	V3_refOTU_Faecalibacterium_6	0.54973	0.147515
1188	V3_refOTU_Veillonella_4	0.550327	0.147551
1189	V3_refOTU_Lachnospira_26	0.55183	0.147829
1190	V3_refOTU_Lachnospiraceae_86	0.552681	0.147913
1191	V3_refOTU_Streptococcus_2	0.553422	0.147913
1192	V3_refOTU_Roseburia_51	0.554252	0.147913
1193	V3_refOTU_Roseburia_50	0.554349	0.147913
1194	V3_refOTU_Bacteroides_146	0.554528	0.147913
1195	V3_refOTU_Subdoligranulum_12	0.555029	0.147913
1196	V3_refOTU_Clostridiales_176	0.555392	0.147913
1197	V3_refOTU_Dorea_14	0.557321	0.148065
1198	V3_refOTU_Lachnospira_15	0.557612	0.148065
1199	V3_refOTU_Faecalibacterium_71	0.557698	0.148065
1200	V3_refOTU_Faecalibacterium_107	0.558047	0.148065
1201	V3_refOTU_Bacteroides_228	0.558287	0.148065
1202	V3_refOTU_Clostridiales_226	0.559423	0.148243
1203	V3_refOTU_Eubacterium_5	0.560914	0.148514
1204	V3_refOTU_Clostridiales_204	0.562397	0.148783
1205	V3_refOTU_Anaerostipes_27	0.567877	0.150108
1206	V3_refOTU_Lachnospiraceae_41	0.569945	0.15053
1207	V3_refOTU_Lachnospiraceae_46	0.570654	0.150592
1208	V3_refOTU_Bacteroides_233	0.571863	0.150786
1209	V3_refOTU_Clostridiales_60	0.572708	0.150884
1210	V3_refOTU_Ruminococcus_68	0.573927	0.151078
1211	V3_refOTU_Clostridiales_200	0.574393	0.151078
1212	V3_refOTU_Bacteroides_166	0.575892	0.151348
1213	V3_refOTU_Bacteroides_190	0.576897	0.151372
1214	V3_refOTU_Roseburia_29	0.577236	0.151372
1215	V3_refOTU_Clostridiales_267	0.57741	0.151372
1216	V3_refOTU_Faecalibacterium_48	0.578331	0.151489
1217	V3_refOTU_Clostridiales_168	0.580255	0.151567
1218	V3_refOTU_Faecalibacterium_56	0.581206	0.151567
1219	V3_refOTU_Roseburia_23	0.581237	0.151567
1220	V3_refOTU_Bacteroides_250	0.581379	0.151567
1221	V3_refOTU_Ruminococcus_67	0.581561	0.151567
1222	V3_refOTU_Clostridiaceae_30	0.581844	0.151567
1223	V3_refOTU_Faecalibacterium_108	0.581963	0.151567
1224	V3_refOTU_Ruminococcus_59	0.583563	0.15186
1225	V3_refOTU_Subdoligranulum_25	0.58651	0.152502
1226	V3_refOTU_Bacteroides_219	0.587625	0.152668
1227	V3_refOTU_Clostridiales_187	0.590921	0.153399
1228	V3_refOTU_Lachnospira_19	0.593913	0.153941
1229	V3_refOTU_Subdoligranulum_20	0.593978	0.153941
1230	V3_refOTU_Roseburia_82	0.596839	0.154557
1231	V3_refOTU_Subdoligranulum_6	0.6006	0.155228
1232	V3_refOTU_Faecalibacterium_87	0.60081	0.155228
1233	V3_refOTU_Lachnospiraceae_60	0.600891	0.155228
1234	V3_refOTU_Faecalibacterium_38	0.604521	0.15601
1235	V3_refOTU_Lachnospiraceae_76	0.60536	0.15601
1236	V3_refOTU_Clostridiales_212	0.605389	0.15601
1237	V3_refOTU_Clostridiales_221	0.605921	0.156021
1238	V3_refOTU_Roseburia_104	0.60727	0.156242
1239	V3_refOTU_Clostridiales_184	0.60927	0.156406
1240	V3_refOTU_Subdoligranulum_13	0.609392	0.156406
1241	V3_refOTU_Clostridiales_289	0.609651	0.156406
1242	V3_refOTU_Lactococcus_1	0.609869	0.156406
1243	V3_refOTU_Faecalibacterium_44	0.610434	0.156425
1244	V3_refOTU_Lachnospira_25	0.616946	0.157966
1245	V3_refOTU_Clostridiales_278	0.620921	0.158843
1246	V3_refOTU_Clostridiales_23	0.621857	0.158843
1247	V3_refOTU_Faecalibacterium_2	0.621869	0.158843
1248	V3_refOTU_Lachnospiraceae_44	0.624444	0.159374
1249	V3_refOTU_Lachnospiraceae_77	0.629739	0.160567
1250	V3_refOTU_Faecalibacterium_109	0.63013	0.160567
1251	V3_refOTU_Roseburia_96	0.633997	0.161424
1252	V3_refOTU_Subdoligranulum_36	0.634989	0.161547
1253	V3_refOTU_Lachnospiraceae_56	0.635717	0.161603
1254	V3_refOTU_Lachnospira_23	0.640076	0.162581
1255	V3_refOTU_Bacteroides_253	0.640834	0.162644
1256	V3_refOTU_Clostridiales_282	0.641992	0.162808
1257	V3_refOTU_Bacteroides_108	0.64373	0.163119
1258	V3_refOTU_Lachnospira_21	0.644665	0.163134
1259	V3_refOTU_Faecalibacterium_103	0.64508	0.163134
1260	V3_refOTU_Bacteroides_188	0.645324	0.163134
1261	V3_refOTU_Clostridiales_277	0.645957	0.163164
1262	V3_refOTU_Bacteroides_172	0.646566	0.163189
1263	V3_refOTU_Ruminococcus_20	0.647927	0.163403
1264	V3_refOTU_Clostridiaceae_28	0.648887	0.163443
1265	V3_refOTU_Lachnospiraceae_55	0.649168	0.163443
1266	V3_refOTU_Clostridiaceae_55	0.649628	0.163443
1267	V3_refOTU_Subdoligranulum_23	0.650989	0.163551
1268	V3_refOTU_Roseburia_88	0.651432	0.163551
1269	V3_refOTU_Clostridiales_203	0.651594	0.163551
1270	V3_refOTU_Lachnospiraceae_79	0.652479	0.163644
1271	V3_refOTU_Subdoligranulum_43	0.65327	0.163714
1272	V3_refOTU_Lachnospira_22	0.65421	0.16382
1273	V3_refOTU_Ruminococcus_44	0.65491	0.163867
1274	V3_refOTU_Lachnospiraceae_20	0.657488	0.164382
1275	V3_refOTU_Peptococcaceae_1	0.659491	0.164544
1276	V3_refOTU_Faecalibacterium_31	0.6596	0.164544
1277	V3_refOTU_Clostridiales_211	0.659684	0.164544
1278	V3_refOTU_Faecalibacterium_105	0.666457	0.166103
1279	V3_refOTU_Collinsella_5	0.669906	0.166832
1280	V3_refOTU_Faecalibacterium_76	0.670887	0.166946
1281	V3_refOTU_Clostridiales_143	0.67207	0.16711
1282	V3_refOTU_Clostridiales_9	0.67416	0.167499
1283	V3_refOTU_Ruminococcus_66	0.677563	0.168213
1284	V3_refOTU_Roseburia_49	0.678148	0.168227
1285	V3_refOTU_Clostridiales_201	0.679201	0.168357
1286	V3_refOTU_Clostridiales_297	0.680721	0.168603
1287	V3_refOTU_Clostridium_1	0.685233	0.169589
1288	V3_refOTU_Lachnospiraceae_54	0.687372	0.169881
1289	V3_refOTU_Clostridiales_186	0.68748	0.169881
1290	V3_refOTU_Faecalibacterium_34	0.688861	0.169961
1291	V3_refOTU_Subdoligranulum_21	0.688872	0.169961
1292	V3_refOTU_Clostridiaceae_35	0.69168	0.170522
1293	V3_refOTU_Lachnospira_5	0.696861	0.171666
1294	V3_refOTU_Faecalibacterium_9	0.698441	0.171923
1295	V3_refOTU_Clostridiales_75	0.70264	0.172671
1296	V3_refOTU_Bacteroides_246	0.702717	0.172671
1297	V3_refOTU_Firmicutes_45	0.703109	0.172671
1298	V3_refOTU_Faecalibacterium_61	0.71101	0.174275
1299	V3_refOTU_Roseburia_105	0.711036	0.174275
1300	V3_refOTU_Firmicutes_32	0.711436	0.174275
1301	V3_refOTU_Clostridiaceae_60	0.712287	0.174275
1302	V3_refOTU_Lachnospiraceae_53	0.712374	0.174275
1303	V3_refOTU_Roseburia_55	0.713839	0.174499
1304	V3_refOTU_Firmicutes_29	0.715395	0.174745
1305	V3_refOTU_Bacteroides_71	0.717512	0.175012
1306	V3_refOTU_Enterobacteriaceae_3	0.71812	0.175012
1307	V3_refOTU_Bacteroides_214	0.718137	0.175012
1308	V3_refOTU_Ruminococcus_60	0.719821	0.175166
1309	V3_refOTU_Anaerovorax_6	0.719868	0.175166
1310	V3_refOTU_Clostridiaceae_31	0.720928	0.175174
1311	V3_refOTU_Faecalibacterium_93	0.721	0.175174
1312	V3_refOTU_Clostridiales_241	0.72413	0.1758
1313	V3_refOTU_Clostridiaceae_63	0.727599	0.176508
1314	V3_refOTU_Clostridiales_300	0.728662	0.176631
1315	V3_refOTU_Firmicutes_46	0.729314	0.176655
1316	V3_refOTU_Roseburia_98	0.730997	0.17683
1317	V3_refOTU_Faecalibacterium_10	0.731145	0.17683
1318	V3_refOTU_Clostridiales_190	0.732647	0.176875
1319	V3_refOTU_Roseburia_86	0.732919	0.176875
1320	V3_refOTU_Ruminococcus_34	0.733037	0.176875
1321	V3_refOTU_Oscillospira_17	0.73384	0.176875
1322	V3_refOTU_Enterobacteriaceae_1	0.73411	0.176875
1323	V3_refOTU_Clostridium_7	0.736724	0.177371
1324	V3_refOTU_Subdoligranulum_29	0.73925	0.177844
1325	V3_refOTU_Dorea_6	0.74117	0.178172
1326	V3_refOTU_Roseburia_87	0.74241	0.178271
1327	V3_refOTU_Clostridiales_261	0.742702	0.178271
1328	V3_refOTU_Clostridiales_227	0.743834	0.178408
1329	V3_refOTU_Clostridiales_55	0.744539	0.178443
1330	V3_refOTU_Clostridiales_222	0.746451	0.178767
1331	V3_refOTU_Ruminococcus_51	0.747117	0.178792
1332	V3_refOTU_Turicibacter_3	0.749194	0.179075
1333	V3_refOTU_Lachnospiraceae_78	0.749847	0.179075
1334	V3_refOTU_Lachnospiraceae_50	0.749989	0.179075
1335	V3_refOTU_Clostridiaceae_42	0.751068	0.179199
1336	V3_refOTU_Ruminococcus_40	0.75187	0.179256
1337	V3_refOTU_Clostridiaceae_49	0.754475	0.179742
1338	V3_refOTU_Syntrophococcus_1	0.755257	0.179794
1339	V3_refOTU_Subdoligranulum_31	0.757244	0.180091
1340	V3_refOTU_Lachnospiraceae_70	0.757634	0.180091
1341	V3_refOTU_Streptococcus_3	0.7598	0.180471
1342	V3_refOTU_Clostridiales_255	0.764927	0.181553
1343	V3_refOTU_Clostridiales_245	0.765836	0.181634
1344	V3_refOTU_Bacteroides_280	0.766931	0.181758
1345	V3_refOTU_Clostridiales_162	0.770508	0.18247
1346	V3_refOTU_Bacteroides_263	0.772112	0.182659
1347	V3_refOTU_Anaerovorax_2	0.772451	0.182659
1348	V3_refOTU_Lachnospiraceae_35	0.773088	0.182674
1349	V3_refOTU_Faecalibacterium_47	0.774195	0.182774
1350	V3_refOTU_Faecalibacterium_58	0.774658	0.182774
1351	V3_refOTU_Lachnospira_1	0.776743	0.18313
1352	V3_refOTU_Subdoligranulum_14	0.778274	0.183249
1353	V3_refOTU_Lachnospiraceae_61	0.778399	0.183249
1354	V3_refOTU_Roseburia_61	0.780215	0.183541
1355	V3_refOTU_Clostridiales_281	0.783832	0.184124
1356	V3_refOTU_Roseburia_62	0.783852	0.184124
1357	V3_refOTU_Firmicutes_1	0.784888	0.184169
1358	V3_refOTU_Subdoligranulum_27	0.785197	0.184169
1359	V3_refOTU_Hespellia_2	0.786234	0.184276
1360	V3_refOTU_Faecalibacterium_3	0.789466	0.184898
1361	V3_refOTU_Subdoligranulum_39	0.791112	0.185035
1362	V3_refOTU_Firmicutes_8	0.791212	0.185035
1363	V3_refOTU_Subdoligranulum_16	0.792712	0.185249
1364	V3_refOTU_Clostridiales_112	0.79704	0.186071
1365	V3_refOTU_Roseburia_42	0.797397	0.186071
1366	V3_refOTU_Clostridiales_280	0.799681	0.186468
1367	V3_refOTU_Coprococcus_5	0.801281	0.186704
1368	V3_refOTU_Bacteroides_241	0.804811	0.187309
1369	V3_refOTU_Faecalibacterium_89	0.805055	0.187309
1370	V3_refOTU_Bacteroides_279	0.812395	0.188879
1371	V3_refOTU_Roseburia_95	0.815541	0.189472
1372	V3_refOTU_Faecalibacterium_68	0.817113	0.189699
1373	V3_refOTU_Firmicutes_28	0.818513	0.189803
1374	V3_refOTU_Faecalibacterium_11	0.818753	0.189803
1375	V3_refOTU_Clostridiales_288	0.822258	0.190474
1376	V3_refOTU_Clostridiales_218	0.823157	0.190474
1377	V3_refOTU_Clostridiales_253	0.82344	0.190474
1378	V3_refOTU_Roseburia_19	0.825883	0.1909
1379	V3_refOTU_Lachnospiraceae_75	0.827855	0.191148
1380	V3_refOTU_Faecalibacterium_29	0.828156	0.191148
1381	V3_refOTU_Subdoligranulum_9	0.831116	0.191692
1382	V3_refOTU_Roseburia_76	0.836124	0.192708
1383	V3_refOTU_Faecalibacterium_101	0.836983	0.19276
1384	V3_refOTU_Bacteroides_157	0.83756	0.19276
1385	V3_refOTU_Firmicutes_43	0.839574	0.193084
1386	V3_refOTU_Faecalibacterium_43	0.84096	0.193263
1387	V3_refOTU_Roseburia_93	0.843401	0.193685
1388	V3_refOTU_Faecalibacterium_102	0.844393	0.193772
1389	V3_refOTU_Roseburia_31	0.848114	0.194486
1390	V3_refOTU_Roseburia_91	0.851452	0.195111
1391	V3_refOTU_Subdoligranulum_35	0.852582	0.19523
1392	V3_refOTU_Clostridiales_272	0.855582	0.195721
1393	V3_refOTU_Faecalibacterium_28	0.855957	0.195721
1394	V3_refOTU_Lachnospiraceae_47	0.857859	0.196016
1395	V3_refOTU_Subdoligranulum_10	0.859306	0.196138
1396	V3_refOTU_Subdoligranulum_15	0.859628	0.196138
1397	V3_refOTU_Bacteroides_180	0.86272	0.196703
1398	V3_refOTU_Faecalibacterium_75	0.865466	0.197188
1399	V3_refOTU_Akkermansia_4	0.87041	0.198033
1400	V3_refOTU_Ruminococcus_46	0.870418	0.198033
1401	V3_refOTU_Roseburia_89	0.874259	0.198665
1402	V3_refOTU_Clostridiales_111	0.874447	0.198665
1403	V3_refOTU_Clostridia_5	0.878099	0.199353
1404	V3_refOTU_Subdoligranulum_30	0.879003	0.199416
1405	V3_refOTU_Faecalibacterium_95	0.881575	0.199857
1406	V3_refOTU_Clostridiaceae_29	0.882433	0.199909
1407	V3_refOTU_Clostridiales_78	0.884993	0.200347
1408	V3_refOTU_Faecalibacterium_92	0.885761	0.200378
1409	V3_refOTU_Clostridiales_294	0.887324	0.200528
1410	V3_refOTU_Mitsuokella_2	0.887681	0.200528
1411	V3_refOTU_Ruminococcus_35	0.888803	0.200639
1412	V3_refOTU_Clostridiales_293	0.890725	0.200931
1413	V3_refOTU_Eubacterium_19	0.89491	0.201732
1414	V3_refOTU_Clostridiales_86	0.896753	0.202004
1415	V3_refOTU_Faecalibacterium_27	0.897663	0.202066
1416	V3_refOTU_Clostridiales_274	0.898741	0.202166
1417	V3_refOTU_Clostridiales_12	0.904577	0.203335
1418	V3_refOTU_Parabacteroides_12	0.90532	0.203359
1419	V3_refOTU_Clostridiales_85	0.906821	0.203552
1420	V3_refOTU_Clostridiales_67	0.909481	0.204006
1421	V3_refOTU_Faecalibacterium_7	0.910266	0.204038
1422	V3_refOTU_Faecalibacterium_1	0.913886	0.204705
1423	V3_refOTU_Clostridiales_63	0.917	0.205259
1424	V3_refOTU_Clostridiales_105	0.917913	0.205319
1425	V3_refOTU_Faecalibacterium_33	0.919028	0.205424
1426	V3_refOTU_Faecalibacterium_8	0.919673	0.205424
1427	V3_refOTU_Clostridia_2	0.923506	0.206135
1428	V3_refOTU_Akkermansia_3	0.925825	0.206497
1429	V3_refOTU_Anaerovorax_1	0.926422	0.206497
1430	V3_refOTU_Ruminococcus_10	0.92919	0.206969
1431	V3_refOTU_Faecalibacterium_20	0.936348	0.208368
1432	V3_refOTU_Clostridiales_27	0.936781	0.208368
1433	V3_refOTU_Clostridiales_49	0.940061	0.208952
1434	V3_refOTU_Subdoligranulum_1	0.946232	0.210177
1435	V3_refOTU_Subdoligranulum_3	0.948939	0.210632
1436	V3_refOTU_Clostridiales_30	0.951949	0.211152
1437	V3_refOTU_Subdoligranulum_5	0.953848	0.211427
1438	V3_refOTU_Clostridiales_37	0.955045	0.211545
1439	V3_refOTU_Clostridiales_50	0.955948	0.211597
1440	V3_refOTU_Haemophilus_4	0.956702	0.211617
1441	V3_refOTU_Clostridiales_77	0.95904	0.211891
1442	V3_refOTU_Ruminococcus_8	0.959269	0.211891
1443	V3_refOTU_Lachnospira_3	0.96055	0.212027
1444	V3_refOTU_Clostridiales_29	0.961767	0.212148
1445	V3_refOTU_Subdoligranulum_2	0.964225	0.212407
1446	V3_refOTU_Ruminococcus_6	0.964857	0.212407
1447	V3_refOTU_Roseburia_6	0.965234	0.212407
1448	V3_refOTU_Clostridiales_62	0.966125	0.212407
1449	V3_refOTU_Clostridiaceae_5	0.966276	0.212407
1450	V3_refOTU_Bilophila_1	0.984508	0.216266
