# Supplementary material for: The Pervasive Effects of an Antibiotic on the Human Gut Microbiota, as Revealed by Deep 16S rRNA Sequencing
Source: PLoS Biol. 2008 Nov 18;6(11):e280. doi: 10.1371/journal.pbio.0060280 (PMC2586385; doi:10.1371/journal.pbio.0060280)
Supplement: Dataset S6 — The file contains EDGE software output listing individual P values and cumulative FDRs (known as Q values) for tests of a Cp response in V3 refOTU abundance in all participants according to pattern 1 (Cp-associated versus other samples) and pattern 2 (pre-Cp versus post-Cp). (251 KB XLS) [file pbio.0060280.sd006.xls]

## Sheet: Sheet1
Pattern 1 Rank	refOTU designation	Pattern 1P-Value	Pattern 1 Q-Value		Pattern 2 Rank	Pattern 2 P-Value	Pattern 2 Q-Value
1	V3_refOTU_Lachnospira_1	3.34448e-06	0.00147078	***	57	0.0062645	0.109323
2	V3_refOTU_Sutterella_2	6.68896e-06	0.00147078	***	207	0.0494771	0.244011
3	V3_refOTU_Clostridiaceae_5	6.68896e-06	0.00147078	***	22	0.000762971	0.0354047
4	V3_refOTU_Faecalibacterium_3	1.33779e-05	0.00176493	***	81	0.0115626	0.144965
5	V3_refOTU_Faecalibacterium_1	1.33779e-05	0.00176493	***	59	0.00633571	0.109323
6	V3_refOTU_Parabacteroides_1	2.00669e-05	0.00203646	***	88	0.0145392	0.168668
7	V3_refOTU_Collinsella_1	2.34114e-05	0.00203646	***	362	0.11425	0.322146
8	V3_refOTU_Coprobacillus_1	3.01003e-05	0.00203646	***	37	0.00317192	0.0875179
9	V3_refOTU_Faecalibacterium_8	3.34448e-05	0.00203646	***	94	0.0168566	0.18189
10	V3_refOTU_Clostridiales_17	4.01338e-05	0.00203646	***	68	0.0097233	0.142503
11	V3_refOTU_Faecalibacterium_2	4.01338e-05	0.00203646	***	30	0.00184944	0.0629354
12	V3_refOTU_Lachnospiraceae_5	4.01338e-05	0.00203646	***	114	0.0203113	0.18189
13	V3_refOTU_Clostridiales_2	4.01338e-05	0.00203646	***	48	0.00470804	0.100132
14	V3_refOTU_Clostridiales_50	5.35117e-05	0.00248193	***	74	0.0105412	0.142503
15	V3_refOTU_Clostridiales_109	5.68562e-05	0.00248193	***	288	0.0796236	0.282131
16	V3_refOTU_Sutterella_1	6.02007e-05	0.00248193	***	203	0.0491719	0.244011
17	V3_refOTU_Alistipes_3	7.69231e-05	0.00261471	***	591	0.261062	0.450103
18	V3_refOTU_Oscillospira_2	7.69231e-05	0.00261471	***	387	0.129957	0.34282
19	V3_refOTU_Clostridiales_8	9.36455e-05	0.00261471	***	392	0.132688	0.344188
20	V3_refOTU_Clostridiaceae_4	9.699e-05	0.00261471	***	148	0.032116	0.221531
21	V3_refOTU_Faecalibacterium_5	0.000100334	0.00261471	***	70	0.0101953	0.142503
22	V3_refOTU_Subdoligranulum_1	0.000100334	0.00261471	***	123	0.0235056	0.193821
23	V3_refOTU_Anaerostipes_16	0.000103679	0.00261471	***	53	0.00537131	0.103462
24	V3_refOTU_Faecalibacterium_10	0.000107023	0.00261471	***	198	0.0481261	0.244011
25	V3_refOTU_Alistipes_2	0.000107023	0.00261471	***	17	0.000339776	0.0204042
26	V3_refOTU_Clostridium_3	0.000107023	0.00261471	***	216	0.0523845	0.245348
27	V3_refOTU_Parabacteroides_2	0.000107023	0.00261471	***	133	0.0258128	0.197369
28	V3_refOTU_Faecalibacterium_7	0.000120401	0.00273144	***	45	0.00409359	0.0928684
29	V3_refOTU_Clostridiales_1	0.00012709	0.00273144	***	75	0.0107406	0.142503
30	V3_refOTU_Anaerostipes_1	0.000137124	0.00273144	***	204	0.0491821	0.244011
31	V3_refOTU_Oscillospira_5	0.000137124	0.00273144	***	268	0.0720122	0.273043
32	V3_refOTU_Lachnospiraceae_1	0.000140468	0.00273144	***	153	0.0339573	0.225262
33	V3_refOTU_Faecalibacterium_9	0.000147157	0.00273144	***	281	0.0765086	0.277543
34	V3_refOTU_Clostridiales_49	0.00016388	0.00273144	***	51	0.00512513	0.102591
35	V3_refOTU_Ruminococcus_2	0.00016388	0.00273144	***	512	0.210171	0.416788
36	V3_refOTU_Parabacteroides_3	0.000167224	0.00273144	***	149	0.0329501	0.224754
37	V3_refOTU_Lachnospiraceae_11	0.000167224	0.00273144	***	115	0.0209115	0.185636
38	V3_refOTU_Parabacteroides_9	0.000167224	0.00273144	***	13	0.000152594	0.0119831
39	V3_refOTU_Parabacteroides_4	0.000167224	0.00273144	***	522	0.214248	0.419008
40	V3_refOTU_Bilophila_1	0.000167224	0.00273144	***	4	6.10376e-06	0.00124625
41	V3_refOTU_Subdoligranulum_2	0.000170569	0.00273144	***	93	0.0164354	0.180415
42	V3_refOTU_Firmicutes_31	0.000173913	0.00273144	***	535	0.224897	0.429147
43	V3_refOTU_Bifidobacterium_4	0.000190635	0.00285798	***	140	0.0297538	0.215595
44	V3_refOTU_Clostridiales_11	0.000190635	0.00285798	***	252	0.0640814	0.259602
45	V3_refOTU_Oribacterium_1	0.000197324	0.00289253	***	731	0.362899	0.506719
46	V3_refOTU_Clostridiales_14	0.000210702	0.00289559	***	209	0.0501974	0.244136
47	V3_refOTU_Oscillospira_4	0.000210702	0.00289559	***	299	0.0835626	0.28531
48	V3_refOTU_Clostridiales_67	0.000210702	0.00289559	***	197	0.0478128	0.244011
49	V3_refOTU_Faecalibacterium_6	0.000217391	0.00292654	***	142	0.0300387	0.215595
50	V3_refOTU_Bifidobacterium_1	0.00022408	0.00292741	***	565	0.243552	0.437953
51	V3_refOTU_Dorea_2	0.000230769	0.00292741	***	126	0.0239227	0.193828
52	V3_refOTU_Faecalibacterium_24	0.000230769	0.00292741	***	42	0.00366633	0.0891165
53	V3_refOTU_Lachnospira_2	0.000237458	0.00294155	***	38	0.00326958	0.0878385
54	V3_refOTU_Ruminococcus_5	0.000240803	0.00294155	***	199	0.04835	0.244011
55	V3_refOTU_Bacteroides_4	0.000247492	0.00296829	***	193	0.0456134	0.241274
56	V3_refOTU_Bacteroides_11	0.00026087	0.00307287	***	391	0.131892	0.344188
57	V3_refOTU_Parabacteroides_5	0.000277592	0.00321248	***	190	0.0449725	0.241274
58	V3_refOTU_Dialister_1	0.000304348	0.00338279	***	69	0.00988403	0.142503
59	V3_refOTU_Subdoligranulum_4	0.000307692	0.00338279	***	77	0.0108403	0.142503
60	V3_refOTU_Clostridium_5	0.000307692	0.00338279	***	305	0.0860997	0.288189
61	V3_refOTU_Lachnospira_3	0.000314381	0.00339966	***	293	0.0820753	0.28531
62	V3_refOTU_Anaerostipes_4	0.000424749	0.00448021	***	633	0.290844	0.468436
63	V3_refOTU_Lachnospira_5	0.000428094	0.00448021	***	54	0.00559919	0.105854
64	V3_refOTU_Clostridia_1	0.000441472	0.00448021	***	5	6.10376e-06	0.00124625
65	V3_refOTU_Clostridiales_30	0.000441472	0.00448021	***	173	0.0397335	0.232714
66	V3_refOTU_Roseburia_80	0.000471572	0.00467188	***	979	0.583347	0.605966
67	V3_refOTU_Oscillospira_9	0.000474916	0.00467188	***	429	0.155656	0.370412
68	V3_refOTU_Anaerotruncus_11	0.000481605	0.00467188	***	730	0.362783	0.506719
69	V3_refOTU_Parabacteroides_7	0.000491639	0.00470009	***	229	0.0562564	0.249589
70	V3_refOTU_Oscillospira_11	0.000541806	0.00510569	***	44	0.00406714	0.0928684
71	V3_refOTU_Clostridiales_29	0.000595318	0.00522219	***	266	0.0705148	0.270629
72	V3_refOTU_Bacteroides_2	0.000595318	0.00522219	***	518	0.212059	0.417929
73	V3_refOTU_Anaerostipes_9	0.000595318	0.00522219	***	867	0.492096	0.579086
74	V3_refOTU_Clostridiales_127	0.00061204	0.00522219	***	60	0.00642523	0.109323
75	V3_refOTU_Lachnospiraceae_17	0.000618729	0.00522219	***	285	0.0784883	0.281149
76	V3_refOTU_Coprococcus_2	0.000618729	0.00522219	***	121	0.0231231	0.193821
77	V3_refOTU_Bacteroides_19	0.000618729	0.00522219	***	43	0.0039471	0.0928684
78	V3_refOTU_Clostridiales_68	0.000618729	0.00522219	***	107	0.0194384	0.18189
79	V3_refOTU_Anaerostipes_18	0.000625418	0.00522219	***	643	0.29728	0.469305
80	V3_refOTU_Clostridiales_5	0.000645485	0.00532237	***	966	0.570848	0.602722
81	V3_refOTU_Bacteroides_272	0.000742475	0.00597279	***	506	0.206163	0.415945
82	V3_refOTU_Bacteroides_66	0.000742475	0.00597279	***	109	0.0195524	0.18189
83	V3_refOTU_Firmicutes_12	0.000765886	0.00601442	***	550	0.238887	0.437953
84	V3_refOTU_Faecalibacterium_18	0.000765886	0.00601442	***	15	0.000258393	0.0167464
85	V3_refOTU_Clostridiales_47	0.000799331	0.00620321	***	270	0.0722136	0.273043
86	V3_refOTU_Roseburia_15	0.000832776	0.00638761	***	118	0.0223988	0.193784
87	V3_refOTU_Anaerostipes_10	0.000852843	0.00646634	***	531	0.221522	0.425891
88	V3_refOTU_Roseburia_1	0.000882943	0.00661849	***	91	0.0161017	0.180028
89	V3_refOTU_Roseburia_4	0.000966555	0.00716384	***	914	0.532187	0.593753
90	V3_refOTU_Firmicutes_2	0.000996656	0.00730485	***	607	0.274877	0.4616
91	V3_refOTU_Clostridiaceae_13	0.00102341	0.00741853	**	519	0.213605	0.419008
92	V3_refOTU_Subdoligranulum_3	0.00104682	0.00750575	**	112	0.0200997	0.18189
93	V3_refOTU_Anaerostipes_6	0.00108027	0.00766227	**	103	0.0190132	0.18189
94	V3_refOTU_Roseburia_5	0.00109699	0.0076981	**	184	0.0424578	0.235568
95	V3_refOTU_Clostridiales_53	0.00114047	0.00791249	**	761	0.390669	0.524084
96	V3_refOTU_Lachnospiraceae_36	0.00116388	0.00791249	**	583	0.252175	0.440899
97	V3_refOTU_Bacteroides_17	0.00117057	0.00791249	**	401	0.13638	0.347109
98	V3_refOTU_Dialister_2	0.00117726	0.00791249	**	256	0.0664781	0.265103
99	V3_refOTU_Alistipes_4	0.00119398	0.00791249	**	488	0.191945	0.401544
100	V3_refOTU_Ruminococcus_64	0.00120067	0.00791249	**	1176	0.744726	0.645168
101	V3_refOTU_Clostridiales_136	0.00121405	0.00791249	**	1272	0.834922	0.670092
102	V3_refOTU_Papillibacter_2	0.00122408	0.00791249	**	470	0.183261	0.396956
103	V3_refOTU_Clostridiales_45	0.0012408	0.00791249	**	120	0.023117	0.193821
104	V3_refOTU_Ruminococcus_3	0.00124749	0.00791249	**	46	0.00440285	0.0977129
105	V3_refOTU_Firmicutes_11	0.00127425	0.00800522	**	862	0.484519	0.573545
106	V3_refOTU_Bacteroides_5	0.0013612	0.00847084	**	768	0.400631	0.532548
107	V3_refOTU_Streptococcus_2	0.00139465	0.00859785	**	702	0.343064	0.497672
108	V3_refOTU_Ruminococcus_35	0.00148495	0.00906979	**	163	0.0373754	0.232714
109	V3_refOTU_Clostridiales_3	0.00154515	0.0093509	**	1138	0.709522	0.635763
110	V3_refOTU_Lachnospiraceae_20	0.00164548	0.00986757	**	576	0.248586	0.439948
111	V3_refOTU_Clostridium_2	0.0016689	0.00990804	**	1371	0.93061	0.688758
112	V3_refOTU_Clostridiales_132	0.00168227	0.00990804	**	287	0.0795768	0.282131
113	V3_refOTU_Ruminococcus_28	0.00178261	0.0104061	**	327	0.0981506	0.306423
114	V3_refOTU_Clostridiales_155	0.00180602	0.0104138	**	473	0.184073	0.396956
115	V3_refOTU_Faecalibacterium_25	0.00182609	0.0104138	**	232	0.0567202	0.249589
116	V3_refOTU_Bacteroides_8	0.00183278	0.0104138	**	357	0.113459	0.322146
117	V3_refOTU_Clostridiales_101	0.00185953	0.0104138	**	939	0.550525	0.597058
118	V3_refOTU_Clostridiales_145	0.00186288	0.0104138	**	1225	0.794726	0.662304
119	V3_refOTU_Ruminococcus_6	0.00200334	0.0108694	**	301	0.0849074	0.286856
120	V3_refOTU_Anaerostipes_30	0.00201672	0.0108694	**	562	0.243011	0.437953
121	V3_refOTU_Faecalibacterium_21	0.00202007	0.0108694	**	8	3.25534e-05	0.00415415
122	V3_refOTU_Roseburia_6	0.00202007	0.0108694	**	475	0.185312	0.396956
123	V3_refOTU_Clostridiales_59	0.00202676	0.0108694	**	533	0.223581	0.428236
124	V3_refOTU_Lachnospira_4	0.00211037	0.0112265	**	970	0.57423	0.604119
125	V3_refOTU_Faecalibacterium_32	0.00219063	0.0115603	**	845	0.465548	0.561437
126	V3_refOTU_Clostridiales_298	0.00226087	0.0118362	**	483	0.189498	0.399751
127	V3_refOTU_Clostridium_1	0.00235117	0.0120227	**	972	0.575192	0.604119
128	V3_refOTU_Holdemania_2	0.00235117	0.0120227	**	492	0.195819	0.406318
129	V3_refOTU_Clostridium_4	0.00235117	0.0120227	**	456	0.168814	0.377342
130	V3_refOTU_Faecalibacterium_20	0.00238462	0.0120918	**	848	0.466824	0.561437
131	V3_refOTU_Clostridiales_82	0.00240134	0.0120918	**	950	0.556075	0.597058
132	V3_refOTU_Clostridiales_122	0.00244816	0.0122342	**	1149	0.718287	0.637749
133	V3_refOTU_Clostridiaceae_6	0.00248161	0.0123081	**	545	0.232553	0.435614
134	V3_refOTU_Bacteroides_18	0.00252174	0.0123218	**	1396	0.944555	0.690164
135	V3_refOTU_Roseburia_24	0.00252174	0.0123218	**	155	0.0342014	0.225262
136	V3_refOTU_Lachnospira_7	0.00255184	0.0123772	**	448	0.166545	0.377342
137	V3_refOTU_Bacteroides_14	0.00265217	0.0127574	**	783	0.410877	0.535705
138	V3_refOTU_Bacteroidales_1	0.0026689	0.0127574	**	1062	0.648108	0.623015
139	V3_refOTU_Clostridiales_78	0.00271237	0.0128719	**	255	0.0661139	0.264685
140	V3_refOTU_Subdoligranulum_7	0.00298997	0.0140879	**	930	0.546	0.597058
141	V3_refOTU_Lachnospiraceae_24	0.00302007	0.0141288	**	330	0.100431	0.310693
142	V3_refOTU_Firmicutes_1	0.00305351	0.0141847	**	228	0.0553367	0.247773
143	V3_refOTU_Porphyromonadaceae_1	0.00316388	0.0144458	**	715	0.353603	0.504564
144	V3_refOTU_Collinsella_2	0.00319398	0.0144458	**	681	0.324846	0.486747
145	V3_refOTU_Oscillospira_3	0.00319732	0.0144458	**	617	0.282859	0.466588
146	V3_refOTU_Clostridiales_41	0.00319732	0.0144458	**	918	0.534183	0.593753
147	V3_refOTU_Roseburia_54	0.00338127	0.0150854	**	111	0.0199145	0.18189
148	V3_refOTU_Faecalibacterium_15	0.00338462	0.0150854	**	318	0.092881	0.297751
149	V3_refOTU_Faecalibacterium_34	0.00348829	0.0154431	**	146	0.0310315	0.215663
150	V3_refOTU_Lachnospiraceae_9	0.00364883	0.0160462	**	116	0.0214913	0.189139
151	V3_refOTU_Anaerostipes_8	0.00393311	0.0170833	**	350	0.110539	0.321659
152	V3_refOTU_Ruminococcus_8	0.00393646	0.0170833	**	206	0.0492553	0.244011
153	V3_refOTU_Lachnospiraceae_82	0.00402676	0.0173609	**	353	0.111223	0.321659
154	V3_refOTU_Bifidobacterium_3	0.00414381	0.0177496	**	1098	0.680431	0.632272
155	V3_refOTU_Clostridiales_118	0.00422408	0.0179767	**	215	0.0523357	0.245348
156	V3_refOTU_Clostridiaceae_25	0.00425418	0.0179887	**	1090	0.669243	0.626806
157	V3_refOTU_Clostridiales_71	0.00435117	0.0181659	**	210	0.0502197	0.244136
158	V3_refOTU_Papillibacter_1	0.00435117	0.0181659	**	151	0.0334608	0.225262
159	V3_refOTU_Oscillospira_6	0.00447492	0.0185651	**	251	0.0634486	0.258062
160	V3_refOTU_Oscillospira_7	0.00450836	0.0185869	**	340	0.106191	0.31885
161	V3_refOTU_Bacteroides_39	0.00465217	0.0190607	**	131	0.0253103	0.197086
162	V3_refOTU_Subdoligranulum_5	0.00470234	0.0191473	**	119	0.0226918	0.193821
163	V3_refOTU_Parabacteroides_12	0.00478261	0.0192672	**	175	0.040002	0.232714
164	V3_refOTU_Roseburia_12	0.00479264	0.0192672	**	1191	0.756352	0.648318
165	V3_refOTU_Clostridiaceae_2	0.0048194	0.0192672	**	355	0.112417	0.322146
166	V3_refOTU_Lachnospiraceae_48	0.00507023	0.0201479	**	513	0.210275	0.416788
167	V3_refOTU_Clostridiales_9	0.00514381	0.0203178	**	311	0.0887528	0.291338
168	V3_refOTU_Alistipes_1	0.00526421	0.0205043	**	804	0.423274	0.537253
169	V3_refOTU_Clostridiales_62	0.00528094	0.0205043	**	1	2.03459e-06	0.000692359
170	V3_refOTU_Bacteroidales_5	0.00528428	0.0205043	**	980	0.584098	0.605966
171	V3_refOTU_Bacteroidales_3	0.00541137	0.0208046	**	684	0.326555	0.486747
172	V3_refOTU_Clostridiales_6	0.00542475	0.0208046	**	73	0.0105188	0.142503
173	V3_refOTU_Bacteroides_13	0.00552508	0.0210473	**	164	0.0376582	0.232714
174	V3_refOTU_Clostridiales_46	0.00555184	0.0210473	**	344	0.109477	0.321659
175	V3_refOTU_Clostridiales_37	0.005699	0.0214817	**	239	0.0593978	0.253716
176	V3_refOTU_Bacteroidales_2	0.00585619	0.0219488	**	435	0.15871	0.371887
177	V3_refOTU_Clostridiales_205	0.00625418	0.0233081	**	739	0.370354	0.511621
178	V3_refOTU_Clostridiaceae_17	0.00634114	0.0234994	**	1230	0.80009	0.663453
179	V3_refOTU_Bacteroides_65	0.00667224	0.0245883	**	756	0.382427	0.51642
180	V3_refOTU_Clostridiales_23	0.00674248	0.024709	**	2	2.03459e-06	0.000692359
181	V3_refOTU_Ruminococcus_51	0.00679264	0.0247284	**	423	0.15176	0.366263
182	V3_refOTU_Clostridiales_185	0.00682274	0.0247284	**	594	0.261892	0.450103
183	V3_refOTU_Roseburia_18	0.00686288	0.024738	**	317	0.0924964	0.297751
184	V3_refOTU_Anaerostipes_34	0.00708027	0.0252457	**	499	0.199807	0.408776
185	V3_refOTU_Faecalibacterium_41	0.00708027	0.0252457	**	569	0.244452	0.437953
186	V3_refOTU_Subdoligranulum_12	0.00732441	0.0259758	**	765	0.396104	0.528596
187	V3_refOTU_Clostridiales_266	0.00743813	0.0261689	**	134	0.0259064	0.197369
188	V3_refOTU_Coprobacillus_5	0.00745819	0.0261689	**	283	0.076938	0.277543
189	V3_refOTU_Clostridiales_123	0.00756187	0.026265	**	12	9.3591e-05	0.00796213
190	V3_refOTU_Lachnospiraceae_32	0.00756522	0.026265	**	171	0.0394914	0.232714
191	V3_refOTU_Anaerostipes_20	0.00771906	0.0266588	**	237	0.0588505	0.25322
192	V3_refOTU_Clostridiales_133	0.00777926	0.0267268	**	342	0.108096	0.321659
193	V3_refOTU_Faecalibacterium_23	0.00797324	0.0272513	**	169	0.0389929	0.232714
194	V3_refOTU_Anaerostipes_15	0.00807358	0.027452	**	676	0.320897	0.484613
195	V3_refOTU_Clostridiales_102	0.00813712	0.0275261	**	376	0.122952	0.332913
196	V3_refOTU_Lachnospiraceae_10	0.00821405	0.0276446	**	462	0.171135	0.377342
197	V3_refOTU_Roseburia_3	0.00831104	0.027829	**	1370	0.930474	0.688758
198	V3_refOTU_Clostridiales_259	0.0084515	0.0281564	**	645	0.297915	0.469305
199	V3_refOTU_Lachnospira_8	0.00853512	0.0282921	**	307	0.0870844	0.288338
200	V3_refOTU_Bacteria_1	0.00864214	0.0285036	**	709	0.345632	0.497672
201	V3_refOTU_Coprobacillus_2	0.00876923	0.0287789	**	10	5.90031e-05	0.00602352
202	V3_refOTU_Clostridiales_154	0.00883278	0.0288431	**	82	0.011644	0.144965
203	V3_refOTU_Faecalibacterium_73	0.00887625	0.0288431	**	904	0.522846	0.590007
204	V3_refOTU_Firmicutes_22	0.00892642	0.028864	**	911	0.531127	0.593753
205	V3_refOTU_Parabacteroides_8	0.00897324	0.0288738	**	514	0.210334	0.416788
206	V3_refOTU_Burkholderiales_2	0.00904348	0.0289029	**	170	0.0393734	0.232714
207	V3_refOTU_Bacteroides_52	0.00911037	0.0289029	**	886	0.505349	0.581305
208	V3_refOTU_Subdoligranulum_10	0.00911371	0.0289029	**	241	0.0604598	0.255862
209	V3_refOTU_Clostridiales_4	0.00937124	0.0294575	**	200	0.048763	0.244011
210	V3_refOTU_Lachnospira_11	0.00937793	0.0294575	**	767	0.398053	0.529812
211	V3_refOTU_Faecalibacterium_51	0.00949498	0.0296839	**	14	0.000168871	0.0123141
212	V3_refOTU_Roseburia_13	0.00974582	0.0302574	**	67	0.00955646	0.142503
213	V3_refOTU_Clostridiaceae_20	0.00980268	0.0302574	**	662	0.307117	0.473611
214	V3_refOTU_Clostridiales_90	0.00981605	0.0302574	**	1234	0.803005	0.663453
215	V3_refOTU_Ruminococcus_56	0.00996656	0.0305785	**	1407	0.951196	0.690164
216	V3_refOTU_Subdoligranulum_32	0.0100702	0.0307535	*	727	0.362002	0.506719
217	V3_refOTU_Anaerovorax_1	0.0102977	0.0313031	*	6	1.22075e-05	0.00207708
218	V3_refOTU_Anaerostipes_29	0.010495	0.0317023	*	194	0.0472675	0.244011
219	V3_refOTU_Bacteroides_145	0.0105251	0.0317023	*	1212	0.783324	0.658828
220	V3_refOTU_Faecalibacterium_105	0.0106789	0.0320195	*	1055	0.642492	0.620897
221	V3_refOTU_Faecalibacterium_31	0.0107291	0.0320243	*	233	0.0574385	0.251665
222	V3_refOTU_Bacteroides_27	0.010806	0.0321086	*	558	0.241133	0.437953
223	V3_refOTU_Streptococcus_1	0.011087	0.0325946	*	451	0.167499	0.377342
224	V3_refOTU_Butyrivibrio_1	0.0111438	0.0325946	*	262	0.0694954	0.269516
225	V3_refOTU_Bacteroides_25	0.0111505	0.0325946	*	863	0.484844	0.573545
226	V3_refOTU_Bacteroides_10	0.0111672	0.0325946	*	963	0.566848	0.60092
227	V3_refOTU_Ruminococcus_30	0.0113712	0.0330439	*	973	0.576059	0.604408
228	V3_refOTU_Faecalibacterium_13	0.0115518	0.0334214	*	554	0.24022	0.437953
229	V3_refOTU_Faecalibacterium_37	0.0117826	0.0338278	*	101	0.0187691	0.18189
230	V3_refOTU_Mollicutes_1	0.0118395	0.0338278	*	718	0.356677	0.506719
231	V3_refOTU_Clostridiales_300	0.0118461	0.0338278	*	620	0.284057	0.466588
232	V3_refOTU_Bacteroides_34	0.0119967	0.033859	*	1024	0.613998	0.61161
233	V3_refOTU_Faecalibacterium_35	0.0120401	0.033859	*	532	0.223207	0.428236
234	V3_refOTU_Faecalibacterium_14	0.0120401	0.033859	*	27	0.00149949	0.0566965
235	V3_refOTU_Clostridiaceae_8	0.0121003	0.033859	*	3	2.03459e-06	0.000692359
236	V3_refOTU_Faecalibacterium_16	0.0121137	0.033859	*	49	0.00493388	0.101569
237	V3_refOTU_Bacteroides_97	0.0125485	0.0349263	*	303	0.0851394	0.286856
238	V3_refOTU_Clostridiales_104	0.0127191	0.0352523	*	747	0.37597	0.513374
239	V3_refOTU_Clostridiales_141	0.0128896	0.0355755	*	1073	0.657994	0.625664
240	V3_refOTU_Subdoligranulum_8	0.0129498	0.0355928	*	953	0.559406	0.598608
241	V3_refOTU_Roseburia_14	0.0130602	0.0357472	*	339	0.106191	0.31885
242	V3_refOTU_Clostridiales_113	0.0131472	0.0357889	*	247	0.0622808	0.257074
243	V3_refOTU_Bacteroides_54	0.0131839	0.0357889	*	253	0.0651394	0.262845
244	V3_refOTU_Firmicutes_5	0.0134381	0.0362171	*	444	0.163839	0.375914
245	V3_refOTU_Faecalibacterium_17	0.0134515	0.0362171	*	1035	0.625908	0.615891
246	V3_refOTU_Subdoligranulum_6	0.0135452	0.036321	*	1201	0.765731	0.650893
247	V3_refOTU_Lachnospiraceae_65	0.0136622	0.0363572	*	977	0.580555	0.605966
248	V3_refOTU_Lachnospiraceae_8	0.0136689	0.0363572	*	1070	0.654043	0.623445
249	V3_refOTU_Faecalibacterium_22	0.0138127	0.0365922	*	16	0.000262462	0.0167464
250	V3_refOTU_Clostridiales_140	0.0140234	0.0370018	*	337	0.105296	0.31885
251	V3_refOTU_Alistipes_9	0.0141405	0.037162	*	1303	0.864838	0.677589
252	V3_refOTU_Firmicutes_18	0.0147191	0.0385291	*	651	0.300598	0.469305
253	V3_refOTU_Parabacteroides_15	0.0151003	0.0393709	*	410	0.141263	0.35174
254	V3_refOTU_Faecalibacterium_100	0.0155719	0.0402906	*	400	0.135821	0.346643
255	V3_refOTU_Bacteroides_50	0.0155753	0.0402906	*	866	0.490177	0.577845
256	V3_refOTU_Clostridiales_167	0.0156689	0.0403745	*	837	0.459847	0.559683
257	V3_refOTU_Clostridiales_126	0.016097	0.0410771	*	1018	0.607115	0.608834
258	V3_refOTU_Faecalibacterium_65	0.0161171	0.0410771	*	1084	0.666269	0.626718
259	V3_refOTU_Ruminococcus_16	0.0161706	0.0410771	*	664	0.308275	0.473964
260	V3_refOTU_Faecalibacterium_19	0.0161906	0.0410771	*	188	0.0442055	0.240046
261	V3_refOTU_Faecalibacterium_47	0.0165552	0.0418245	*	9	4.88301e-05	0.00553887
262	V3_refOTU_Clostridiales_31	0.016612	0.0418245	*	948	0.554541	0.597058
263	V3_refOTU_Ruminococcus_13	0.0168696	0.0422681	*	21	0.00071821	0.0349147
264	V3_refOTU_Faecalibacterium_53	0.0169164	0.0422681	*	1297	0.856916	0.674488
265	V3_refOTU_Roseburia_71	0.017087	0.0423863	*	1060	0.646627	0.622764
266	V3_refOTU_Clostridiaceae_51	0.0171204	0.0423863	*	505	0.205683	0.415798
267	V3_refOTU_Anaerostipes_28	0.0171739	0.0423863	*	1266	0.827963	0.667657
268	V3_refOTU_Roseburia_70	0.0172207	0.0423863	*	1037	0.626183	0.615891
269	V3_refOTU_Faecalibacterium_4	0.0173579	0.0424973	*	885	0.504089	0.581305
270	V3_refOTU_Parabacteroides_16	0.0173947	0.0424973	*	295	0.082765	0.28531
271	V3_refOTU_Clostridiales_91	0.0175284	0.042566	*	737	0.367357	0.508858
272	V3_refOTU_Bacteroides_41	0.0175518	0.042566	*	773	0.405235	0.534497
273	V3_refOTU_Alistipes_6	0.0176823	0.0427252	*	1045	0.635459	0.619157
274	V3_refOTU_Faecalibacterium_30	0.01801	0.0433584	*	609	0.275699	0.462161
275	V3_refOTU_Clostridiales_228	0.0181171	0.0433719	*	104	0.019178	0.18189
276	V3_refOTU_Clostridiales_178	0.0181472	0.0433719	*	721	0.359723	0.506719
277	V3_refOTU_Ruminococcus_11	0.0185819	0.0442507	*	944	0.552769	0.597058
278	V3_refOTU_Clostridiaceae_22	0.0187358	0.0443675	*	110	0.0198128	0.18189
279	V3_refOTU_Clostridiaceae_19	0.0187759	0.0443675	*	691	0.332108	0.490656
280	V3_refOTU_Lachnospiraceae_71	0.0188328	0.0443675	*	419	0.1501	0.364868
281	V3_refOTU_Anaerotruncus_2	0.0189532	0.0444923	*	95	0.0170844	0.18189
282	V3_refOTU_Bacteroides_75	0.0190535	0.0445692	*	308	0.087174	0.288338
283	V3_refOTU_Clostridiales_224	0.0193344	0.0449545	*	58	0.00629095	0.109323
284	V3_refOTU_Clostridiales_216	0.0193545	0.0449545	*	746	0.374755	0.512843
285	V3_refOTU_Bacteroides_20	0.019485	0.0449564	*	931	0.546979	0.597058
286	V3_refOTU_Clostridiales_158	0.0194916	0.0449564	*	842	0.461613	0.559683
287	V3_refOTU_Faecalibacterium_91	0.0197726	0.0452912	*	1411	0.959581	0.694273
288	V3_refOTU_Burkholderiales_1	0.0198227	0.0452912	*	1054	0.641522	0.620897
289	V3_refOTU_Anaerostipes_35	0.0198428	0.0452912	*	1158	0.728466	0.641928
290	V3_refOTU_Anaerostipes_5	0.0199264	0.0453253	*	596	0.263284	0.450977
291	V3_refOTU_Bacteroides_30	0.020301	0.045929	*	541	0.230041	0.434078
292	V3_refOTU_Clostridiaceae_42	0.0203311	0.045929	*	39	0.00345473	0.088795
293	V3_refOTU_Bacteroides_228	0.02101	0.0473008	*	1185	0.748885	0.645168
294	V3_refOTU_Bacteroides_198	0.0212977	0.0476145	*	310	0.0875565	0.288338
295	V3_refOTU_Bacteroides_89	0.0213846	0.0476145	*	1165	0.737294	0.64514
296	V3_refOTU_Clostridiales_250	0.0214114	0.0476145	*	478	0.185864	0.396956
297	V3_refOTU_Clostridiales_187	0.0214381	0.0476145	*	1257	0.820155	0.666095
298	V3_refOTU_Parabacteroides_6	0.0222977	0.0493574	*	578	0.249508	0.440144
299	V3_refOTU_Bacteroides_12	0.022398	0.0494136	*	820	0.442376	0.550716
300	V3_refOTU_Clostridiales_70	0.0226655	0.0495768	*	1174	0.743225	0.645168
301	V3_refOTU_Roseburia_53	0.0227157	0.0495768	*	405	0.139084	0.350427
302	V3_refOTU_Bacteroides_6	0.0227191	0.0495768	*	489	0.192509	0.401899
303	V3_refOTU_Clostridiales_44	0.0227726	0.0495768	*	798	0.420486	0.536421
304	V3_refOTU_Alphaproteobacteria_1	0.0230736	0.0500669	*	218	0.0529949	0.245348
305	V3_refOTU_Lachnospiraceae_14	0.0232341	0.0502499	*	472	0.183839	0.396956
306	V3_refOTU_Clostridiaceae_21	0.0233913	0.0504245	*	686	0.327078	0.486747
307	V3_refOTU_Clostridiales_275	0.0236288	0.0507705	*	1434	0.981532	0.698765
308	V3_refOTU_Ruminococcus_27	0.0238094	0.0509925	*	480	0.188572	0.399751
309	V3_refOTU_Ruminococcus_19	0.0239565	0.0511416	*	619	0.28388	0.466588
310	V3_refOTU_Clostridiales_171	0.0240836	0.0511802	*	159	0.0356846	0.227751
311	V3_refOTU_Dorea_4	0.0242007	0.0511802	*	1083	0.665636	0.626718
312	V3_refOTU_Faecalibacterium_70	0.0242074	0.0511802	*	273	0.0740977	0.276568
313	V3_refOTU_Roseburia_61	0.0244482	0.0515241	*	379	0.123593	0.332913
314	V3_refOTU_Pseudobutyrivibrio_1	0.0247592	0.0519744	*	907	0.526033	0.592081
315	V3_refOTU_Bacteroides_21	0.0248194	0.0519744	*	1175	0.744089	0.645168
316	V3_refOTU_Lachnospiraceae_2	0.024903	0.0519845	*	552	0.240049	0.437953
317	V3_refOTU_Clostridiales_56	0.0251037	0.0521224	*	887	0.505445	0.581305
318	V3_refOTU_Clostridiales_229	0.0251271	0.0521224	*	1066	0.651969	0.623445
319	V3_refOTU_Anaerostipes_17	0.0254448	0.052616	*	507	0.207595	0.416788
320	V3_refOTU_Clostridiales_246	0.0256957	0.0529686	*	1211	0.781152	0.658517
321	V3_refOTU_Faecalibacterium_12	0.0262977	0.0539894	*	40	0.00347914	0.088795
322	V3_refOTU_Bacteria_9	0.0263545	0.0539894	*	394	0.132836	0.344188
323	V3_refOTU_Lachnospira_6	0.0267625	0.0543962	*	817	0.440185	0.549938
324	V3_refOTU_Clostridiales_192	0.026806	0.0543962	*	455	0.168761	0.377342
325	V3_refOTU_Clostridium_7	0.0268662	0.0543962	*	754	0.381329	0.516302
326	V3_refOTU_Eubacterium_3	0.0268829	0.0543962	*	1317	0.877172	0.678872
327	V3_refOTU_Clostridiales_57	0.0271739	0.0547451	*	224	0.0539105	0.245698
328	V3_refOTU_Clostridiales_73	0.0272742	0.0547451	*	469	0.179996	0.391801
329	V3_refOTU_Coprobacillus_3	0.0273044	0.0547451	*	172	0.0395341	0.232714
330	V3_refOTU_Bacteroides_29	0.027408	0.0547864	*	275	0.0745005	0.276568
331	V3_refOTU_Clostridiales_120	0.0276254	0.0550541	*	243	0.0609074	0.255862
332	V3_refOTU_Clostridiales_39	0.0278027	0.0552405	*	11	7.93489e-05	0.00736418
333	V3_refOTU_Lachnospiraceae_49	0.0282977	0.0560551	*	656	0.301882	0.469305
334	V3_refOTU_Clostridiales_290	0.0285318	0.0563497	*	464	0.172804	0.380199
335	V3_refOTU_Ruminococcus_7	0.0288261	0.056761	*	127	0.024236	0.19482
336	V3_refOTU_Firmicutes_17	0.0293813	0.057682	*	906	0.525872	0.592081
337	V3_refOTU_Oscillospira_8	0.029592	0.0579233	*	891	0.509461	0.583726
338	V3_refOTU_Bacteroides_129	0.0298729	0.0580445	*	225	0.0546511	0.247773
339	V3_refOTU_Anaerovorax_2	0.0301171	0.0580445	*	248	0.0624741	0.257074
340	V3_refOTU_Ruminococcus_4	0.0302074	0.0580445	*	373	0.121441	0.331407
341	V3_refOTU_Roseburia_83	0.0302341	0.0580445	*	421	0.150716	0.365472
342	V3_refOTU_Clostridiales_225	0.0302475	0.0580445	*	1424	0.971683	0.695883
343	V3_refOTU_Clostridiaceae_37	0.0302508	0.0580445	*	80	0.0112533	0.143604
344	V3_refOTU_Ruminococcus_48	0.0302843	0.0580445	*	961	0.565261	0.599863
345	V3_refOTU_Clostridiaceae_59	0.0303579	0.0580445	*	1398	0.945479	0.690164
346	V3_refOTU_Anaerovorax_6	0.0313344	0.0596291	*	844	0.465477	0.561437
347	V3_refOTU_Clostridiales_19	0.031398	0.0596291	*	335	0.104468	0.318182
348	V3_refOTU_Subdoligranulum_14	0.0314682	0.0596291	*	1244	0.808562	0.663453
349	V3_refOTU_Clostridiales_24	0.031699	0.0596291	*	147	0.0310539	0.215663
350	V3_refOTU_Ruminococcus_14	0.0317157	0.0596291	*	265	0.0700875	0.270004
351	V3_refOTU_Mollicutes_2	0.0317659	0.0596291	*	657	0.302026	0.469305
352	V3_refOTU_Turicibacter_1	0.0318194	0.0596291	*	805	0.423642	0.537253
353	V3_refOTU_Eubacterium_12	0.0320334	0.0598602	*	501	0.201009	0.409595
354	V3_refOTU_Bacteroides_43	0.0322575	0.0599816	*	1061	0.647538	0.623015
355	V3_refOTU_Clostridia_5	0.0323545	0.0599816	*	1194	0.760055	0.649564
356	V3_refOTU_Roseburia_26	0.0323712	0.0599816	*	838	0.459896	0.559683
357	V3_refOTU_Lachnospiraceae_85	0.0326722	0.0600996	*	1330	0.888472	0.681974
358	V3_refOTU_Haemophilus_2	0.0327124	0.0600996	*	63	0.00791862	0.126345
359	V3_refOTU_Bacteroides_33	0.0327793	0.0600996	*	1182	0.748181	0.645168
360	V3_refOTU_Faecalibacterium_11	0.0327993	0.0600996	*	144	0.0306409	0.215663
361	V3_refOTU_Clostridiales_153	0.0332508	0.0607581	*	544	0.232474	0.435614
362	V3_refOTU_Ruminococcus_40	0.0342977	0.0624978	*	1391	0.938855	0.688758
363	V3_refOTU_Bacteroides_215	0.034398	0.062508	*	150	0.0330234	0.224754
364	V3_refOTU_Faecalibacterium_84	0.0345585	0.062514	*	167	0.0387386	0.232714
365	V3_refOTU_Clostridiales_26	0.0346589	0.062514	*	782	0.409679	0.534826
366	V3_refOTU_Roseburia_56	0.0346856	0.062514	*	883	0.502663	0.581156
367	V3_refOTU_Bacteroides_181	0.0348963	0.0627224	*	280	0.0763845	0.277543
368	V3_refOTU_Bacteroides_57	0.035214	0.0631215	*	92	0.0162238	0.180028
369	V3_refOTU_Ruminococcus_18	0.0356455	0.0637217	*	227	0.0552614	0.247773
370	V3_refOTU_Lachnospiraceae_13	0.0359197	0.0640384	*	28	0.00176195	0.0629354
371	V3_refOTU_Clostridiales_74	0.0361238	0.0642285	*	1151	0.722844	0.640888
372	V3_refOTU_Clostridiales_103	0.0366154	0.0649276	*	1007	0.598425	0.606675
373	V3_refOTU_Faecalibacterium_86	0.0368495	0.0651676	*	161	0.0369583	0.232714
374	V3_refOTU_Lachnospira_13	0.0375786	0.0661261	*	234	0.058291	0.25322
375	V3_refOTU_Clostridiales_99	0.037592	0.0661261	*	888	0.50564	0.581305
376	V3_refOTU_Bacteroides_174	0.0377023	0.0661381	*	343	0.108293	0.321659
377	V3_refOTU_Parabacteroides_10	0.0377993	0.0661381	*	892	0.511235	0.58487
378	V3_refOTU_Eggerthella_1	0.0379164	0.0661558	*	1195	0.761097	0.649564
379	V3_refOTU_Clostridiales_218	0.03801	0.0661558	*	1308	0.868918	0.678183
380	V3_refOTU_Enterobacteriaceae_1	0.038495	0.0666658	*	20	0.000561546	0.0286637
381	V3_refOTU_Roseburia_8	0.0385752	0.0666658	*	511	0.209522	0.416788
382	V3_refOTU_Firmicutes_29	0.0386388	0.0666658	*	385	0.126649	0.335828
383	V3_refOTU_Bacteroides_152	0.0388997	0.0666658	*	1207	0.776627	0.656872
384	V3_refOTU_Coprococcus_4	0.0389097	0.0666658	*	1014	0.603782	0.607146
385	V3_refOTU_Eubacterium_16	0.0391037	0.0666658	*	698	0.337841	0.494121
386	V3_refOTU_Clostridiales_116	0.039107	0.0666658	*	236	0.0586673	0.25322
387	V3_refOTU_Clostridiales_76	0.0393344	0.0666658	*	753	0.380325	0.515628
388	V3_refOTU_Faecalibacterium_85	0.0393478	0.0666658	*	717	0.354372	0.504564
389	V3_refOTU_Clostridiaceae_1	0.0394047	0.0666658	*	1213	0.783408	0.658828
390	V3_refOTU_Faecalibacterium_60	0.0394147	0.0666658	*	1276	0.839011	0.671164
391	V3_refOTU_Clostridium_6	0.0395452	0.0667153	*	941	0.551148	0.597058
392	V3_refOTU_Bacteroides_44	0.040107	0.0674761	*	755	0.381945	0.51642
393	V3_refOTU_Ruminococcus_31	0.0402007	0.0674761	*	855	0.47224	0.563862
394	V3_refOTU_Subdoligranulum_17	0.0407425	0.0680401	*	491	0.194816	0.40506
395	V3_refOTU_Clostridia_2	0.0408294	0.0680401	*	18	0.000378433	0.0214631
396	V3_refOTU_Clostridiales_269	0.0408461	0.0680401	*	246	0.0619349	0.257026
397	V3_refOTU_Porphyromonadaceae_2	0.0411171	0.0681971	*	1080	0.664313	0.626718
398	V3_refOTU_Faecalibacterium_45	0.0411472	0.0681971	*	141	0.0298189	0.215595
399	V3_refOTU_Clostridiaceae_36	0.0414214	0.0684732	*	743	0.374334	0.512843
400	V3_refOTU_Lachnospiraceae_3	0.041612	0.0684732	*	56	0.00599593	0.109306
401	V3_refOTU_Faecalibacterium_33	0.0416722	0.0684732	*	124	0.0235422	0.193821
402	V3_refOTU_Roseburia_17	0.0417358	0.0684732	*	732	0.363331	0.506719
403	V3_refOTU_Anaerostipes_11	0.0418328	0.0684732	*	712	0.34977	0.501509
404	V3_refOTU_Firmicutes_44	0.0421505	0.0688225	*	599	0.265424	0.451691
405	V3_refOTU_Lachnospiraceae_58	0.0423946	0.0690502	*	1140	0.710771	0.635763
406	V3_refOTU_Collinsella_4	0.0428729	0.0695999	*	1206	0.774399	0.655531
407	V3_refOTU_Clostridiales_51	0.0429431	0.0695999	*	812	0.433795	0.545386
408	V3_refOTU_Bacteroides_172	0.0432107	0.0698619	*	954	0.559599	0.598608
409	V3_refOTU_Clostridiales_114	0.044214	0.0713093	*	1143	0.712372	0.635763
410	V3_refOTU_Faecalibacterium_101	0.0447893	0.0719681	*	403	0.137245	0.347237
411	V3_refOTU_Lachnospira_26	0.0449197	0.0719681	*	179	0.0412492	0.235084
412	V3_refOTU_Oscillospira_12	0.0449498	0.0719681	*	597	0.264425	0.451691
413	V3_refOTU_Clostridiales_28	0.0451605	0.0721303	*	809	0.427013	0.538851
414	V3_refOTU_Lachnospiraceae_23	0.0454114	0.0723558	*	84	0.0121628	0.147033
415	V3_refOTU_Clostridiaceae_30	0.0463278	0.0733378	*	221	0.0533489	0.245348
416	V3_refOTU_Clostridiales_84	0.0463512	0.0733378	*	259	0.0686857	0.269516
417	V3_refOTU_Collinsella_3	0.0463612	0.0733378	*	893	0.511998	0.58487
418	V3_refOTU_Clostridiales_42	0.0466254	0.0735142	*	375	0.121735	0.331407
419	V3_refOTU_Bacteroides_53	0.0466956	0.0735142	*	354	0.111862	0.322146
420	V3_refOTU_Clostridiales_12	0.0479231	0.075267	*	563	0.243261	0.437953
421	V3_refOTU_Clostridiales_110	0.0480669	0.0753135	*	471	0.18332	0.396956
422	V3_refOTU_Bacteria_12	0.0483846	0.0756317	*	1242	0.808086	0.663453
423	V3_refOTU_Bacteroides_31	0.0487057	0.0759536	*	1106	0.687211	0.633949
424	V3_refOTU_Holdemania_1	0.0488629	0.076019	*	915	0.532781	0.593753
425	V3_refOTU_Veillonella_2	0.0491773	0.0762991	*	1118	0.695023	0.634649
426	V3_refOTU_Clostridiales_35	0.0492742	0.0762991	*	1442	0.992751	0.702711
427	V3_refOTU_Bacteroides_202	0.0494181	0.0763426	*	254	0.0661078	0.264685
428	V3_refOTU_Eubacterium_6	0.0497558	0.0766848	*	1010	0.600883	0.607146
429	V3_refOTU_Bacteroides_55	0.0504615	0.0775911		195	0.04741	0.244011
430	V3_refOTU_Lachnospira_16	0.0506655	0.0777237		1293	0.854897	0.674161
431	V3_refOTU_Roseburia_7	0.0510435	0.078031		486	0.190846	0.40082
432	V3_refOTU_Granulicatella_1	0.0511037	0.078031		646	0.29835	0.469305
433	V3_refOTU_Clostridiales_106	0.0512207	0.078031		605	0.273943	0.4616
434	V3_refOTU_Anaerostipes_19	0.0525619	0.0798896		348	0.110374	0.321659
435	V3_refOTU_Subdoligranulum_20	0.0529063	0.0801758		1068	0.653121	0.623445
436	V3_refOTU_Faecalibacterium_39	0.0529933	0.0801758		981	0.584258	0.605966
437	V3_refOTU_Coriobacteriaceae_1	0.0539197	0.0813908		818	0.440647	0.549938
438	V3_refOTU_Parabacteroides_20	0.0541003	0.081477		679	0.3246	0.486747
439	V3_refOTU_Faecalibacterium_55	0.0544013	0.0817437		551	0.239508	0.437953
440	V3_refOTU_Anaerostipes_12	0.0551605	0.0826961		648	0.299904	0.469305
441	V3_refOTU_Coriobacteriaceae_3	0.055796	0.083459		1338	0.896128	0.683739
442	V3_refOTU_Clostridiaceae_31	0.0564314	0.0842186		670	0.313186	0.477204
443	V3_refOTU_Firmicutes_30	0.0567592	0.0843758		536	0.225434	0.42937
444	V3_refOTU_Faecalibacterium_57	0.0567926	0.0843758		393	0.132802	0.344188
445	V3_refOTU_Clostridiales_189	0.0573345	0.0844632		957	0.561449	0.598608
446	V3_refOTU_Alistipes_5	0.0573579	0.0844632		687	0.329056	0.488978
447	V3_refOTU_Ruminococcus_23	0.0573846	0.0844632		738	0.369762	0.511496
448	V3_refOTU_Firmicutes_36	0.0574181	0.0844632		240	0.0601831	0.255862
449	V3_refOTU_Clostridiales_125	0.0574916	0.0844632		447	0.166328	0.377342
450	V3_refOTU_Bacteroides_125	0.0579866	0.085001		346	0.109738	0.321659
451	V3_refOTU_Clostridiales_179	0.0582508	0.085199		219	0.0530539	0.245348
452	V3_refOTU_Dorea_8	0.0584515	0.0853034		1092	0.67424	0.63033
453	V3_refOTU_Firmicutes_23	0.0589532	0.0857002		560	0.24235	0.437953
454	V3_refOTU_Papillibacter_3	0.0589833	0.0857002		575	0.24846	0.439948
455	V3_refOTU_Lachnospiraceae_80	0.059602	0.0864089		598	0.264934	0.451691
456	V3_refOTU_Clostridiales_273	0.0606522	0.0877386		574	0.248397	0.439948
457	V3_refOTU_Veillonella_1	0.0611605	0.0882804		482	0.189353	0.399751
458	V3_refOTU_Clostridiales_302	0.0620268	0.0893352		585	0.253864	0.443017
459	V3_refOTU_Roseburia_92	0.0622575	0.0894722		1161	0.733101	0.644278
460	V3_refOTU_Clostridiaceae_18	0.062709	0.0899252		534	0.224505	0.429147
461	V3_refOTU_Clostridiales_173	0.0635451	0.0909265		529	0.220234	0.425015
462	V3_refOTU_Clostridiales_214	0.0640401	0.0914364		749	0.377127	0.514022
463	V3_refOTU_Clostridium_10	0.0646589	0.0919644		19	0.0005412	0.0286637
464	V3_refOTU_Faecalibacterium_46	0.0647759	0.0919644		388	0.130678	0.343831
465	V3_refOTU_Bacteria_5	0.0650468	0.0919644		788	0.414977	0.536421
466	V3_refOTU_Clostridium_8	0.0650836	0.0919644		580	0.250462	0.440144
467	V3_refOTU_Faecalibacterium_98	0.065107	0.0919644		616	0.282844	0.466588
468	V3_refOTU_Bifidobacterium_5	0.065602	0.0924656		962	0.565264	0.599863
469	V3_refOTU_Coprococcus_3	0.0663946	0.0932746		630	0.288328	0.466588
470	V3_refOTU_Lachnospira_12	0.0664682	0.0932746		1124	0.700509	0.635303
471	V3_refOTU_Clostridiales_96	0.066689	0.0932746		1069	0.653683	0.623445
472	V3_refOTU_Subdoligranulum_28	0.0667692	0.0932746		495	0.197601	0.406844
473	V3_refOTU_Bacteroides_32	0.0668829	0.0932746		381	0.125469	0.334815
474	V3_refOTU_Clostridiales_184	0.067398	0.0937946		1131	0.704256	0.635303
475	V3_refOTU_Faecalibacterium_67	0.0675585	0.09382		1214	0.78446	0.658828
476	V3_refOTU_Firmicutes_13	0.06799	0.0938912		901	0.520269	0.589317
477	V3_refOTU_Clostridiaceae_3	0.0680134	0.0938912		778	0.408415	0.53466
478	V3_refOTU_Lachnospiraceae_83	0.0680368	0.0938912		156	0.0347996	0.226547
479	V3_refOTU_Oscillospira_16	0.0682542	0.0939946		874	0.495768	0.579086
480	V3_refOTU_Firmicutes_51	0.068796	0.0944523		770	0.402275	0.533248
481	V3_refOTU_Anaerostipes_25	0.0688729	0.0944523		360	0.11423	0.322146
482	V3_refOTU_Eggerthella_2	0.0690702	0.0945263		719	0.356948	0.506719
483	V3_refOTU_Clostridiaceae_32	0.0692341	0.0945545		498	0.199422	0.408776
484	V3_refOTU_Clostridiales_242	0.0696154	0.0948787		1148	0.717339	0.637749
485	V3_refOTU_Clostridiales_207	0.0702542	0.0955051		1241	0.807754	0.663453
486	V3_refOTU_Clostridiales_89	0.0703645	0.0955051		332	0.103599	0.318182
487	V3_refOTU_Anaerostipes_3	0.0706321	0.0956714		1168	0.73884	0.645168
488	V3_refOTU_Anaerostipes_13	0.0712375	0.0962827		700	0.34096	0.497258
489	V3_refOTU_Clostridiales_81	0.071505	0.0962827		404	0.137414	0.347237
490	V3_refOTU_Faecalibacterium_63	0.0717124	0.0962827		1226	0.796578	0.663075
491	V3_refOTU_Bacteroides_182	0.0719833	0.0962827		432	0.158096	0.371887
492	V3_refOTU_Roseburia_46	0.0721304	0.0962827		398	0.135469	0.346643
493	V3_refOTU_Faecalibacterium_71	0.0721472	0.0962827		7	1.42421e-05	0.00207708
494	V3_refOTU_Bacteroides_48	0.0721672	0.0962827		417	0.147255	0.360505
495	V3_refOTU_Clostridiales_105	0.0722542	0.0962827		213	0.0520183	0.245348
496	V3_refOTU_Faecalibacterium_66	0.0724883	0.0962827		382	0.125493	0.334815
497	V3_refOTU_Ruminococcus_50	0.0725552	0.0962827		1419	0.96907	0.695883
498	V3_refOTU_Clostridiales_77	0.072689	0.0962827		55	0.00571109	0.106006
499	V3_refOTU_Bacteroides_87	0.0735752	0.0972613		1427	0.972905	0.696021
500	V3_refOTU_Clostridiaceae_40	0.0739632	0.0975786		900	0.519719	0.589317
501	V3_refOTU_Subdoligranulum_24	0.0744013	0.0979607		674	0.320043	0.484613
502	V3_refOTU_Lachnospiraceae_30	0.0752809	0.0989214		504	0.205003	0.415246
503	V3_refOTU_Clostridiales_75	0.0755351	0.0990581		26	0.00147915	0.0566965
504	V3_refOTU_Eubacterium_5	0.0759866	0.0994525		1137	0.708889	0.635763
505	V3_refOTU_Oscillospira_15	0.0768729	0.100413		624	0.286187	0.466588
506	V3_refOTU_Clostridiales_232	0.0770702	0.100472		494	0.197548	0.406844
507	V3_refOTU_Dorea_10	0.0776354	0.101009		261	0.0692207	0.269516
508	V3_refOTU_Faecalibacterium_88	0.0779532	0.101063		1030	0.619447	0.613386
509	V3_refOTU_Bacteroides_24	0.07801	0.101063		1445	0.995369	0.703222
510	V3_refOTU_Clostridiales_195	0.0782508	0.101063		347	0.110246	0.321659
511	V3_refOTU_Subdoligranulum_9	0.0783144	0.101063		212	0.0514425	0.245348
512	V3_refOTU_Roseburia_20	0.0786388	0.101063		895	0.513455	0.58487
513	V3_refOTU_Parabacteroides_22	0.0787324	0.101063		192	0.0456012	0.241274
514	V3_refOTU_Clostridiales_151	0.0787492	0.101063		1108	0.690336	0.634328
515	V3_refOTU_Faecalibacterium_93	0.0791371	0.101169		130	0.0249807	0.196172
516	V3_refOTU_Bacteroides_244	0.0794515	0.101169		1412	0.961298	0.695023
517	V3_refOTU_Bacteroides_62	0.0794783	0.101169		1074	0.658218	0.625664
518	V3_refOTU_Bacteroides_38	0.0794783	0.101169		329	0.0998555	0.309851
519	V3_refOTU_Firmicutes_27	0.0795987	0.101169		1233	0.802026	0.663453
520	V3_refOTU_Firmicutes_16	0.0799331	0.101289		98	0.0179369	0.18189
521	V3_refOTU_Faecalibacterium_27	0.080097	0.101289		897	0.513896	0.58487
522	V3_refOTU_Clostridiales_27	0.0801538	0.101289		764	0.395023	0.527844
523	V3_refOTU_Faecalibacterium_50	0.0806622	0.101737		122	0.0234568	0.193821
524	V3_refOTU_Pseudobutyrivibrio_2	0.0814047	0.102477		794	0.418079	0.536421
525	V3_refOTU_Anaeroplasma_1	0.0817124	0.102635		1222	0.790891	0.660726
526	V3_refOTU_Lachnospira_10	0.0819264	0.102635		258	0.0677009	0.267887
527	V3_refOTU_Clostridiales_230	0.0819967	0.102635		1050	0.636938	0.619275
528	V3_refOTU_Eubacterium_18	0.0826388	0.103243		1409	0.95659	0.69267
529	V3_refOTU_Subdoligranulum_22	0.0835987	0.103821		769	0.402029	0.533248
530	V3_refOTU_Roseburia_74	0.0836689	0.103821		1218	0.786474	0.659194
531	V3_refOTU_Bacteroides_9	0.0837492	0.103821		1198	0.76304	0.649893
532	V3_refOTU_Clostridiales_243	0.0840636	0.103821		1095	0.678104	0.632205
533	V3_refOTU_Anaerotruncus_5	0.084097	0.103821		189	0.044468	0.240194
534	V3_refOTU_Bacteroides_98	0.0841605	0.103821		356	0.113211	0.322146
535	V3_refOTU_Faecalibacterium_83	0.0842475	0.103821		425	0.153186	0.367965
536	V3_refOTU_Clostridiales_138	0.0843612	0.103821		214	0.0520753	0.245348
537	V3_refOTU_Ruminococcus_58	0.0852943	0.104657		1300	0.860561	0.675794
538	V3_refOTU_Roseburia_99	0.0853579	0.104657		323	0.0962319	0.303772
539	V3_refOTU_Dorea_14	0.0861773	0.105418		267	0.0713347	0.27275
540	V3_refOTU_Faecalibacterium_28	0.0862977	0.105418		32	0.00214649	0.0684786
541	V3_refOTU_Bacteroides_112	0.0871806	0.1063		958	0.561736	0.598608
542	V3_refOTU_Faecalibacterium_76	0.0875017	0.106494		154	0.034	0.225262
543	V3_refOTU_Haemophilus_4	0.0888495	0.107935		1220	0.788706	0.659981
544	V3_refOTU_Ruminococcus_52	0.089408	0.108106		1365	0.925937	0.688758
545	V3_refOTU_Dorea_5	0.089408	0.108106		309	0.0873978	0.288338
546	V3_refOTU_Bacteroides_157	0.0894816	0.108106		1087	0.66751	0.626718
547	V3_refOTU_Clostridiales_131	0.0898863	0.108396		294	0.0826226	0.28531
548	V3_refOTU_Clostridiales_10	0.0903244	0.108604		667	0.310108	0.474638
549	V3_refOTU_Bacteroides_180	0.090388	0.108604		905	0.523034	0.590007
550	V3_refOTU_Clostridiales_226	0.0907157	0.1088		603	0.267829	0.453436
551	V3_refOTU_Clostridiales_22	0.0914381	0.109467		1328	0.887833	0.681974
552	V3_refOTU_Lachnospiraceae_88	0.0918395	0.109749		29	0.00183723	0.0629354
553	V3_refOTU_Firmicutes_8	0.0922341	0.110021		25	0.00145677	0.0566965
554	V3_refOTU_Firmicutes_9	0.0925987	0.110237		117	0.0217233	0.189547
555	V3_refOTU_Roseburia_43	0.0927492	0.110237		826	0.44668	0.551176
556	V3_refOTU_Bacteroidales_4	0.0939331	0.111443		807	0.425208	0.537904
557	V3_refOTU_Clostridiales_248	0.0945552	0.11198		361	0.11423	0.322146
558	V3_refOTU_Bacteroides_185	0.0949599	0.112203		999	0.594553	0.605966
559	V3_refOTU_Micromonas_1	0.0950836	0.112203		292	0.0811455	0.283699
560	V3_refOTU_Bacteroides_110	0.0954615	0.112318		675	0.32046	0.484613
561	V3_refOTU_Clostridiales_258	0.0955217	0.112318		202	0.048885	0.244011
562	V3_refOTU_Clostridiales_93	0.0959599	0.112632		725	0.361129	0.506719
563	V3_refOTU_Ruminococcus_10	0.0963846	0.11293		757	0.385259	0.519557
564	V3_refOTU_Faecalibacterium_59	0.0969164	0.113351		903	0.521267	0.589317
565	V3_refOTU_Subdoligranulum_19	0.0974448	0.113768		1240	0.80727	0.663453
566	V3_refOTU_Lachnospiraceae_26	0.0977124	0.113879		1153	0.72423	0.640888
567	V3_refOTU_Subdoligranulum_36	0.0980134	0.114028		790	0.416525	0.536421
568	V3_refOTU_Ruminococcus_46	0.0989398	0.114903		882	0.500669	0.579507
569	V3_refOTU_Clostridiales_119	0.0996589	0.115535		523	0.215986	0.421155
570	V3_refOTU_Oscillospira_23	0.100288	0.115875		517	0.211681	0.417929
571	V3_refOTU_Clostridiaceae_9	0.100746	0.115875		785	0.412446	0.536105
572	V3_refOTU_Clostridiaceae_64	0.100846	0.115875		726	0.361628	0.506719
573	V3_refOTU_Faecalibacterium_26	0.100853	0.115875		942	0.551963	0.597058
574	V3_refOTU_Alistipes_10	0.10098	0.115875		589	0.259025	0.448955
575	V3_refOTU_Faecalibacterium_54	0.101007	0.115875		751	0.379601	0.51535
576	V3_refOTU_Ruminococcus_1	0.101351	0.116069		1302	0.864352	0.677589
577	V3_refOTU_Bacteria_6	0.101629	0.116072		180	0.0417233	0.235084
578	V3_refOTU_Akkermansia_4	0.101906	0.116072		588	0.256741	0.445752
579	V3_refOTU_Ruminococcus_9	0.10196	0.116072		319	0.0930397	0.297751
580	V3_refOTU_Subdoligranulum_31	0.102224	0.116072		1077	0.661294	0.626718
581	V3_refOTU_Clostridiales_305	0.102234	0.116072		377	0.123009	0.332913
582	V3_refOTU_Bacteroides_118	0.102562	0.116244		1091	0.673154	0.629891
583	V3_refOTU_Subdoligranulum_29	0.103197	0.116704		520	0.213701	0.419008
584	V3_refOTU_Clostridiales_21	0.103321	0.116704		1304	0.866177	0.678104
585	V3_refOTU_Clostridiaceae_57	0.103726	0.116961		452	0.167793	0.377342
586	V3_refOTU_Haemophilus_6	0.104241	0.117341		162	0.0370295	0.232714
587	V3_refOTU_Dorea_6	0.104448	0.117374		1071	0.654051	0.623445
588	V3_refOTU_Firmicutes_21	0.104669	0.117422		325	0.0978494	0.306423
589	V3_refOTU_Clostridiaceae_48	0.106251	0.118815		1334	0.892421	0.682952
590	V3_refOTU_Roseburia_76	0.106271	0.118815		468	0.177302	0.386762
591	V3_refOTU_Lachnospiraceae_19	0.106552	0.118928		321	0.094116	0.299319
592	V3_refOTU_Bacteroides_59	0.106926	0.119144		947	0.554338	0.597058
593	V3_refOTU_Lachnospira_9	0.107518	0.119602		1239	0.807076	0.663453
594	V3_refOTU_Roseburia_63	0.107826	0.119645		461	0.170857	0.377342
595	V3_refOTU_Bacteroides_72	0.10792	0.119645		1072	0.655585	0.624324
596	V3_refOTU_Clostridiales_237	0.108903	0.120452		1032	0.620838	0.61415
597	V3_refOTU_Faecalibacterium_82	0.109013	0.120452		521	0.213994	0.419008
598	V3_refOTU_Subdoligranulum_25	0.109468	0.120752		105	0.019292	0.18189
599	V3_refOTU_Parabacteroides_18	0.10988	0.120828		856	0.47422	0.565564
600	V3_refOTU_Burkholderiales_3	0.109903	0.120828		1107	0.687426	0.633949
601	V3_refOTU_Lactococcus_1	0.110451	0.121229		50	0.00497457	0.101569
602	V3_refOTU_Parabacteroides_11	0.111147	0.12179		1100	0.681272	0.632272
603	V3_refOTU_Clostridiales_210	0.112107	0.122638		652	0.30072	0.469305
604	V3_refOTU_Clostridiaceae_34	0.112746	0.123132		138	0.0278332	0.205197
605	V3_refOTU_Eubacteriaceae_1	0.113933	0.124223		474	0.184657	0.396956
606	V3_refOTU_Anaerotruncus_1	0.114257	0.124372		1403	0.948588	0.690164
607	V3_refOTU_Clostridiales_160	0.114843	0.124803		579	0.250415	0.440144
608	V3_refOTU_Lachnospira_24	0.115378	0.12504		205	0.049235	0.244011
609	V3_refOTU_Anaerostipes_22	0.115461	0.12504		449	0.16681	0.377342
610	V3_refOTU_Clostridiales_219	0.115712	0.12504		76	0.0107487	0.142503
611	V3_refOTU_Ruminococcus_55	0.115819	0.12504		678	0.323009	0.486364
612	V3_refOTU_Clostridiaceae_35	0.116181	0.125225		223	0.0535951	0.245356
613	V3_refOTU_Clostridiales_149	0.116729	0.125611		971	0.574785	0.604119
614	V3_refOTU_Clostridiales_34	0.117341	0.125891		671	0.313792	0.477415
615	V3_refOTU_Lachnospiraceae_70	0.117371	0.125891		642	0.297129	0.469305
616	V3_refOTU_Clostridia_3	0.117936	0.126292		83	0.0118922	0.146271
617	V3_refOTU_Clostridiales_285	0.118612	0.12681		368	0.118574	0.328263
618	V3_refOTU_Clostridiales_72	0.119478	0.127463		1004	0.59696	0.606647
619	V3_refOTU_Clostridiales_63	0.119649	0.127463		36	0.0029766	0.0844101
620	V3_refOTU_Bacteroides_284	0.119803	0.127463		1355	0.910968	0.686341
621	V3_refOTU_Clostridiales_169	0.120518	0.127827		750	0.37906	0.51535
622	V3_refOTU_Ruminococcus_21	0.120743	0.127827		716	0.354301	0.504564
623	V3_refOTU_Lachnospiraceae_4	0.120766	0.127827		1017	0.604836	0.607146
624	V3_refOTU_Enterobacter_1	0.121007	0.127827		548	0.235933	0.437953
625	V3_refOTU_Clostridiales_289	0.121181	0.127827		792	0.417337	0.536421
626	V3_refOTU_Faecalibacterium_103	0.121308	0.127827		720	0.359695	0.506719
627	V3_refOTU_Clostridiaceae_50	0.121575	0.127905		964	0.567536	0.601025
628	V3_refOTU_Anaerostipes_7	0.122759	0.128558		290	0.0801445	0.282131
629	V3_refOTU_Bacteroides_60	0.123237	0.128558		516	0.210663	0.416788
630	V3_refOTU_Bacteroides_64	0.123278	0.128558		1065	0.651082	0.623445
631	V3_refOTU_Clostridiales_128	0.123512	0.128558		600	0.265471	0.451691
632	V3_refOTU_Bacteroides_63	0.123525	0.128558		1127	0.703058	0.635303
633	V3_refOTU_Anaerovorax_5	0.12412	0.128558		705	0.344706	0.497672
634	V3_refOTU_Clostridiaceae_52	0.124247	0.128558		613	0.279683	0.46578
635	V3_refOTU_Bacteroides_123	0.124268	0.128558		1359	0.916236	0.688278
636	V3_refOTU_Bacteroides_155	0.124375	0.128558		1277	0.839544	0.671164
637	V3_refOTU_Eubacterium_9	0.124385	0.128558		932	0.547139	0.597058
638	V3_refOTU_Lachnospiraceae_29	0.124478	0.128558		823	0.444472	0.550808
639	V3_refOTU_Lachnospiraceae_81	0.124535	0.128558		1341	0.899992	0.68451
640	V3_refOTU_Bacteroides_42	0.125201	0.129043		1116	0.693882	0.634328
641	V3_refOTU_Clostridiales_191	0.126261	0.129933		846	0.465849	0.561437
642	V3_refOTU_Clostridiales_297	0.126582	0.130061		100	0.0187121	0.18189
643	V3_refOTU_Streptococcus_4	0.127274	0.130569		814	0.436501	0.54744
644	V3_refOTU_Faecalibacterium_79	0.127806	0.13091		458	0.170216	0.377342
645	V3_refOTU_Roseburia_57	0.128164	0.131074		568	0.244128	0.437953
646	V3_refOTU_Eubacterium_7	0.129284	0.132015		1324	0.882153	0.679762
647	V3_refOTU_Clostridiales_111	0.13198	0.134559		618	0.283333	0.466588
648	V3_refOTU_Subdoligranulum_30	0.132709	0.135094		235	0.0586592	0.25322
649	V3_refOTU_Clostridiales_201	0.13299	0.135171		66	0.00912513	0.141147
650	V3_refOTU_Bacteroides_273	0.133783	0.135767		1429	0.976818	0.697842
651	V3_refOTU_Subdoligranulum_21	0.13404	0.13582		1254	0.818551	0.666095
652	V3_refOTU_Roseburia_84	0.135057	0.13664		1063	0.64956	0.623445
653	V3_refOTU_Clostridiales_61	0.135284	0.136661		426	0.154277	0.369715
654	V3_refOTU_Ruminococcus_54	0.135993	0.137135		438	0.160502	0.373718
655	V3_refOTU_Clostridiales_94	0.136482	0.137135		628	0.287233	0.466588
656	V3_refOTU_Bacteroides_255	0.136575	0.137135		96	0.0174771	0.18189
657	V3_refOTU_Clostridiales_107	0.136585	0.137135		949	0.555184	0.597058
658	V3_refOTU_Roseburia_81	0.13697	0.13727		165	0.038295	0.232714
659	V3_refOTU_Lachnospiraceae_38	0.137191	0.13727		627	0.286981	0.466588
660	V3_refOTU_Clostridiales_176	0.137401	0.13727		102	0.0188301	0.18189
661	V3_refOTU_Anaerovorax_4	0.13794	0.13727		1147	0.716293	0.637534
662	V3_refOTU_Clostridiales_172	0.138247	0.13727		593	0.261878	0.450103
663	V3_refOTU_Bacteroides_187	0.138304	0.13727		412	0.142846	0.353955
664	V3_refOTU_Bacteroides_264	0.138368	0.13727		1428	0.975595	0.697457
665	V3_refOTU_Bacteria_2	0.138385	0.13727		89	0.0148566	0.170414
666	V3_refOTU_Coprobacillus_6	0.139458	0.138127		1136	0.708303	0.635763
667	V3_refOTU_Parabacteroides_14	0.141492	0.139931		635	0.292214	0.469305
668	V3_refOTU_Clostridiales_188	0.142221	0.140441		1122	0.698102	0.635187
669	V3_refOTU_Subdoligranulum_35	0.142545	0.140551		312	0.090061	0.294685
670	V3_refOTU_Clostridiaceae_29	0.142843	0.140635		1047	0.635656	0.619157
671	V3_refOTU_Clostridiales_255	0.14316	0.140737		176	0.040179	0.232714
672	V3_refOTU_Lachnospiraceae_46	0.143508	0.140869		984	0.584883	0.605966
673	V3_refOTU_Clostridiales_25	0.14395	0.141093		384	0.125939	0.334815
674	V3_refOTU_Akkermansia_3	0.144314	0.14124		395	0.133888	0.345508
675	V3_refOTU_Clostridiales_272	0.144686	0.141394		854	0.471404	0.563523
676	V3_refOTU_Lachnospiraceae_15	0.145288	0.141621		1388	0.93821	0.688758
677	V3_refOTU_Lachnospira_15	0.145348	0.141621		168	0.0389196	0.232714
678	V3_refOTU_Clostridiales_193	0.146348	0.142385		296	0.0828627	0.28531
679	V3_refOTU_Bacteroides_219	0.146609	0.142429		1283	0.847695	0.673994
680	V3_refOTU_Clostridiales_97	0.14701	0.142609		1057	0.643876	0.620897
681	V3_refOTU_Clostridiales_43	0.147435	0.142624		515	0.210527	0.416788
682	V3_refOTU_Roseburia_64	0.147458	0.142624		416	0.145622	0.357362
683	V3_refOTU_Bacteroides_242	0.148097	0.143032		1281	0.845093	0.673451
684	V3_refOTU_Bacteroides_268	0.148646	0.143352		1390	0.938826	0.688758
685	V3_refOTU_Subdoligranulum_46	0.149579	0.144042		553	0.240201	0.437953
686	V3_refOTU_Bacteroides_159	0.149933	0.144172		62	0.00765616	0.126065
687	V3_refOTU_Eggerthella_4	0.150585	0.144589		459	0.17035	0.377342
688	V3_refOTU_Clostridiaceae_12	0.151896	0.145569		1113	0.692513	0.634328
689	V3_refOTU_Clostridiales_130	0.152257	0.145569		108	0.0195056	0.18189
690	V3_refOTU_Bacteroides_231	0.152371	0.145569		137	0.0274079	0.204236
691	V3_refOTU_Bacteroides_214	0.152525	0.145569		945	0.553418	0.597058
692	V3_refOTU_Roseburia_97	0.152709	0.145569		47	0.00464089	0.100132
693	V3_refOTU_Clostridiales_222	0.154248	0.146653		955	0.560092	0.598608
694	V3_refOTU_Faecalibacterium_108	0.154502	0.146653		352	0.111015	0.321659
695	V3_refOTU_Acetivibrio_1	0.154639	0.146653		1159	0.728775	0.641928
696	V3_refOTU_Bacteroides_150	0.154736	0.146653		1209	0.780529	0.658517
697	V3_refOTU_Clostridiales_265	0.155538	0.146994		1265	0.827697	0.667657
698	V3_refOTU_Anaerostipes_26	0.155542	0.146994		363	0.114714	0.322146
699	V3_refOTU_Bacteroides_58	0.155946	0.147166		413	0.143715	0.355245
700	V3_refOTU_Lachnospira_20	0.156706	0.147516		35	0.00295829	0.0844101
701	V3_refOTU_Clostridiaceae_7	0.156886	0.147516		245	0.0614039	0.255862
702	V3_refOTU_Parabacteroides_13	0.157254	0.147516		431	0.157426	0.371887
703	V3_refOTU_Coriobacteriaceae_2	0.157331	0.147516		1309	0.870655	0.678669
704	V3_refOTU_Lachnospiraceae_31	0.157615	0.147516		250	0.0633164	0.258062
705	V3_refOTU_Bacteroides_76	0.157659	0.147516		976	0.579359	0.605966
706	V3_refOTU_Faecalibacterium_42	0.158736	0.148159		315	0.0922035	0.297751
707	V3_refOTU_Firmicutes_34	0.158796	0.148159		331	0.103046	0.317818
708	V3_refOTU_Clostridium_9	0.159763	0.1487		1101	0.68387	0.633949
709	V3_refOTU_Roseburia_95	0.159826	0.1487		1298	0.859025	0.675628
710	V3_refOTU_Clostridiales_85	0.160217	0.148854		1238	0.80551	0.663453
711	V3_refOTU_Faecalibacterium_90	0.160866	0.149247		409	0.1408	0.351442
712	V3_refOTU_Clostridiales_98	0.161174	0.149322		710	0.348342	0.500567
713	V3_refOTU_Bacteroides_163	0.163304	0.151084		1251	0.816761	0.666095
714	V3_refOTU_Turicibacter_3	0.163913	0.151434		396	0.134022	0.345508
715	V3_refOTU_Bacteroides_179	0.164204	0.151491		690	0.331984	0.490656
716	V3_refOTU_Clostridiales_152	0.164502	0.151554		1179	0.745911	0.645168
717	V3_refOTU_Lachnospiraceae_16	0.165247	0.152024		587	0.255976	0.445181
718	V3_refOTU_Clostridiaceae_26	0.165632	0.152024		789	0.415546	0.536421
719	V3_refOTU_Bacteroides_263	0.16585	0.152024		853	0.471331	0.563523
720	V3_refOTU_Clostridiales_249	0.166214	0.152024		1319	0.877323	0.678872
721	V3_refOTU_Bacteria_4	0.166351	0.152024		1005	0.597605	0.606647
722	V3_refOTU_Faecalibacterium_29	0.166395	0.152024		787	0.413642	0.536421
723	V3_refOTU_Clostridiales_100	0.166913	0.152286		1326	0.883082	0.679882
724	V3_refOTU_Eubacterium_8	0.167836	0.152917		351	0.110814	0.321659
725	V3_refOTU_Roseburia_79	0.168525	0.153259		1374	0.932529	0.688758
726	V3_refOTU_Bacteroides_176	0.168806	0.153259		1414	0.966187	0.695883
727	V3_refOTU_Lachnospiraceae_27	0.168983	0.153259		1216	0.784747	0.658828
728	V3_refOTU_Roseburia_28	0.16914	0.153259		306	0.086708	0.288338
729	V3_refOTU_Bacteroides_230	0.170575	0.154299		1333	0.891373	0.682662
730	V3_refOTU_Bacteroides_91	0.170756	0.154299		1262	0.826582	0.667657
731	V3_refOTU_Bifidobacterium_7	0.170997	0.154305		741	0.373398	0.512843
732	V3_refOTU_Clostridiales_87	0.171639	0.154673		1075	0.660366	0.626718
733	V3_refOTU_Clostridiales_234	0.17204	0.154696		1347	0.903174	0.68451
734	V3_refOTU_Bacteroides_127	0.172391	0.154696		1264	0.827506	0.667657
735	V3_refOTU_Clostridia_4	0.172943	0.154696		841	0.461432	0.559683
736	V3_refOTU_Lachnospiraceae_77	0.17296	0.154696		982	0.584484	0.605966
737	V3_refOTU_Anaerostipes_33	0.17297	0.154696		771	0.402724	0.533248
738	V3_refOTU_Roseburia_22	0.173104	0.154696		1144	0.712472	0.635763
739	V3_refOTU_Clostridiaceae_23	0.173428	0.154696		713	0.350407	0.501717
740	V3_refOTU_Clostridiales_209	0.173548	0.154696		590	0.260051	0.449969
741	V3_refOTU_Mitsuokella_1	0.173776	0.154696		196	0.0474344	0.244011
742	V3_refOTU_Clostridiales_194	0.175411	0.155942		1402	0.948161	0.690164
743	V3_refOTU_Bacteroides_70	0.176013	0.156266		564	0.243286	0.437953
744	V3_refOTU_Porphyromonadaceae_3	0.176569	0.156549		872	0.494812	0.579086
745	V3_refOTU_Bacteroides_102	0.177548	0.157206		291	0.0807833	0.283403
746	V3_refOTU_Clostridiales_283	0.178585	0.157707		1082	0.665514	0.626718
747	V3_refOTU_Clostridiales_58	0.178592	0.157707		1256	0.820047	0.666095
748	V3_refOTU_Haemophilus_3	0.178967	0.157826		220	0.0531821	0.245348
749	V3_refOTU_Clostridiales_175	0.180077	0.158593		571	0.245571	0.439053
750	V3_refOTU_Subdoligranulum_15	0.182338	0.16037		1012	0.603263	0.607146
751	V3_refOTU_Firmicutes_4	0.183375	0.161068		334	0.104153	0.318182
752	V3_refOTU_Roseburia_91	0.184114	0.161236		991	0.591485	0.605966
753	V3_refOTU_Bacteroides_170	0.184284	0.161236		1351	0.907491	0.685533
754	V3_refOTU_Bacteroides_23	0.184381	0.161236		995	0.593858	0.605966
755	V3_refOTU_Anaerotruncus_4	0.184679	0.161236		913	0.532063	0.593753
756	V3_refOTU_Clostridiales_278	0.184839	0.161236		839	0.460987	0.559683
757	V3_refOTU_Bacteria_8	0.185033	0.161236		889	0.508759	0.583726
758	V3_refOTU_Lachnospiraceae_54	0.185334	0.161286		282	0.0768301	0.277543
759	V3_refOTU_Faecalibacterium_69	0.185967	0.161623		898	0.516641	0.586949
760	V3_refOTU_Clostridiales_198	0.187268	0.162479		708	0.345538	0.497672
761	V3_refOTU_Ruminococcus_32	0.187445	0.162479		23	0.0012411	0.0550425
762	V3_refOTU_Roseburia_102	0.187886	0.162648		182	0.04212	0.235084
763	V3_refOTU_Clostridiaceae_33	0.188344	0.162831		524	0.216171	0.421155
764	V3_refOTU_Firmicutes_35	0.18904	0.163219		1026	0.614676	0.61161
765	V3_refOTU_Ruminococcus_39	0.190679	0.164418		1348	0.904197	0.684777
766	V3_refOTU_Bacteroides_99	0.191448	0.164866		831	0.450311	0.553207
767	V3_refOTU_Dorea_7	0.191873	0.165016		1193	0.758381	0.648967
768	V3_refOTU_Clostridiales_146	0.192304	0.165172		649	0.299914	0.469305
769	V3_refOTU_Lachnospiraceae_53	0.193017	0.165479		1290	0.852492	0.674161
770	V3_refOTU_Clostridiales_121	0.193358	0.165479		663	0.307817	0.473964
771	V3_refOTU_Bacteroides_166	0.193415	0.165479		1022	0.611451	0.610782
772	V3_refOTU_Faecalibacterium_48	0.193786	0.165582		300	0.0843133	0.286856
773	V3_refOTU_Faecalibacterium_99	0.19509	0.166415		1311	0.871908	0.678669
774	V3_refOTU_Syntrophococcus_1	0.195615	0.166415		65	0.00885249	0.139036
775	V3_refOTU_Clostridiales_168	0.195659	0.166415		493	0.196281	0.40645
776	V3_refOTU_Eggerthella_6	0.195769	0.166415		185	0.043294	0.238763
777	V3_refOTU_Faecalibacterium_78	0.196291	0.166643		249	0.0627019	0.257074
778	V3_refOTU_Roseburia_72	0.19709	0.167033		490	0.194035	0.404258
779	V3_refOTU_Eubacterium_19	0.197354	0.167033		1291	0.853117	0.674161
780	V3_refOTU_Clostridiales_215	0.197689	0.167033		922	0.537282	0.594904
781	V3_refOTU_Clostridiales_115	0.197763	0.167033		752	0.379615	0.51535
782	V3_refOTU_Roseburia_30	0.198709	0.167618		852	0.471143	0.563523
783	V3_refOTU_Eubacterium_15	0.201274	0.169565		1354	0.910437	0.686341
784	V3_refOTU_Bacteroides_183	0.202057	0.169821		621	0.28481	0.466588
785	V3_refOTU_Dorea_13	0.202094	0.169821		724	0.360848	0.506719
786	V3_refOTU_Bacteroides_92	0.202579	0.169891		875	0.497036	0.579507
787	V3_refOTU_Ruminococcus_42	0.202692	0.169891		1399	0.946403	0.690164
788	V3_refOTU_Bacteroides_121	0.204171	0.170913		1296	0.856171	0.674422
789	V3_refOTU_Clostridiales_86	0.205331	0.171485		436	0.159172	0.371887
790	V3_refOTU_Roseburia_34	0.205776	0.171485		692	0.332964	0.491194
791	V3_refOTU_Subdoligranulum_27	0.205886	0.171485		1180	0.746163	0.645168
792	V3_refOTU_Ruminococcus_34	0.205893	0.171485		781	0.409027	0.53466
793	V3_refOTU_Clostridiales_95	0.206528	0.171797		1117	0.694051	0.634328
794	V3_refOTU_Subdoligranulum_42	0.207532	0.172414		1344	0.902258	0.68451
795	V3_refOTU_Clostridiales_144	0.20795	0.172544		177	0.0405676	0.232714
796	V3_refOTU_Faecalibacterium_61	0.208559	0.172681		269	0.0721384	0.273043
797	V3_refOTU_Bacteroides_194	0.208639	0.172681		537	0.225884	0.429425
798	V3_refOTU_Bacteroides_282	0.21009	0.173665		34	0.00287691	0.0844101
799	V3_refOTU_Faecalibacterium_56	0.210572	0.173799		1152	0.723758	0.640888
800	V3_refOTU_Bacteroides_199	0.210779	0.173799		1406	0.950987	0.690164
801	V3_refOTU_Lachnospiraceae_61	0.212973	0.17517		297	0.0832574	0.28531
802	V3_refOTU_Clostridiales_276	0.212973	0.17517		800	0.421137	0.536421
803	V3_refOTU_Clostridiaceae_60	0.214532	0.176232		338	0.105583	0.31885
804	V3_refOTU_Bacteria_15	0.215903	0.177138		264	0.0696969	0.269516
805	V3_refOTU_Clostridiales_227	0.216863	0.177704		539	0.228014	0.431866
806	V3_refOTU_Peptococcaceae_1	0.217488	0.177996		969	0.574224	0.604119
807	V3_refOTU_Clostridiales_204	0.219485	0.179167		1186	0.749735	0.645356
808	V3_refOTU_Clostridiales_60	0.21994	0.179167		320	0.0940956	0.299319
809	V3_refOTU_Bacteria_3	0.219997	0.179167		374	0.121699	0.331407
810	V3_refOTU_Firmicutes_38	0.220167	0.179167		1372	0.931355	0.688758
811	V3_refOTU_Clostridiaceae_24	0.220278	0.179167		324	0.0964089	0.303772
812	V3_refOTU_Clostridiaceae_61	0.220565	0.17918		683	0.326511	0.486747
813	V3_refOTU_Eubacterium_4	0.222585	0.180146		1163	0.734647	0.644874
814	V3_refOTU_Phascolarctobacterium_2	0.222726	0.180146		865	0.489957	0.577845
815	V3_refOTU_Lachnospiraceae_7	0.222729	0.180146		858	0.4793	0.569781
816	V3_refOTU_Lachnospiraceae_6	0.222846	0.180146		467	0.176067	0.384891
817	V3_refOTU_Haemophilus_5	0.224853	0.181545		466	0.175284	0.384001
818	V3_refOTU_Clostridiales_221	0.225793	0.182081		1133	0.706596	0.635763
819	V3_refOTU_Roseburia_58	0.226197	0.182087		1416	0.96672	0.695883
820	V3_refOTU_Faecalibacterium_44	0.226351	0.182087		920	0.535479	0.593753
821	V3_refOTU_Faecalibacterium_36	0.226883	0.182292		78	0.0110275	0.142503
822	V3_refOTU_Clostridiales_69	0.227676	0.182706		316	0.0924598	0.297751
823	V3_refOTU_Bacteria_7	0.228013	0.182755		186	0.0435015	0.238763
824	V3_refOTU_Clostridiales_48	0.228856	0.183208		680	0.32472	0.486747
825	V3_refOTU_Enterobacter_2	0.230097	0.183552		369	0.118651	0.328263
826	V3_refOTU_Clostridiales_274	0.230104	0.183552		759	0.387133	0.520709
827	V3_refOTU_Faecalibacterium_80	0.23012	0.183552		1160	0.731445	0.643724
828	V3_refOTU_Clostridiales_83	0.230656	0.183756		71	0.0102035	0.142503
829	V3_refOTU_Faecalibacterium_102	0.231301	0.183906		644	0.297357	0.469305
830	V3_refOTU_Oscillospira_19	0.231401	0.183906		857	0.474812	0.56561
831	V3_refOTU_Anaerostipes_36	0.232191	0.184312		420	0.15011	0.364868
832	V3_refOTU_Clostridiales_66	0.23316	0.184748		570	0.244527	0.437953
833	V3_refOTU_Hespellia_1	0.233301	0.184748		1380	0.935677	0.688758
834	V3_refOTU_Clostridiales_135	0.233913	0.185011		415	0.145217	0.357227
835	V3_refOTU_Alistipes_8	0.234769	0.185466		780	0.408879	0.53466
836	V3_refOTU_Clostridiales_260	0.236421	0.186548		647	0.299011	0.469305
837	V3_refOTU_Clostridiales_264	0.237398	0.187094		1433	0.980008	0.698167
838	V3_refOTU_Bacteroides_149	0.238261	0.18755		1295	0.85518	0.674161
839	V3_refOTU_Clostridiales_267	0.239254	0.188108		1215	0.78461	0.658828
840	V3_refOTU_Clostridiales_196	0.240338	0.188735		697	0.337835	0.494121
841	V3_refOTU_Clostridiales_165	0.241254	0.189131		314	0.0920712	0.297751
842	V3_refOTU_Oscillospira_14	0.241472	0.189131		829	0.448094	0.551176
843	V3_refOTU_Haemophilus_1	0.241702	0.189131		1217	0.786265	0.659194
844	V3_refOTU_Clostridiales_148	0.242515	0.189542		278	0.0754059	0.276909
845	V3_refOTU_Bacteroides_171	0.243281	0.189915		916	0.533717	0.593753
846	V3_refOTU_Peptococcus_1	0.244281	0.190471		90	0.0151984	0.172397
847	V3_refOTU_Clostridiales_270	0.244585	0.190483		24	0.001294	0.0550425
848	V3_refOTU_Bacteroides_239	0.24513	0.190621		1363	0.921156	0.688758
849	V3_refOTU_Clostridiales_231	0.245341	0.190621		637	0.293404	0.469305
850	V3_refOTU_Clostridiales_244	0.24611	0.190994		389	0.131738	0.344188
851	V3_refOTU_Bacteroides_206	0.246652	0.19119		191	0.0455951	0.241274
852	V3_refOTU_Clostridiales_32	0.247458	0.191589		1164	0.736486	0.64514
853	V3_refOTU_Bifidobacterium_10	0.247896	0.191703		772	0.404083	0.534355
854	V3_refOTU_Lachnospiraceae_28	0.248615	0.192034		1235	0.803353	0.663453
855	V3_refOTU_Oscillospira_22	0.249555	0.192362		1431	0.978834	0.698167
856	V3_refOTU_Alicycliphilus_1	0.249622	0.192362		1025	0.614505	0.61161
857	V3_refOTU_Clostridiales_163	0.250542	0.192845		86	0.0130417	0.154815
858	V3_refOTU_Alistipes_7	0.252258	0.193939		304	0.0856907	0.287764
859	V3_refOTU_Ruminococcus_49	0.254311	0.195117		902	0.520749	0.589317
860	V3_refOTU_Bacteroides_101	0.254381	0.195117		366	0.115737	0.322826
861	V3_refOTU_Bacteria_16	0.255555	0.195711		622	0.285264	0.466588
862	V3_refOTU_Bacteroides_193	0.255749	0.195711		528	0.21881	0.423067
863	V3_refOTU_Bacteroides_96	0.256238	0.195858		1219	0.787284	0.659331
864	V3_refOTU_Faecalibacterium_97	0.256763	0.196032		1369	0.929746	0.688758
865	V3_refOTU_Lachnospiraceae_51	0.25813	0.196848		271	0.0726633	0.27373
866	V3_refOTU_Bacteroides_82	0.25902	0.197299		733	0.364476	0.507067
867	V3_refOTU_Clostridiales_124	0.259642	0.197327		61	0.00761139	0.126065
868	V3_refOTU_Faecalibacterium_96	0.259655	0.197327		1331	0.889929	0.682575
869	V3_refOTU_Lachnospira_22	0.26084	0.197999		1345	0.902698	0.68451
870	V3_refOTU_Roseburia_96	0.261364	0.198169		1364	0.922692	0.688758
871	V3_refOTU_Roseburia_25	0.262244	0.198608		1011	0.602551	0.607146
872	V3_refOTU_Anaerovorax_3	0.263094	0.198954		868	0.492718	0.579086
873	V3_refOTU_Bacteroides_203	0.263304	0.198954		1166	0.737434	0.64514
874	V3_refOTU_Clostridiaceae_15	0.265234	0.200183		279	0.07588	0.277543
875	V3_refOTU_Lachnospiraceae_59	0.265813	0.20039		1269	0.832122	0.669139
876	V3_refOTU_Bacteroides_277	0.267682	0.201569		1110	0.691809	0.634328
877	V3_refOTU_Anaerostipes_23	0.268087	0.201644		1250	0.814228	0.664985
878	V3_refOTU_Anaerofilum_1	0.271786	0.203672		1013	0.603735	0.607146
879	V3_refOTU_Porphyromonadaceae_4	0.271933	0.203672		1307	0.868846	0.678183
880	V3_refOTU_Bacteroides_67	0.27196	0.203672		1286	0.849025	0.673994
881	V3_refOTU_Bacteroides_265	0.272211	0.203672		912	0.531257	0.593753
882	V3_refOTU_Clostridiales_55	0.272328	0.203672		484	0.189522	0.399751
883	V3_refOTU_Lachnospira_21	0.275241	0.205618		527	0.217683	0.421686
884	V3_refOTU_Anaerostipes_31	0.276151	0.206064		1128	0.703139	0.635303
885	V3_refOTU_Faecalibacterium_49	0.276689	0.206233		1167	0.737477	0.64514
886	V3_refOTU_Clostridiaceae_46	0.278495	0.207218		641	0.296584	0.469305
887	V3_refOTU_Bacteroides_238	0.278639	0.207218		1019	0.608838	0.609035
888	V3_refOTU_Bacteroides_222	0.279746	0.207807		985	0.585164	0.605966
889	V3_refOTU_Clostridiaceae_10	0.280197	0.207908		441	0.161685	0.374288
890	V3_refOTU_Faecalibacterium_75	0.280659	0.208016		582	0.251536	0.440899
891	V3_refOTU_Eubacterium_2	0.281084	0.208097		734	0.364574	0.507067
892	V3_refOTU_Roseburia_106	0.282274	0.208745		909	0.528653	0.593722
893	V3_refOTU_Clostridiales_157	0.283087	0.208745		1177	0.745017	0.645168
894	V3_refOTU_Clostridiales_271	0.283154	0.208745		526	0.21766	0.421686
895	V3_refOTU_Sporobacter_1	0.283224	0.208745		260	0.0688667	0.269516
896	V3_refOTU_Lachnospiraceae_41	0.283776	0.208918		542	0.230458	0.434078
897	V3_refOTU_Subdoligranulum_26	0.284114	0.208934		1120	0.697512	0.635187
898	V3_refOTU_Roseburia_48	0.284957	0.209144		859	0.479636	0.569781
899	V3_refOTU_Clostridiales_181	0.285033	0.209144		1375	0.932913	0.688758
900	V3_refOTU_Bacteroides_148	0.285813	0.209331		707	0.345418	0.497672
901	V3_refOTU_Lachnospiraceae_78	0.285923	0.209331		1006	0.597803	0.606647
902	V3_refOTU_Clostridiales_268	0.28694	0.209656		402	0.136684	0.347109
903	V3_refOTU_Clostridiales_238	0.287268	0.209656		152	0.0338861	0.225262
904	V3_refOTU_Lachnospiraceae_34	0.287321	0.209656		298	0.0833733	0.28531
905	V3_refOTU_Subdoligranulum_41	0.287793	0.209737		884	0.503357	0.581299
906	V3_refOTU_Anaerostipes_14	0.288067	0.209737		577	0.248657	0.439948
907	V3_refOTU_Clostridiales_170	0.288829	0.21006		1373	0.931552	0.688758
908	V3_refOTU_Bacteroides_132	0.289201	0.210098		791	0.416881	0.536421
909	V3_refOTU_Bacteroides_189	0.290415	0.210691		1076	0.6606	0.626718
910	V3_refOTU_Roseburia_49	0.291027	0.210691		1034	0.623652	0.615741
911	V3_refOTU_Lachnospiraceae_35	0.291157	0.210691		1126	0.702224	0.635303
912	V3_refOTU_Clostridiaceae_45	0.291294	0.210691		257	0.0668179	0.265421
913	V3_refOTU_Bacteroides_142	0.292314	0.210937		1086	0.667192	0.626718
914	V3_refOTU_Ruminococcus_44	0.292863	0.210937		748	0.376148	0.513374
915	V3_refOTU_Bacteroides_138	0.292876	0.210937		1313	0.874468	0.678872
916	V3_refOTU_Clostridiaceae_43	0.292913	0.210937		1231	0.801084	0.663453
917	V3_refOTU_Bacteroides_40	0.29396	0.21134		1247	0.81225	0.664839
918	V3_refOTU_Clostridiales_280	0.294114	0.21134		1339	0.897469	0.68425
919	V3_refOTU_Roseburia_23	0.298411	0.213864		819	0.442165	0.550716
920	V3_refOTU_Clostridiales_306	0.298709	0.213864		1274	0.836891	0.670259
921	V3_refOTU_Clostridiales_286	0.299114	0.213864		1439	0.988324	0.701155
922	V3_refOTU_Clostridiales_295	0.299117	0.213864		815	0.43802	0.548672
923	V3_refOTU_Roseburia_62	0.299247	0.213864		1387	0.938171	0.688758
924	V3_refOTU_Coprococcus_5	0.301415	0.21518		799	0.421064	0.536421
925	V3_refOTU_Clostridiaceae_38	0.301829	0.215243		604	0.269906	0.456197
926	V3_refOTU_Eubacteriaceae_2	0.303809	0.216421		143	0.0301994	0.215595
927	V3_refOTU_Subdoligranulum_11	0.305164	0.216973		1170	0.740407	0.645168
928	V3_refOTU_Bifidobacterium_2	0.305749	0.216973		64	0.00792065	0.126345
929	V3_refOTU_Bacteroides_71	0.306174	0.216973		1051	0.639937	0.620897
930	V3_refOTU_Bacteroides_262	0.306428	0.216973		1408	0.955127	0.692524
931	V3_refOTU_Bacteria_13	0.306451	0.216973		1224	0.794521	0.662304
932	V3_refOTU_Clostridiales_18	0.306559	0.216973		136	0.0272879	0.204236
933	V3_refOTU_Bacteroides_213	0.307662	0.217443		1187	0.750568	0.645528
934	V3_refOTU_Collinsella_5	0.308184	0.217443		714	0.352665	0.504244
935	V3_refOTU_Clostridium_11	0.308211	0.217443		1285	0.848456	0.673994
936	V3_refOTU_Bacteroides_237	0.308729	0.217576		430	0.157034	0.371887
937	V3_refOTU_Bacteroides_133	0.309522	0.217902		272	0.073119	0.274434
938	V3_refOTU_Faecalibacterium_74	0.310067	0.218053		612	0.278175	0.464026
939	V3_refOTU_Clostridiales_177	0.311284	0.218537		677	0.321912	0.485428
940	V3_refOTU_Clostridiaceae_27	0.311662	0.218537		1172	0.743009	0.645168
941	V3_refOTU_Subdoligranulum_16	0.311749	0.218537		546	0.234476	0.437953
942	V3_refOTU_Ruminococcus_53	0.312542	0.21886		1184	0.74885	0.645168
943	V3_refOTU_Clostridiales_254	0.313167	0.218924		1232	0.801878	0.663453
944	V3_refOTU_Lactobacillus_2	0.313298	0.218924		1202	0.767471	0.651461
945	V3_refOTU_Mitsuokella_2	0.314445	0.219493		113	0.0202665	0.18189
946	V3_refOTU_Bacteroides_37	0.315639	0.21989		399	0.135501	0.346643
947	V3_refOTU_Faecalibacterium_43	0.315679	0.21989		422	0.151152	0.365659
948	V3_refOTU_Clostridiales_183	0.316294	0.220086		1366	0.9287	0.688758
949	V3_refOTU_Bacteroides_252	0.318572	0.221285		479	0.186682	0.397871
950	V3_refOTU_Roseburia_2	0.318953	0.221285		803	0.421935	0.536421
951	V3_refOTU_Lachnospiraceae_67	0.319023	0.221285		1325	0.88226	0.679762
952	V3_refOTU_Bacteroides_136	0.319873	0.221519		1385	0.937963	0.688758
953	V3_refOTU_Firmicutes_48	0.320033	0.221519		1440	0.990378	0.702125
954	V3_refOTU_Clostridiales_40	0.320866	0.221863		688	0.330787	0.490656
955	V3_refOTU_Bacteroides_246	0.321445	0.22203		443	0.163207	0.375914
956	V3_refOTU_Bacteroides_257	0.322833	0.222537		1438	0.987986	0.701155
957	V3_refOTU_Roseburia_78	0.322853	0.222537		1410	0.956686	0.69267
958	V3_refOTU_Oscillospira_18	0.325599	0.224161		427	0.155135	0.370103
959	V3_refOTU_Ruminococcus_26	0.32589	0.224161		72	0.0102136	0.142503
960	V3_refOTU_Lachnospiraceae_57	0.326321	0.224224		276	0.074826	0.276589
961	V3_refOTU_Bacteroides_259	0.326967	0.224434		983	0.584728	0.605966
962	V3_refOTU_Bacteroides_281	0.327324	0.224446		890	0.50904	0.583726
963	V3_refOTU_Bacteroides_160	0.330629	0.226477		1114	0.692983	0.634328
964	V3_refOTU_Bacteroides_226	0.334987	0.229224		926	0.540944	0.595785
965	V3_refOTU_Coprococcus_1	0.33602	0.229637		1190	0.754948	0.647659
966	V3_refOTU_Clostridiales_199	0.336288	0.229637		1044	0.634777	0.619157
967	V3_refOTU_Faecalibacterium_106	0.337211	0.23003		1381	0.936145	0.688758
968	V3_refOTU_Clostridiaceae_53	0.338221	0.230468		397	0.13496	0.346643
969	V3_refOTU_Bacteroides_45	0.338552	0.230468		1318	0.877276	0.678872
970	V3_refOTU_Clostridiaceae_39	0.339224	0.230687		653	0.301575	0.469305
971	V3_refOTU_Faecalibacterium_77	0.339753	0.230809		636	0.292617	0.469305
972	V3_refOTU_Roseburia_36	0.342642	0.232532		572	0.246161	0.439338
973	V3_refOTU_Clostridiales_92	0.343177	0.232656		132	0.0254832	0.197086
974	V3_refOTU_Anaerostipes_21	0.344649	0.233309		1150	0.718409	0.637749
975	V3_refOTU_Faecalibacterium_109	0.345084	0.233309		843	0.464769	0.561437
976	V3_refOTU_Faecalibacterium_38	0.345201	0.233309		386	0.12848	0.339801
977	V3_refOTU_Bacteroides_61	0.346418	0.233892		1111	0.692383	0.634328
978	V3_refOTU_Coriobacteriaceae_4	0.348448	0.235022		1041	0.631015	0.618821
979	V3_refOTU_Bacteroides_130	0.348936	0.235111		1236	0.803719	0.663453
980	V3_refOTU_Dorea_11	0.35002	0.2356		1394	0.942104	0.689941
981	V3_refOTU_Roseburia_9	0.350896	0.235945		79	0.0110275	0.142503
982	V3_refOTU_Clostridiales_54	0.351365	0.235945		477	0.18578	0.396956
983	V3_refOTU_Bacteroides_161	0.351605	0.235945		1103	0.686265	0.633949
984	V3_refOTU_Lachnospiraceae_18	0.353816	0.237187		549	0.236303	0.437953
985	V3_refOTU_Bacteroides_261	0.355528	0.238093		760	0.390385	0.524084
986	V3_refOTU_Bacteroides_131	0.356475	0.238485		1321	0.87906	0.679347
987	V3_refOTU_Bacteroides_119	0.357355	0.238661		358	0.113998	0.322146
988	V3_refOTU_Clostridiaceae_55	0.357461	0.238661		1336	0.894216	0.683301
989	V3_refOTU_Roseburia_11	0.35796	0.238691		640	0.295133	0.469305
990	V3_refOTU_Phascolarctobacterium_1	0.358231	0.238691		847	0.466667	0.561437
991	V3_refOTU_Ruminococcus_37	0.360251	0.23966		230	0.0565087	0.249589
992	V3_refOTU_Lachnospiraceae_43	0.360736	0.23966		655	0.301825	0.469305
993	V3_refOTU_Bacteroides_95	0.360833	0.23966		437	0.15919	0.371887
994	V3_refOTU_Clostridiales_129	0.361375	0.23966		567	0.243872	0.437953
995	V3_refOTU_Faecalibacterium_104	0.361502	0.23966		128	0.024588	0.196105
996	V3_refOTU_Subdoligranulum_13	0.36187	0.239663		1392	0.939139	0.688758
997	V3_refOTU_Bacteroides_109	0.362334	0.239731		500	0.2008	0.409595
998	V3_refOTU_Bifidobacterium_8	0.362853	0.239833		525	0.217223	0.421686
999	V3_refOTU_Clostridiaceae_16	0.363769	0.240198		850	0.467689	0.561689
1000	V3_refOTU_Faecalibacterium_94	0.364271	0.240225		33	0.00284029	0.0844101
1001	V3_refOTU_Parabacteroides_19	0.364538	0.240225		777	0.407701	0.53466
1002	V3_refOTU_Clostridiales_174	0.365762	0.240791		615	0.282397	0.466588
1003	V3_refOTU_Roseburia_65	0.368184	0.242144		660	0.305078	0.471893
1004	V3_refOTU_Faecalibacterium_87	0.369037	0.24229		723	0.360631	0.506719
1005	V3_refOTU_Lachnospiraceae_76	0.369472	0.24229		1031	0.619465	0.613386
1006	V3_refOTU_Ruminococcus_33	0.369508	0.24229		274	0.0744456	0.276568
1007	V3_refOTU_Ruminococcus_57	0.372324	0.243854		832	0.451137	0.553556
1008	V3_refOTU_Dialister_3	0.372873	0.243854		217	0.0524212	0.245348
1009	V3_refOTU_Clostridium_15	0.373003	0.243854		1115	0.693839	0.634328
1010	V3_refOTU_Subdoligranulum_45	0.374809	0.244766		1400	0.946861	0.690164
1011	V3_refOTU_Lachnospiraceae_87	0.37514	0.244766		1205	0.770448	0.652728
1012	V3_refOTU_Lachnospiraceae_74	0.377017	0.245747		668	0.311044	0.474741
1013	V3_refOTU_Eggerthella_5	0.377639	0.24591		322	0.0950458	0.301337
1014	V3_refOTU_Firmicutes_28	0.378488	0.24622		584	0.252218	0.440899
1015	V3_refOTU_Anaerotruncus_7	0.379699	0.246764		446	0.164228	0.375914
1016	V3_refOTU_Lachnospiraceae_79	0.380652	0.246787		187	0.0440468	0.240046
1017	V3_refOTU_Bacteroides_68	0.380686	0.246787		1449	0.999534	0.704057
1018	V3_refOTU_Clostridiaceae_62	0.381023	0.246787		1188	0.753453	0.647382
1019	V3_refOTU_Enterobacteriaceae_2	0.381231	0.246787		460	0.170354	0.377342
1020	V3_refOTU_Clostridiales_202	0.383341	0.24791		1059	0.644079	0.620897
1021	V3_refOTU_Lachnospiraceae_86	0.385421	0.249011		87	0.0132452	0.155423
1022	V3_refOTU_Bacteroides_47	0.388278	0.250611		808	0.426981	0.538851
1023	V3_refOTU_Bacteroides_221	0.390137	0.251565		1314	0.875194	0.678872
1024	V3_refOTU_Bacteroides_195	0.392913	0.252692		880	0.500376	0.579507
1025	V3_refOTU_Bacteroides_165	0.392967	0.252692		1094	0.67742	0.632145
1026	V3_refOTU_Clostridiales_262	0.393033	0.252692		1340	0.899076	0.68451
1027	V3_refOTU_Clostridiaceae_44	0.393555	0.252781		1368	0.929402	0.688758
1028	V3_refOTU_Firmicutes_26	0.394157	0.252921		1288	0.851538	0.674161
1029	V3_refOTU_Faecalibacterium_40	0.397013	0.254506		211	0.050649	0.245056
1030	V3_refOTU_Eggerthella_3	0.399365	0.255716		1447	0.998545	0.704057
1031	V3_refOTU_Coprobacillus_4	0.399676	0.255716		1252	0.817597	0.666095
1032	V3_refOTU_Faecalibacterium_89	0.400739	0.256148		302	0.0849786	0.286856
1033	V3_refOTU_Bacteroides_120	0.401749	0.256545		1221	0.789904	0.660442
1034	V3_refOTU_Anaerostipes_2	0.402712	0.256885		1036	0.625937	0.615891
1035	V3_refOTU_Firmicutes_49	0.40306	0.256885		231	0.056706	0.249589
1036	V3_refOTU_Bacteroides_245	0.403859	0.256912		1425	0.971752	0.695883
1037	V3_refOTU_Lachnospiraceae_42	0.403916	0.256912		869	0.492995	0.579086
1038	V3_refOTU_Bacteria_10	0.404271	0.256912		699	0.338922	0.494992
1039	V3_refOTU_Bacteroides_234	0.409044	0.259567		943	0.552649	0.597058
1040	V3_refOTU_Parabacteroides_21	0.409274	0.259567		1134	0.707036	0.635763
1041	V3_refOTU_Bacteroides_124	0.409629	0.259567		286	0.0792411	0.282131
1042	V3_refOTU_Subdoligranulum_38	0.411094	0.260245		606	0.274844	0.4616
1043	V3_refOTU_Bacteroides_84	0.412602	0.260874		595	0.262417	0.450247
1044	V3_refOTU_Clostridiales_20	0.413254	0.260874		129	0.0249685	0.196172
1045	V3_refOTU_Bacteroides_276	0.413274	0.260874		85	0.0122421	0.147033
1046	V3_refOTU_Ruminococcus_25	0.414304	0.261274		1310	0.871622	0.678669
1047	V3_refOTU_Bacteroides_36	0.414853	0.26137		993	0.592138	0.605966
1048	V3_refOTU_Lachnospiraceae_47	0.415271	0.261384		1052	0.64119	0.620897
1049	V3_refOTU_Lachnospiraceae_25	0.416532	0.261874		485	0.19033	0.400627
1050	V3_refOTU_Bacteroides_280	0.416843	0.261874		328	0.0993123	0.309104
1051	V3_refOTU_Roseburia_32	0.417378	0.26196		881	0.500584	0.579507
1052	V3_refOTU_Faecalibacterium_107	0.418237	0.26225		1130	0.70414	0.635303
1053	V3_refOTU_Eubacterium_14	0.419435	0.2626		573	0.248234	0.439948
1054	V3_refOTU_Firmicutes_32	0.419592	0.2626		704	0.343821	0.497672
1055	V3_refOTU_Bacteroides_279	0.421231	0.262986		1356	0.913967	0.688093
1056	V3_refOTU_Bacteroides_225	0.421308	0.262986		326	0.0979268	0.306423
1057	V3_refOTU_Roseburia_100	0.421405	0.262986		1376	0.932942	0.688758
1058	V3_refOTU_Bacteroides_210	0.422107	0.263176		1271	0.833719	0.669654
1059	V3_refOTU_Bacteroides_77	0.422656	0.263269		744	0.374354	0.512843
1060	V3_refOTU_Roseburia_93	0.424214	0.26376		201	0.0487772	0.244011
1061	V3_refOTU_Ruminococcus_15	0.424244	0.26376		1093	0.67563	0.631051
1062	V3_refOTU_Bacteroides_250	0.425659	0.264391		745	0.374391	0.512843
1063	V3_refOTU_Bacteroides_266	0.428194	0.265715		1384	0.93693	0.688758
1064	V3_refOTU_Clostridiales_64	0.429977	0.266395		797	0.419493	0.536421
1065	V3_refOTU_Lactobacillus_1	0.430097	0.266395		336	0.104722	0.318182
1066	V3_refOTU_Turicibacter_2	0.432769	0.267799		1049	0.63621	0.619157
1067	V3_refOTU_Clostridiales_206	0.435458	0.26921		1141	0.711247	0.635763
1068	V3_refOTU_Clostridiales_247	0.436636	0.269505		873	0.495715	0.579086
1069	V3_refOTU_Bifidobacterium_9	0.436752	0.269505		178	0.0405758	0.232714
1070	V3_refOTU_Bacteroides_90	0.438087	0.269958		226	0.05494	0.247773
1071	V3_refOTU_Roseburia_98	0.43889	0.269958		592	0.261145	0.450103
1072	V3_refOTU_Faecalibacterium_92	0.43895	0.269958		1112	0.69249	0.634328
1073	V3_refOTU_Parabacteroides_17	0.439124	0.269958		367	0.116254	0.323384
1074	V3_refOTU_Weissella_1	0.440388	0.270483		1282	0.845703	0.673451
1075	V3_refOTU_Bacteroides_190	0.44407	0.272491		557	0.240684	0.437953
1076	V3_refOTU_Bacteroides_146	0.44608	0.273239		631	0.288395	0.466588
1077	V3_refOTU_Clostridiales_142	0.446659	0.273239		263	0.0696277	0.269516
1078	V3_refOTU_Bacteroides_116	0.446742	0.273239		1192	0.757379	0.648654
1079	V3_refOTU_Clostridiales_284	0.446947	0.273239		672	0.316643	0.481035
1080	V3_refOTU_Ruminococcus_22	0.447649	0.273397		341	0.107449	0.321659
1081	V3_refOTU_Clostridiales_112	0.448033	0.273397		736	0.367302	0.508858
1082	V3_refOTU_Firmicutes_20	0.449033	0.273513		766	0.397729	0.529812
1083	V3_refOTU_Bacteria_14	0.449053	0.273513		951	0.556187	0.597058
1084	V3_refOTU_Clostridiales_134	0.451806	0.274899		289	0.0799796	0.282131
1085	V3_refOTU_Clostridiales_15	0.452331	0.274899		1420	0.969416	0.695883
1086	V3_refOTU_Bacteroides_73	0.452579	0.274899		457	0.170004	0.377342
1087	V3_refOTU_Lachnospiraceae_55	0.453348	0.275113		1058	0.643992	0.620897
1088	V3_refOTU_Clostridiales_217	0.454067	0.275296		1064	0.650747	0.623445
1089	V3_refOTU_Ruminococcus_61	0.458314	0.277616		1135	0.708228	0.635763
1090	V3_refOTU_Klebsiella_1	0.461455	0.279262		878	0.498482	0.579507
1091	V3_refOTU_Clostridiaceae_63	0.462652	0.27973		1397	0.945066	0.690164
1092	V3_refOTU_Ruminococcus_66	0.465344	0.280922		1323	0.881727	0.679762
1093	V3_refOTU_Bacteroides_251	0.465732	0.280922		828	0.447557	0.551176
1094	V3_refOTU_Lachnospira_25	0.466087	0.280922		497	0.198065	0.406844
1095	V3_refOTU_Bacteroides_139	0.466328	0.280922		673	0.319534	0.484613
1096	V3_refOTU_Firmicutes_14	0.468455	0.281946		586	0.254549	0.443456
1097	V3_refOTU_Clostridiales_208	0.469769	0.282479		139	0.027939	0.205197
1098	V3_refOTU_Subdoligranulum_40	0.471816	0.283452		1268	0.830928	0.668991
1099	V3_refOTU_Clostridiales_180	0.472943	0.28387		1306	0.868777	0.678183
1100	V3_refOTU_Clostridiales_212	0.473375	0.283871		445	0.164128	0.375914
1101	V3_refOTU_Lachnospiraceae_72	0.474338	0.28419		728	0.362167	0.506719
1102	V3_refOTU_Clostridiales_251	0.475321	0.284521		244	0.0612818	0.255862
1103	V3_refOTU_Clostridiales_239	0.476104	0.284731		1386	0.937996	0.688758
1104	V3_refOTU_Bacteroides_3	0.477773	0.28547		703	0.343337	0.497672
1105	V3_refOTU_Ruminococcus_67	0.479883	0.286472		1335	0.893178	0.683019
1106	V3_refOTU_Bacteroides_254	0.481351	0.286533		758	0.386533	0.520587
1107	V3_refOTU_Clostridiales_303	0.482067	0.286533		989	0.589805	0.605966
1108	V3_refOTU_Faecalibacterium_95	0.48213	0.286533		654	0.301681	0.469305
1109	V3_refOTU_Lachnospiraceae_84	0.482281	0.286533		626	0.286724	0.466588
1110	V3_refOTU_Clostridiaceae_56	0.482522	0.286533		742	0.374199	0.512843
1111	V3_refOTU_Clostridiales_292	0.482592	0.286533		1383	0.936671	0.688758
1112	V3_refOTU_Firmicutes_39	0.485077	0.28775		611	0.277192	0.463144
1113	V3_refOTU_Bacteroides_178	0.487739	0.289069		933	0.547904	0.597058
1114	V3_refOTU_Bacteroides_220	0.488646	0.289346		776	0.407137	0.53466
1115	V3_refOTU_Bacteroides_22	0.48911	0.289362		1040	0.629538	0.617966
1116	V3_refOTU_Bacteroides_135	0.491666	0.290613		632	0.28986	0.468216
1117	V3_refOTU_Lachnospira_17	0.492217	0.290678		601	0.266582	0.452609
1118	V3_refOTU_Clostridiales_161	0.494712	0.29189		638	0.293813	0.469305
1119	V3_refOTU_Anaerotruncus_3	0.49606	0.292424		994	0.5933	0.605966
1120	V3_refOTU_Faecalibacterium_52	0.497866	0.293227		711	0.348623	0.500567
1121	V3_refOTU_Clostridiaceae_14	0.49888	0.293453		689	0.33129	0.490656
1122	V3_refOTU_Subdoligranulum_37	0.49914	0.293453		454	0.168614	0.377342
1123	V3_refOTU_Clostridiales_296	0.501452	0.294549		1305	0.866824	0.678104
1124	V3_refOTU_Clostridiales_164	0.502465	0.294882		1003	0.595351	0.605966
1125	V3_refOTU_Bacteroides_274	0.503238	0.295073		1001	0.594887	0.605966
1126	V3_refOTU_Roseburia_60	0.505171	0.295943		1088	0.667921	0.626718
1127	V3_refOTU_Bacteroides_7	0.507615	0.297112		1401	0.947223	0.690164
1128	V3_refOTU_Bacteroides_51	0.50891	0.297605		561	0.242893	0.437953
1129	V3_refOTU_Lachnospiraceae_21	0.511308	0.298743		559	0.241683	0.437953
1130	V3_refOTU_Clostridiales_245	0.51311	0.299108		946	0.553805	0.597058
1131	V3_refOTU_Bacteroides_137	0.513124	0.299108		1423	0.970653	0.695883
1132	V3_refOTU_Firmicutes_41	0.513575	0.299108		503	0.202958	0.411922
1133	V3_refOTU_Bacteroides_83	0.513746	0.299108		1270	0.832423	0.669139
1134	V3_refOTU_Bacteroides_100	0.515174	0.299675		896	0.513514	0.58487
1135	V3_refOTU_Roseburia_52	0.516615	0.299999		1169	0.739552	0.645168
1136	V3_refOTU_Lachnospira_18	0.516642	0.299999		1015	0.603878	0.607146
1137	V3_refOTU_Bifidobacterium_6	0.517411	0.300182		811	0.433007	0.545067
1138	V3_refOTU_Bacteroides_253	0.52313	0.303233		1273	0.835833	0.670259
1139	V3_refOTU_Roseburia_19	0.524565	0.303798		349	0.110427	0.321659
1140	V3_refOTU_Clostridiales_190	0.528823	0.305995		610	0.276612	0.462933
1141	V3_refOTU_Bacteroides_28	0.531689	0.307384		1418	0.967388	0.695883
1142	V3_refOTU_Clostridiales_257	0.537174	0.310059		242	0.0608362	0.255862
1143	V3_refOTU_Faecalibacterium_58	0.537488	0.310059		921	0.53566	0.593753
1144	V3_refOTU_Bacteroides_209	0.537726	0.310059		1228	0.798289	0.663453
1145	V3_refOTU_Bacteroides_46	0.540843	0.311584		1078	0.661882	0.626718
1146	V3_refOTU_Bacteroides_111	0.543789	0.313008		1436	0.986228	0.70113
1147	V3_refOTU_Bacteroides_26	0.544967	0.313412		879	0.499687	0.579507
1148	V3_refOTU_Firmicutes_43	0.550271	0.316081		1119	0.697097	0.635187
1149	V3_refOTU_Bacteroides_232	0.550565	0.316081		935	0.54978	0.597058
1150	V3_refOTU_Papillibacter_4	0.55604	0.318946		1104	0.687007	0.633949
1151	V3_refOTU_Bacteroides_105	0.557977	0.319779		784	0.411498	0.53583
1152	V3_refOTU_Bacteroides_1	0.559077	0.319875		508	0.207821	0.416788
1153	V3_refOTU_Firmicutes_40	0.55913	0.319875		1109	0.691691	0.634328
1154	V3_refOTU_Bacteroides_270	0.560181	0.319875		476	0.185701	0.396956
1155	V3_refOTU_Bacteroides_151	0.560505	0.319875		938	0.549953	0.597058
1156	V3_refOTU_Bacteroides_256	0.560806	0.319875		174	0.0399105	0.232714
1157	V3_refOTU_Clostridiales_117	0.561053	0.319875		740	0.372572	0.512843
1158	V3_refOTU_Streptococcus_3	0.562141	0.320218		816	0.439823	0.549938
1159	V3_refOTU_Clostridiales_79	0.565762	0.322003		502	0.201892	0.410574
1160	V3_refOTU_Bacteroides_78	0.57306	0.325489		694	0.334151	0.49154
1161	V3_refOTU_Clostridiales_159	0.573632	0.325489		1448	0.999056	0.704057
1162	V3_refOTU_Faecalibacterium_81	0.573799	0.325489		345	0.109542	0.321659
1163	V3_refOTU_Roseburia_69	0.57412	0.325489		566	0.243809	0.437953
1164	V3_refOTU_Bacteroides_248	0.574354	0.325489		1253	0.818336	0.666095
1165	V3_refOTU_Oscillospira_20	0.57593	0.326101		1294	0.855044	0.674161
1166	V3_refOTU_Oscillospira_17	0.576743	0.326191		238	0.0590336	0.25322
1167	V3_refOTU_Firmicutes_6	0.577077	0.326191		581	0.250492	0.440144
1168	V3_refOTU_Oscillospira_1	0.577602	0.326208		439	0.160706	0.373718
1169	V3_refOTU_Dorea_1	0.578963	0.326697		849	0.466909	0.561437
1170	V3_refOTU_Anaerostipes_27	0.580318	0.327182		1315	0.87612	0.678872
1171	V3_refOTU_Clostridiales_299	0.582395	0.327436		414	0.144307	0.355847
1172	V3_refOTU_Bacteroides_191	0.582545	0.327436		1389	0.938712	0.688758
1173	V3_refOTU_Lachnospiraceae_22	0.582625	0.327436		1146	0.715477	0.637363
1174	V3_refOTU_Roseburia_44	0.584983	0.327436		1377	0.932944	0.688758
1175	V3_refOTU_Lachnospiraceae_12	0.585431	0.327436		876	0.497353	0.579507
1176	V3_refOTU_Clostridiales_156	0.585522	0.327436		988	0.587504	0.605966
1177	V3_refOTU_Bacteroides_126	0.585863	0.327436		106	0.0194059	0.18189
1178	V3_refOTU_Firmicutes_15	0.586207	0.327436		936	0.549786	0.597058
1179	V3_refOTU_Bacteroides_211	0.586558	0.327436		1441	0.991516	0.702444
1180	V3_refOTU_Lachnospira_14	0.586655	0.327436		52	0.00536317	0.103462
1181	V3_refOTU_Bacteroides_122	0.586749	0.327436		1417	0.966879	0.695883
1182	V3_refOTU_Subdoligranulum_34	0.587147	0.327436		763	0.393479	0.526469
1183	V3_refOTU_Firmicutes_19	0.587552	0.327436		41	0.00359105	0.0891165
1184	V3_refOTU_Bacteroides_243	0.587719	0.327436		1292	0.854625	0.674161
1185	V3_refOTU_Akkermansia_1	0.588726	0.327721		440	0.161176	0.373959
1186	V3_refOTU_Bacteroides_260	0.590686	0.328487		696	0.337408	0.494121
1187	V3_refOTU_Faecalibacterium_72	0.59187	0.328487		1178	0.745516	0.645168
1188	V3_refOTU_Clostridiales_291	0.592094	0.328487		1350	0.907152	0.685533
1189	V3_refOTU_Clostridiales_253	0.592094	0.328487		894	0.512694	0.58487
1190	V3_refOTU_Faecalibacterium_110	0.593144	0.328793		1421	0.970055	0.695883
1191	V3_refOTU_Clostridium_12	0.595147	0.329626		975	0.578291	0.605505
1192	V3_refOTU_Clostridiales_293	0.596846	0.33029		1362	0.920816	0.688758
1193	V3_refOTU_Bacteroides_56	0.598652	0.331012		1079	0.663849	0.626718
1194	V3_refOTU_Clostridiales_197	0.600351	0.331258		1358	0.9154	0.688156
1195	V3_refOTU_Bacteroides_224	0.600455	0.331258		1426	0.972031	0.695883
1196	V3_refOTU_Bacteroides_241	0.600605	0.331258		833	0.45472	0.557172
1197	V3_refOTU_Roseburia_16	0.60185	0.331667		779	0.408767	0.53466
1198	V3_refOTU_Bacteroides_141	0.607244	0.333833		1278	0.841723	0.67238
1199	V3_refOTU_Subdoligranulum_43	0.607274	0.333833		1395	0.944108	0.690164
1200	V3_refOTU_Bacteroides_85	0.607298	0.333833		1322	0.880576	0.679762
1201	V3_refOTU_Firmicutes_10	0.608237	0.334071		1199	0.763282	0.649893
1202	V3_refOTU_Anaerotruncus_9	0.611645	0.335664		407	0.140002	0.351169
1203	V3_refOTU_Clostridiaceae_47	0.612692	0.335959		840	0.46118	0.559683
1204	V3_refOTU_Clostridiales_279	0.613221	0.335969		1155	0.725357	0.640888
1205	V3_refOTU_Bacteroides_186	0.617452	0.338006		1327	0.885817	0.681474
1206	V3_refOTU_Bacteroides_104	0.617993	0.338022		974	0.5768	0.604564
1207	V3_refOTU_Faecalibacterium_112	0.624375	0.341135		806	0.424566	0.537757
1208	V3_refOTU_Roseburia_75	0.624719	0.341135		411	0.141646	0.351835
1209	V3_refOTU_Bacteroides_207	0.630381	0.343612		1343	0.901229	0.68451
1210	V3_refOTU_Mitsuokella_3	0.630555	0.343612		861	0.481058	0.570388
1211	V3_refOTU_Clostridiales_213	0.630953	0.343612		1157	0.726415	0.640955
1212	V3_refOTU_Clostridiales_277	0.631338	0.343612		1145	0.713058	0.635763
1213	V3_refOTU_Clostridiales_200	0.63199	0.343683		650	0.300382	0.469305
1214	V3_refOTU_Faecalibacterium_111	0.634746	0.344898		1197	0.761624	0.649564
1215	V3_refOTU_Veillonella_4	0.642244	0.348685		1301	0.862325	0.676659
1216	V3_refOTU_Clostridium_13	0.642983	0.348799		1139	0.709923	0.635763
1217	V3_refOTU_Roseburia_90	0.644224	0.349185		1422	0.970505	0.695883
1218	V3_refOTU_Clostridiales_263	0.645462	0.349479		928	0.542899	0.597058
1219	V3_refOTU_Roseburia_27	0.645826	0.349479		701	0.342002	0.497672
1220	V3_refOTU_Lachnospiraceae_40	0.646365	0.349484		208	0.049821	0.244136
1221	V3_refOTU_Bacteroides_117	0.648739	0.350204		1382	0.936376	0.688758
1222	V3_refOTU_Ruminococcus_41	0.648759	0.350204		1263	0.826773	0.667657
1223	V3_refOTU_Bacteroides_196	0.650415	0.350811		629	0.28788	0.466588
1224	V3_refOTU_Ruminococcus_47	0.651458	0.350822		836	0.456881	0.557921
1225	V3_refOTU_Firmicutes_24	0.651498	0.350822		1053	0.641337	0.620897
1226	V3_refOTU_Roseburia_37	0.653786	0.351766		453	0.168557	0.377342
1227	V3_refOTU_Bacteroides_223	0.654913	0.351912		796	0.419463	0.536421
1228	V3_refOTU_Sporacetigenium_1	0.655124	0.351912		378	0.123591	0.332913
1229	V3_refOTU_Clostridiaceae_49	0.655722	0.351947		1002	0.595294	0.605966
1230	V3_refOTU_Bacteroides_35	0.658649	0.35323		940	0.550826	0.597058
1231	V3_refOTU_Lachnospiraceae_64	0.664167	0.355624		834	0.455176	0.557172
1232	V3_refOTU_Clostridiales_137	0.664191	0.355624		509	0.208031	0.416788
1233	V3_refOTU_Clostridiaceae_11	0.665462	0.35571		937	0.549951	0.597058
1234	V3_refOTU_Bacteroides_79	0.665793	0.35571		774	0.405483	0.534497
1235	V3_refOTU_Bacteroides_233	0.666595	0.35571		1008	0.599139	0.606797
1236	V3_refOTU_Lachnospiraceae_60	0.667033	0.35571		390	0.131762	0.344188
1237	V3_refOTU_Bacteroides_74	0.667047	0.35571		1009	0.599849	0.606914
1238	V3_refOTU_Clostridiales_233	0.668967	0.356445		1357	0.915231	0.688156
1239	V3_refOTU_Lachnospiraceae_39	0.675047	0.358995		990	0.591056	0.605966
1240	V3_refOTU_Dorea_12	0.675354	0.358995		1287	0.850136	0.674161
1241	V3_refOTU_Roseburia_45	0.675385	0.358995		1267	0.82872	0.66774
1242	V3_refOTU_Oscillospira_21	0.677013	0.359571		1342	0.900275	0.68451
1243	V3_refOTU_Roseburia_86	0.68084	0.361312		1038	0.626218	0.615891
1244	V3_refOTU_Bacteroides_81	0.681659	0.361456		408	0.140698	0.351442
1245	V3_refOTU_Bacteroides_269	0.683321	0.361698		608	0.274911	0.4616
1246	V3_refOTU_Lachnospiraceae_62	0.684331	0.361698		383	0.125849	0.334815
1247	V3_refOTU_Roseburia_55	0.684669	0.361698		556	0.240539	0.437953
1248	V3_refOTU_Roseburia_39	0.68499	0.361698		1023	0.612391	0.611123
1249	V3_refOTU_Anaerostipes_32	0.685722	0.361698		1029	0.61906	0.613386
1250	V3_refOTU_Oscillospira_13	0.68597	0.361698		1102	0.685398	0.633949
1251	V3_refOTU_Bacteroides_153	0.68615	0.361698		864	0.488169	0.576809
1252	V3_refOTU_Lachnospiraceae_45	0.686502	0.361698		1200	0.76554	0.650893
1253	V3_refOTU_Ruminococcus_63	0.688351	0.362383		1246	0.812179	0.664839
1254	V3_refOTU_Roseburia_85	0.694863	0.365503		795	0.419192	0.536421
1255	V3_refOTU_Anaerotruncus_6	0.695672	0.365503		160	0.0356948	0.227751
1256	V3_refOTU_Bacteroides_164	0.69594	0.365503		968	0.572706	0.603994
1257	V3_refOTU_Subdoligranulum_39	0.699067	0.366853		135	0.0271272	0.204236
1258	V3_refOTU_Bacteroides_216	0.702421	0.368238		1353	0.908553	0.685533
1259	V3_refOTU_Bacteroides_201	0.702823	0.368238		1337	0.895158	0.683509
1260	V3_refOTU_Lachnospiraceae_44	0.707221	0.370193		450	0.167056	0.377342
1261	V3_refOTU_Enterobacteriaceae_3	0.707676	0.370193		851	0.46822	0.561689
1262	V3_refOTU_Faecalibacterium_68	0.708953	0.370567		380	0.124482	0.334426
1263	V3_refOTU_Roseburia_42	0.710726	0.3712		1097	0.679493	0.632272
1264	V3_refOTU_Roseburia_89	0.713712	0.372465		1196	0.76117	0.649564
1265	V3_refOTU_Roseburia_50	0.714381	0.372519		1081	0.664464	0.626718
1266	V3_refOTU_Ruminococcus_24	0.719027	0.374639		623	0.286065	0.466588
1267	V3_refOTU_Ruminococcus_29	0.719876	0.374639		965	0.568877	0.601821
1268	V3_refOTU_Roseburia_103	0.720151	0.374639		917	0.533823	0.593753
1269	V3_refOTU_Clostridiales_147	0.720766	0.374664		825	0.445341	0.55108
1270	V3_refOTU_Clostridiales_52	0.724595	0.376358		821	0.443178	0.550716
1271	V3_refOTU_Clostridiales_108	0.730074	0.378723		1089	0.668812	0.626806
1272	V3_refOTU_Anaerostipes_24	0.730298	0.378723		996	0.594083	0.605966
1273	V3_refOTU_Lachnospiraceae_56	0.731361	0.378929		530	0.221495	0.425891
1274	V3_refOTU_Roseburia_59	0.732241	0.378929		998	0.594496	0.605966
1275	V3_refOTU_Clostridiales_36	0.732682	0.378929		658	0.303487	0.470859
1276	V3_refOTU_Firmicutes_45	0.733385	0.378929		1289	0.852014	0.674161
1277	V3_refOTU_Subdoligranulum_18	0.733672	0.378929		919	0.534657	0.593753
1278	V3_refOTU_Bacteroides_114	0.73414	0.378929		166	0.0386572	0.232714
1279	V3_refOTU_Clostridiales_211	0.735753	0.379464		1210	0.780724	0.658517
1280	V3_refOTU_Clostridiales_143	0.737164	0.379895		1016	0.604596	0.607146
1281	V3_refOTU_Ruminococcus_45	0.739298	0.380697		802	0.421579	0.536421
1282	V3_refOTU_Roseburia_35	0.74101	0.381281		313	0.0915972	0.297751
1283	V3_refOTU_Clostridiales_301	0.743629	0.382211		1033	0.622946	0.615639
1284	V3_refOTU_Firmicutes_3	0.743977	0.382211		810	0.429927	0.541858
1285	V3_refOTU_Bacteroides_103	0.746191	0.38305		371	0.120826	0.331407
1286	V3_refOTU_Roseburia_66	0.746896	0.383114		1162	0.733337	0.644278
1287	V3_refOTU_Clostridiales_150	0.748856	0.383821		1329	0.887841	0.681974
1288	V3_refOTU_Roseburia_40	0.750361	0.384035		830	0.448118	0.551176
1289	V3_refOTU_Clostridiales_182	0.751013	0.384035		1279	0.844161	0.673451
1290	V3_refOTU_Roseburia_10	0.75102	0.384035		97	0.0175422	0.18189
1291	V3_refOTU_Clostridium_14	0.751793	0.384132		1393	0.940716	0.689419
1292	V3_refOTU_Firmicutes_25	0.754662	0.3853		1223	0.794029	0.662304
1293	V3_refOTU_Ruminococcus_36	0.757987	0.386541		871	0.494232	0.579086
1294	V3_refOTU_Firmicutes_7	0.758264	0.386541		359	0.114124	0.322146
1295	V3_refOTU_Bacteroides_275	0.761903	0.387809		1444	0.994649	0.7032
1296	V3_refOTU_Ruminococcus_12	0.761997	0.387809		967	0.570909	0.602722
1297	V3_refOTU_Roseburia_47	0.762515	0.387809		555	0.240317	0.437953
1298	V3_refOTU_Bacteroides_106	0.764174	0.388248		682	0.326159	0.486747
1299	V3_refOTU_Bacteroides_188	0.764555	0.388248		1260	0.826252	0.667657
1300	V3_refOTU_Lachnospiraceae_73	0.766177	0.388772		735	0.366297	0.508771
1301	V3_refOTU_Bacteria_11	0.768639	0.389721		870	0.493902	0.579086
1302	V3_refOTU_Bacteroides_108	0.771712	0.390979		434	0.15857	0.371887
1303	V3_refOTU_Lachnospiraceae_37	0.77284	0.39125		666	0.30977	0.474638
1304	V3_refOTU_Roseburia_88	0.774699	0.391338		370	0.118999	0.328335
1305	V3_refOTU_Clostridiales_80	0.775207	0.391338		540	0.229025	0.432978
1306	V3_refOTU_Ruminococcus_20	0.775639	0.391338		827	0.447009	0.551176
1307	V3_refOTU_Firmicutes_50	0.77587	0.391338		929	0.545646	0.597058
1308	V3_refOTU_Bacteroides_204	0.77598	0.391338		625	0.286228	0.466588
1309	V3_refOTU_Clostridiaceae_28	0.777007	0.391556		406	0.139363	0.350427
1310	V3_refOTU_Clostridiales_162	0.777896	0.391656		510	0.208682	0.416788
1311	V3_refOTU_Ruminococcus_17	0.778813	0.391656		1020	0.608928	0.609035
1312	V3_refOTU_Bacteroides_162	0.778987	0.391656		372	0.120897	0.331407
1313	V3_refOTU_Clostridiales_38	0.77991	0.391822		899	0.516873	0.586949
1314	V3_refOTU_Roseburia_38	0.781395	0.392269		813	0.434633	0.545768
1315	V3_refOTU_Clostridiales_33	0.782294	0.392422		722	0.360161	0.506719
1316	V3_refOTU_Lachnospiraceae_33	0.785431	0.393696		1183	0.748468	0.645168
1317	V3_refOTU_Clostridiales_256	0.787739	0.394304		442	0.162523	0.375378
1318	V3_refOTU_Eubacterium_11	0.78784	0.394304		547	0.23493	0.437953
1319	V3_refOTU_Faecalibacterium_62	0.79811	0.399142		183	0.0421404	0.235084
1320	V3_refOTU_Bacteroides_283	0.799525	0.399546		1056	0.642853	0.620897
1321	V3_refOTU_Lachnospiraceae_66	0.801257	0.400109		1404	0.949662	0.690164
1322	V3_refOTU_Roseburia_21	0.803184	0.400768		222	0.053353	0.245348
1323	V3_refOTU_Eubacterium_10	0.804278	0.40101		685	0.326838	0.486747
1324	V3_refOTU_Veillonella_3	0.806324	0.401565		145	0.0310092	0.215663
1325	V3_refOTU_Subdoligranulum_23	0.806609	0.401565		695	0.335729	0.493152
1326	V3_refOTU_Clostridiales_203	0.808324	0.401824		496	0.197961	0.406844
1327	V3_refOTU_Bacteroides_235	0.808348	0.401824		1156	0.725711	0.640888
1328	V3_refOTU_Dorea_3	0.810147	0.402416		1123	0.699554	0.635303
1329	V3_refOTU_Clostridiales_65	0.813963	0.404007		1245	0.809103	0.663453
1330	V3_refOTU_Roseburia_101	0.817632	0.405523		1432	0.979473	0.698167
1331	V3_refOTU_Clostridiaceae_41	0.819722	0.406042		125	0.0238169	0.193828
1332	V3_refOTU_Bacteroides_107	0.81991	0.406042		1181	0.747992	0.645168
1333	V3_refOTU_Clostridiales_241	0.82289	0.407212		1125	0.70174	0.635303
1334	V3_refOTU_Lachnospira_19	0.824779	0.407841		1299	0.860277	0.675794
1335	V3_refOTU_Clostridiales_186	0.825498	0.407891		181	0.0417335	0.235084
1336	V3_refOTU_Bacteroides_258	0.826321	0.407959		1189	0.753992	0.647382
1337	V3_refOTU_Bacteroides_175	0.826873	0.407959		992	0.591921	0.605966
1338	V3_refOTU_Bacteroides_212	0.828993	0.408699		1204	0.768783	0.651859
1339	V3_refOTU_Bacteroides_167	0.830398	0.409086		1249	0.813906	0.664985
1340	V3_refOTU_Klebsiella_2	0.833328	0.410223		775	0.405762	0.534497
1341	V3_refOTU_Bacteroides_156	0.837829	0.412132		910	0.530315	0.593753
1342	V3_refOTU_Clostridiales_139	0.840097	0.412939		1237	0.804702	0.663453
1343	V3_refOTU_Clostridiales_304	0.842214	0.413312		978	0.582975	0.605966
1344	V3_refOTU_Bacteroides_247	0.842859	0.413312		1248	0.812747	0.664839
1345	V3_refOTU_Lachnospira_23	0.843348	0.413312		877	0.497943	0.579507
1346	V3_refOTU_Clostridiales_88	0.843361	0.413312		1132	0.704452	0.635303
1347	V3_refOTU_Clostridiales_288	0.847304	0.414847		1346	0.902787	0.68451
1348	V3_refOTU_Bacteroides_200	0.847783	0.414847		99	0.0180794	0.18189
1349	V3_refOTU_Bacteroides_205	0.848381	0.414847		1171	0.740641	0.645168
1350	V3_refOTU_Roseburia_31	0.850632	0.41564		487	0.191207	0.40082
1351	V3_refOTU_Bacteroides_88	0.852415	0.41619		1275	0.837099	0.670259
1352	V3_refOTU_Lachnospiraceae_50	0.85302	0.41619		1039	0.627231	0.616294
1353	V3_refOTU_Roseburia_41	0.86603	0.422225		924	0.538932	0.59544
1354	V3_refOTU_Bacteroides_49	0.86714	0.422454		364	0.115097	0.322146
1355	V3_refOTU_Roseburia_51	0.868478	0.422794		1415	0.966602	0.695883
1356	V3_refOTU_Bacteroides_177	0.870532	0.423481		1243	0.8085	0.663453
1357	V3_refOTU_Bacteroides_236	0.87191	0.423839		1203	0.767676	0.651461
1358	V3_refOTU_Bacteroides_227	0.873826	0.424298		934	0.549341	0.597058
1359	V3_refOTU_Ruminococcus_60	0.87414	0.424298		538	0.227858	0.431866
1360	V3_refOTU_Bacteroides_173	0.876605	0.425181		1042	0.631912	0.619106
1361	V3_refOTU_Bacteroides_184	0.878512	0.42555		1021	0.609105	0.609035
1362	V3_refOTU_Roseburia_104	0.879278	0.42555		927	0.540995	0.595785
1363	V3_refOTU_Bacteroides_93	0.879351	0.42555		1067	0.652755	0.623445
1364	V3_refOTU_Clostridiales_235	0.879946	0.42555		463	0.171135	0.377342
1365	V3_refOTU_Clostridiales_281	0.881241	0.425864		786	0.412759	0.536105
1366	V3_refOTU_Bacteroides_192	0.883385	0.426587		959	0.56319	0.599532
1367	V3_refOTU_Bacteroides_271	0.885378	0.42696		1446	0.997495	0.704057
1368	V3_refOTU_Bacteroides_94	0.885783	0.42696		1043	0.633414	0.619157
1369	V3_refOTU_Bacteroides_128	0.886097	0.42696		762	0.393331	0.526469
1370	V3_refOTU_Clostridiales_282	0.886849	0.42701		481	0.189147	0.399751
1371	V3_refOTU_Ruminococcus_59	0.890431	0.428296		465	0.17379	0.381548
1372	V3_refOTU_Clostridiales_220	0.891187	0.428296		424	0.152736	0.36775
1373	V3_refOTU_Clostridiales_252	0.891468	0.428296		1099	0.680789	0.632272
1374	V3_refOTU_Eubacterium_13	0.893227	0.428829		925	0.539593	0.595526
1375	V3_refOTU_Roseburia_68	0.898462	0.431028		284	0.0784476	0.281149
1376	V3_refOTU_Clostridiaceae_58	0.899572	0.431247		793	0.417894	0.536421
1377	V3_refOTU_Ruminococcus_38	0.901552	0.431519		997	0.594494	0.605966
1378	V3_refOTU_Clostridiales_223	0.90199	0.431519		661	0.306905	0.473611
1379	V3_refOTU_Bacteroides_134	0.902682	0.431519		822	0.443428	0.550716
1380	V3_refOTU_Bacteroides_80	0.902756	0.431519		1229	0.799522	0.663453
1381	V3_refOTU_Roseburia_29	0.903943	0.431774		956	0.560755	0.598608
1382	V3_refOTU_Bacteroides_115	0.907575	0.432736		1405	0.950897	0.690164
1383	V3_refOTU_Clostridiales_166	0.907582	0.432736		277	0.0750478	0.276589
1384	V3_refOTU_Firmicutes_47	0.908354	0.432736		602	0.266897	0.452609
1385	V3_refOTU_Bacteroides_154	0.90907	0.432736		1280	0.844417	0.673451
1386	V3_refOTU_Parabacteroides_23	0.909666	0.432736		1352	0.90848	0.685533
1387	V3_refOTU_Roseburia_33	0.909893	0.432736		1259	0.825196	0.667657
1388	V3_refOTU_Clostridiales_236	0.912505	0.433665		669	0.311105	0.474741
1389	V3_refOTU_Lachnospiraceae_69	0.91398	0.434054		986	0.585424	0.605966
1390	V3_refOTU_Roseburia_94	0.91495	0.434202		1413	0.966142	0.695883
1391	V3_refOTU_Firmicutes_37	0.915796	0.434291		1349	0.906362	0.685533
1392	V3_refOTU_Roseburia_67	0.918114	0.434616		1361	0.917976	0.688571
1393	V3_refOTU_Firmicutes_42	0.919007	0.434616		1360	0.917467	0.688571
1394	V3_refOTU_Firmicutes_46	0.919221	0.434616		835	0.456252	0.557821
1395	V3_refOTU_Bacteroides_113	0.919622	0.434616		1129	0.703957	0.635303
1396	V3_refOTU_Ruminococcus_68	0.919776	0.434616		365	0.115178	0.322146
1397	V3_refOTU_Roseburia_87	0.920769	0.434737		908	0.528183	0.593722
1398	V3_refOTU_Ruminococcus_65	0.921351	0.434737		1227	0.79695	0.663075
1399	V3_refOTU_Bacteroides_168	0.923231	0.435313		428	0.155164	0.370103
1400	V3_refOTU_Lachnospiraceae_68	0.924636	0.435664		693	0.333434	0.491194
1401	V3_refOTU_Anaerotruncus_8	0.926732	0.435744		1255	0.819988	0.666095
1402	V3_refOTU_Subdoligranulum_44	0.927127	0.435744		543	0.231355	0.434966
1403	V3_refOTU_Bacteroides_144	0.92713	0.435744		824	0.444582	0.550808
1404	V3_refOTU_Bacteroides_158	0.927448	0.435744		1379	0.935402	0.688758
1405	V3_refOTU_Roseburia_105	0.929368	0.436335		1105	0.687066	0.633949
1406	V3_refOTU_Faecalibacterium_64	0.93496	0.43841		665	0.308934	0.474264
1407	V3_refOTU_Clostridiales_294	0.935117	0.43841		1261	0.826403	0.667657
1408	V3_refOTU_Lachnospiraceae_75	0.935993	0.43851		1154	0.725023	0.640888
1409	V3_refOTU_Lachnospiraceae_63	0.936947	0.438561		952	0.559302	0.598608
1410	V3_refOTU_Clostridiales_261	0.938087	0.438561		1085	0.666637	0.626718
1411	V3_refOTU_Eubacterium_17	0.938097	0.438561		1312	0.872199	0.678669
1412	V3_refOTU_Lachnospiraceae_52	0.940562	0.439128		1096	0.679239	0.632272
1413	V3_refOTU_Clostridiales_287	0.940642	0.439128		1121	0.697752	0.635187
1414	V3_refOTU_Bacteroides_140	0.941334	0.439141		418	0.148584	0.362887
1415	V3_refOTU_Roseburia_73	0.945361	0.440707		1258	0.822985	0.667657
1416	V3_refOTU_Roseburia_77	0.946876	0.441102		1332	0.890592	0.682575
1417	V3_refOTU_Dorea_9	0.949525	0.441421		1046	0.635585	0.619157
1418	V3_refOTU_Bacteroides_267	0.950191	0.441421		729	0.362462	0.506719
1419	V3_refOTU_Bacteroides_278	0.950358	0.441421		639	0.294621	0.469305
1420	V3_refOTU_Bacteroides_217	0.950709	0.441421		1048	0.635843	0.619157
1421	V3_refOTU_Actinobacillus_1	0.950906	0.441421		1027	0.616163	0.612493
1422	V3_refOTU_Clostridiales_240	0.953321	0.442094		1367	0.928861	0.688758
1423	V3_refOTU_Bacteroides_143	0.954094	0.442094		1378	0.934419	0.688758
1424	V3_refOTU_Papillibacter_5	0.954368	0.442094		860	0.479988	0.569781
1425	V3_refOTU_Hespellia_2	0.959789	0.444294		634	0.290913	0.468436
1426	V3_refOTU_Bacteroides_249	0.962411	0.445143		706	0.344785	0.497672
1427	V3_refOTU_Bacteroides_229	0.96305	0.445143		659	0.304167	0.471197
1428	V3_refOTU_Subdoligranulum_33	0.963649	0.445143		1000	0.59485	0.605966
1429	V3_refOTU_Bacteroides_169	0.968063	0.446864		333	0.103874	0.318182
1430	V3_refOTU_Bacteroides_147	0.968729	0.446864		1443	0.99327	0.702711
1431	V3_refOTU_Ruminococcus_43	0.969475	0.446895		923	0.538134	0.595203
1432	V3_refOTU_Firmicutes_33	0.970859	0.447221		433	0.158299	0.371887
1433	V3_refOTU_Eubacterium_1	0.973334	0.44738		1173	0.743219	0.645168
1434	V3_refOTU_Roseburia_82	0.974037	0.44738		1028	0.617951	0.613386
1435	V3_refOTU_Bacteroides_218	0.974398	0.44738		614	0.280913	0.466588
1436	V3_refOTU_Oscillospira_10	0.974793	0.44738		1208	0.778043	0.657525
1437	V3_refOTU_Bacteroides_208	0.975117	0.44738		801	0.421249	0.536421
1438	V3_refOTU_Clostridiaceae_54	0.975274	0.44738		157	0.0348403	0.226547
1439	V3_refOTU_Bacteroides_69	0.977859	0.448004		1316	0.876633	0.678872
1440	V3_refOTU_Bacteroides_240	0.978495	0.448004		1450	1	0.704057
1441	V3_refOTU_Anaerotruncus_10	0.978672	0.448004		987	0.587034	0.605966
1442	V3_refOTU_Ruminococcus_62	0.979498	0.448072		158	0.0353652	0.227751
1443	V3_refOTU_Clostridiales_7	0.981916	0.448866		1142	0.712277	0.635763
1444	V3_refOTU_Bacteroides_86	0.983716	0.449105		1437	0.987436	0.701155
1445	V3_refOTU_Bacteroides_197	0.983799	0.449105		1435	0.984885	0.700664
1446	V3_refOTU_Bacteroides_15	0.990364	0.451684		960	0.564869	0.599863
1447	V3_refOTU_Bacteroides_16	0.990819	0.451684		1430	0.977703	0.697986
1448	V3_refOTU_Clostridiales_13	0.992562	0.452166		1320	0.87778	0.678872
1449	V3_refOTU_Clostridiales_16	0.995187	0.453049		1284	0.848167	0.673994
1450	V3_refOTU_Akkermansia_2	0.996465	0.453318		31	0.00213428	0.0684786
