# Supplementary material for: The Pervasive Effects of an Antibiotic on the Human Gut Microbiota, as Revealed by Deep 16S rRNA Sequencing
Source: PLoS Biol. 2008 Nov 18;6(11):e280. doi: 10.1371/journal.pbio.0060280 (PMC2586385; doi:10.1371/journal.pbio.0060280)
Supplement: Dataset S7 — The file contains EDGE software output listing individual P values and cumulative FDRs (known as Q values) for tests of a Cp response in V3 refOTU abundance in individual A according to pattern 1 (Cp-associated versus other samples) and pattern 2 (pre-ciprofloxacin versus post-Cp). (219 KB XLS) [file pbio.0060280.sd007.xls]

## Sheet: Sheet1
Pattern 1 Rank	refOTU designation	Pattern 1P-Value	Pattern 1 Q-Value		Pattern 2 Rank	Pattern 2 P-Value	Pattern 2 Q-Value
1	V3_refOTU_Lachnospiraceae_3	3.53357e-06	0.000221735	***	57	0.0157213	0.271656
2	V3_refOTU_Ruminococcus_3	3.53357e-06	0.000221735	***	100	0.0283156	0.292059
3	V3_refOTU_Faecalibacterium_1	3.53357e-06	0.000221735	***	58	0.0159467	0.271656
4	V3_refOTU_Anaerostipes_1	3.53357e-06	0.000221735	***	102	0.0288566	0.292059
5	V3_refOTU_Roseburia_2	3.53357e-06	0.000221735	***	109	0.0308279	0.297607
6	V3_refOTU_Ruminococcus_11	3.53357e-06	0.000221735	***	155	0.0486967	0.328798
7	V3_refOTU_Clostridiaceae_5	3.53357e-06	0.000221735	***	66	0.0173812	0.271656
8	V3_refOTU_Eubacterium_3	1.06007e-05	0.000388037	***	173	0.0554754	0.33713
9	V3_refOTU_Lachnospira_2	1.06007e-05	0.000388037	***	154	0.048627	0.328798
10	V3_refOTU_Bacteroides_13	1.06007e-05	0.000388037	***	108	0.0307418	0.297607
11	V3_refOTU_Oscillospira_5	1.06007e-05	0.000388037	***	197	0.0766107	0.410788
12	V3_refOTU_Clostridiales_23	1.06007e-05	0.000388037	***	91	0.0238115	0.276617
13	V3_refOTU_Clostridium_5	2.12014e-05	0.000716376	***	182	0.0617049	0.358412
14	V3_refOTU_Lachnospiraceae_2	3.18021e-05	0.000931289	***	42	0.0128361	0.271656
15	V3_refOTU_Clostridiales_13	3.18021e-05	0.000931289	***	256	0.114004	0.470776
16	V3_refOTU_Ruminococcus_5	4.59364e-05	0.00126112	***	135	0.0414631	0.317991
17	V3_refOTU_Lachnospiraceae_62	5.65371e-05	0.00130707	***	325	0.161098	0.514618
18	V3_refOTU_Eubacterium_1	5.65371e-05	0.00130707	***	125	0.0381926	0.317004
19	V3_refOTU_Sporobacter_1	5.65371e-05	0.00130707	***	148	0.0452357	0.323112
20	V3_refOTU_Roseburia_5	7.06714e-05	0.00147824	***	138	0.0419549	0.317991
21	V3_refOTU_Faecalibacterium_2	7.06714e-05	0.00147824	***	97	0.0271557	0.292059
22	V3_refOTU_Clostridiaceae_8	9.54064e-05	0.00190491	***	55	0.0154508	0.271656
23	V3_refOTU_Collinsella_1	0.000102474	0.00195706	***	88	0.0233094	0.275935
24	V3_refOTU_Clostridiales_1	0.000141343	0.00244762	***	75	0.0201967	0.271656
25	V3_refOTU_Clostridiales_29	0.000144876	0.00244762	***	79	0.0207295	0.271656
26	V3_refOTU_Coprococcus_1	0.000144876	0.00244762	***	96	0.026752	0.292059
27	V3_refOTU_Bacteroides_32	0.000151944	0.00247194	***	252	0.112369	0.470776
28	V3_refOTU_Eubacterium_16	0.000173145	0.00271626	***	383	0.199717	0.550815
29	V3_refOTU_Clostridiales_119	0.000187279	0.00283668	***	300	0.143832	0.506836
30	V3_refOTU_Bacteroides_21	0.000208481	0.00305256	***	167	0.052293	0.329953
31	V3_refOTU_Clostridiales_16	0.000226148	0.00315133	***	179	0.0585594	0.345842
32	V3_refOTU_Clostridiales_7	0.000236749	0.00315133	***	298	0.142166	0.503605
33	V3_refOTU_Alistipes_3	0.000236749	0.00315133	***	110	0.0309672	0.297607
34	V3_refOTU_Ruminococcus_7	0.000254417	0.0032869	***	176	0.0571188	0.342639
35	V3_refOTU_Clostridiales_43	0.000265018	0.00332603	***	368	0.184873	0.53092
36	V3_refOTU_Sutterella_2	0.000286219	0.00349233	***	36	0.00907582	0.266512
37	V3_refOTU_Dorea_1	0.000385159	0.00457254	***	201	0.0783729	0.410788
38	V3_refOTU_Bacteroides_45	0.00039576	0.00457475	***	149	0.045625	0.323706
39	V3_refOTU_Coprobacillus_1	0.00040636	0.00457685	***	278	0.130244	0.491714
40	V3_refOTU_Clostridiales_30	0.000420495	0.00458073	***	329	0.162729	0.514618
41	V3_refOTU_Bacteroides_17	0.000427562	0.00458073	***	212	0.0835369	0.415793
42	V3_refOTU_Roseburia_7	0.00044523	0.00465644	***	267	0.122478	0.482488
43	V3_refOTU_Subdoligranulum_3	0.00045583	0.00465644	***	268	0.122652	0.482488
44	V3_refOTU_Clostridiales_33	0.000473498	0.004727	***	116	0.0349631	0.315353
45	V3_refOTU_Bacteroides_216	0.000491166	0.00479441	***	359	0.178664	0.526109
46	V3_refOTU_Bacteroides_39	0.000579505	0.00553374	***	118	0.035916	0.315353
47	V3_refOTU_Clostridiales_53	0.00059364	0.0055481	***	41	0.0127746	0.271656
48	V3_refOTU_Clostridiales_4	0.000664311	0.00606749	***	191	0.0704754	0.390066
49	V3_refOTU_Dialister_1	0.000717314	0.00606749	***	519	0.313148	0.637845
50	V3_refOTU_Bacteroides_34	0.000731449	0.00606749	***	185	0.065918	0.376674
51	V3_refOTU_Ruminococcus_39	0.000738516	0.00606749	***	200	0.0777971	0.410788
52	V3_refOTU_Bacteroides_44	0.000749117	0.00606749	***	253	0.113318	0.470776
53	V3_refOTU_Faecalibacterium_7	0.000749117	0.00606749	***	107	0.0305369	0.297607
54	V3_refOTU_Clostridiales_9	0.00075265	0.00606749	***	296	0.140262	0.500937
55	V3_refOTU_Eubacterium_4	0.000759717	0.00606749	***	117	0.0358197	0.315353
56	V3_refOTU_Parabacteroides_1	0.000791519	0.00620859	***	28	0.00560861	0.211754
57	V3_refOTU_Papillibacter_2	0.000893993	0.00688936	***	199	0.0777848	0.410788
58	V3_refOTU_Clostridia_1	0.000957597	0.00725228	***	458	0.261527	0.599681
59	V3_refOTU_Turicibacter_1	0.00106714	0.00786422	**	59	0.016166	0.271656
60	V3_refOTU_Bacteria_1	0.0010742	0.00786422	**	292	0.138277	0.498833
61	V3_refOTU_Faecalibacterium_77	0.00111307	0.00801519	**	188	0.069498	0.390044
62	V3_refOTU_Clostridiales_91	0.00118375	0.00817303	**	210	0.0825369	0.414519
63	V3_refOTU_Clostridiaceae_4	0.00118728	0.00817303	**	342	0.168287	0.514618
64	V3_refOTU_Coriobacteriaceae_1	0.00119081	0.00817303	**	133	0.0408688	0.317991
65	V3_refOTU_Lachnospira_1	0.00126502	0.00854875	**	291	0.137445	0.498833
66	V3_refOTU_Lachnospiraceae_1	0.00128975	0.00858385	**	235	0.0978934	0.435324
67	V3_refOTU_Clostridiales_28	0.00132156	0.00866423	**	453	0.254967	0.595004
68	V3_refOTU_Clostridiales_71	0.00136396	0.00881072	**	62	0.0169201	0.271656
69	V3_refOTU_Firmicutes_7	0.00140636	0.00895297	**	432	0.237326	0.580758
70	V3_refOTU_Alistipes_2	0.00149823	0.009356	**	193	0.0722541	0.394888
71	V3_refOTU_Roseburia_3	0.00153357	0.009356	**	626	0.412654	0.692482
72	V3_refOTU_Anaerostipes_25	0.00153357	0.009356	**	352	0.172748	0.518805
73	V3_refOTU_Oscillospira_8	0.00168905	0.0101634	**	131	0.0398893	0.317991
74	V3_refOTU_Bifidobacterium_4	0.00175618	0.0104246	**	206	0.0808422	0.412967
75	V3_refOTU_Bacteroides_86	0.00188693	0.0109059	**	563	0.358475	0.672376
76	V3_refOTU_Faecalibacterium_3	0.00188693	0.0109059	**	431	0.236232	0.579421
77	V3_refOTU_Clostridiales_10	0.001947	0.0111069	**	87	0.0229447	0.275935
78	V3_refOTU_Clostridiales_216	0.00202474	0.0114023	**	239	0.0989529	0.435324
79	V3_refOTU_Clostridiales_26	0.00208481	0.011592	**	171	0.0546844	0.33713
80	V3_refOTU_Bacteroides_40	0.00214488	0.0117273	**	85	0.0224406	0.275935
81	V3_refOTU_Clostridiaceae_3	0.00216254	0.0117273	**	234	0.0977725	0.435324
82	V3_refOTU_Subdoligranulum_1	0.00219435	0.0117547	**	113	0.0341578	0.315353
83	V3_refOTU_Clostridiales_84	0.00223322	0.0117705	**	294	0.13873	0.498833
84	V3_refOTU_Clostridiales_38	0.00225088	0.0117705	**	157	0.0489344	0.328798
85	V3_refOTU_Clostridiales_264	0.00228622	0.0118146	**	478	0.278094	0.615032
86	V3_refOTU_Ruminococcus_41	0.00238163	0.0121645	**	466	0.266428	0.603403
87	V3_refOTU_Parabacteroides_10	0.00248763	0.0125406	**	46	0.0140369	0.271656
88	V3_refOTU_Firmicutes_11	0.00251237	0.0125406	**	122	0.0363934	0.315353
89	V3_refOTU_Lachnospiraceae_9	0.00271025	0.0133764	**	394	0.208162	0.555204
90	V3_refOTU_Clostridiaceae_20	0.00274912	0.0134175	**	192	0.0715205	0.393788
91	V3_refOTU_Clostridiales_192	0.0029894	0.0141795	**	537	0.331453	0.651385
92	V3_refOTU_Clostridiales_15	0.00300707	0.0141795	**	82	0.0210717	0.271656
93	V3_refOTU_Clostridiales_40	0.0030212	0.0141795	**	124	0.0376639	0.317004	***
94	V3_refOTU_Firmicutes_18	0.0030636	0.0141795	**	317	0.154066	0.513783
95	V3_refOTU_Clostridiales_59	0.00307067	0.0141795	**	18	0.00327459	0.177968
96	V3_refOTU_Clostridiales_124	0.00309894	0.0141795	**	99	0.0278443	0.292059
97	V3_refOTU_Subdoligranulum_20	0.00315194	0.0142734	**	244	0.100654	0.435324
98	V3_refOTU_Roseburia_54	0.00318728	0.0142861	**	276	0.128904	0.491714
99	V3_refOTU_Coprobacillus_5	0.00338516	0.0148851	**	518	0.311838	0.636404
100	V3_refOTU_Faecalibacterium_4	0.00338869	0.0148851	**	393	0.208082	0.555204
101	V3_refOTU_Ruminococcus_6	0.00344523	0.0149836	**	250	0.111375	0.470776
102	V3_refOTU_Clostridiales_158	0.00358657	0.0153859	**	127	0.0382971	0.317004
103	V3_refOTU_Faecalibacterium_27	0.00360777	0.0153859	**	156	0.048752	0.328798
104	V3_refOTU_Bacteroides_25	0.00377385	0.0159394	**	45	0.014	0.271656
105	V3_refOTU_Lachnospira_26	0.00422968	0.0176593	**	217	0.0877807	0.424255
106	V3_refOTU_Ruminococcus_22	0.00426148	0.0176593	**	499	0.298381	0.631007
107	V3_refOTU_Bacteroides_11	0.00435689	0.017886	**	277	0.129615	0.491714
108	V3_refOTU_Parabacteroides_19	0.00442049	0.017979	**	549	0.340967	0.654996
109	V3_refOTU_Clostridiales_118	0.00463604	0.0186827	**	23	0.00410041	0.177968
110	V3_refOTU_Lachnospiraceae_8	0.00468905	0.0187245	**	716	0.481836	0.710472
111	V3_refOTU_Bacteroides_49	0.00481272	0.0189584	**	130	0.0393832	0.317991
112	V3_refOTU_Anaerostipes_19	0.00483392	0.0189584	**	299	0.142438	0.503605
113	V3_refOTU_Clostridiales_290	0.00544876	0.0207616	**	426	0.232959	0.57668
114	V3_refOTU_Anaerostipes_11	0.00545583	0.0207616	**	262	0.119312	0.481409
115	V3_refOTU_Bacteroides_242	0.00550177	0.0207616	**	153	0.0485676	0.328798
116	V3_refOTU_Alistipes_7	0.00550883	0.0207616	**	48	0.0142889	0.271656
117	V3_refOTU_Subdoligranulum_41	0.00553003	0.0207616	**	586	0.377887	0.675323
118	V3_refOTU_Roseburia_90	0.00559717	0.0208301	**	459	0.262385	0.599681
119	V3_refOTU_Bacteroides_47	0.00564311	0.0208301	**	628	0.415582	0.692482
120	V3_refOTU_Clostridiales_70	0.00572438	0.020954	**	333	0.16359	0.514618
121	V3_refOTU_Clostridiales_145	0.00582685	0.0210303	**	513	0.309365	0.636404
122	V3_refOTU_Clostridiaceae_30	0.00584099	0.0210303	**	81	0.0208525	0.271656
123	V3_refOTU_Clostridium_4	0.00600353	0.0212582	**	111	0.0320061	0.30482
124	V3_refOTU_Clostridiaceae_18	0.0060212	0.0212582	**	765	0.532	0.734484
125	V3_refOTU_Faecalibacterium_15	0.00604947	0.0212582	**	449	0.253705	0.595004
126	V3_refOTU_Enterobacteriaceae_1	0.00610601	0.0212866	**	175	0.0559098	0.337741
127	V3_refOTU_Klebsiella_1	0.00625442	0.0213507	**	602	0.389984	0.684831
128	V3_refOTU_Bacteroides_53	0.00625442	0.0213507	**	233	0.097541	0.435324
129	V3_refOTU_Lachnospiraceae_6	0.00632509	0.0213507	**	129	0.0390225	0.317991
130	V3_refOTU_Lachnospiraceae_10	0.00640636	0.0213507	**	43	0.0130922	0.271656
131	V3_refOTU_Ruminococcus_2	0.0064205	0.0213507	**	166	0.0520922	0.329953
132	V3_refOTU_Clostridiales_294	0.00648056	0.0213507	**	195	0.0744816	0.403783
133	V3_refOTU_Clostridiaceae_9	0.00653357	0.0213507	**	258	0.114979	0.471123
134	V3_refOTU_Firmicutes_3	0.00654064	0.0213507	**	60	0.0162398	0.271656
135	V3_refOTU_Firmicutes_20	0.00656184	0.0213507	**	390	0.205391	0.555204
136	V3_refOTU_Clostridiaceae_11	0.00681272	0.0216519	**	220	0.088291	0.424255
137	V3_refOTU_Roseburia_17	0.00684452	0.0216519	**	44	0.0139693	0.271656
138	V3_refOTU_Bacteria_3	0.00685159	0.0216519	**	611	0.401971	0.692482
139	V3_refOTU_Bacteroides_174	0.00685159	0.0216519	**	433	0.237885	0.580782
140	V3_refOTU_Oscillospira_6	0.00705654	0.0221403	**	643	0.42425	0.694368
141	V3_refOTU_Faecalibacterium_26	0.00715901	0.0223025	**	162	0.050834	0.328798
142	V3_refOTU_Clostridiales_63	0.00734276	0.0227138	**	802	0.572346	0.754429
143	V3_refOTU_Oscillospira_12	0.00741696	0.0227829	**	737	0.503807	0.722654
144	V3_refOTU_Roseburia_91	0.0075265	0.0229589	**	313	0.152932	0.512489
145	V3_refOTU_Roseburia_29	0.00761131	0.0230574	**	187	0.0674529	0.381323
146	V3_refOTU_Faecalibacterium_65	0.00790813	0.0236518	**	361	0.180748	0.529298
147	V3_refOTU_Faecalibacterium_28	0.00791519	0.0236518	**	545	0.337617	0.654879
148	V3_refOTU_Faecalibacterium_37	0.00816608	0.0241989	**	289	0.136223	0.496638
149	V3_refOTU_Lachnospiraceae_68	0.00820848	0.0241989	**	421	0.230742	0.57668
150	V3_refOTU_Subdoligranulum_4	0.00843109	0.0246895	**	530	0.326723	0.651308
151	V3_refOTU_Roseburia_18	0.00857597	0.0248446	**	655	0.432051	0.694368
152	V3_refOTU_Roseburia_76	0.00859717	0.0248446	**	768	0.53492	0.734839
153	V3_refOTU_Lachnospiraceae_19	0.00878445	0.0252199	**	469	0.269736	0.607811
154	V3_refOTU_Firmicutes_37	0.00886926	0.025298	**	348	0.169816	0.514618
155	V3_refOTU_Lachnospira_5	0.00927208	0.0261477	**	279	0.130324	0.491714
156	V3_refOTU_Bacteroides_62	0.00928622	0.0261477	**	104	0.029125	0.292059
157	V3_refOTU_Bifidobacterium_3	0.00940283	0.0263074	**	385	0.200701	0.551089
158	V3_refOTU_Clostridiales_68	0.0095159	0.0263958	**	415	0.224789	0.572612
159	V3_refOTU_Lachnospiraceae_54	0.00971025	0.0263958	**	370	0.18683	0.531082
160	V3_refOTU_Clostridiales_102	0.00976678	0.0263958	**	83	0.0215533	0.274517
161	V3_refOTU_Clostridiales_82	0.00991166	0.0263958	**	636	0.417783	0.692482
162	V3_refOTU_Clostridium_3	0.00992933	0.0263958	**	13	0.00205738	0.158602
163	V3_refOTU_Ruminococcus_35	0.00995053	0.0263958	**	767	0.534502	0.734839
164	V3_refOTU_Lachnospiraceae_65	0.00999647	0.0263958	**	353	0.173668	0.52009
165	V3_refOTU_Bacteroides_108	0.0100177	0.0263958	*	323	0.159527	0.514618
166	V3_refOTU_Anaerostipes_3	0.0100177	0.0263958	*	332	0.163527	0.514618
167	V3_refOTU_Lachnospiraceae_82	0.0100353	0.0263958	*	509	0.306607	0.635622
168	V3_refOTU_Bacteroides_104	0.0103993	0.0271903	*	700	0.471168	0.709541
169	V3_refOTU_Oscillospira_20	0.0104876	0.027259	*	577	0.368439	0.674042
170	V3_refOTU_Clostridiaceae_1	0.0109894	0.0283952	*	147	0.0451148	0.323112
171	V3_refOTU_Clostridiales_155	0.011576	0.0295173	*	328	0.162662	0.514618
172	V3_refOTU_Clostridiales_137	0.0116184	0.0295173	*	680	0.447344	0.694368
173	V3_refOTU_Clostridiales_55	0.0116254	0.0295173	*	865	0.639316	0.779752
174	V3_refOTU_Lachnospiraceae_5	0.0117491	0.0295173	*	688	0.458914	0.70509
175	V3_refOTU_Haemophilus_1	0.0117915	0.0295173	*	746	0.513617	0.727403
176	V3_refOTU_Subdoligranulum_2	0.0118269	0.0295173	*	927	0.692932	0.790214
177	V3_refOTU_Faecalibacterium_50	0.0119647	0.0296925	*	677	0.445932	0.694368
178	V3_refOTU_Oscillospira_9	0.0122685	0.0302756	*	905	0.668572	0.779752
179	V3_refOTU_Lachnospiraceae_28	0.01247	0.0306007	*	52	0.0148893	0.271656
180	V3_refOTU_Lachnospira_8	0.0125689	0.0306399	*	1067	0.839615	0.828917
181	V3_refOTU_Clostridiales_101	0.0126254	0.0306399	*	811	0.587	0.765158
182	V3_refOTU_Clostridiaceae_51	0.0127244	0.0306867	*	247	0.103525	0.443078
183	V3_refOTU_Roseburia_35	0.0127844	0.0306867	*	672	0.44198	0.694368
184	V3_refOTU_Bacteroides_96	0.0131378	0.0313635	*	151	0.0466906	0.326878
185	V3_refOTU_Clostridiales_115	0.013311	0.0316051	*	460	0.262576	0.599681
186	V3_refOTU_Ruminococcus_27	0.0136997	0.0322566	*	112	0.0330758	0.312195
187	V3_refOTU_Firmicutes_31	0.0137845	0.0322566	*	804	0.581	0.763748
188	V3_refOTU_Lachnospiraceae_59	0.0138056	0.0322566	*	272	0.12443	0.483605
189	V3_refOTU_Roseburia_6	0.0142332	0.0329219	*	132	0.0408094	0.317991
190	V3_refOTU_Bacteroides_70	0.0142403	0.0329219	*	620	0.408885	0.692482
191	V3_refOTU_Faecalibacterium_19	0.0143498	0.0330014	*	539	0.332559	0.65225
192	V3_refOTU_Lachnospiraceae_13	0.0144947	0.033161	*	27	0.0050041	0.195928
193	V3_refOTU_Faecalibacterium_12	0.0146749	0.0333993	*	288	0.136158	0.496638
194	V3_refOTU_Firmicutes_21	0.0148693	0.0336672	*	801	0.572131	0.754429
195	V3_refOTU_Bacteroides_78	0.0151979	0.0342348	*	926	0.688867	0.786426
196	V3_refOTU_Bacteria_4	0.0155265	0.0347966	*	35	0.00821516	0.248131
197	V3_refOTU_Faecalibacterium_74	0.0156855	0.0349745	*	32	0.00732992	0.240457
198	V3_refOTU_Clostridiales_173	0.0159894	0.0354721	*	281	0.130703	0.491714
199	V3_refOTU_Clostridiales_127	0.0161166	0.0355746	*	696	0.468301	0.709541
200	V3_refOTU_Bacteroides_20	0.016417	0.0358377	*	1	1.43443e-05	0.0151639
201	V3_refOTU_Clostridiales_31	0.0164311	0.0358377	*	830	0.606848	0.772498
202	V3_refOTU_Subdoligranulum_7	0.0164806	0.0358377	*	596	0.38118	0.675323
203	V3_refOTU_Ruminococcus_47	0.016788	0.0363264	*	3	0.000696721	0.151278
204	V3_refOTU_Parabacteroides_14	0.0169929	0.0364453	*	73	0.0201824	0.271656
205	V3_refOTU_Bilophila_1	0.0170848	0.0364453	*	888	0.655922	0.779752
206	V3_refOTU_Bacteroides_115	0.0170919	0.0364453	*	531	0.327793	0.651308
207	V3_refOTU_Clostridiales_54	0.0174947	0.0366557	*	616	0.406299	0.692482
208	V3_refOTU_Clostridiaceae_15	0.0174947	0.0366557	*	580	0.371385	0.675323
209	V3_refOTU_Lachnospiraceae_35	0.0175936	0.0366557	*	19	0.00329918	0.177968
210	V3_refOTU_Firmicutes_8	0.0176007	0.0366557	*	631	0.416127	0.692482
211	V3_refOTU_Clostridiales_147	0.0176078	0.0366557	*	312	0.15266	0.512489
212	V3_refOTU_Faecalibacterium_20	0.0177456	0.0367148	*	178	0.0580697	0.344876
213	V3_refOTU_Clostridiales_27	0.0178763	0.0367148	*	260	0.1175	0.477747
214	V3_refOTU_Bacteroides_81	0.0178869	0.0367148	*	998	0.764977	0.806689
215	V3_refOTU_Anaerovorax_2	0.0181272	0.037035	*	844	0.62102	0.777852
216	V3_refOTU_Bifidobacterium_8	0.0184205	0.0374599	*	502	0.299996	0.631007
217	V3_refOTU_Bacteroides_98	0.018629	0.0377093	*	319	0.156824	0.514618
218	V3_refOTU_Bacteroides_166	0.0187456	0.0377713	*	211	0.0827357	0.414519
219	V3_refOTU_Roseburia_75	0.0195795	0.0391706	*	935	0.699852	0.79045
220	V3_refOTU_Ruminococcus_54	0.0196184	0.0391706	*	369	0.18532	0.53092
221	V3_refOTU_Clostridiales_66	0.0197385	0.0392321	*	546	0.33992	0.654996
222	V3_refOTU_Anaerotruncus_2	0.0201201	0.0398105	*	330	0.162744	0.514618
223	V3_refOTU_Haemophilus_3	0.020258	0.0398957	*	470	0.27023	0.607811
224	V3_refOTU_Lachnospiraceae_43	0.0204452	0.0398957	*	350	0.170473	0.514899
225	V3_refOTU_Clostridiales_11	0.0204947	0.0398957	*	614	0.404609	0.692482
226	V3_refOTU_Anaerovorax_1	0.0205265	0.0398957	*	510	0.307246	0.635622
227	V3_refOTU_Firmicutes_13	0.0207915	0.0402328	*	832	0.608272	0.772874
228	V3_refOTU_Clostridiales_17	0.021364	0.0411591	*	373	0.188156	0.531082
229	V3_refOTU_Bacteroides_90	0.0217774	0.0417724	*	61	0.0166598	0.271656
230	V3_refOTU_Faecalibacterium_10	0.0220495	0.0421104	*	887	0.655648	0.779752
231	V3_refOTU_Bacteroides_126	0.0221802	0.0421768	*	939	0.702406	0.790781
232	V3_refOTU_Clostridiales_106	0.022417	0.0424432	*	208	0.0812541	0.412967
233	V3_refOTU_Lachnospiraceae_7	0.0225336	0.0424809	*	817	0.594219	0.76838
234	V3_refOTU_Ruminococcus_1	0.0227209	0.0426477	*	862	0.636404	0.779752
235	V3_refOTU_Clostridiales_21	0.0228162	0.0426477	*	876	0.649516	0.779752
236	V3_refOTU_Clostridiaceae_13	0.0231696	0.0431247	*	833	0.609641	0.773418
237	V3_refOTU_Clostridium_8	0.0238728	0.044246	*	103	0.0290533	0.292059
238	V3_refOTU_Clostridiales_14	0.0245124	0.0451227	*	164	0.0510082	0.328798
239	V3_refOTU_Bacteroides_1	0.0245512	0.0451227	*	803	0.576254	0.758634
240	V3_refOTU_Bacteroides_56	0.0249435	0.0456525	*	11	0.00168443	0.151278
241	V3_refOTU_Clostridiales_104	0.0251131	0.0457723	*	309	0.149312	0.510821
242	V3_refOTU_Ruminococcus_26	0.025841	0.0466599	*	773	0.538689	0.736702
243	V3_refOTU_Clostridiaceae_44	0.0258905	0.0466599	*	144	0.0433156	0.317991
244	V3_refOTU_Firmicutes_27	0.0259187	0.0466599	*	972	0.741449	0.805737
245	V3_refOTU_Faecalibacterium_25	0.0263251	0.047198	*	17	0.00307787	0.177968
246	V3_refOTU_Roseburia_14	0.0269329	0.0480913	*	521	0.315969	0.640853
247	V3_refOTU_Clostridiales_44	0.0271979	0.0483679	*	142	0.0428709	0.317991
248	V3_refOTU_Anaerostipes_12	0.0276572	0.0487659	*	543	0.336391	0.654879
249	V3_refOTU_Bacteroides_2	0.0277067	0.0487659	*	575	0.366518	0.673848
250	V3_refOTU_Clostridiales_52	0.0277844	0.0487659	*	450	0.254172	0.595004
251	V3_refOTU_Roseburia_99	0.0278657	0.0487659	*	420	0.230459	0.57668
252	V3_refOTU_Holdemania_1	0.0281237	0.0488865	*	15	0.00241393	0.170125
253	V3_refOTU_Clostridiales_135	0.0282615	0.0488865	*	455	0.25709	0.597321
254	V3_refOTU_Ruminococcus_9	0.0282685	0.0488865	*	1011	0.775096	0.810145
255	V3_refOTU_Clostridiales_167	0.0294452	0.0503633	*	511	0.307246	0.635622
256	V3_refOTU_Bacteroides_46	0.0294488	0.0503633	*	854	0.632066	0.779752
257	V3_refOTU_Parabacteroides_2	0.0294664	0.0503633	*	980	0.747313	0.80614
258	V3_refOTU_Faecalibacterium_60	0.0298657	0.0508034	*	541	0.335891	0.654879
259	V3_refOTU_Clostridiales_3	0.0300954	0.0508034	*	573	0.365629	0.673848
260	V3_refOTU_Streptococcus_1	0.0301731	0.0508034	*	9	0.00142418	0.151278
261	V3_refOTU_Haemophilus_5	0.0303958	0.0508034	*	1115	0.889904	0.835227
262	V3_refOTU_Clostridiales_77	0.0304594	0.0508034	*	536	0.331328	0.651385
263	V3_refOTU_Bacteroides_112	0.0304629	0.0508034	*	578	0.368537	0.674042
264	V3_refOTU_Ruminococcus_12	0.0305336	0.0508034	*	21	0.00365574	0.177968
265	V3_refOTU_Faecalibacterium_11	0.031371	0.0519999	*	993	0.758207	0.806689
266	V3_refOTU_Clostridiales_5	0.031788	0.0523952	*	1000	0.76549	0.806689
267	V3_refOTU_Bacteroides_64	0.0318481	0.0523952	*	725	0.490471	0.71517
268	V3_refOTU_Lachnospiraceae_48	0.0320777	0.0525307	*	751	0.518781	0.728962
269	V3_refOTU_Firmicutes_22	0.0321696	0.0525307	*	917	0.680199	0.784152
270	V3_refOTU_Clostridiales_156	0.0323357	0.0525391	*	70	0.0190246	0.271656
271	V3_refOTU_Lactococcus_1	0.032417	0.0525391	*	161	0.0508012	0.328798
272	V3_refOTU_Akkermansia_4	0.0325336	0.0525391	*	1078	0.846033	0.828917
273	V3_refOTU_Lachnospiraceae_73	0.0328445	0.0528469	*	340	0.1676	0.514618
274	V3_refOTU_Ruminococcus_24	0.0329788	0.0528693	*	351	0.172715	0.518805
275	V3_refOTU_Clostridiales_276	0.0334982	0.0535068	*	619	0.407248	0.692482
276	V3_refOTU_Bacteroides_55	0.0336396	0.0535379	*	2	0.00052459	0.151278
277	V3_refOTU_Faecalibacterium_29	0.0343604	0.0543587	*	95	0.0266947	0.292059
278	V3_refOTU_Bacteroides_35	0.0344028	0.0543587	*	16	0.00277049	0.177968
279	V3_refOTU_Clostridiales_265	0.0345936	0.0544643	*	227	0.0956516	0.435324
280	V3_refOTU_Clostridiaceae_58	0.0349117	0.0547686	*	642	0.424232	0.694368
281	V3_refOTU_Clostridiales_48	0.0364276	0.0567965	*	848	0.628002	0.779752
282	V3_refOTU_Clostridiales_140	0.0364629	0.0567965	*	718	0.482766	0.710798
283	V3_refOTU_Clostridiales_67	0.0369929	0.0574185	*	704	0.473891	0.709541
284	V3_refOTU_Faecalibacterium_21	0.0372332	0.057588	*	948	0.721389	0.804072
285	V3_refOTU_Clostridiales_122	0.0378445	0.0583281	*	825	0.602549	0.771543
286	V3_refOTU_Clostridiales_139	0.0381378	0.0585746	*	587	0.378367	0.675323
287	V3_refOTU_Lachnospiraceae_23	0.0392474	0.0598624	*	40	0.0123853	0.271656
288	V3_refOTU_Clostridiales_172	0.0393428	0.0598624	*	20	0.0035082	0.177968
289	V3_refOTU_Lachnospira_9	0.0393852	0.0598624	*	417	0.226119	0.573237
290	V3_refOTU_Sutterella_1	0.0395406	0.0598915	*	968	0.737543	0.805463
291	V3_refOTU_Oscillospira_4	0.0404064	0.0609925	*	1075	0.845303	0.828917
292	V3_refOTU_Bacteroides_84	0.0406431	0.0611397	*	10	0.00158607	0.151278
293	V3_refOTU_Roseburia_44	0.0407915	0.0611536	*	697	0.468578	0.709541
294	V3_refOTU_Clostridiales_35	0.0421166	0.0628541	*	595	0.380996	0.675323
295	V3_refOTU_Lachnospiraceae_32	0.042212	0.0628541	*	882	0.652676	0.779752
296	V3_refOTU_Oscillospira_13	0.0427739	0.0634755	*	474	0.272775	0.608103
297	V3_refOTU_Eubacterium_5	0.0436785	0.0645997	*	303	0.14625	0.51007
298	V3_refOTU_Roseburia_10	0.0439541	0.0646659	*	411	0.221785	0.570458
299	V3_refOTU_Roseburia_64	0.0440177	0.0646659	*	1043	0.810225	0.819113
300	V3_refOTU_Bacteroides_267	0.0447173	0.0653084	*	550	0.341174	0.654996
301	V3_refOTU_Firmicutes_30	0.0448834	0.0653084	*	404	0.213512	0.558696
302	V3_refOTU_Lachnospira_14	0.0449011	0.0653084	*	53	0.0149426	0.271656
303	V3_refOTU_Clostridiales_214	0.0451131	0.0654002	*	218	0.0880307	0.424255
304	V3_refOTU_Bacteroides_100	0.045371	0.0655578	*	706	0.474936	0.709541
305	V3_refOTU_Roseburia_81	0.0459329	0.0658583	*	733	0.500228	0.721435
306	V3_refOTU_Ruminococcus_51	0.046106	0.0658583	*	579	0.371037	0.675323
307	V3_refOTU_Bacteroides_139	0.0462191	0.0658583	*	63	0.0170676	0.271656
308	V3_refOTU_Bacteroides_141	0.0463109	0.0658583	*	597	0.381375	0.675323
309	V3_refOTU_Bacteroides_95	0.0463286	0.0658583	*	1104	0.875506	0.835227
310	V3_refOTU_Clostridiales_110	0.047583	0.0674233	*	576	0.368346	0.674042
311	V3_refOTU_Clostridiales_34	0.048689	0.0685781	*	794	0.562152	0.748457
312	V3_refOTU_Hespellia_2	0.0487102	0.0685781	*	355	0.175572	0.522829
313	V3_refOTU_Anaerostipes_22	0.0493039	0.0691348	*	1041	0.809734	0.819113
314	V3_refOTU_Clostridiaceae_31	0.0494205	0.0691348	*	701	0.471785	0.709541
315	V3_refOTU_Bacteroides_151	0.0500954	0.0698565		528	0.324996	0.650695
316	V3_refOTU_Clostridiales_47	0.0509788	0.0706595		990	0.755582	0.806689
317	V3_refOTU_Lachnospiraceae_21	0.0509929	0.0706595		705	0.474178	0.709541
318	V3_refOTU_Subdoligranulum_6	0.0513604	0.0709449		899	0.663713	0.779752
319	V3_refOTU_Roseburia_19	0.05247	0.0720467		306	0.148029	0.51007
320	V3_refOTU_Bacteroides_220	0.0525053	0.0720467		266	0.121414	0.482488
321	V3_refOTU_Bacteroides_120	0.0526502	0.0720467		482	0.284154	0.622214
322	V3_refOTU_Bacteroides_180	0.0533463	0.0727726		1124	0.898109	0.835227
323	V3_refOTU_Faecalibacterium_88	0.0537562	0.0730659		14	0.00210041	0.158602
324	V3_refOTU_Ruminococcus_4	0.053894	0.0730659		954	0.725621	0.804072
325	V3_refOTU_Clostridiales_305	0.0545936	0.0737867		523	0.318875	0.644395
326	V3_refOTU_Bacteroides_206	0.0548799	0.073946		186	0.0669262	0.380379
327	V3_refOTU_Clostridiales_19	0.0553428	0.0742665		1071	0.842879	0.828917
328	V3_refOTU_Clostridiaceae_33	0.0554558	0.0742665		395	0.208254	0.555204
329	V3_refOTU_Bacteroides_175	0.0556784	0.074338		547	0.340201	0.654996
330	V3_refOTU_Clostridiaceae_12	0.0560777	0.0743535		744	0.513039	0.727403
331	V3_refOTU_Faecalibacterium_75	0.0561837	0.0743535		89	0.0234242	0.275935
332	V3_refOTU_Oscillospira_11	0.0561979	0.0743535		1004	0.767711	0.806689
333	V3_refOTU_Lactobacillus_2	0.0571307	0.0752141		986	0.752342	0.806522
334	V3_refOTU_Bacteroides_77	0.0571908	0.0752141		476	0.274797	0.610294
335	V3_refOTU_Bifidobacterium_2	0.0576926	0.0753998		1044	0.810805	0.819113
336	V3_refOTU_Bacteroides_140	0.0577314	0.0753998		1113	0.88841	0.835227
337	V3_refOTU_Lachnospiraceae_38	0.0578516	0.0753998		908	0.67032	0.779752
338	V3_refOTU_Clostridiales_22	0.0581378	0.0753998		953	0.725348	0.804072
339	V3_refOTU_Bacteroides_132	0.0582332	0.0753998		714	0.479264	0.709595
340	V3_refOTU_Lachnospira_3	0.058371	0.0753998		495	0.295258	0.630566
341	V3_refOTU_Clostridiales_289	0.0585336	0.0753998		675	0.444131	0.694368
342	V3_refOTU_Lachnospiraceae_24	0.0589576	0.0757239		50	0.0144426	0.271656
343	V3_refOTU_Subdoligranulum_23	0.0595901	0.0763132		7	0.00140369	0.151278
344	V3_refOTU_Coprobacillus_4	0.0598375	0.0764072		840	0.617098	0.776037
345	V3_refOTU_Clostridiales_64	0.0601413	0.0765577		461	0.26258	0.599681
346	V3_refOTU_Faecalibacterium_23	0.0603039	0.0765577		582	0.373553	0.675323
347	V3_refOTU_Lachnospiraceae_60	0.0607526	0.0766245		1213	0.964572	0.835227
348	V3_refOTU_Alicycliphilus_1	0.0607774	0.0766245		386	0.201971	0.553141
349	V3_refOTU_Roseburia_77	0.0608799	0.0766245		693	0.462369	0.705325
350	V3_refOTU_Oscillospira_3	0.0612791	0.0767104		719	0.487791	0.71517
351	V3_refOTU_Bacteroides_82	0.061629	0.0767104		271	0.123687	0.482488
352	V3_refOTU_Alphaproteobacteria_1	0.0616396	0.0767104		569	0.362859	0.673142
353	V3_refOTU_Bifidobacterium_5	0.0616466	0.0767104		650	0.429324	0.694368
354	V3_refOTU_Coprococcus_5	0.0619753	0.0769015		814	0.590277	0.765799
355	V3_refOTU_Lachnospiraceae_45	0.0624558	0.0770711		228	0.0964447	0.435324
356	V3_refOTU_Lachnospiraceae_31	0.0624629	0.0770711		398	0.209397	0.555204
357	V3_refOTU_Faecalibacterium_8	0.0630777	0.0773949		717	0.481873	0.710472
358	V3_refOTU_Roseburia_86	0.0630777	0.0773949		283	0.132924	0.495108
359	V3_refOTU_Roseburia_31	0.0638587	0.0781349		713	0.479037	0.709595
360	V3_refOTU_Bacteroides_36	0.0645477	0.0787586		334	0.165391	0.514618
361	V3_refOTU_Roseburia_1	0.0656325	0.0798604		692	0.462248	0.705325
362	V3_refOTU_Clostridium_2	0.0668799	0.0811533		774	0.539857	0.737346
363	V3_refOTU_Faecalibacterium_76	0.0682367	0.0825717		349	0.169893	0.514618
364	V3_refOTU_Lachnospiraceae_11	0.0684912	0.082581		727	0.495426	0.720408
365	V3_refOTU_Lachnospiraceae_47	0.0689187	0.082581		863	0.636965	0.779752
366	V3_refOTU_Veillonella_1	0.0689682	0.082581		139	0.0421947	0.317991
367	V3_refOTU_Clostridiaceae_48	0.0689965	0.082581		957	0.728539	0.804775
368	V3_refOTU_Lachnospiraceae_69	0.0699152	0.0833154		473	0.272328	0.608103
369	V3_refOTU_Clostridiales_88	0.0699894	0.0833154		231	0.0974816	0.435324
370	V3_refOTU_Coprococcus_2	0.0717456	0.0851752		1006	0.768295	0.806689
371	V3_refOTU_Coprobacillus_3	0.0726643	0.0860333		320	0.158461	0.514618
372	V3_refOTU_Anaerostipes_5	0.0730954	0.0863111		991	0.756217	0.806689
373	V3_refOTU_Bacteroides_102	0.0735901	0.0866505		54	0.0153176	0.271656
374	V3_refOTU_Clostridiaceae_46	0.0737774	0.0866505		932	0.698846	0.79045
375	V3_refOTU_Bacteroides_259	0.0741625	0.0868706		77	0.0204795	0.271656
376	V3_refOTU_Streptococcus_4	0.0743958	0.086912		34	0.00773361	0.240457
377	V3_refOTU_Bacteroides_60	0.0756007	0.0880854		389	0.205283	0.555204
378	V3_refOTU_Granulicatella_1	0.0759647	0.0881764		8	0.00141598	0.151278
379	V3_refOTU_Faecalibacterium_72	0.0764629	0.0881764		608	0.400168	0.692482
380	V3_refOTU_Clostridiales_228	0.0767915	0.0881764		949	0.721957	0.804072
381	V3_refOTU_Ruminococcus_8	0.0769859	0.0881764		913	0.675219	0.781822
382	V3_refOTU_Bacteroides_228	0.0774205	0.0881764		753	0.520744	0.728962
383	V3_refOTU_Roseburia_20	0.0775583	0.0881764		316	0.153193	0.512489
384	V3_refOTU_Bacteroides_105	0.0775654	0.0881764		477	0.276697	0.613224
385	V3_refOTU_Bacteroides_76	0.0776714	0.0881764		86	0.0224836	0.275935
386	V3_refOTU_Lachnospiraceae_78	0.0776961	0.0881764		134	0.0413852	0.317991
387	V3_refOTU_Faecalibacterium_91	0.0777102	0.0881764		943	0.707504	0.793142
388	V3_refOTU_Bacteroides_198	0.0778869	0.0881764		1218	0.970736	0.835227
389	V3_refOTU_Roseburia_28	0.0802827	0.090655		241	0.0998688	0.435324
390	V3_refOTU_Lachnospiraceae_39	0.0805901	0.0907688		25	0.00432377	0.177968
391	V3_refOTU_Anaerostipes_7	0.0811661	0.0910751		866	0.639822	0.779752
392	V3_refOTU_Clostridiales_95	0.0814452	0.0910751		304	0.147607	0.51007
393	V3_refOTU_Subdoligranulum_34	0.0814841	0.0910751		71	0.0191168	0.271656
394	V3_refOTU_Clostridiales_246	0.0816926	0.0910764		851	0.630279	0.779752
395	V3_refOTU_Lachnospira_25	0.0823039	0.0915256		821	0.598568	0.770562
396	V3_refOTU_Oribacterium_1	0.0829894	0.0920549		787	0.553283	0.743201
397	V3_refOTU_Clostridiales_56	0.0835866	0.0924838		588	0.37885	0.675323
398	V3_refOTU_Papillibacter_3	0.0842509	0.0928037		29	0.00605328	0.220661
399	V3_refOTU_Eggerthella_4	0.0844594	0.0928037		961	0.734156	0.805163
400	V3_refOTU_Clostridiales_222	0.0846855	0.0928037		729	0.497637	0.721435
401	V3_refOTU_Clostridiales_149	0.0847209	0.0928037		775	0.540867	0.73743
402	V3_refOTU_Clostridiales_128	0.0859576	0.0939243		657	0.433201	0.694368
403	V3_refOTU_Clostridiales_136	0.0873746	0.0950528		874	0.648551	0.779752
404	V3_refOTU_Roseburia_21	0.0875512	0.0950528		915	0.678629	0.784052
405	V3_refOTU_Lachnospiraceae_86	0.0876396	0.0950528		47	0.0141783	0.271656
406	V3_refOTU_Burkholderiales_3	0.0880636	0.0952774		828	0.605344	0.77197
407	V3_refOTU_Clostridiales_39	0.0896537	0.0961953		827	0.60367	0.771663
408	V3_refOTU_Alistipes_5	0.0897279	0.0961953		853	0.631207	0.779752
409	V3_refOTU_Clostridiales_20	0.0897385	0.0961953		958	0.729619	0.805127
410	V3_refOTU_Bacteroides_94	0.089788	0.0961953		150	0.0462541	0.325981
411	V3_refOTU_Oscillospira_1	0.0904558	0.0963638		1166	0.935238	0.835227
412	V3_refOTU_Faecalibacterium_14	0.0909117	0.0963638		965	0.735787	0.805163
413	V3_refOTU_Lachnospiraceae_71	0.0909399	0.0963638		136	0.0418504	0.317991
414	V3_refOTU_Bacteroides_164	0.0910601	0.0963638		392	0.20682	0.555204
415	V3_refOTU_Parabacteroides_9	0.091159	0.0963638		895	0.661824	0.779752
416	V3_refOTU_Subdoligranulum_29	0.0912615	0.0963638		654	0.430504	0.694368
417	V3_refOTU_Mollicutes_1	0.0923781	0.0973089		807	0.584393	0.763751
418	V3_refOTU_Faecalibacterium_39	0.0938622	0.0984484		204	0.0793689	0.411295
419	V3_refOTU_Faecalibacterium_99	0.0939081	0.0984484		257	0.114721	0.471123
420	V3_refOTU_Subdoligranulum_8	0.0944417	0.0984862		1025	0.792742	0.815344
421	V3_refOTU_Clostridiales_253	0.0944664	0.0984862		937	0.701732	0.790781
422	V3_refOTU_Bacteroides_27	0.0946855	0.0984862		443	0.246191	0.587491
423	V3_refOTU_Eubacterium_15	0.094841	0.0984862		722	0.489812	0.71517
424	V3_refOTU_Faecalibacterium_47	0.0953392	0.0987701		401	0.210602	0.555204
425	V3_refOTU_Anaerostipes_21	0.0957951	0.0990088		33	0.00753279	0.240457
426	V3_refOTU_Clostridiaceae_25	0.0965548	0.0993267		65	0.017166	0.271656
427	V3_refOTU_Ruminococcus_15	0.0971519	0.0993267		1238	0.985051	0.835227
428	V3_refOTU_Ruminococcus_17	0.0971519	0.0993267		959	0.732129	0.805163
429	V3_refOTU_Clostridiales_168	0.0973322	0.0993267		551	0.341555	0.654996
430	V3_refOTU_Bacteroides_204	0.0973958	0.0993267		37	0.0100205	0.271656
431	V3_refOTU_Faecalibacterium_18	0.0975936	0.0993267		885	0.655039	0.779752
432	V3_refOTU_Eubacterium_17	0.0976855	0.0993267		4	0.000887295	0.151278
433	V3_refOTU_Ruminococcus_38	0.0987632	0.100191		491	0.291025	0.626588
434	V3_refOTU_Faecalibacterium_13	0.0994912	0.100696		574	0.366141	0.673848
435	V3_refOTU_Ruminococcus_57	0.099788	0.100765		1016	0.780648	0.811323
436	V3_refOTU_Pseudobutyrivibrio_1	0.100813	0.101566		362	0.182213	0.529986
437	V3_refOTU_Ruminococcus_48	0.10165	0.102105		860	0.635803	0.779752
438	V3_refOTU_Clostridium_11	0.101813	0.102105		1156	0.927414	0.835227
439	V3_refOTU_Clostridiales_295	0.102339	0.102399		618	0.4071	0.692482
440	V3_refOTU_Clostridiales_79	0.103145	0.102971		893	0.659666	0.779752
441	V3_refOTU_Clostridiales_86	0.103724	0.103127		871	0.644961	0.779752
442	V3_refOTU_Bacteroides_67	0.10377	0.103127		603	0.391203	0.685833
443	V3_refOTU_Oscillospira_18	0.10482	0.103934		38	0.0101578	0.271656
444	V3_refOTU_Bacteroides_152	0.105816	0.104686		907	0.669922	0.779752
445	V3_refOTU_Clostridiales_252	0.106717	0.10534		80	0.020791	0.271656
446	V3_refOTU_Lachnospiraceae_80	0.108205	0.106569		471	0.271219	0.608103
447	V3_refOTU_Ruminococcus_62	0.109579	0.107682		859	0.634971	0.779752
448	V3_refOTU_Faecalibacterium_5	0.11035	0.108196		514	0.309941	0.636404
449	V3_refOTU_Faecalibacterium_105	0.110859	0.108453		651	0.430113	0.694368
450	V3_refOTU_Lachnospiraceae_50	0.111891	0.109125		542	0.336029	0.654879
451	V3_refOTU_Faecalibacterium_95	0.112042	0.109125		1128	0.903668	0.835227
452	V3_refOTU_Anaerostipes_36	0.112735	0.109469		664	0.436299	0.694368
453	V3_refOTU_Subdoligranulum_43	0.112894	0.109469		441	0.244701	0.585566
454	V3_refOTU_Bacteroides_123	0.113636	0.109612		310	0.151045	0.512489
455	V3_refOTU_Clostridiales_62	0.113799	0.109612		764	0.531412	0.734484
456	V3_refOTU_Bacteroides_135	0.113841	0.109612		1123	0.897344	0.835227
457	V3_refOTU_Bacteroides_142	0.114039	0.109612		224	0.0925103	0.435324
458	V3_refOTU_Bacteroides_15	0.115657	0.110552		259	0.117061	0.477747
459	V3_refOTU_Clostridiales_296	0.115876	0.110552		818	0.594736	0.76838
460	V3_refOTU_Faecalibacterium_55	0.11589	0.110552		742	0.511676	0.727403
461	V3_refOTU_Bacteroides_38	0.116201	0.110552		763	0.528273	0.731926
462	V3_refOTU_Coprococcus_4	0.116276	0.110552		284	0.133699	0.495108
463	V3_refOTU_Clostridiales_201	0.116707	0.110573		223	0.0901475	0.427349
464	V3_refOTU_Bacteroides_85	0.116989	0.110573		1203	0.95715	0.835227
465	V3_refOTU_Clostridiales_69	0.117053	0.110573		189	0.0699262	0.390044
466	V3_refOTU_Clostridiales_153	0.118587	0.111781		747	0.514246	0.727403
467	V3_refOTU_Roseburia_53	0.11912	0.112044		728	0.496805	0.721421
468	V3_refOTU_Bacteroides_156	0.120318	0.112391		1008	0.769189	0.806689
469	V3_refOTU_Lachnospiraceae_70	0.120385	0.112391		168	0.0525246	0.329953
470	V3_refOTU_Bacteroides_186	0.120417	0.112391		1068	0.840207	0.828917
471	V3_refOTU_Roseburia_49	0.120512	0.112391		1048	0.812029	0.819113
472	V3_refOTU_Clostridiaceae_52	0.121064	0.112506		213	0.0837766	0.415793
473	V3_refOTU_Clostridiales_211	0.121148	0.112506		49	0.0143853	0.271656
474	V3_refOTU_Faecalibacterium_98	0.121449	0.112547		683	0.449508	0.695746
475	V3_refOTU_Clostridiales_8	0.122912	0.113253		930	0.697092	0.79045
476	V3_refOTU_Faecalibacterium_108	0.123085	0.113253		1032	0.797469	0.815512
477	V3_refOTU_Eubacterium_8	0.123148	0.113253		196	0.0758115	0.408896
478	V3_refOTU_Clostridiales_49	0.123558	0.113253		785	0.552049	0.743138
479	V3_refOTU_Clostridiaceae_22	0.123746	0.113253		855	0.632701	0.779752
480	V3_refOTU_Clostridiales_150	0.123852	0.113253		952	0.72484	0.804072
481	V3_refOTU_Clostridiales_263	0.124134	0.113253		1239	0.985164	0.835227
482	V3_refOTU_Bacteroides_10	0.124304	0.113253		74	0.0201926	0.271656
483	V3_refOTU_Burkholderiales_1	0.125088	0.113253		1037	0.799973	0.815512
484	V3_refOTU_Bacteroides_75	0.125198	0.113253		592	0.379621	0.675323
485	V3_refOTU_Bacteria_9	0.125297	0.113253		64	0.0171312	0.271656
486	V3_refOTU_Faecalibacterium_109	0.125484	0.113253		766	0.532203	0.734484
487	V3_refOTU_Clostridiales_109	0.125562	0.113253		1105	0.880525	0.835227
488	V3_refOTU_Faecalibacterium_78	0.125905	0.11331		843	0.618961	0.776192
489	V3_refOTU_Lachnospiraceae_41	0.126336	0.11331		1147	0.918592	0.835227
490	V3_refOTU_Clostridiales_188	0.126459	0.11331		1017	0.78068	0.811323
491	V3_refOTU_Firmicutes_40	0.126908	0.11331		1162	0.930662	0.835227
492	V3_refOTU_Clostridiaceae_40	0.127067	0.11331		1098	0.87184	0.835227
493	V3_refOTU_Clostridiaceae_17	0.127276	0.11331		463	0.263348	0.599681
494	V3_refOTU_Lachnospiraceae_58	0.127495	0.11331		236	0.0980123	0.435324
495	V3_refOTU_Faecalibacterium_46	0.127809	0.11331		971	0.741326	0.805737
496	V3_refOTU_Ruminococcus_20	0.128003	0.11331		295	0.139785	0.500924
497	V3_refOTU_Bacteroides_219	0.128403	0.11331		671	0.440967	0.694368
498	V3_refOTU_Clostridiaceae_56	0.128647	0.11331		5	0.00101434	0.151278
499	V3_refOTU_Faecalibacterium_69	0.129177	0.11331		472	0.272162	0.608103
500	V3_refOTU_Ruminococcus_52	0.129307	0.11331		240	0.0992807	0.435324
501	V3_refOTU_Firmicutes_43	0.129332	0.11331		1099	0.871883	0.835227
502	V3_refOTU_Ruminococcus_19	0.129495	0.11331		326	0.161154	0.514618
503	V3_refOTU_Clostridiales_89	0.129954	0.113486		246	0.102973	0.44251
504	V3_refOTU_Bacteroides_92	0.13047	0.11371		1042	0.810125	0.819113
505	V3_refOTU_Enterobacteriaceae_2	0.131201	0.113893		72	0.0197889	0.271656
506	V3_refOTU_Bacteroides_58	0.131258	0.113893		910	0.673	0.780779
507	V3_refOTU_Clostridiales_46	0.131519	0.113893		793	0.561998	0.748457
508	V3_refOTU_Anaerostipes_20	0.131717	0.113893		286	0.133947	0.495108
509	V3_refOTU_Roseburia_16	0.132099	0.113999		841	0.617369	0.776037
510	V3_refOTU_Lachnospiraceae_34	0.132625	0.114229		456	0.259121	0.599681
511	V3_refOTU_Clostridiales_202	0.133435	0.114294		405	0.217176	0.56688
512	V3_refOTU_Clostridiales_81	0.133449	0.114294		936	0.699869	0.79045
513	V3_refOTU_Roseburia_37	0.133647	0.114294		1210	0.963699	0.835227
514	V3_refOTU_Firmicutes_24	0.134498	0.114294		6	0.00111271	0.151278
515	V3_refOTU_Dorea_8	0.134926	0.114294		535	0.329615	0.651308
516	V3_refOTU_Roseburia_51	0.135067	0.114294		1185	0.944754	0.835227
517	V3_refOTU_Parabacteroides_4	0.135145	0.114294		1232	0.976736	0.835227
518	V3_refOTU_Roseburia_47	0.135272	0.114294		914	0.676471	0.782414
519	V3_refOTU_Coprobacillus_2	0.13535	0.114294		778	0.544803	0.739125
520	V3_refOTU_Bacteroides_124	0.13553	0.114294		339	0.167221	0.514618
521	V3_refOTU_Roseburia_78	0.135629	0.114294		327	0.161209	0.514618
522	V3_refOTU_Faecalibacterium_33	0.135823	0.114294		414	0.224672	0.572612
523	V3_refOTU_Clostridia_5	0.13683	0.114758		67	0.0175984	0.271656
524	V3_refOTU_Faecalibacterium_30	0.136898	0.114758		517	0.311455	0.636404
525	V3_refOTU_Clostridiales_200	0.137569	0.115101		308	0.148945	0.510821
526	V3_refOTU_Firmicutes_10	0.138714	0.115839		759	0.523375	0.728962
527	V3_refOTU_Bacteroides_260	0.140382	0.117009		475	0.273236	0.608103
528	V3_refOTU_Bacteroides_57	0.141421	0.117638		190	0.0701025	0.390044
529	V3_refOTU_Faecalibacterium_43	0.141671	0.117638		1131	0.904982	0.835227
530	V3_refOTU_Lachnospira_16	0.142527	0.118123		567	0.360631	0.672379
531	V3_refOTU_Clostridiales_163	0.143247	0.118123		947	0.715193	0.798375
532	V3_refOTU_Clostridiales_185	0.1433	0.118123		56	0.0157152	0.271656
533	V3_refOTU_Dorea_11	0.143332	0.118123		897	0.662701	0.779752
534	V3_refOTU_Clostridiales_32	0.144021	0.118327		858	0.634695	0.779752
535	V3_refOTU_Clostridiales_111	0.144378	0.118327		1197	0.954137	0.835227
536	V3_refOTU_Faecalibacterium_16	0.144618	0.118327		942	0.707357	0.793142
537	V3_refOTU_Lachnospiraceae_66	0.144869	0.118327		615	0.405449	0.692482
538	V3_refOTU_Faecalibacterium_92	0.144926	0.118327		437	0.241994	0.583237
539	V3_refOTU_Clostridiales_130	0.145654	0.1187		481	0.283795	0.622214
540	V3_refOTU_Anaerostipes_8	0.146261	0.118975		26	0.00437705	0.177968
541	V3_refOTU_Clostridiales_164	0.147777	0.119986		207	0.080918	0.412967
542	V3_refOTU_Ruminococcus_10	0.148276	0.120168		875	0.649055	0.779752
543	V3_refOTU_Faecalibacterium_104	0.148947	0.12049		649	0.428895	0.694368
544	V3_refOTU_Clostridiaceae_16	0.149583	0.120782		568	0.362623	0.673142
545	V3_refOTU_Faecalibacterium_31	0.150661	0.12136		290	0.13624	0.496638
546	V3_refOTU_Clostridiales_234	0.150852	0.12136		740	0.509848	0.727403
547	V3_refOTU_Faecalibacterium_87	0.152226	0.122242		270	0.123539	0.482488
548	V3_refOTU_Bacteroides_269	0.152791	0.122472		24	0.0042541	0.177968
549	V3_refOTU_Bacteroides_222	0.153597	0.122847		174	0.0554897	0.33713
550	V3_refOTU_Lachnospiraceae_20	0.15388	0.122847		314	0.153037	0.512489
551	V3_refOTU_Anaerostipes_18	0.15447	0.122847		703	0.473859	0.709541
552	V3_refOTU_Faecalibacterium_66	0.154491	0.122847		708	0.477563	0.709541
553	V3_refOTU_Bacteroides_106	0.154657	0.122847		1023	0.786461	0.812529
554	V3_refOTU_Lachnospira_10	0.155117	0.12299		468	0.267246	0.603669
555	V3_refOTU_Eubacterium_13	0.156184	0.123449		951	0.723451	0.804072
556	V3_refOTU_Eubacteriaceae_2	0.156258	0.123449		673	0.442926	0.694368
557	V3_refOTU_Bacteroides_6	0.15659	0.123489		1192	0.948205	0.835227
558	V3_refOTU_Clostridiales_148	0.156919	0.123526		69	0.0186496	0.271656
559	V3_refOTU_Faecalibacterium_22	0.157834	0.124025		879	0.650096	0.779752
560	V3_refOTU_Lachnospiraceae_27	0.158244	0.124062		570	0.362951	0.673142
561	V3_refOTU_Faecalibacterium_53	0.158565	0.124062		1093	0.864795	0.835227
562	V3_refOTU_Syntrophococcus_1	0.158859	0.124062		769	0.5355	0.734839
563	V3_refOTU_Anaerostipes_15	0.159011	0.124062		1087	0.852328	0.828917
564	V3_refOTU_Bacteroides_234	0.159823	0.124449		120	0.0361742	0.315353
565	V3_refOTU_Anaerostipes_16	0.160103	0.124449		808	0.584574	0.763751
566	V3_refOTU_Dialister_3	0.160357	0.124449		93	0.0263484	0.292059
567	V3_refOTU_Collinsella_5	0.16095	0.124511		979	0.747127	0.80614
568	V3_refOTU_Clostridiales_90	0.161003	0.124511		302	0.145682	0.509957
569	V3_refOTU_Bacteroides_16	0.162131	0.125162		950	0.722912	0.804072
570	V3_refOTU_Firmicutes_47	0.162742	0.125246		84	0.0219611	0.275935
571	V3_refOTU_Bacteroides_145	0.162809	0.125246		1096	0.870857	0.835227
572	V3_refOTU_Clostridiales_235	0.163194	0.125273		822	0.599164	0.770562
573	V3_refOTU_Clostridiales_41	0.163841	0.125273		145	0.0439734	0.320594
574	V3_refOTU_Lachnospira_7	0.163876	0.125273		1172	0.939408	0.835227
575	V3_refOTU_Bacteroides_195	0.163986	0.125273		1103	0.875441	0.835227
576	V3_refOTU_Clostridiales_24	0.164707	0.125605		1184	0.944586	0.835227
577	V3_refOTU_Firmicutes_34	0.166219	0.126513		815	0.590389	0.765799
578	V3_refOTU_Faecalibacterium_61	0.166473	0.126513		823	0.60035	0.77115
579	V3_refOTU_Lachnospiraceae_63	0.168283	0.127425		1021	0.784582	0.812224
580	V3_refOTU_Bacteroidales_1	0.168576	0.127425		331	0.162787	0.514618
581	V3_refOTU_Coprobacillus_6	0.168608	0.127425		31	0.00685861	0.233888
582	V3_refOTU_Clostridiales_178	0.168834	0.127425		408	0.219578	0.568934
583	V3_refOTU_Bacteroides_50	0.169724	0.127878		51	0.0145615	0.271656
584	V3_refOTU_Subdoligranulum_36	0.170173	0.127996		1175	0.940883	0.835227
585	V3_refOTU_Bacteroides_18	0.17088	0.128097		229	0.0965553	0.435324
586	V3_refOTU_Ruminococcus_68	0.170891	0.128097		194	0.0724672	0.394888
587	V3_refOTU_Bacteroides_209	0.171392	0.128254		572	0.364389	0.673447
588	V3_refOTU_Bacteroides_239	0.173587	0.129556		1226	0.973863	0.835227
589	V3_refOTU_Bacteroides_51	0.173721	0.129556		591	0.379568	0.675323
590	V3_refOTU_Lachnospiraceae_61	0.174541	0.129877		430	0.235912	0.579421
591	V3_refOTU_Subdoligranulum_42	0.174799	0.129877		242	0.100316	0.435324
592	V3_refOTU_Clostridium_9	0.175039	0.129877		1140	0.911828	0.835227
593	V3_refOTU_Bacteroides_71	0.175919	0.13031		92	0.0241393	0.277378
594	V3_refOTU_Akkermansia_3	0.177781	0.131467		810	0.585199	0.763751
595	V3_refOTU_Veillonella_2	0.179876	0.132733		816	0.59268	0.767828
596	V3_refOTU_Lachnospira_21	0.18012	0.132733		983	0.749805	0.806359
597	V3_refOTU_Faecalibacterium_81	0.180936	0.132733		115	0.0348176	0.315353
598	V3_refOTU_Faecalibacterium_84	0.181138	0.132733		805	0.581584	0.763748
599	V3_refOTU_Ruminococcus_45	0.181474	0.132733		158	0.0493934	0.328798
600	V3_refOTU_Alistipes_9	0.18159	0.132733		544	0.337221	0.654879
601	V3_refOTU_Bacteroides_14	0.181608	0.132733		424	0.232039	0.57668
602	V3_refOTU_Anaerostipes_14	0.182251	0.132982		508	0.304887	0.634467
603	V3_refOTU_Ruminococcus_42	0.184159	0.133702		977	0.745299	0.806056
604	V3_refOTU_Bacteria_13	0.184208	0.133702		254	0.11352	0.470776
605	V3_refOTU_Clostridiales_238	0.18442	0.133702		172	0.0553668	0.33713
606	V3_refOTU_Faecalibacterium_107	0.184456	0.133702		1076	0.845402	0.828917
607	V3_refOTU_Clostridiales_243	0.184929	0.133825		548	0.340299	0.654996
608	V3_refOTU_Eubacterium_9	0.186746	0.134689		114	0.0346373	0.315353
609	V3_refOTU_Oscillospira_21	0.186767	0.134689		921	0.683615	0.784525
610	V3_refOTU_Roseburia_57	0.187053	0.134689		984	0.750793	0.806522
611	V3_refOTU_Clostridiales_272	0.187562	0.134689		143	0.0430246	0.317991
612	V3_refOTU_Oscillospira_2	0.187657	0.134689		1060	0.830926	0.828687
613	V3_refOTU_Faecalibacterium_34	0.188148	0.134782		1242	0.986557	0.835227
614	V3_refOTU_Clostridiales_120	0.188678	0.134782		1157	0.927477	0.835227
615	V3_refOTU_Anaerotruncus_7	0.188707	0.134782		1228	0.974842	0.835227
616	V3_refOTU_Bacteria_14	0.190526	0.135861		780	0.545354	0.739125
617	V3_refOTU_Clostridiaceae_26	0.192	0.13669		1073	0.844914	0.828917
618	V3_refOTU_Clostridiales_220	0.192491	0.136818		923	0.685463	0.784525
619	V3_refOTU_Anaerostipes_10	0.19288	0.136872		1080	0.847484	0.828917
620	V3_refOTU_Bacteroides_136	0.19394	0.137403		894	0.661705	0.779752
621	V3_refOTU_Bacteroides_113	0.195618	0.137804		666	0.438373	0.694368
622	V3_refOTU_Bacteroides_157	0.196194	0.137804		248	0.105885	0.449924
623	V3_refOTU_Clostridium_7	0.196594	0.137804		1052	0.820133	0.824143
624	V3_refOTU_Faecalibacterium_102	0.196717	0.137804		1121	0.895156	0.835227
625	V3_refOTU_Bacteroides_187	0.197173	0.137804		418	0.227691	0.575841
626	V3_refOTU_Bacteroides_274	0.197173	0.137804		1183	0.944125	0.835227
627	V3_refOTU_Mollicutes_2	0.197237	0.137804		898	0.663342	0.779752
628	V3_refOTU_Klebsiella_2	0.197569	0.137804		205	0.0803033	0.412967
629	V3_refOTU_Clostridiales_288	0.19771	0.137804		782	0.548397	0.741201
630	V3_refOTU_Faecalibacterium_54	0.197859	0.137804		152	0.0479611	0.328798
631	V3_refOTU_Roseburia_11	0.197958	0.137804		647	0.42801	0.694368
632	V3_refOTU_Lactobacillus_1	0.200707	0.139441		343	0.168549	0.514618
633	V3_refOTU_Holdemania_2	0.201134	0.139441		867	0.6405	0.779752
634	V3_refOTU_Bacteroides_179	0.201262	0.139441		829	0.605371	0.77197
635	V3_refOTU_Lachnospiraceae_42	0.202806	0.140201		170	0.0537234	0.334078
636	V3_refOTU_Bacteroides_150	0.202996	0.140201		399	0.210383	0.555204
637	V3_refOTU_Bacteroides_99	0.204576	0.140529		554	0.34683	0.661062
638	V3_refOTU_Clostridiales_50	0.204742	0.140529		891	0.657797	0.779752
639	V3_refOTU_Clostridiales_51	0.204763	0.140529		676	0.445469	0.694368
640	V3_refOTU_Clostridiaceae_29	0.205445	0.140529		938	0.702018	0.790781
641	V3_refOTU_Eubacterium_6	0.205527	0.140529		251	0.112172	0.470776
642	V3_refOTU_Bacteroides_154	0.205689	0.140529		1055	0.824156	0.82583
643	V3_refOTU_Roseburia_50	0.20571	0.140529		847	0.62773	0.779752
644	V3_refOTU_Roseburia_59	0.206551	0.140884		760	0.524092	0.729
645	V3_refOTU_Bacteroides_168	0.207173	0.141089		889	0.657096	0.779752
646	V3_refOTU_Faecalibacterium_79	0.207643	0.141139		560	0.351793	0.664099
647	V3_refOTU_Bacteroides_181	0.208431	0.141139		180	0.0599529	0.352104
648	V3_refOTU_Lachnospira_17	0.208647	0.141139		1142	0.913045	0.835227
649	V3_refOTU_Clostridiales_302	0.208671	0.141139		94	0.0266906	0.292059
650	V3_refOTU_Bifidobacterium_7	0.209293	0.141139		909	0.670482	0.779752
651	V3_refOTU_Lachnospira_23	0.209866	0.141139		183	0.0636783	0.36716
652	V3_refOTU_Anaerostipes_35	0.210215	0.141139		924	0.686098	0.784525
653	V3_refOTU_Ruminococcus_36	0.21035	0.141139		1031	0.79518	0.815344
654	V3_refOTU_Bacteroides_254	0.210657	0.141139		1129	0.904451	0.835227
655	V3_refOTU_Clostridiales_144	0.210696	0.141139		1199	0.955209	0.835227
656	V3_refOTU_Bacteroides_256	0.210781	0.141139		605	0.392873	0.686484
657	V3_refOTU_Firmicutes_4	0.212664	0.14186		324	0.159658	0.514618
658	V3_refOTU_Parabacteroides_12	0.212675	0.14186		565	0.359568	0.672376
659	V3_refOTU_Anaerotruncus_5	0.212827	0.14186		745	0.513119	0.727403
660	V3_refOTU_Bacteroides_233	0.213527	0.142111		1020	0.78385	0.812224
661	V3_refOTU_Faecalibacterium_45	0.214594	0.142605		974	0.742875	0.806056
662	V3_refOTU_Bacteroides_247	0.215053	0.142694		857	0.634635	0.779752
663	V3_refOTU_Eubacterium_14	0.215894	0.143036		730	0.498332	0.721435
664	V3_refOTU_Lachnospiraceae_26	0.216717	0.143366		919	0.683109	0.784525
665	V3_refOTU_Bacteria_10	0.219053	0.144248		216	0.0872725	0.424255
666	V3_refOTU_Bacteroides_93	0.21964	0.144248		1173	0.939775	0.835227
667	V3_refOTU_Faecalibacterium_35	0.219912	0.144248		382	0.197068	0.545363
668	V3_refOTU_Bacteroides_131	0.219915	0.144248		684	0.450379	0.696075
669	V3_refOTU_Subdoligranulum_24	0.22	0.144248		1149	0.922092	0.835227
670	V3_refOTU_Clostridiales_224	0.220021	0.144248		39	0.0110287	0.271656
671	V3_refOTU_Clostridiales_75	0.222643	0.145636		1217	0.968437	0.835227
672	V3_refOTU_Faecalibacterium_101	0.222802	0.145636		999	0.765225	0.806689
673	V3_refOTU_Subdoligranulum_27	0.224604	0.146295		1014	0.778746	0.811323
674	V3_refOTU_Bacteroides_8	0.224767	0.146295		652	0.430383	0.694368
675	V3_refOTU_Roseburia_89	0.224809	0.146295		515	0.310727	0.636404
676	V3_refOTU_Papillibacter_1	0.225696	0.14646		629	0.415766	0.692482
677	V3_refOTU_Ruminococcus_56	0.225894	0.14646		198	0.0775533	0.410788
678	V3_refOTU_Clostridiales_18	0.226064	0.14646		245	0.100889	0.435324
679	V3_refOTU_Clostridiales_191	0.227869	0.147294		98	0.0273402	0.292059
680	V3_refOTU_Faecalibacterium_48	0.228021	0.147294		512	0.308537	0.636404
681	V3_refOTU_Parabacteroides_23	0.228958	0.147682		1051	0.819643	0.824143
682	V3_refOTU_Eubacterium_10	0.22941	0.147757		388	0.205027	0.555204
683	V3_refOTU_Clostridiales_292	0.230032	0.147828		338	0.167102	0.514618
684	V3_refOTU_Ruminococcus_58	0.230194	0.147828		1178	0.942734	0.835227
685	V3_refOTU_Bacteroides_278	0.231191	0.148252		1193	0.948254	0.835227
686	V3_refOTU_Bacteroides_279	0.233244	0.149094		347	0.169182	0.514618
687	V3_refOTU_Lachnospiraceae_56	0.233558	0.149094		637	0.417857	0.692482
688	V3_refOTU_Anaerotruncus_9	0.233565	0.149094		1013	0.776637	0.81048
689	V3_refOTU_Firmicutes_5	0.233862	0.149094		221	0.089541	0.427349
690	V3_refOTU_Haemophilus_4	0.235078	0.149652		1024	0.787055	0.812529
691	V3_refOTU_Clostridiales_161	0.237869	0.15121		699	0.470783	0.709541
692	V3_refOTU_Roseburia_32	0.238353	0.151299		970	0.740082	0.805737
693	V3_refOTU_Dorea_5	0.23894	0.151452		1194	0.94893	0.835227
694	V3_refOTU_Clostridiales_83	0.239724	0.151638		585	0.377522	0.675323
695	V3_refOTU_Clostridiales_162	0.240113	0.151638		141	0.0428012	0.317991
696	V3_refOTU_Clostridiales_103	0.240269	0.151638		911	0.673441	0.780779
697	V3_refOTU_Ruminococcus_32	0.240915	0.151828		184	0.0639057	0.36716
698	V3_refOTU_Pseudobutyrivibrio_2	0.242064	0.152331		275	0.12768	0.490823
699	V3_refOTU_Firmicutes_46	0.242958	0.152331		30	0.00684631	0.233888
700	V3_refOTU_Clostridiales_12	0.243166	0.152331		702	0.473332	0.709541
701	V3_refOTU_Clostridiales_274	0.243643	0.152331		12	0.00171721	0.151278
702	V3_refOTU_Bacteroides_7	0.2437	0.152331		641	0.42366	0.694368
703	V3_refOTU_Faecalibacterium_100	0.243795	0.152331		1169	0.937836	0.835227
704	V3_refOTU_Faecalibacterium_41	0.245018	0.152494		788	0.555283	0.744941
705	V3_refOTU_Subdoligranulum_15	0.24506	0.152494		1186	0.945791	0.835227
706	V3_refOTU_Bifidobacterium_9	0.245314	0.152494		237	0.0988545	0.435324
707	V3_refOTU_Ruminococcus_50	0.245456	0.152494		896	0.662383	0.779752
708	V3_refOTU_Ruminococcus_30	0.246085	0.152494		1189	0.947018	0.835227
709	V3_refOTU_Clostridiales_195	0.246138	0.152494		318	0.155199	0.514618
710	V3_refOTU_Bacteroides_43	0.248145	0.153521		78	0.0206824	0.271656
711	V3_refOTU_Faecalibacterium_9	0.248989	0.153826		159	0.0498811	0.328798
712	V3_refOTU_Bacteroides_258	0.249442	0.153889		1092	0.862881	0.835227
713	V3_refOTU_Roseburia_71	0.250025	0.154033		1201	0.956865	0.835227
714	V3_refOTU_Bacteroides_138	0.250565	0.154137		177	0.0573688	0.342639
715	V3_refOTU_Roseburia_58	0.250958	0.154137		486	0.287639	0.624855
716	V3_refOTU_Bacteroides_167	0.251247	0.154137		489	0.289145	0.625088
717	V3_refOTU_Anaerostipes_26	0.253961	0.155585		881	0.651728	0.779752
718	V3_refOTU_Clostridiales_181	0.256717	0.157054		623	0.411896	0.692482
719	V3_refOTU_Bacteroides_143	0.25753	0.157113		434	0.239205	0.582658
720	V3_refOTU_Clostridiales_194	0.257572	0.157113		681	0.447537	0.694368
721	V3_refOTU_Roseburia_45	0.258124	0.157113		661	0.434859	0.694368
722	V3_refOTU_Roseburia_34	0.258244	0.157113		1257	0.994916	0.835227
723	V3_refOTU_Subdoligranulum_33	0.260611	0.158334		1236	0.983959	0.835227
724	V3_refOTU_Bacteroides_243	0.261604	0.158718		799	0.568773	0.752533
725	V3_refOTU_Oscillospira_16	0.264986	0.160548		1227	0.974623	0.835227
726	V3_refOTU_Clostridiales_282	0.26689	0.160963		1100	0.871971	0.835227
727	V3_refOTU_Clostridiales_221	0.267018	0.160963		754	0.520967	0.728962
728	V3_refOTU_Clostridiales_60	0.267088	0.160963		741	0.510664	0.727403
729	V3_refOTU_Faecalibacterium_67	0.267138	0.160963		146	0.0446271	0.323112
730	V3_refOTU_Parabacteroides_17	0.267781	0.161005		222	0.090125	0.427349
731	V3_refOTU_Parabacteroides_11	0.26794	0.161005		613	0.403877	0.692482
732	V3_refOTU_Clostridiales_80	0.268569	0.161163		1002	0.767027	0.806689
733	V3_refOTU_Clostridiales_298	0.269173	0.161286		777	0.542885	0.738619
734	V3_refOTU_Anaerostipes_17	0.269527	0.161286		285	0.133865	0.495108
735	V3_refOTU_Clostridiaceae_63	0.269876	0.161286		336	0.165865	0.514618
736	V3_refOTU_Clostridiales_248	0.272194	0.16245		68	0.017832	0.271656
737	V3_refOTU_Faecalibacterium_58	0.272781	0.162572		584	0.377404	0.675323
738	V3_refOTU_Papillibacter_4	0.273138	0.162572		967	0.736506	0.805163
739	V3_refOTU_Firmicutes_45	0.275134	0.163071		1171	0.938783	0.835227
740	V3_refOTU_Clostridiales_227	0.275463	0.163071		610	0.40051	0.692482
741	V3_refOTU_Parabacteroides_7	0.275749	0.163071		678	0.447033	0.694368
742	V3_refOTU_Lachnospiraceae_30	0.276141	0.163071		996	0.764648	0.806689
743	V3_refOTU_Clostridiales_184	0.276254	0.163071		789	0.557393	0.746622
744	V3_refOTU_Bacteroides_173	0.276484	0.163071		820	0.596978	0.769623
745	V3_refOTU_Clostridiales_266	0.276576	0.163071		903	0.667332	0.779752
746	V3_refOTU_Clostridiaceae_34	0.277276	0.163246		391	0.206338	0.555204
747	V3_refOTU_Lachnospiraceae_83	0.277615	0.163246		663	0.43552	0.694368
748	V3_refOTU_Roseburia_39	0.278671	0.163648		457	0.260633	0.599681
749	V3_refOTU_Clostridiales_116	0.281187	0.164666		1135	0.906367	0.835227
750	V3_refOTU_Ruminococcus_28	0.281357	0.164666		1139	0.91132	0.835227
751	V3_refOTU_Dorea_12	0.28153	0.164666		1045	0.810961	0.819113
752	V3_refOTU_Clostridiales_114	0.282618	0.165027		838	0.615146	0.77601
753	V3_refOTU_Lachnospiraceae_46	0.283194	0.165027		524	0.319994	0.644395
754	V3_refOTU_Clostridiales_251	0.283442	0.165027		219	0.0881045	0.424255
755	V3_refOTU_Firmicutes_36	0.283721	0.165027		1231	0.976688	0.835227
756	V3_refOTU_Roseburia_41	0.284025	0.165027		969	0.739674	0.805737
757	V3_refOTU_Clostridiales_203	0.285113	0.16544		428	0.233478	0.57668
758	V3_refOTU_Clostridiales_205	0.285958	0.165711		553	0.344953	0.659429
759	V3_refOTU_Bacteroides_19	0.28829	0.166843		726	0.492859	0.717661
760	V3_refOTU_Clostridiales_99	0.289905	0.167556		925	0.686459	0.784525
761	V3_refOTU_Clostridiales_182	0.290364	0.167601		604	0.392662	0.686484
762	V3_refOTU_Anaerovorax_4	0.290862	0.167669		884	0.654143	0.779752
763	V3_refOTU_Clostridiales_141	0.292283	0.168057		407	0.218756	0.568198
764	V3_refOTU_Clostridiales_237	0.2923	0.168057		492	0.294385	0.630566
765	V3_refOTU_Bacteroides_212	0.293873	0.168599		341	0.168285	0.514618
766	V3_refOTU_Eggerthella_6	0.294244	0.168599		305	0.147902	0.51007
767	V3_refOTU_Clostridiales_267	0.294396	0.168599		861	0.636166	0.779752
768	V3_refOTU_Clostridium_13	0.296141	0.169378		1221	0.972746	0.835227
769	V3_refOTU_Bacteria_7	0.298184	0.170325		712	0.477885	0.709541
770	V3_refOTU_Roseburia_33	0.298965	0.170549		1033	0.797762	0.815512
771	V3_refOTU_Roseburia_98	0.300117	0.170868		1019	0.782049	0.811323
772	V3_refOTU_Dorea_10	0.300442	0.170868		280	0.130355	0.491714
773	V3_refOTU_Clostridiales_249	0.300891	0.170868		635	0.417223	0.692482
774	V3_refOTU_Firmicutes_17	0.301965	0.170868		367	0.184594	0.53092
775	V3_refOTU_Parabacteroides_5	0.302127	0.170868		772	0.536631	0.734839
776	V3_refOTU_Clostridiales_213	0.302145	0.170868		689	0.459547	0.70509
777	V3_refOTU_Faecalibacterium_111	0.302862	0.170868		1255	0.993344	0.835227
778	V3_refOTU_Bacteroides_111	0.303216	0.170868		377	0.189395	0.531082
779	V3_refOTU_Bacteroides_263	0.303346	0.170868		1222	0.97285	0.835227
780	V3_refOTU_Roseburia_46	0.303413	0.170868		1200	0.955988	0.835227
781	V3_refOTU_Ruminococcus_25	0.306223	0.172229		964	0.735611	0.805163
782	V3_refOTU_Clostridiales_125	0.30888	0.173003		505	0.301855	0.631655
783	V3_refOTU_Lachnospiraceae_53	0.308989	0.173003		1034	0.798291	0.815512
784	V3_refOTU_Roseburia_4	0.309141	0.173003		465	0.263779	0.599681
785	V3_refOTU_Roseburia_103	0.309541	0.173003		566	0.359994	0.672376
786	V3_refOTU_Haemophilus_6	0.309569	0.173003		321	0.158504	0.514618
787	V3_refOTU_Clostridiales_85	0.310936	0.173296		1190	0.947674	0.835227
788	V3_refOTU_Collinsella_4	0.311262	0.173296		365	0.183182	0.529986
789	V3_refOTU_Clostridiales_92	0.311276	0.173296		534	0.329498	0.651308
790	V3_refOTU_Ruminococcus_65	0.312131	0.173447		376	0.189301	0.531082
791	V3_refOTU_Bacteroides_177	0.312555	0.173447		1233	0.980197	0.835227
792	V3_refOTU_Roseburia_104	0.313127	0.173447		496	0.296355	0.631007
793	V3_refOTU_Clostridiales_58	0.313537	0.173447		1007	0.768465	0.806689
794	V3_refOTU_Clostridiaceae_41	0.314071	0.173447		1026	0.793137	0.815344
795	V3_refOTU_Roseburia_69	0.314201	0.173447		933	0.699527	0.79045
796	V3_refOTU_Clostridiales_231	0.314311	0.173447		1108	0.885238	0.835227
797	V3_refOTU_Dorea_14	0.315466	0.173866		1165	0.935053	0.835227
798	V3_refOTU_Clostridiales_169	0.316675	0.174313		230	0.0966619	0.435324
799	V3_refOTU_Lachnospira_12	0.317346	0.174464		1018	0.781738	0.811323
800	V3_refOTU_Clostridiales_245	0.317873	0.174535		1116	0.8906	0.835227
801	V3_refOTU_Clostridiales_271	0.319785	0.174847		538	0.331502	0.651385
802	V3_refOTU_Turicibacter_3	0.320562	0.174847		1198	0.954457	0.835227
803	V3_refOTU_Subdoligranulum_25	0.32124	0.174847		931	0.697943	0.79045
804	V3_refOTU_Bacteria_11	0.321555	0.174847		1039	0.803666	0.817699
805	V3_refOTU_Clostridiaceae_19	0.321749	0.174847		90	0.0234918	0.275935
806	V3_refOTU_Bacteroides_89	0.321784	0.174847		963	0.73508	0.805163
807	V3_refOTU_Lachnospiraceae_77	0.321997	0.174847		287	0.134809	0.49656
808	V3_refOTU_Faecalibacterium_73	0.322078	0.174847		360	0.180621	0.529298
809	V3_refOTU_Clostridiales_138	0.32241	0.174847		1057	0.827676	0.827788
810	V3_refOTU_Eubacterium_12	0.32242	0.174847		685	0.451627	0.696984
811	V3_refOTU_Eubacterium_11	0.323813	0.175385		22	0.00407377	0.177968
812	V3_refOTU_Ruminococcus_31	0.325304	0.175845		686	0.457242	0.704621
813	V3_refOTU_Bacteroides_52	0.325954	0.175845		985	0.751781	0.806522
814	V3_refOTU_Subdoligranulum_22	0.326403	0.175845		589	0.379016	0.675323
815	V3_refOTU_Clostridiales_65	0.326576	0.175845		1102	0.874043	0.835227
816	V3_refOTU_Clostridiales_190	0.326664	0.175845		707	0.476045	0.709541
817	V3_refOTU_Clostridiaceae_28	0.327117	0.175873		607	0.395746	0.689226
818	V3_refOTU_Clostridiaceae_35	0.327583	0.175909		409	0.220189	0.569122
819	V3_refOTU_Lachnospiraceae_51	0.329841	0.176905		571	0.363938	0.673447
820	V3_refOTU_Parabacteroides_15	0.3303	0.176935		940	0.704736	0.79256
821	V3_refOTU_Clostridiaceae_24	0.330735	0.176952		1177	0.941887	0.835227
822	V3_refOTU_Clostridiales_255	0.331304	0.177041		1181	0.943225	0.835227
823	V3_refOTU_Faecalibacterium_90	0.335657	0.17915		307	0.148127	0.51007
824	V3_refOTU_Bacteroides_162	0.337509	0.179741		282	0.132924	0.495108
825	V3_refOTU_Clostridiales_132	0.337583	0.179741		181	0.0606537	0.354252
826	V3_refOTU_Faecalibacterium_56	0.338883	0.180215		627	0.413189	0.692482
827	V3_refOTU_Bacteroides_97	0.340678	0.18095		966	0.73591	0.805163
828	V3_refOTU_Clostridium_1	0.34159	0.181215		485	0.285643	0.62261
829	V3_refOTU_Faecalibacterium_52	0.34305	0.18177		354	0.174961	0.522483
830	V3_refOTU_Roseburia_73	0.344562	0.182351		506	0.302408	0.631655
831	V3_refOTU_Clostridiales_196	0.345092	0.182412		76	0.0204242	0.271656
832	V3_refOTU_Roseburia_83	0.347689	0.183564		215	0.0862766	0.424217
833	V3_refOTU_Parabacteroides_16	0.348113	0.183567		929	0.696998	0.79045
834	V3_refOTU_Faecalibacterium_82	0.348661	0.183635		1030	0.795004	0.815344
835	V3_refOTU_Bacteroides_246	0.350509	0.184388		375	0.189029	0.531082
836	V3_refOTU_Faecalibacterium_85	0.351456	0.184466		529	0.325961	0.651308
837	V3_refOTU_Lachnospira_20	0.351498	0.184466		269	0.122947	0.482488
838	V3_refOTU_Anaerostipes_6	0.35365	0.185374		525	0.32002	0.644395
839	V3_refOTU_Bifidobacterium_10	0.355378	0.185922		982	0.749193	0.806359
840	V3_refOTU_Bacteroides_275	0.355696	0.185922		667	0.43908	0.694368
841	V3_refOTU_Ruminococcus_66	0.356912	0.185922		813	0.590023	0.765799
842	V3_refOTU_Faecalibacterium_96	0.357064	0.185922		126	0.0382971	0.317004
843	V3_refOTU_Bacteroides_146	0.357576	0.185922		656	0.433041	0.694368
844	V3_refOTU_Faecalibacterium_110	0.35823	0.185922		1065	0.838912	0.828917
845	V3_refOTU_Bacteroides_282	0.358297	0.185922		480	0.280805	0.61844
846	V3_refOTU_Lachnospira_6	0.358862	0.185922		1009	0.774158	0.810145
847	V3_refOTU_Bacteroides_163	0.359403	0.185922		379	0.196529	0.545363
848	V3_refOTU_Bacteroides_253	0.359685	0.185922		1214	0.965643	0.835227
849	V3_refOTU_Roseburia_48	0.359689	0.185922		997	0.764967	0.806689
850	V3_refOTU_Clostridiales_217	0.359774	0.185922		384	0.20008	0.550815
851	V3_refOTU_Roseburia_65	0.360852	0.186074		160	0.0502234	0.328798
852	V3_refOTU_Collinsella_2	0.360915	0.186074		467	0.266557	0.603403
853	V3_refOTU_Bacteroides_9	0.361887	0.186356		1084	0.850846	0.828917
854	V3_refOTU_Faecalibacterium_103	0.362495	0.18645		356	0.177691	0.526109
855	V3_refOTU_Roseburia_12	0.363629	0.18679		992	0.757662	0.806689
856	V3_refOTU_Clostridiales_281	0.364286	0.18679		638	0.417922	0.692482
857	V3_refOTU_Bacteroides_237	0.364551	0.18679		559	0.351272	0.664099
858	V3_refOTU_Anaerostipes_9	0.36558	0.18679		249	0.105975	0.449924
859	V3_refOTU_Eggerthella_2	0.365633	0.18679		849	0.629521	0.779752
860	V3_refOTU_Faecalibacterium_24	0.365707	0.18679		1070	0.842594	0.828917
861	V3_refOTU_Clostridiales_240	0.366827	0.186805		243	0.10052	0.435324
862	V3_refOTU_Subdoligranulum_30	0.36683	0.186805		1047	0.811346	0.819113
863	V3_refOTU_Lachnospira_11	0.367011	0.186805		612	0.403746	0.692482
864	V3_refOTU_Eubacterium_7	0.36758	0.186878		981	0.748971	0.806359
865	V3_refOTU_Clostridiales_123	0.369262	0.187477		487	0.288379	0.624855
866	V3_refOTU_Firmicutes_28	0.369611	0.187477		1035	0.799496	0.815512
867	V3_refOTU_Clostridiales_133	0.370431	0.187676		501	0.299117	0.631007
868	V3_refOTU_Firmicutes_51	0.373269	0.188895		265	0.121361	0.482488
869	V3_refOTU_Bacteroides_121	0.37371	0.188901		1015	0.77943	0.811323
870	V3_refOTU_Ruminococcus_59	0.376371	0.190027		1174	0.940617	0.835227
871	V3_refOTU_Alistipes_6	0.376979	0.19009		427	0.233045	0.57668
872	V3_refOTU_Faecalibacterium_63	0.37736	0.19009		901	0.666535	0.779752
873	V3_refOTU_Clostridiales_98	0.378205	0.190297		1155	0.927367	0.835227
874	V3_refOTU_Bacteroides_91	0.379431	0.190696		669	0.440244	0.694368
875	V3_refOTU_Bacteroides_42	0.380219	0.190765		1027	0.793168	0.815344
876	V3_refOTU_Clostridiaceae_7	0.380438	0.190765		121	0.0362521	0.315353
877	V3_refOTU_Roseburia_27	0.381226	0.190837		346	0.169057	0.514618
878	V3_refOTU_Clostridiales_100	0.381604	0.190837		1085	0.851584	0.828917
879	V3_refOTU_Roseburia_40	0.382007	0.190837		137	0.0419283	0.317991
880	V3_refOTU_Bacteroides_217	0.382318	0.190837		490	0.291016	0.626588
881	V3_refOTU_Firmicutes_25	0.383389	0.190976		800	0.570748	0.754203
882	V3_refOTU_Roseburia_70	0.383466	0.190976		1141	0.912537	0.835227
883	V3_refOTU_Bacteroides_249	0.384862	0.191454		439	0.242201	0.583237
884	V3_refOTU_Clostridiales_107	0.387749	0.192672		226	0.0943996	0.435324
885	V3_refOTU_Clostridiales_236	0.389152	0.19315		488	0.288447	0.624855
886	V3_refOTU_Lachnospiraceae_18	0.389657	0.193183		1069	0.840715	0.828917
887	V3_refOTU_Bacteroides_54	0.390336	0.193189		1220	0.971076	0.835227
888	V3_refOTU_Burkholderiales_2	0.390848	0.193189		1209	0.963447	0.835227
889	V3_refOTU_Roseburia_62	0.390989	0.193189		1077	0.846031	0.828917
890	V3_refOTU_Ruminococcus_33	0.392064	0.193502		209	0.0820348	0.414519
891	V3_refOTU_Haemophilus_2	0.39341	0.19373		397	0.209367	0.555204
892	V3_refOTU_Clostridiales_78	0.393551	0.19373		378	0.192543	0.53848
893	V3_refOTU_Clostridiaceae_38	0.393848	0.19373		581	0.373055	0.675323
894	V3_refOTU_Bacteria_5	0.395035	0.194097		416	0.225826	0.573237
895	V3_refOTU_Clostridiales_197	0.397534	0.195106		165	0.0513709	0.32913
896	V3_refOTU_Roseburia_84	0.398569	0.195396		698	0.469697	0.709541
897	V3_refOTU_Parabacteroides_3	0.400209	0.195981		845	0.623422	0.779752
898	V3_refOTU_Faecalibacterium_57	0.401011	0.196155		440	0.243979	0.585566
899	V3_refOTU_Subdoligranulum_46	0.401714	0.19628		1136	0.909158	0.835227
900	V3_refOTU_Firmicutes_14	0.404336	0.197305		364	0.182795	0.529986
901	V3_refOTU_Clostridiales_215	0.404922	0.197305		781	0.546988	0.740389
902	V3_refOTU_Bacteroides_63	0.405491	0.197305		668	0.43993	0.694368
903	V3_refOTU_Bacteroides_107	0.406124	0.197305		670	0.440611	0.694368
904	V3_refOTU_Clostridiales_160	0.406459	0.197305		504	0.300895	0.63113
905	V3_refOTU_Veillonella_4	0.406505	0.197305		214	0.0850205	0.419994
906	V3_refOTU_Ruminococcus_29	0.411106	0.199221		516	0.311367	0.636404
907	V3_refOTU_Roseburia_80	0.41136	0.199221		1003	0.767674	0.806689
908	V3_refOTU_Clostridiales_57	0.412767	0.199587		1059	0.830188	0.828687
909	V3_refOTU_Roseburia_87	0.413025	0.199587		1120	0.894529	0.835227
910	V3_refOTU_Eubacterium_18	0.414212	0.199941		163	0.0510021	0.328798
911	V3_refOTU_Akkermansia_1	0.415717	0.200292		169	0.052748	0.329953
912	V3_refOTU_Anaerotruncus_6	0.415852	0.200292		679	0.447037	0.694368
913	V3_refOTU_Anaerostipes_34	0.417244	0.200742		498	0.297953	0.631007
914	V3_refOTU_Bacteroides_276	0.417714	0.200748		494	0.295061	0.630566
915	V3_refOTU_Anaerostipes_28	0.419753	0.201508		748	0.514777	0.727403
916	V3_refOTU_Clostridiales_261	0.420258	0.20153		263	0.120502	0.482488
917	V3_refOTU_Bacteroides_227	0.421085	0.201706		890	0.657766	0.779752
918	V3_refOTU_Clostridiales_280	0.422922	0.202301		1114	0.888797	0.835227
919	V3_refOTU_Clostridiales_250	0.423247	0.202301		946	0.715135	0.798375
920	V3_refOTU_Lachnospiraceae_64	0.425071	0.202889		423	0.231844	0.57668
921	V3_refOTU_Clostridiales_258	0.425728	0.202889		357	0.177812	0.526109
922	V3_refOTU_Subdoligranulum_21	0.425862	0.202889		1167	0.936326	0.835227
923	V3_refOTU_Anaerostipes_32	0.427661	0.203525		934	0.699539	0.79045
924	V3_refOTU_Roseburia_15	0.428141	0.203533		429	0.235297	0.579421
925	V3_refOTU_Roseburia_42	0.429866	0.203984		293	0.138582	0.498833
926	V3_refOTU_Anaerostipes_31	0.430594	0.203984		1125	0.899057	0.835227
927	V3_refOTU_Faecalibacterium_64	0.430636	0.203984		1180	0.943193	0.835227
928	V3_refOTU_Lachnospira_13	0.431413	0.203984		396	0.20918	0.555204
929	V3_refOTU_Roseburia_93	0.432223	0.203984		634	0.417123	0.692482
930	V3_refOTU_Ruminococcus_14	0.432314	0.203984		916	0.679877	0.784152
931	V3_refOTU_Ruminococcus_67	0.432749	0.203984		593	0.379978	0.675323
932	V3_refOTU_Anaerostipes_27	0.432806	0.203984		835	0.611482	0.77416
933	V3_refOTU_Bacteroides_4	0.436071	0.205303		503	0.30024	0.631007
934	V3_refOTU_Oscillospira_17	0.438032	0.205635		790	0.557949	0.746622
935	V3_refOTU_Clostridiales_105	0.438103	0.205635		438	0.242201	0.583237
936	V3_refOTU_Oscillospira_15	0.43818	0.205635		301	0.145295	0.509957
937	V3_refOTU_Anaerostipes_29	0.438724	0.20567		1081	0.849123	0.828917
938	V3_refOTU_Clostridiales_73	0.44035	0.206189		1061	0.833232	0.828917
939	V3_refOTU_Lachnospiraceae_22	0.44077	0.206189		1251	0.991963	0.835227
940	V3_refOTU_Anaerostipes_24	0.442293	0.206682		695	0.465062	0.707391
941	V3_refOTU_Subdoligranulum_11	0.444968	0.207711		583	0.377338	0.675323
942	V3_refOTU_Clostridiales_174	0.446124	0.208029		633	0.416631	0.692482
943	V3_refOTU_Bacteroides_218	0.446742	0.20807		658	0.433732	0.694368
944	V3_refOTU_Faecalibacterium_49	0.447159	0.20807		1260	0.9955	0.835227
945	V3_refOTU_Roseburia_13	0.448003	0.208242		732	0.499971	0.721435
946	V3_refOTU_Lachnospiraceae_44	0.452237	0.209988		601	0.387418	0.681458
947	V3_refOTU_Faecalibacterium_97	0.455806	0.211422		507	0.302938	0.631655
948	V3_refOTU_Lachnospiraceae_16	0.457244	0.211862		976	0.744955	0.806056
949	V3_refOTU_Bacteroides_215	0.458035	0.211862		682	0.447961	0.694368
950	V3_refOTU_Roseburia_74	0.458512	0.211862		724	0.490123	0.71517
951	V3_refOTU_Clostridiales_129	0.458686	0.211862		945	0.7135	0.798171
952	V3_refOTU_Roseburia_79	0.460484	0.212325		824	0.601908	0.771543
953	V3_refOTU_Clostridiales_96	0.460654	0.212325		1196	0.950434	0.835227
954	V3_refOTU_Firmicutes_32	0.463919	0.213325		337	0.166289	0.514618
955	V3_refOTU_Clostridiaceae_57	0.464092	0.213325		128	0.0383832	0.317004
956	V3_refOTU_Roseburia_24	0.464279	0.213325		797	0.565664	0.750298
957	V3_refOTU_Roseburia_38	0.46524	0.213543		988	0.753779	0.80653
958	V3_refOTU_Ruminococcus_44	0.467304	0.213903		1118	0.891932	0.835227
959	V3_refOTU_Anaerostipes_30	0.467707	0.213903		877	0.649924	0.779752
960	V3_refOTU_Subdoligranulum_9	0.467707	0.213903		720	0.48818	0.71517
961	V3_refOTU_Parabacteroides_20	0.468357	0.213903		902	0.666967	0.779752
962	V3_refOTU_Bacteroides_196	0.468848	0.213903		1144	0.914219	0.835227
963	V3_refOTU_Roseburia_66	0.46941	0.213903		1063	0.837092	0.828917
964	V3_refOTU_Bacteroides_129	0.469435	0.213903		555	0.347057	0.661062
965	V3_refOTU_Anaerostipes_33	0.47082	0.214312		123	0.0371455	0.317004
966	V3_refOTU_Clostridiaceae_42	0.472028	0.214336		558	0.351191	0.664099
967	V3_refOTU_Roseburia_61	0.472187	0.214336		892	0.658588	0.779752
968	V3_refOTU_Subdoligranulum_28	0.472463	0.214336		594	0.380887	0.675323
969	V3_refOTU_Bacteroides_61	0.472823	0.214336		846	0.62558	0.779752
970	V3_refOTU_Clostridiales_112	0.474622	0.214929		1050	0.818812	0.824143
971	V3_refOTU_Clostridiales_273	0.47547	0.215092		1195	0.949682	0.835227
972	V3_refOTU_Parabacteroides_21	0.476	0.21511		479	0.279943	0.617827
973	V3_refOTU_Streptococcus_3	0.479989	0.216533		691	0.461955	0.705325
974	V3_refOTU_Clostridiales_233	0.480134	0.216533		1137	0.909246	0.835227
975	V3_refOTU_Roseburia_43	0.481095	0.216744		630	0.415926	0.692482
976	V3_refOTU_Bacteroides_238	0.48311	0.217428		1229	0.975102	0.835227
977	V3_refOTU_Roseburia_106	0.485007	0.217722		609	0.400377	0.692482
978	V3_refOTU_Bacteroides_241	0.485042	0.217722		1064	0.837828	0.828917
979	V3_refOTU_Bacteroides_110	0.485251	0.217722		232	0.0975	0.435324
980	V3_refOTU_Anaerovorax_6	0.485936	0.217808		1164	0.931641	0.835227
981	V3_refOTU_Ruminococcus_16	0.486859	0.217998		598	0.383234	0.677479
982	V3_refOTU_Anaerostipes_2	0.489385	0.218907		834	0.610164	0.773418
983	V3_refOTU_Dorea_7	0.493156	0.220369		812	0.58873	0.765799
984	V3_refOTU_Ruminococcus_13	0.49418	0.220602		904	0.667707	0.779752
985	V3_refOTU_Clostridiales_204	0.497544	0.221878		1230	0.976043	0.835227
986	V3_refOTU_Anaerofilum_1	0.498587	0.222039		987	0.753008	0.806522
987	V3_refOTU_Clostridiales_270	0.498915	0.222039		1216	0.967816	0.835227
988	V3_refOTU_Bacteroides_48	0.499735	0.222179		238	0.0989016	0.435324
989	V3_refOTU_Bacteroides_283	0.502428	0.223089		335	0.165449	0.514618
990	V3_refOTU_Bacteroides_280	0.503477	0.223089		796	0.564846	0.750155
991	V3_refOTU_Ruminococcus_40	0.504028	0.223089		819	0.595287	0.76838
992	V3_refOTU_Bacteroides_87	0.504032	0.223089		311	0.151885	0.512489
993	V3_refOTU_Anaerostipes_4	0.504322	0.223089		561	0.35348	0.666093
994	V3_refOTU_Firmicutes_2	0.505477	0.223375		446	0.25015	0.592923
995	V3_refOTU_Lachnospiraceae_84	0.506428	0.223388		750	0.517475	0.728962
996	V3_refOTU_Bacteroides_148	0.506848	0.223388		413	0.222955	0.570691
997	V3_refOTU_Clostridiales_283	0.507032	0.223388		1152	0.925287	0.835227
998	V3_refOTU_Clostridiaceae_55	0.507795	0.2235		1012	0.775549	0.810145
999	V3_refOTU_Clostridiaceae_49	0.50888	0.22357		995	0.763279	0.806689
1000	V3_refOTU_Clostridiales_218	0.509244	0.22357		1101	0.87366	0.835227
1001	V3_refOTU_Ruminococcus_55	0.509481	0.22357		1119	0.892969	0.835227
1002	V3_refOTU_Roseburia_94	0.512343	0.224601		1090	0.85976	0.833843
1003	V3_refOTU_Bacteria_8	0.513749	0.224993		497	0.297625	0.631007
1004	V3_refOTU_Bacteroides_252	0.516474	0.225903		552	0.342014	0.654996
1005	V3_refOTU_Clostridiales_6	0.516855	0.225903		564	0.358752	0.672376
1006	V3_refOTU_Roseburia_82	0.51842	0.22609		436	0.240357	0.582778
1007	V3_refOTU_Clostridiales_143	0.519145	0.22609		448	0.253125	0.595004
1008	V3_refOTU_Bifidobacterium_6	0.519442	0.22609		878	0.650002	0.779752
1009	V3_refOTU_Ruminococcus_18	0.519986	0.22609		1130	0.904535	0.835227
1010	V3_refOTU_Micromonas_1	0.520332	0.22609		562	0.357672	0.672376
1011	V3_refOTU_Subdoligranulum_39	0.520371	0.22609		659	0.434643	0.694368
1012	V3_refOTU_Bacteroides_165	0.521078	0.226173		366	0.18349	0.529986
1013	V3_refOTU_Firmicutes_26	0.523958	0.227199		839	0.616324	0.776037
1014	V3_refOTU_Clostridiales_279	0.524541	0.227227		363	0.182781	0.529986
1015	V3_refOTU_Subdoligranulum_19	0.526643	0.22769		920	0.68323	0.784525
1016	V3_refOTU_Clostridiales_230	0.526731	0.22769		345	0.168879	0.514618
1017	V3_refOTU_Lachnospiraceae_85	0.527527	0.22769		960	0.732131	0.805163
1018	V3_refOTU_Clostridiales_278	0.527682	0.22769		410	0.221432	0.570458
1019	V3_refOTU_Lachnospiraceae_4	0.529378	0.228198		264	0.121203	0.482488
1020	V3_refOTU_Faecalibacterium_93	0.531177	0.228749		1117	0.891008	0.835227
1021	V3_refOTU_Bacteroides_244	0.532131	0.228935		660	0.434723	0.694368
1022	V3_refOTU_Clostridiales_304	0.534728	0.229701		653	0.430496	0.694368
1023	V3_refOTU_Ruminococcus_64	0.53553	0.229701		738	0.506857	0.726043
1024	V3_refOTU_Enterobacter_1	0.535678	0.229701		1223	0.972887	0.835227
1025	V3_refOTU_Dorea_3	0.536003	0.229701		955	0.72741	0.804775
1026	V3_refOTU_Bacteroides_266	0.537258	0.229997		1022	0.785223	0.812224
1027	V3_refOTU_Clostridiaceae_36	0.537742	0.229997		557	0.350697	0.664099
1028	V3_refOTU_Clostridiaceae_53	0.538852	0.230248		761	0.527928	0.731926
1029	V3_refOTU_Papillibacter_5	0.541569	0.231184		1079	0.847125	0.828917
1030	V3_refOTU_Bacteroides_80	0.545442	0.232611		1097	0.871193	0.835227
1031	V3_refOTU_Clostridiales_229	0.548269	0.23359		590	0.379529	0.675323
1032	V3_refOTU_Bacteroides_224	0.549735	0.233776		358	0.17842	0.526109
1033	V3_refOTU_Eubacterium_19	0.54977	0.233776		1106	0.883529	0.835227
1034	V3_refOTU_Clostridiales_176	0.55083	0.234001		419	0.228557	0.576653
1035	V3_refOTU_Anaerostipes_13	0.555428	0.235726		872	0.647357	0.779752
1036	V3_refOTU_Roseburia_63	0.556657	0.236019		711	0.477824	0.709541
1037	V3_refOTU_Ruminococcus_53	0.560148	0.237226		1170	0.93858	0.835227
1038	V3_refOTU_Bacteroides_66	0.560753	0.237226		694	0.465043	0.707391
1039	V3_refOTU_Subdoligranulum_35	0.561576	0.237226		372	0.187553	0.531082
1040	V3_refOTU_Firmicutes_19	0.561664	0.237226		621	0.409371	0.692482
1041	V3_refOTU_Bacteroides_232	0.563534	0.237787		710	0.477709	0.709541
1042	V3_refOTU_Clostridiales_293	0.564459	0.237949		1237	0.984303	0.835227
1043	V3_refOTU_Roseburia_25	0.568307	0.239264		1074	0.845148	0.828917
1044	V3_refOTU_Clostridiales_45	0.568668	0.239264		1207	0.962408	0.835227
1045	V3_refOTU_Faecalibacterium_6	0.569403	0.239344		880	0.651471	0.779752
1046	V3_refOTU_Ruminococcus_23	0.570919	0.239752		883	0.653328	0.779752
1047	V3_refOTU_Akkermansia_2	0.572625	0.240239		622	0.40992	0.692482
1048	V3_refOTU_Clostridiaceae_23	0.573336	0.240307		402	0.211748	0.556835
1049	V3_refOTU_Clostridiales_142	0.574622	0.240556		1225	0.97351	0.835227
1050	V3_refOTU_Faecalibacterium_68	0.575025	0.240556		532	0.328094	0.651308
1051	V3_refOTU_Bacteroides_158	0.576343	0.240878		484	0.284873	0.622214
1052	V3_refOTU_Bacteroides_188	0.577629	0.241186		864	0.638932	0.779752
1053	V3_refOTU_Clostridiales_151	0.578901	0.241365		779	0.544881	0.739125
1054	V3_refOTU_Clostridiaceae_50	0.579156	0.241365		447	0.251168	0.594006
1055	V3_refOTU_Clostridiales_134	0.580622	0.241747		791	0.560686	0.748457
1056	V3_refOTU_Roseburia_72	0.582343	0.242222		533	0.329197	0.651308
1057	V3_refOTU_Clostridiales_275	0.582866	0.242222		1150	0.924607	0.835227
1058	V3_refOTU_Faecalibacterium_42	0.583802	0.242382		1179	0.942949	0.835227
1059	V3_refOTU_Clostridiales_284	0.585392	0.242812		344	0.168738	0.514618
1060	V3_refOTU_Clostridiales_108	0.587512	0.243462		743	0.512772	0.727403
1061	V3_refOTU_Bacteroides_255	0.588615	0.243689		493	0.294689	0.630566
1062	V3_refOTU_Roseburia_55	0.589735	0.243923		1206	0.962246	0.835227
1063	V3_refOTU_Faecalibacterium_62	0.590339	0.243943		869	0.641598	0.779752
1064	V3_refOTU_Clostridiales_36	0.591534	0.244207		1089	0.857291	0.832212
1065	V3_refOTU_Lachnospira_19	0.592463	0.244361		1159	0.929686	0.835227
1066	V3_refOTU_Lachnospiraceae_29	0.59505	0.245162		1049	0.813027	0.819338
1067	V3_refOTU_Subdoligranulum_31	0.595523	0.245162		1056	0.826066	0.82696
1068	V3_refOTU_Clostridiaceae_61	0.597597	0.245786		315	0.153143	0.512489
1069	V3_refOTU_Clostridiales_171	0.598505	0.245929		648	0.428223	0.694368
1070	V3_refOTU_Lachnospiraceae_14	0.599106	0.245946		837	0.614795	0.77601
1071	V3_refOTU_Lachnospiraceae_40	0.600883	0.246445		687	0.458728	0.70509
1072	V3_refOTU_Bacteroides_28	0.602473	0.246647		870	0.642652	0.779752
1073	V3_refOTU_Roseburia_22	0.602498	0.246647		752	0.519074	0.728962
1074	V3_refOTU_Clostridiales_166	0.603396	0.246784		452	0.254953	0.595004
1075	V3_refOTU_Lachnospira_22	0.604954	0.247191		1256	0.994207	0.835227
1076	V3_refOTU_Bacteroides_191	0.606968	0.247784		731	0.498961	0.721435
1077	V3_refOTU_Bacteroides_160	0.60924	0.248481		425	0.232791	0.57668
1078	V3_refOTU_Firmicutes_38	0.610209	0.248505		464	0.26376	0.599681
1079	V3_refOTU_Faecalibacterium_36	0.610431	0.248505		758	0.52324	0.728962
1080	V3_refOTU_Firmicutes_42	0.611018	0.248513		1110	0.886449	0.835227
1081	V3_refOTU_Clostridiales_179	0.612551	0.248907		912	0.67358	0.780779
1082	V3_refOTU_Roseburia_102	0.615449	0.249806		944	0.709438	0.794468
1083	V3_refOTU_Faecalibacterium_86	0.615901	0.249806		374	0.188658	0.531082
1084	V3_refOTU_Subdoligranulum_17	0.620678	0.251511		826	0.602846	0.771543
1085	V3_refOTU_Bacteroides_116	0.622823	0.252046		451	0.254475	0.595004
1086	V3_refOTU_Roseburia_67	0.623343	0.252046		734	0.501346	0.721497
1087	V3_refOTU_Clostridiales_206	0.623721	0.252046		1146	0.917728	0.835227
1088	V3_refOTU_Clostridiales_300	0.624594	0.252167		1132	0.905285	0.835227
1089	V3_refOTU_Lachnospiraceae_81	0.625385	0.252255		322	0.158895	0.514618
1090	V3_refOTU_Bacteroides_203	0.626025	0.252281		444	0.247199	0.588569
1091	V3_refOTU_Clostridiales_303	0.630014	0.253656		403	0.212336	0.556996
1092	V3_refOTU_Faecalibacterium_59	0.630781	0.253732		1258	0.995211	0.835227
1093	V3_refOTU_Clostridiales_93	0.632042	0.254007		962	0.734324	0.805163
1094	V3_refOTU_Clostridiales_225	0.633474	0.254349		735	0.501635	0.721497
1095	V3_refOTU_Roseburia_30	0.634307	0.254452		1133	0.905305	0.835227
1096	V3_refOTU_Anaerovorax_5	0.635569	0.254725		1111	0.886965	0.835227
1097	V3_refOTU_Subdoligranulum_10	0.636837	0.255001		105	0.0292275	0.292059
1098	V3_refOTU_Ruminococcus_46	0.637583	0.255067		806	0.584236	0.763751
1099	V3_refOTU_Subdoligranulum_12	0.638367	0.255148		140	0.0427193	0.317991
1100	V3_refOTU_Clostridiales_113	0.639092	0.255206		1249	0.990883	0.835227
1101	V3_refOTU_Clostridiales_187	0.643986	0.256926		1202	0.957022	0.835227
1102	V3_refOTU_Ruminococcus_49	0.645961	0.25748		739	0.509262	0.727403
1103	V3_refOTU_Roseburia_26	0.646657	0.257524		850	0.629838	0.779752
1104	V3_refOTU_Roseburia_60	0.648784	0.258137		225	0.0943975	0.435324
1105	V3_refOTU_Eubacterium_2	0.655095	0.260412		274	0.12625	0.487096
1106	V3_refOTU_Bacteria_16	0.658989	0.261724		736	0.502336	0.721523
1107	V3_refOTU_Lachnospiraceae_37	0.661307	0.262407		1176	0.941332	0.835227
1108	V3_refOTU_Clostridiales_199	0.662081	0.262477		639	0.418863	0.692954
1109	V3_refOTU_Lachnospiraceae_67	0.666035	0.263806		400	0.210434	0.555204
1110	V3_refOTU_Lachnospira_15	0.668516	0.26455		520	0.315922	0.640853
1111	V3_refOTU_Clostridiales_186	0.672018	0.265697		106	0.0292848	0.292059
1112	V3_refOTU_Clostridiales_2	0.6743	0.266359		1252	0.992197	0.835227
1113	V3_refOTU_Lachnospiraceae_17	0.675403	0.266555		873	0.647385	0.779752
1114	V3_refOTU_Lachnospiraceae_33	0.683866	0.269653		690	0.461367	0.705325
1115	V3_refOTU_Bacteroides_190	0.685866	0.270199		101	0.0288033	0.292059
1116	V3_refOTU_Bacteria_12	0.687615	0.270431		1038	0.802873	0.81768
1117	V3_refOTU_Anaerovorax_3	0.688092	0.270431		1187	0.946904	0.835227
1118	V3_refOTU_Bacteroides_109	0.6883	0.270431		624	0.412018	0.692482
1119	V3_refOTU_Clostridiaceae_27	0.690269	0.270961		556	0.350455	0.664099
1120	V3_refOTU_Ruminococcus_63	0.698156	0.273813		1094	0.867441	0.835227
1121	V3_refOTU_Dorea_4	0.698926	0.27387		1127	0.901162	0.835227
1122	V3_refOTU_Lachnospiraceae_88	0.702099	0.274869		756	0.522648	0.728962
1123	V3_refOTU_Clostridiales_297	0.705618	0.276		770	0.535973	0.734839
1124	V3_refOTU_Lachnospiraceae_55	0.711859	0.278194		755	0.521625	0.728962
1125	V3_refOTU_Dorea_9	0.713392	0.278545		640	0.421127	0.694368
1126	V3_refOTU_Bacteroides_88	0.715834	0.27925		1215	0.967768	0.835227
1127	V3_refOTU_Bacteroides_199	0.726011	0.282969		852	0.631186	0.779752
1128	V3_refOTU_Clostridiales_146	0.726668	0.282974		1250	0.990959	0.835227
1129	V3_refOTU_Roseburia_52	0.731738	0.284696		1066	0.839387	0.828917
1130	V3_refOTU_Roseburia_68	0.732919	0.284903		784	0.550074	0.741718
1131	V3_refOTU_Roseburia_8	0.735074	0.285488		445	0.249607	0.592923
1132	V3_refOTU_Eggerthella_5	0.736965	0.28597		1182	0.943943	0.835227
1133	V3_refOTU_Roseburia_85	0.740873	0.287017		922	0.684447	0.784525
1134	V3_refOTU_Clostridiaceae_6	0.740972	0.287017		422	0.231836	0.57668
1135	V3_refOTU_Clostridiales_259	0.742661	0.287177		715	0.481227	0.710472
1136	V3_refOTU_Faecalibacterium_83	0.742693	0.287177		600	0.386803	0.681458
1137	V3_refOTU_Bacteroides_235	0.743576	0.287266		1054	0.824096	0.82583
1138	V3_refOTU_Bacteroides_133	0.74629	0.288061		1204	0.959201	0.835227
1139	V3_refOTU_Bacteroides_184	0.748067	0.288416		994	0.760818	0.806689
1140	V3_refOTU_Bacteroides_153	0.748523	0.288416		809	0.585033	0.763751
1141	V3_refOTU_Faecalibacterium_38	0.753208	0.289967		625	0.412074	0.692482
1142	V3_refOTU_Lachnospiraceae_52	0.75394	0.289995		119	0.0359447	0.315353
1143	V3_refOTU_Clostridiales_198	0.755258	0.290248		783	0.54899	0.741201
1144	V3_refOTU_Eggerthella_1	0.762767	0.292877		956	0.728502	0.804775
1145	V3_refOTU_Firmicutes_29	0.766682	0.294123		757	0.522822	0.728962
1146	V3_refOTU_Clostridiales_226	0.768608	0.294605		500	0.298984	0.631007
1147	V3_refOTU_Clostridiales_306	0.771845	0.295587		261	0.118355	0.479378
1148	V3_refOTU_Ruminococcus_61	0.774219	0.296239		900	0.665404	0.779752
1149	V3_refOTU_Butyrivibrio_1	0.776141	0.29664		1046	0.811148	0.819113
1150	V3_refOTU_Clostridiales_25	0.776618	0.29664		771	0.536305	0.734839
1151	V3_refOTU_Bacteroides_193	0.778042	0.296871		1036	0.799912	0.815512
1152	V3_refOTU_Sporacetigenium_1	0.778576	0.296871		527	0.324795	0.650695
1153	V3_refOTU_Clostridiaceae_2	0.783113	0.298342		632	0.416289	0.692482
1154	V3_refOTU_Bacteroides_122	0.78412	0.298467		646	0.427467	0.694368
1155	V3_refOTU_Bacteroides_192	0.788152	0.299742		1259	0.995385	0.835227
1156	V3_refOTU_Clostridiales_247	0.791134	0.300616		975	0.744564	0.806056
1157	V3_refOTU_Roseburia_100	0.792329	0.300809		1082	0.850365	0.828917
1158	V3_refOTU_Clostridiales_74	0.793187	0.300875		1083	0.850629	0.828917
1159	V3_refOTU_Bacteroides_128	0.794541	0.301129		1246	0.989793	0.835227
1160	V3_refOTU_Lachnospiraceae_36	0.796749	0.301705		1248	0.989947	0.835227
1161	V3_refOTU_Clostridiaceae_45	0.799756	0.302583		665	0.436809	0.694368
1162	V3_refOTU_Roseburia_23	0.802668	0.303424		599	0.385207	0.679831
1163	V3_refOTU_Faecalibacterium_112	0.805869	0.304245		709	0.477584	0.709541
1164	V3_refOTU_Clostridiales_212	0.807223	0.304245		1219	0.970959	0.835227
1165	V3_refOTU_Faecalibacterium_80	0.807548	0.304245		442	0.24483	0.585566
1166	V3_refOTU_Streptococcus_2	0.807643	0.304245		831	0.607246	0.772498
1167	V3_refOTU_Roseburia_36	0.808304	0.304245		776	0.541314	0.73743
1168	V3_refOTU_Subdoligranulum_16	0.812223	0.305458		273	0.125021	0.484119
1169	V3_refOTU_Subdoligranulum_37	0.815477	0.306174		749	0.515375	0.727403
1170	V3_refOTU_Roseburia_88	0.815519	0.306174		1062	0.835707	0.828917
1171	V3_refOTU_Dorea_6	0.817625	0.306349		1235	0.980926	0.835227
1172	V3_refOTU_Faecalibacterium_32	0.817746	0.306349		617	0.406846	0.692482
1173	V3_refOTU_Bacteroides_23	0.818078	0.306349		762	0.52824	0.731926
1174	V3_refOTU_Bacteroides_208	0.819852	0.306751		856	0.634221	0.779752
1175	V3_refOTU_Clostridiales_126	0.825156	0.308473		918	0.681527	0.784525
1176	V3_refOTU_Clostridiales_165	0.827244	0.308991		941	0.70709	0.793142
1177	V3_refOTU_Clostridiaceae_37	0.829883	0.309225		435	0.239828	0.582778
1178	V3_refOTU_Enterobacter_2	0.830032	0.309225		674	0.443004	0.694368
1179	V3_refOTU_Bacteroides_79	0.83036	0.309225		1212	0.963844	0.835227
1180	V3_refOTU_Faecalibacterium_17	0.830685	0.309225		1088	0.856965	0.832212
1181	V3_refOTU_Roseburia_97	0.832707	0.309715		1160	0.929848	0.835227
1182	V3_refOTU_Clostridium_10	0.835343	0.310432		1086	0.851912	0.828917
1183	V3_refOTU_Faecalibacterium_51	0.83847	0.311331		1153	0.925387	0.835227
1184	V3_refOTU_Subdoligranulum_32	0.843145	0.312802		1040	0.807768	0.819113
1185	V3_refOTU_Bacteroides_223	0.844297	0.312965		483	0.284301	0.622214
1186	V3_refOTU_Firmicutes_50	0.847654	0.3139		1148	0.921562	0.835227
1187	V3_refOTU_Clostridiales_97	0.848353	0.3139		462	0.262625	0.599681
1188	V3_refOTU_Lachnospiraceae_79	0.848961	0.3139		886	0.655209	0.779752
1189	V3_refOTU_Subdoligranulum_13	0.855622	0.316096		1001	0.766449	0.806689
1190	V3_refOTU_Dorea_2	0.859018	0.317084		380	0.196531	0.545363
1191	V3_refOTU_Faecalibacterium_94	0.866254	0.319487		795	0.563721	0.749602
1192	V3_refOTU_Firmicutes_12	0.867159	0.319552		1095	0.867994	0.835227
1193	V3_refOTU_Lachnospira_4	0.868177	0.319659		412	0.222885	0.570691
1194	V3_refOTU_Faecalibacterium_70	0.870488	0.320242		522	0.316443	0.640853
1195	V3_refOTU_Clostridium_14	0.872346	0.320535		202	0.0784939	0.410788
1196	V3_refOTU_Roseburia_105	0.872746	0.320535		662	0.435	0.694368
1197	V3_refOTU_Clostridiales_262	0.874862	0.321044		1163	0.931566	0.835227
1198	V3_refOTU_Bacteroides_201	0.87777	0.321843		1126	0.899768	0.835227
1199	V3_refOTU_Clostridiales_232	0.884693	0.32411		868	0.641406	0.779752
1200	V3_refOTU_Firmicutes_44	0.887664	0.324928		1138	0.910146	0.835227
1201	V3_refOTU_Bacteroides_250	0.888537	0.324977		381	0.196902	0.545363
1202	V3_refOTU_Ruminococcus_21	0.890551	0.325381		1158	0.927758	0.835227
1203	V3_refOTU_Bacteroides_229	0.891364	0.325381		721	0.489711	0.71517
1204	V3_refOTU_Lachnospiraceae_75	0.891866	0.325381		798	0.567098	0.751258
1205	V3_refOTU_Bacteroides_178	0.893449	0.325688		1028	0.794039	0.815344
1206	V3_refOTU_Faecalibacterium_44	0.894322	0.325736		1107	0.883586	0.835227
1207	V3_refOTU_Faecalibacterium_40	0.896565	0.326283		1145	0.914711	0.835227
1208	V3_refOTU_Oscillospira_7	0.899276	0.326998		978	0.745711	0.806056
1209	V3_refOTU_Parabacteroides_18	0.900495	0.327171		1151	0.925043	0.835227
1210	V3_refOTU_Subdoligranulum_14	0.901558	0.327286		645	0.425432	0.694368
1211	V3_refOTU_Faecalibacterium_71	0.90423	0.327474		606	0.395092	0.689223
1212	V3_refOTU_Subdoligranulum_18	0.904618	0.327474		1143	0.913332	0.835227
1213	V3_refOTU_Ruminococcus_43	0.904869	0.327474		1029	0.794588	0.815344
1214	V3_refOTU_Bacteroides_125	0.905057	0.327474		255	0.113881	0.470776
1215	V3_refOTU_Clostridiales_37	0.907254	0.327741		1053	0.823656	0.82583
1216	V3_refOTU_Faecalibacterium_89	0.907537	0.327741		526	0.324213	0.650695
1217	V3_refOTU_Bacteroides_205	0.908707	0.327741		906	0.668615	0.779752
1218	V3_refOTU_Bacteroides_83	0.908996	0.327741		786	0.552533	0.743138
1219	V3_refOTU_Clostridia_2	0.909996	0.327741		1243	0.987186	0.835227
1220	V3_refOTU_Firmicutes_1	0.911944	0.327741		1234	0.980441	0.835227
1221	V3_refOTU_Hespellia_1	0.913152	0.327741		1112	0.887531	0.835227
1222	V3_refOTU_Bacteroides_3	0.913162	0.327741		1191	0.947744	0.835227
1223	V3_refOTU_Bacteroides_172	0.91382	0.327741		928	0.696566	0.79045
1224	V3_refOTU_Ruminococcus_60	0.915226	0.327741		1058	0.828943	0.828271
1225	V3_refOTU_Clostridiaceae_60	0.91535	0.327741		1205	0.960775	0.835227
1226	V3_refOTU_Ruminococcus_37	0.91535	0.327741		1211	0.963775	0.835227
1227	V3_refOTU_Anaerostipes_23	0.916046	0.327741		723	0.489934	0.71517
1228	V3_refOTU_Subdoligranulum_40	0.91624	0.327741		297	0.140986	0.501825
1229	V3_refOTU_Bacteroides_5	0.919106	0.328498		1072	0.843914	0.828917
1230	V3_refOTU_Roseburia_95	0.921654	0.329141		644	0.425318	0.694368
1231	V3_refOTU_Clostridiales_277	0.925049	0.330085		1122	0.896205	0.835227
1232	V3_refOTU_Bacteroides_12	0.929173	0.331199		540	0.335381	0.654879
1233	V3_refOTU_Clostridiales_152	0.929678	0.331199		406	0.218506	0.568198
1234	V3_refOTU_Parabacteroides_6	0.931749	0.331668		973	0.741604	0.805737
1235	V3_refOTU_Clostridiales_175	0.933869	0.332153		1154	0.92575	0.835227
1236	V3_refOTU_Clostridiales_254	0.942866	0.335082		387	0.204143	0.555204
1237	V3_refOTU_Faecalibacterium_106	0.943795	0.335141		1010	0.774602	0.810145
1238	V3_refOTU_Clostridiales_121	0.947491	0.336182		1247	0.989945	0.835227
1239	V3_refOTU_Clostridiales_170	0.951572	0.337286		1224	0.973092	0.835227
1240	V3_refOTU_Roseburia_92	0.952519	0.337286		203	0.0791189	0.411295
1241	V3_refOTU_Clostridiales_209	0.953166	0.337286		1134	0.906158	0.835227
1242	V3_refOTU_Lachnospira_18	0.953675	0.337286		989	0.754783	0.806689
1243	V3_refOTU_Coprococcus_3	0.955717	0.337736		1168	0.937396	0.835227
1244	V3_refOTU_Roseburia_96	0.956516	0.337747		792	0.561438	0.748457
1245	V3_refOTU_Ruminococcus_34	0.959205	0.338424		1254	0.993041	0.835227
1246	V3_refOTU_Bacteria_15	0.961145	0.338837		1188	0.946924	0.835227
1247	V3_refOTU_Lachnospiraceae_76	0.965413	0.340069		1091	0.862619	0.835227
1248	V3_refOTU_Lachnospira_24	0.968696	0.340896		842	0.618439	0.776192
1249	V3_refOTU_Roseburia_9	0.969314	0.340896		454	0.256662	0.597321
1250	V3_refOTU_Oscillospira_23	0.971131	0.341233		1253	0.992994	0.835227
1251	V3_refOTU_Bacteroides_248	0.973173	0.341233		1161	0.930113	0.835227
1252	V3_refOTU_Subdoligranulum_26	0.9733	0.341233		836	0.61332	0.775558
1253	V3_refOTU_Clostridiales_241	0.973382	0.341233		371	0.187539	0.531082
1254	V3_refOTU_Veillonella_3	0.97936	0.343056		1240	0.985781	0.835227
1255	V3_refOTU_Clostridiales_269	0.980618	0.343216		1208	0.963029	0.835227
1256	V3_refOTU_Subdoligranulum_5	0.981604	0.343216		1241	0.985826	0.835227
1257	V3_refOTU_Weissella_1	0.982163	0.343216		1005	0.767943	0.806689
1258	V3_refOTU_Bifidobacterium_1	0.983205	0.343307		1244	0.987887	0.835227
1259	V3_refOTU_Firmicutes_35	0.990989	0.34575		1245	0.989725	0.835227
1260	V3_refOTU_Bacteroides_161	0.995088	0.346905		1109	0.885557	0.835227
